# Supplementary material for: LncRNA MIR17HG promotes colorectal cancer liver metastasis by mediating a glycolysis-associated positive feedback circuit
Source: Oncogene. 2021 Jun 18;40(28):4709–24. doi: 10.1038/s41388-021-01859-6 (PMC8282501; doi:10.1038/s41388-021-01859-6)
Supplement: Supplementary file 2 — Supplementary Table S1 [file 41388_2021_1859_MOESM2_ESM.xls]

lcn_id	baseMean	lfcSE	stat	FoldChange	log2FoldChange	pval	padj	up_down	expression_N1	expression_N2	expression_N3	expression_N4	expression_N5	expression_N6	expression_N7	expression_N8	expression_T1	expression_T2	expression_T3	expression_T4	expression_T5	expression_T6	expression_T7	expression_T8	locus	exon_count	length	class_code	source	gene_id	nearest_ref
A1BG-AS1:15	8.556810269	0.538203935	-2.654837902	0.371428338	-1.428844204	0.007934653	0.085892944	Down	0.06053246	0.1723113	0.07167127	0.05686501	0.05352532	0.3119175	0.3118995	0.2785903	0.05240047	0.01322565	0.01079919	0.02877942	0.04230162	0.2479495	0.04953106	0.02795842	Chr19:58347755:58350565:+	1	2811	undefined	FLJ23569
ADAMTS9-AS2:12	10.87376486	0.848290204	-2.073964251	0.295386632	-1.759323558	0.038082631	0.235234799	Down	0.01409945	0.2198187	0.0261192	0.1050973	0.1633043	0.008644248	0.2197186	0.1454397	0.008286024	0.01985311	4.41E-40	0.006859868	9.07E-29	0.1249558	0.03570122	0.06338776	Chr3:65059317:65064575:+	1	5259	intergenic
ADAMTS9-AS2:14	98.82363531	0.539869554	-2.673456197	0.367720725	-1.443317605	0.007507408	0.082464629	Down	0.1500688	0.416246	0.2368378	0.2988549	0.1962005	0.2224025	0.1618781	0.5243497	0.2210077	0.08679054	0.01875884	0.04869664	0.08141247	0.4653981	0.06151996	0.01188883	Chr3:64684889:65064831:+	8	16722	undefined
ADAMTS9-AS2:16	13.35941584	0.735451732	-3.291258569	0.186783405	-2.420561814	0.000997402	0.019204623	Down	0.234584	0.7203495	0.178143	0.1271062	0.1623051	0.19452	0.1378629	0.488226	0.05843074	0.0108041	4.32E-29	0.01096167	0.039502	0.8653583	0.02263028	0.02183316	Chr3:64684889:64915253:+	6	2305	undefined
ADAMTS9-AS2:17	46.50157135	0.579418477	-2.039744196	0.440781178	-1.181865476	0.041375811	0.247475567	Down	0.1847975	1.410275	0.3007375	0.5464101	0.3005899	0.5249435	0.4043515	1.148544	0.2074136	0.09749508	0.01958946	0.209778	0.168535	1.227892	0.4110111	0.05729898	Chr3:64684889:64961543:+	5	3635	undefined
ADAMTS9-AS2:19	6.079295878	1.243054529	-2.637048468	0.103092048	-3.277995042	0.008363088	0.089053928	Down	0.1653715	0.1158024	0.4582946	1.66E-20	2.10E-25	0.08979771	0.9372212	0.1592773	2.21E-24	1.55E-25	8.26E-28	4.46E-15	1.34E-29	0.4410357	4.10E-25	9.61E-27	Chr3:64685108:65016824:+	7	1553	undefined
AGAP1-IT1:1	34.30560698	0.443675096	-5.287218132	0.196716924	-2.345807014	1.24E-07	1.33E-05	Down	1.313731	2.358232	6.735026	1.996334	1.189191	2.006825	4.372195	3.296925	0.9372595	0.07024537	1.034051	0.2127367	0.6977143	0.2025162	0.3665674	0.3583734	Chr2:235505751:235507566:+	2	664	intronic	ENSG00000235529.1;AGAP1-IT1;OTTHUMG00000153124.1;
ANKRD10-IT1:2	238.7274552	0.337061767	3.664857877	2.354276016	1.235283472	0.000247476	0.006580038	Up	2.73194	3.810661	3.029599	8.025045	4.308856	9.42724	8.65135	11.84402	20.83673	9.329411	10.66188	8.178863	10.61915	16.77366	8.499708	8.531558	Chr13:110894639:110899172:-	2	800	intronic	ENSG00000229152.2;ANKRD10-IT1;
APTR:14	1.082042891	1.398960677	2.134178595	7.92072194	2.985631932	0.032828164		Up	2.70E-05	0.000454581	0.000169304	0.000219485	0.001768622	0.000523844	5.91E-05	0.001527778	0.003960133	0.007757587	0.00182529	0.003620665	4.77E-10	0.008366314	0.002617866	0.01148608	Chr7:77644827:77697068:-	7	10363	undefined
ARHGEF26-AS1:23	118.2565247	0.361848228	-2.846598318	0.48969774	-1.030036557	0.004418908	0.056447012	Down	0.7355937	3.593107	1.430024	1.468459	1.585856	2.018647	5.249396	1.710563	1.541168	0.4276985	0.5709592	0.4685662	0.6558262	2.620014	0.9627551	0.3228397	Chr3:154024401:154121200:-	4	2588	undefined
ARHGEF26-AS1:4	112.9155258	0.464914104	-2.537150292	0.441487056	-1.179556955	0.011175896	0.109939284	Down	1.130931	1.596644	1.255055	1.207383	1.363148	1.688556	4.281359	3.092104	0.6621374	0.239998	1.05911	0.1270632	0.9114908	4.709786	0.7634082	0.2737689	Chr3:154024401:154121210:-	4	2598	antisense	ENSG00000243069.1;ARHGEF26-AS1;OTTHUMG00000159647.1;ENSG00000243069.3;ENSG00000243069.7;
ARRDC3-AS1:7	4.571356801	1.05241639	-2.126808546	0.211937653	-2.238288172	0.033435994	0.216662191	Down	8.49E-29	8.34E-12	0.09212013	4.22E-28	0.08734303	0.0290261	1.219769	0.2582082	6.25E-29	1.69E-29	1.21E-23	2.18E-29	0.03962783	0.03963198	0.07494269	2.43E-17	Chr5:91418635:91420402:+	1	1768	intergenic
ASB16-AS1:12	3.835443741	1.169810738	2.327585569	6.601686326	2.722834592	0.01993412	0.159656407	Up	9.25E-05	0.07114228	0.006393869	0.05663076	1.18E-05	0.1251142	8.58E-27	0.000928359	0.7386671	0.3215248	0.0663541	0.2274378	0.1890514	8.32E-25	8.95E-09	0.1810712	Chr17:44176209:44186703:-	4	832	undefined	DKFZp762C2414
ATP13A4-AS1:2	2.3694732	1.334580344	-2.447827876	0.103893481	-3.266822969	0.01437203	0.129576551	Down	0	0.4525261	0.210732	0.07316946	0.03037783	0.3691215	0.3469186	0.03760003	0.08292076	0	0	0	0	0	0	0	Chr3:193553213:193555584:+	2	890	antisense	;ATP13A4-AS1
ATP2A1-AS1:11	6.339119324	0.992218409	3.563146808	11.59491112	3.535419856	0.000366436	0.008975266	Up	2.51E-10	0.1034067	0.00039124	9.24E-06	0.06104447	0.02490015	0	0.2339203	1.314699	0.2920626	0	0.4624667	0.09166186	0	0.6447146	1.74942	Chr16:28878957:28879916:-	2	526	undefined
ATP2A1-AS1:8	6.682362884	1.098347211	2.125415514	5.043566228	2.334444202	0.033551957	0.217014463	Up	0.1772833	0.000499214	0.2778457	6.13E-06	0.03119937	0.0176474	0	3.70E-10	0.4768365	0.6323154	1.120178	0.02832736	0.06386241	0	1.87E-08	1.024792	Chr16:28878821:28879916:-	2	659	undefined
ATP6V0E2-AS1:23	23.49532614	0.488313974	2.254806408	2.145112747	1.101053478	0.024145483	0.180744999	Up	0.01975537	0.4201724	0.07311006	0.09672731	0.1345688	0.1211589	0.004601003	0.2618211	0.05299482	0.355399	0.1512882	0.2637332	0.1079947	0.3450153	0.08759463	0.1674492	Chr7:149867539:149873493:-	3	4145	undefined
B3GALT5-AS1:1	467.2429748	0.812340918	-5.975429013	0.034575993	-4.854085492	2.29E-09	4.34E-07	Down	7.667237	4.083701	8.018468	7.550838	0.2304458	0.4897549	3.171353	2.019984	0.0440621	0.07327637	1.81E-09	0.5029392	0.05709721	0.0407576	0.09256111	0.000775753	Chr21:39597104:39613067:-	6	6178	antisense
B3GALT5-AS1:2	42.64890016	0.800846855	-7.596567892	0.014744416	-6.083687506	3.04E-14	2.34E-11	Down	3.358361	0.6349813	2.16526	3.312968	0.08574256	0.2576908	4.424546	1.01042	2.94E-10	7.65E-06	0.01911015	0.05774642	1.19E-09	2.92E-29	0.02820548	0.01334327	Chr21:39605607:39612822:-	3	1350	antisense
B3GALT5-AS1:4	45.43310114	0.797705206	-7.762803303	0.013673927	-6.19242861	8.31E-15	8.02E-12	Down	3.481002	0.6344672	2.269141	3.580058	0.09216807	0.2816697	4.867328	1.106712	2.96E-10	7.97E-06	0.01936294	0.06362583	1.24E-09	2.93E-29	0.02964373	0.01348282	Chr21:39605599:39612821:-	3	1357	antisense	ENSG00000184809.12;B3GALT5-AS1;
B3GALT5-AS1:6	9.928360042	1.080689428	-4.118915909	0.045712455	-4.451268877	3.81E-05	0.001451396	Down	1.716787	0.2709211	0.8607481	2.649672	1.68E-28	0.423128	0.4437918	0.06985492	0	3.95E-17	1.31E-12	0.2623871	1.33E-21	0	3.44E-63	0	Chr21:39605599:39612441:-	3	632	antisense	ENSG00000184809.12;B3GALT5-AS1;
B3GALT5-AS1:8	44.70697208	0.798287281	-7.727136077	0.01390286	-6.168474452	1.10E-14	9.90E-12	Down	3.459973	0.6392692	2.22454	3.438458	0.09310074	0.2863484	4.792714	1.095827	2.96E-10	7.98E-06	0.0193951	0.06450629	1.23E-09	2.93E-29	0.0296361	0.01348919	Chr21:39605599:39612822:-	3	1358	undefined	B3GALT5-AS1
B4GALT1-AS1:12	38.71119957	0.569771263	-2.743610061	0.338392578	-1.563230169	0.006076767	0.071341905	Down	2.509062	1.498136	0.1177723	2.809352	2.937646	2.944114	1.041477	1.348841	0.6390138	1.394701	0.04911421	0.695336	0.8701547	0.2817048	0.1030665	0.7054962	Chr9:33166944:33179983:+	4	874	undefined
B4GALT1-AS1:2	21.73244024	0.915684476	-2.780879676	0.171180664	-2.546408349	0.005421183	0.065590575	Down	2.928952	1.357469	1.202072	0.3289904	1.146558	1.28425	0.6680899	0.8506591	1.17E-14	3.30E-18	0.6923809	0.3988331	0.1965796	0.04536844	0.4830556	6.80E-21	Chr9:33166948:33179983:+	3	808	antisense	;B4GALT1-AS1
B4GALT1-AS1:3	13.11241835	0.925613878	-2.561881758	0.193269607	-2.37131331	0.010410676	0.104950864	Down	0.07344687	1.114515	2.249671	1.91E-14	0.1395846	0.4800981	2.956156	1.461013	0.3633285	1.42E-14	0.0716691	0.000612132	0.1395346	0.4494273	0.06710467	0.00879719	Chr9:33166975:33179983:+	4	843	antisense	ENSG00000233554.1;RP11-326F20.5;OTTHUMG00000019763.1;ENSG00000233554.5;B4GALT1-AS1;
BAALC-AS1:12	7.697265197	1.161629195	2.441057427	7.138414005	2.835603575	0.014644326	0.131215974	Up	2.94E-09	0.000119033	0.1756714	5.69E-22	6.61E-05	0.1706764	0	0.002407054	0.03625165	0.2007571	0.04198601	0.1311032	0.003591189	0.2524417	0.4040102	0.3975579	Chr8:103165509:103285907:-	6	1773	antisense
BAALC-AS1:27	22.48074402	0.617056653	3.257825927	4.028556982	2.010263162	0.001122693	0.02105855	Up	0.02731055	0.08657848	0.1810689	0.09243351	0.02951608	0.1202088	1.85E-15	0.1407049	0.3169593	0.2355661	0.08934914	0.3920193	0.2361961	0.3276844	0.1638057	0.1372772	Chr8:103264016:103298726:-	4	3992	undefined
BAALC-AS1:8	54.951014	0.758418936	2.264766033	3.288982756	1.717641444	0.023527041	0.177643446	Up	0.3778648	0.2787412	0.1776964	0.2033031	1.61E-05	0.3214184	0.000236382	0.5937475	1.406829	0.6166484	0.07909121	1.560361	0.2041239	0.4471358	0.3234463	0.2925449	Chr8:103243582:103298740:-	3	3555	antisense
BACE2-IT1:1	2.898624894	1.141333068	2.720445061	8.603560974	3.104933908	0.00651941	0.074789897	Up	0	0.4669708	0	0	0	0	0	0.1820266	0.6144949	0.3948554	0.3365993	0	0.2794591	0.5444466	0.5519661	0.2518609	Chr21:41180097:41180626:+	2	382	intronic	ENSG00000224388.1;BACE2-IT1;OTTHUMG00000086745.1;PRED43
BBOX1-AS1:11	16.17281204	0.942066499	3.662890454	10.93352261	3.450686385	0.000249385	0.006621899	Up	0.03431707	0.2024688	0.05041448	0.172981	0	0	0	0.1982641	0	1.675017	1.847635	1.79444	1.943221	0.9232012	0.04012466	0.03507864	Chr11:27217001:27218735:-	2	760	undefined
BBOX1-AS1:2	19.59456159	0.919217277	3.146463831	7.424448763	2.892283915	0.001652577	0.028387359	Up	0.2826599	0.4060843	0.04939163	0.00015112	6.49E-17	0.2377307	9.97E-16	0.1130459	0.09980773	1.47084	1.436144	2.032322	0.7564943	1.777178	0.1520413	0.02968025	Chr11:27062983:27220113:-	5	943	antisense	;BBOX1-AS1
BBOX1-AS1:4	10.34485224	1.21600342	5.404327649	95.12027006	6.571680906	6.51E-08	7.69E-06	Up	5.69E-08	7.01E-10	1.04E-06	2.93E-14	1.13E-16	2.18E-10	2.59E-15	5.27E-05	0.4809666	0.4037902	0.5495048	1.937647	0.3809486	0.01097857	0.8392183	0.1080278	Chr11:27063020:27220086:-	5	879	antisense	ENSG00000254560.1;RP11-1L12.3;OTTHUMG00000166122.1;ENSG00000254560.5;BBOX1-AS1;
BBOX1-AS1:7	30.51255093	1.243585876	3.022523311	13.53635402	3.7587673	0.002506768	0.038264008	Up	0.4859124	0.009977708	0.3561206	0	0	0	0	0	0	9.054552	1.905277	8.040577	7.005025	0.001818582	0.2865783	0.0875889	Chr11:27217070:27218672:-	2	425	intergenic	XLOC_009398;linc-SLC5A12;
BBOX1-AS1:9	4.631011675	1.394751835	2.412427224	10.30117711	3.364737298	0.015846701	0.137575314	Up	0.05221001	0	0	0	0	0	0	0	0	0.4230428	7.21E-31	0.2032213	0.3174444	2.247377	0.05580603	0	Chr11:27046995:27234164:-	4	726	undefined
BFSP2-AS1:1	3.923163733	1.114674994	-2.569300162	0.137363	-2.863934642	0.010190415	0.103208584	Down	0.001935758	0.116358	0.00828597	0.1193475	0.2009021	0.06373482	0.509218	0.24397	1.68E-05	0	0	0.03702073	0	0.003036545	0.07460987	0	Chr3:133426336:133456363:-	3	1754	antisense	MGC2848
BHLHE40-AS1:4	8.258028609	0.987303416	2.183926352	4.457386144	2.156197947	0.02896766	0.200192207	Up	0.07520238	0.1735325	1.15E-05	0.001708004	1.24E-19	0.03582708	4.68E-37	0.06122241	0.4559407	0.0152339	0.01761934	0.04745633	0.604851	0.03961841	0.181991	0.1060773	Chr3:4896809:4979961:-	3	2215	antisense	ENSG00000235831.6;BHLHE40-AS1;
BHLHE40-AS1:5	2.757947781	1.419573032	2.101317627	7.906141828	2.982973836	0.035613093	0.224766224	Up	0.01319824	0.002815654	1.52E-08	5.02E-05	8.73E-20	7.74E-25	3.22E-39	3.78E-16	0.001158039	2.32E-26	0.01271765	0.02304677	0.4080014	0.02137038	0.07616555	0.004759081	Chr3:4896809:4979961:-	4	2355	antisense	ENSG00000235831.6;BHLHE40-AS1;
BISPR:37	7.984669362	0.995681562	2.482977904	5.549105834	2.472255319	0.013028917	0.121562944	Up	0.08828106	0.00202118	0.000111934	0.02255944	0.007575668	0.01262026	4.49E-11	0.1009919	0.01739817	0.3402466	4.47E-07	0.122367	0.1116183	0.03219503	0.3059961	0.3816478	Chr19:17405686:17415736:+	5	1969	undefined	BISPR
BISPR:7	11.41993442	1.202551166	3.416031659	17.24316682	4.107952854	0.000635409	0.013745251	Up	4.14E-16	0.1036985	0.03298446	6.26E-10	7.61E-10	0.007315525	5.53E-09	3.16E-17	1.28E-06	3.55593	0.1744643	4.43E-09	9.26E-11	2.67E-05	1.933529	2.284339	Chr19:17405778:17406359:+	2	493	sense-overlapping	ENSG00000269640.1;CTD-2521M24.9;ENSG00000282851.1;BISPR;
BLACAT1:4	46.74336267	0.610126658	7.221548108	21.20097948	4.406059013	5.14E-13	2.68E-10	Up	0.0101904	0.0843774	0.09317221	0.07851055	0	0.01191445	0.04392237	0.05489205	0.5823858	0.975685	0.5865759	0.6656991	1.147568	0.05655495	1.271375	1.072743	Chr1:205435994:205445151:-	6	2837	intronic
BLACAT1:6	74.26737779	0.739096956	7.204855831	40.08767982	5.325087015	5.81E-13	2.92E-10	Up	0.03777278	0.03070793	0.06852487	0.04688096	0.009773882	0.01027464	0	0.01301837	0.4147113	1.709708	0.9014149	1.080818	2.392948	0.1149152	1.503765	1.606026	Chr1:205434886:205437879:-	1	2994	intronic	ENSG00000281406.1;BLACAT1
BTG3-AS1:8	9.813683704	0.907309202	2.115429554	3.782522597	1.919348701	0.034393353	0.220478873	Up	0.07277603	0.04655493	0.02021436	0.3589254	0.01555207	0.03119312	0.000684313	0.006318145	0.1599877	0.2230647	0.4318158	0.013061	0.0258928	0.1254068	0.1190411	0.1246762	Chr21:17611773:17614113:+	1	2341	antisense	ENSG00000280594.1;AP000432.1;BTG3-AS1
C5orf66-AS1:1	16.60874938	0.867276184	-2.795700745	0.186255551	-2.424644675	0.005178733	0.063541689	Down	1.185955	0.9222687	1.295721	0.72001	0.488695	0.8586928	0.2167244	1.747833	0.03522192	0	0.5055723	0.3743229	0	0	0.06450723	0.8814283	Chr5:135038838:135040047:-	2	836	intergenic	XLOC_005009;linc-PITX1-3;ENSG00000249082;CTC-276P9.1;ENSG00000249082.1;OTTHUMG00000163077.1;Epist
C8orf37-AS1:14	2.355928746	1.547535519	2.056205757	9.075967504	3.182051443	0.039762688	0.241949143	Up	7.01E-05	9.32E-05	0.001326936	0.000347787	0.001103182	1.26E-11	0	0.006267002	0.05941799	8.13E-08	3.74E-07	6.68E-06	0.06420893	0.1041017	0.4863562	0	Chr8:95268835:95270359:+	1	1525	undefined	tospeak
C8orf37-AS1:15	9.748853197	0.77171889	2.207829021	3.257631376	1.703823362	0.027256194	0.19291386	Up	0.0512244	0.000102663	0.008113925	0.09409153	0.0609871	0.007586841	0.02265607	0.086659	0.03582141	0.2959312	0.1062853	0.2998759	0.1590247	0.07640186	0.04544846	0.02985106	Chr8:95268835:95271704:+	2	2864	undefined	tospeak
CA3-AS1:15	49.89022307	0.718340913	-7.036995239	0.030081877	-5.054961583	1.96E-12	8.41E-10	Down	1.650712	2.141998	1.910204	2.220714	1.345696	3.758033	3.392483	2.320285	0.1419043	0.1555969	0	0.07555069	0	0.01329104	0.1229779	0	Chr8:85456439:85463820:-	3	1380	undefined
CA3-AS1:16	5.497343327	1.321301615	-2.037747526	0.154697405	-2.692479097	0.041575189	0.248177451	Down	2.95E-15	0.1440042	0.2039602	0.3850357	0.8071278	0.4375381	5.56E-19	8.00E-09	3.14E-28	1.66E-11	0	0	0	0.01735578	0.3780426	0	Chr8:85456502:85463820:-	3	1071	undefined
CA3-AS1:18	21.18839391	0.874534413	-5.5629844	0.034314894	-4.865021296	2.65E-08	3.57E-06	Down	1.682572	1.532959	2.654424	1.475346	2.681549	1.996469	3.22632	1.861842	0.08309903	0	0	0.2025121	0	0	0.3484444	0	Chr8:85441806:85464333:-	3	604	undefined	CA3-AS1
CACNA1C-AS2:1	5.447782629	0.765702711	3.010770476	4.942891083	2.305355117	0.002605857	0.039442863	Up	0.09610452	0.1290787	0	0.1143043	0.2226557	0	0	0.2635396	0.23195	0.4867813	0.5082589	0.2978083	0.5122391	0.1573119	0.3905126	0.3809945	Chr12:2668500:2672220:-	2	609	antisense	ENSG00000256271.1;CACNA1C-AS2;OTTHUMG00000168138.1;
CADM3-AS1:8	6.129888878	0.862172309	-2.512519227	0.222792951	-2.166224504	0.011987257	0.114942081	Down	0.08906157	0.1883398	0.2055282	0.383678	0.3262921	0.1350642	0.3953526	0.5924526	0.06890946	0.02918733	0	0.0292822	0.03407602	1.019958	0.05979282	0	Chr1:159195985:159197003:-	1	1019	antisense	CTA-134P22.2
CAHM:3	5.472445439	0.865638116	-2.013496408	0.298756243	-1.742959236	0.044062433	0.256147503	Down	0.003405995	0.01336161	0.01909948	0.04310489	0.0506826	0.01808085	0.3698528	0.1118708	1.51E-05	1.39E-05	3.34E-05	0.03151956	0.03898586	0.03314033	0.02378662	4.31E-06	Chr6:163409801:163414509:-	1	4709	undefined	LINC00468
CALML3-AS1:11	34.7152363	0.836911875	2.14750456	3.475624121	1.797272067	0.031753135	0.210960393	Up	0.003637681	0.01904147	0.02073037	0.01168467	0.01664102	0.01473561	0.03517552	0.01904829	0.2727203	0.001374969	0.1717224	0.1769828	0.211294	0	0.05657307	0.005386625	Chr10:5538481:5554318:-	3	15544	undefined
CALML3-AS1:13	5.133571226	1.160699231	3.629529785	18.54286717	4.212792431	0.000283938	0.007289696	Up	0	0.04186784	0	0.03269895	0	0	0	0	0.3607235	0	0.5887019	0.6014435	0.3570509	0	0.2223928	0.02766773	Chr10:5549628:5550884:-	2	995	intergenic	XLOC_008708;linc-CALML5-3;
CAPN10-AS1:2	15.82598848	0.871730449	2.516347827	4.574382546	2.19357702	0.011857809	0.114205231	Up	0.01033874	0.1388297	0.02952256	0.4598467	0.003107956	0.08457334	0.005974778	7.79E-10	0.07185396	0.2419924	0.4768147	0.0145176	0.05650654	0.1652387	0.09300922	0.1130726	Chr2:240582750:240586316:-	1	3567	intergenic	locus959;CAPN10-AS1
CARMN:6	61.17137678	0.448671501	2.381561976	2.097308351	1.068538986	0.01723939	0.14512746	Up	0.1165663	0.4979785	0.06098928	0.1719355	0.04436749	0.03363941	0.1933736	0.2784829	0.1862613	0.179806	0.1365324	0.3308249	0.4026899	0.2146843	0.1434812	0.2667869	Chr5:149406877:149432836:+	3	9070	intergenic	CARMEN
CASC11:6	8.716726102	0.739679075	3.144846487	5.014747781	2.326177142	0.00166174	0.028525991	Up	0.02287456	0.110825	0.05201867	0.02782885	0.02553576	0.05614397	0.02145263	0.0311984	0.2644457	0.1858186	0.1828619	0.1605683	0.4178757	0	0.2345489	0.2249614	Chr8:127734024:127735897:-	1	1874	undefined	TCONS_00014535;LINC00990;CARLo-7;ENST00000518376
CASC15:10	1.17353193	1.471941094	2.458870214	12.2891405	3.619312112	0.013937499		Up	0	0	0	1.43E-23	1.75E-37	3.35E-71	0	0	0.01201223	0.02083083	0.02773543	0.04068369	4.36E-25	0.04717783	0.01110008	0	Chr6:21774423:22303799:+	12	3322	antisense	;lnc-SOX4-1
CASC15:12	5.838602252	0.936648427	2.600298416	5.409763107	2.43556542	0.009314272	0.096506212	Up	1.12E-29	0.05761905	1.21E-15	0.2407759	3.36E-24	0.03591967	1.73E-26	1.01E-20	0.08292388	0.07782549	0.05137426	0.6187232	0.02699264	0.6322052	0.003137641	3.97E-22	Chr6:21898720:22214506:+	11	1498	intergenic	;lnc-SOX4-1
CASC15:13	4.802397265	0.991578522	2.328978732	4.956649651	2.309365289	0.019860192	0.159651978	Up	1.12E-29	0.06260758	1.24E-15	0.2420613	3.44E-24	0.03720117	1.73E-26	1.05E-20	0.239999	0.08209641	0.05494909	0.2628879	0.02026585	0.6132708	0.003312279	4.09E-22	Chr6:21898720:22214505:+	11	1497	intergenic	ENSG00000272168.1;CASC15;ENSG00000272168.5;;ENSG00000272168.6;lnc-SOX4-1
CASC15:19	98.58749997	0.354639431	5.732459615	4.092425676	2.032956216	9.90E-09	1.53E-06	Up	0.2455111	0.2691332	0.1623998	0.2334492	0.2374063	0.3335287	0.2756015	0.3443332	0.7867608	0.6719541	0.6184496	1.002851	1.589807	2.963488	0.7441821	0.2654318	Chr6:22147208:22151668:+	1	4461	intergenic	ENSG00000272168.1;CASC15;ENSG00000272168.5;;ENSG00000272168.6;lnc-SOX4-1
CASC15:20	34.43377999	1.012927219	2.797472795	7.128686812	2.83363634	0.00515041	0.063230122	Up	1.50E-23	0.54172	5.94E-24	0.2336565	1.79E-12	1.068209	1.28E-47	0.4206766	1.81883	0.5190925	1.446148	0.6401257	1.595493	1.852834	1.981572	0.1016651	Chr6:22164317:22171626:+	2	1365	intergenic	;lnc-SOX4-1
CASC15:22	69.11688277	0.479146615	5.432308951	6.074949618	2.602872444	5.56E-08	6.69E-06	Up	0.02209181	0.1556997	0.04878971	0.1411433	0.04323265	0.08164389	0.1201109	0.2381207	0.5101624	0.2599565	0.3889302	0.6523331	0.7112364	1.426255	0.3507504	0.09660465	Chr6:22180817:22187342:+	1	6526	intergenic	;lnc-SOX4-1
CASC15:24	6.122497823	0.979218049	4.027098129	15.38451623	3.943407174	5.65E-05	0.001992457	Up	0	0.02268992	0	0	2.81E-16	0.00634063	2.16E-41	0.007608878	0.1096976	0.0949732	0.03452409	0.01781282	0.1563037	0.3498603	8.35E-11	0.006411791	Chr6:22190816:22193369:+	2	3882	intergenic	;lnc-SOX4-1
CASC15:29	6.88191669	1.242509184	2.439150151	8.17187119	3.030666464	0.01472185	0.13172978	Up	1.14E-17	1.84E-29	0.0810099	8.06E-28	3.35E-05	0.003909412	3.04E-25	0.05592945	0.01374333	8.19E-05	0.003539635	0.3841407	0.2356445	0.3034996	0.01996003	0.1030199	Chr6:21664220:22000780:+	9	2693	undefined	lnc-SOX4-1
CASC15:3	35.88901264	0.607876803	4.854378533	7.732120392	2.950864101	1.21E-06	8.91E-05	Up	0.003488859	0.265402	0.02823701	0.01643683	0.008030601	0.02233244	0.03633225	0.02423221	0.1891554	0.07526027	0.2021705	0.1758246	0.187562	0.6426029	0.08879019	0.05910795	Chr6:21665873:22221484:+	26	9048	intergenic	;lnc-SOX4-1
CASC15:33	7.301305478	1.080116607	3.519362844	13.94158085	3.801322254	0.000432585	0.010173377	Up	0.3224411	1.82E-05	5.70E-13	0.02058228	3.43E-27	1.29E-09	2.84E-05	3.01E-20	0.273619	0.07297571	0.1658103	0.2797149	0.3428411	0.2018703	0.3731609	1.98E-19	Chr6:21664220:22062791:+	12	1497	undefined	lnc-SOX4-1
CASC15:34	3.159695407	1.354678464	3.451875109	25.56646637	4.676180869	0.000556705	0.012402149	Up	4.65E-07	1.96E-05	1.32E-26	3.32E-06	2.33E-24	6.95E-06	1.73E-22	1.21E-27	0.08903424	0.1024871	0.02336088	0.3378257	4.21E-07	0.06404768	0.08841667	2.90E-27	Chr6:21664242:21909837:+	7	1818	undefined	lnc-SOX4-1
CASC15:35	8.074041354	1.139784352	4.5967504	37.77354228	5.239304176	4.29E-06	0.000248991	Up	1.40E-13	1.14E-09	2.00E-29	1.51E-25	0	0.02390168	1.86E-23	9.47E-28	2.359032	9.19E-30	0.3221751	0.5018991	0.07292443	0.852763	0.3310626	4.20E-30	Chr6:21664242:21769247:+	6	908	undefined	lnc-SOX4-1
CASC15:36	13.61693576	1.101881541	5.406545383	62.13664991	5.957372556	6.43E-08	7.63E-06	Up	9.08E-12	4.97E-31	2.21E-05	1.57E-27	5.78E-05	0.007647431	7.34E-25	0.001858375	0.311389	0.5674123	0.04552932	0.7384535	1.89E-16	0.6727416	0.1053261	2.20E-06	Chr6:21664242:22000780:+	6	2367	undefined	lnc-SOX4-1
CASC15:38	38.74764104	0.618941291	3.974405392	5.501875923	2.459923605	7.06E-05	0.002408103	Up	0.01478018	0.1277863	0.08314576	0.06387902	0.003495861	0.02523778	0.071797	0.004617466	0.2533526	0.1185844	0.08052892	0.2194088	0.2751163	0.3037316	0.1197945	0.04935272	Chr6:21664242:22222663:+	15	10217	undefined	lnc-SOX4-1
CASC15:39	2.461852226	1.275268425	2.956394624	13.64401854	3.770196715	0.003112586	0.044893037	Up	0	0.1017462	0	0	0	0	0	0	0.2859203	0.2570083	0	0.2876328	0.3411116	0.9726746	0.2689446	0	Chr6:21665908:21666367:+	1	460	undefined	lnc-SOX4-1
CASC15:42	3.415133901	1.348853006	2.179308923	7.671812132	2.939567392	0.029308727	0.201925713	Up	1.09E-12	2.31E-13	5.83E-15	6.46E-14	1.85E-15	0.1297313	1.53E-23	1.42E-07	0.4644691	0.1059616	1.36E-22	0.0579921	5.36E-14	0.8950043	2.06E-17	2.85E-09	Chr6:21666444:22036873:+	8	1115	undefined	lnc-SOX4-1
CASC15:44	6.675271207	1.416513333	3.278328059	24.99894671	4.643795405	0.00104424	0.019787414	Up	8.33E-10	8.77E-10	1.13E-11	1.01E-07	4.78E-16	2.62E-08	5.74E-25	1.72E-11	0.5721532	0.4235336	3.42E-07	0.000157653	0.5149601	2.25E-05	0.001173586	0.04654095	Chr6:21666444:22194387:+	12	1889	undefined	lnc-SOX4-1
CASC15:47	136.1645352	0.518104142	6.650606171	10.89584821	3.445706606	2.92E-11	9.74E-09	Up	0.003892518	0.05428706	0.00689573	0.03693702	0.08477805	0.04202147	0.05557142	0.02708787	0.4179083	0.4323183	0.05978146	0.7453551	0.4477817	1.242674	0.2180247	0.02115213	Chr6:21666444:22206433:+	11	16522	undefined	lnc-SOX4-1
CASC15:48	7.671294907	0.762815489	2.042985095	2.945312423	1.558420676	0.041053914	0.246248032	Up	0	0.1465759	0.1367277	0.0217272	0.04180673	0.04445714	0.09056797	0.1036649	0.2190932	0.07636908	0.04878911	0.2732893	0.2465395	0.6130485	0.1617678	0.0188493	Chr6:21883836:21885605:+	1	1770	undefined	lnc-SOX4-1
CASC15:5	7.013733151	1.411210064	3.328867938	25.9512466	4.697731937	0.000871997	0.017460009	Up	8.33E-10	8.77E-10	1.13E-11	1.01E-07	4.78E-16	2.62E-08	5.74E-25	1.72E-11	0.5721532	0.4235336	3.86E-07	0.000157653	0.5999542	2.25E-05	0.001173586	0.04654095	Chr6:21666444:22194387:+	12	1889	intergenic	ENSG00000272168.1;CASC15;ENSG00000272168.5;;ENSG00000272168.6;lnc-SOX4-1
CASC15:50	1.010710077	1.494826593	2.319492678	11.05969226	3.467239337	0.020368338		Up	0	1.65E-63	8.22E-52	3.65E-53	0	0	0	0	4.71E-46	0.04871186	0.1225349	0.04740819	0.1805364	0.0754004	0.1580877	1.16E-73	Chr6:21883836:21916374:+	3	763	undefined	lnc-SOX4-1
CASC15:52	48.64291299	1.053677013	5.423738216	52.5226674	5.714868281	5.84E-08	6.96E-06	Up	8.28E-20	3.88E-05	2.52E-13	4.94E-09	1.37E-09	0.05633451	3.53E-05	0.00267154	0.09064732	0.03564313	0.3250761	0.3007589	0.3419442	0.2610011	0.03871098	4.55E-05	Chr6:21886108:22206433:+	10	15295	undefined	lnc-SOX4-1
CASC15:55	6.492594971	1.260931367	4.437202352	48.33537823	5.595007626	9.11E-06	0.000455853	Up	0.0046389	3.74E-23	6.05E-14	3.81E-29	6.93E-27	4.38E-09	0	1.65E-15	0.3592854	0.5049365	0.7933355	0.5774806	0.4812618	0.04558343	1.35E-22	7.90E-24	Chr6:21886108:22083743:+	6	964	undefined	lnc-SOX4-1
CASC15:56	8.805586499	1.255434058	4.477921438	49.23918857	5.621735082	7.54E-06	0.000389702	Up	7.18E-27	1.02E-20	7.80E-16	2.57E-14	2.16E-06	2.39E-09	1.75E-21	8.04E-18	0.1582032	0.07889478	0.105401	0.8666059	0.2960807	0.009311688	1.99E-08	3.39E-16	Chr6:21886108:22194902:+	11	2364	undefined	lnc-SOX4-1
CASC15:67	23.1201974	0.951007805	2.681581808	5.857175931	2.550205229	0.0073275	0.080931055	Up	0.009303607	1.06E-20	0.003435663	0.04225323	0.000863398	0.00224831	0.09753551	0.000456252	0.1291119	0.02969459	0.000561362	0.01009295	0.1327365	0.2472987	0.08001365	0.009222656	Chr6:22146326:22208868:+	3	15659	undefined	lnc-SOX4-1
CASC15:75	16.31418269	1.220202561	5.00160946	68.73517469	6.102976671	5.69E-07	4.64E-05	Up	8.61E-10	9.63E-10	1.17E-11	1.09E-07	5.02E-16	2.72E-08	5.85E-25	1.89E-11	0.6881544	0.4321508	8.65E-07	1.569753	0.7908498	2.91E-05	0.001758082	0.05114345	Chr6:21666444:22194400:+	12	1902	undefined	CASC15
CASC18:1	4.027591559	1.071676351	-2.822552899	0.122864225	-3.024863191	0.004764296	0.059961094	Down	0.1747858	0.03991342	0.032709	0.249456	0.005737373	0.08384481	0.01392263	0.01099542	0	0.004859694	0	0.03123108	0.003018694	0.03647369	0.002078773	0.002457991	Chr12:105704203:105744062:+	3	2503	intergenic	ENSG00000257859;RP11-266E14.1;ENSG00000257859.1;OTTHUMG00000169725.1;CASC18;LOC101929110
CASC18:2	3.831483744	1.074239422	-2.776940168	0.126473006	-2.983098599	0.005487328	0.066117268	Down	0.1697838	0.03924675	0.03224293	0.2322481	0.005717734	0.08220965	0.01394424	0.01092502	0	0.004849487	0	0.0308294	0.003016182	0.03592108	0.00207636	0.002455906	Chr12:105704203:105744063:+	3	2504	intergenic	LOC101929110;CASC18
CASC21:1	40.45727877	0.990590986	7.29200581	149.4371695	7.223395224	3.05E-13	1.85E-10	Up	0	0	0.08815966	0	0	0	0	0	2.424908	0.0765343	15.36116	4.272207	1.565303	0	1.021445	3.165917	Chr8:127244637:127392631:+	4	585	intergenic	CARLo-2;CASC21
CASC21:2	9.130622299	1.529215917	2.462021047	13.59459976	3.764961773	0.013815656	0.12629493	Up	0	0	0	0	0	0	0	0	1.04E-14	0.003412472	7.867115	2.909706	5.94E-14	0	1.71765	0.004097478	Chr8:127339274:127392631:+	2	290	intergenic	ENSG00000253929;RP11-382A18.2;ENSG00000253929.1;OTTHUMG00000165067.1;CASC21;CARLo-2
CASC2:18	23.26440244	0.517975127	2.117489797	2.138808102	1.096807047	0.0342183	0.219734339	Up	0.02055419	0.09328838	0.06808205	0.1382749	0.02224714	0.02013036	0.196962	0.08162016	0.02684985	0.08452056	0.3535493	0.2084439	0.1120267	0.03000436	0.08377909	0.2432843	Chr10:118046279:118216096:+	6	5834	undefined
CATIP-AS1:4	4.092598858	0.832899632	2.996885431	5.64160153	2.496104771	0.002727532	0.040555729	Up	0	0.1886619	0.08885607	0.08498114	0.08456616	0	0	0.1041715	0.3569968	0.2308517	0.5702521	0.2488633	0.09122976	0.6465271	0.4816915	0.306024	Chr2:218366666:218367322:-	2	529	antisense	ENSG00000225062.1;AC021016.6;OTTHUMG00000155067.1;CATIP-AS1;
CBR3-AS1:4	11.9301594	1.072820349	-2.299332426	0.18089562	-2.466770617	0.02148607	0.167723039	Down	0.07295999	0.1743122	0.60525	0.253416	0.00734685	0.306468	1.950891	0.07424628	0.001710911	0.005888803	0.0330278	0.4983642	0.2878338	0.004147622	0.02296103	0.006335886	Chr21:36131769:36156321:-	4	1594	antisense	PlncRNA-1
CCAT2:2	22.05333482	0.834885775	5.298309278	21.45858506	4.423483045	1.17E-07	1.26E-05	Up	0	0.06479399	0.01992168	0.07670449	0.01858236	0.03874114	0	0	0.3253938	0.1127211	2.248203	0.519929	0.6871819	0.1527377	0.451234	0.5541079	Chr8:127400399:127402150:+	1	1752	intergenic	ENSG00000280997.1;CCAT2
CCDC144NL-AS1:44	18.48514218	0.792049581	4.630965694	12.71054897	3.667954437	3.64E-06	0.000216966	Up	1.67E-05	0.03200618	6.39E-05	0.00021829	0.07727497	0.1311233	2.95E-45	0.03005245	0.2950333	0.2327157	0.005019923	0.08534086	0.608571	0.6204966	0.539834	0.06268952	Chr17:20921079:20933075:+	4	3269	undefined
CCDC144NL-AS1:8	5.143901464	1.56601721	2.013687413	8.897926271	3.153469144	0.044042362	0.256112713	Up	0.000345204	2.47E-22	3.43E-05	0.001790246	6.88E-27	1.92E-28	0	2.22E-21	8.00E-07	7.72E-05	1.32E-23	4.09E-18	0.6479439	2.372155	0.252846	1.11E-20	Chr17:20921025:20929733:+	3	923	intergenic	XLOC_012139;linc-DHRS7B-4;
CCDC144NL-AS1:9	9.969379202	1.233640343	2.279466005	7.022775057	2.812041226	0.022639379	0.173754901	Up	0.07304616	1.01E-21	0.006759439	0.02983138	0.04436778	2.70E-21	0	7.08E-22	2.249592	0.4302739	1.02E-23	0.1002794	5.96E-15	6.84E-09	0.8219025	0.003717073	Chr17:20921045:20930046:+	3	1216	intergenic	ENSG00000233098.3;RP11-344E13.3;OTTHUMG00000178937.2;ENSG00000233098.4;ENSG00000233098.8;CCDC144NL-AS1;
CCDC18-AS1:51	2.984201814	1.151917519	2.099222381	5.344781745	2.418131036	0.035797302	0.225438387	Up	0.001758273	0.03765127	3.26E-05	0.02062718	0.09647325	1.13E-09	4.36E-19	0.02535123	2.01E-07	0.01885561	0.4514628	0.5362041	0.01567677	0.139174	0.08244142	0.2267897	Chr1:93262186:93345790:-	7	729	undefined	ENST00000440778.1
CCDC26:12	14.91086303	0.579555636	-2.874208346	0.315177479	-1.665763645	0.004050417	0.053598723	Down	0.01558631	0.02989623	0.004256109	0.06513122	0.02707594	0.03755029	0.07172583	0.04743654	0.008077156	0.01530542	0.00457446	0.01977037	0.000659117	0.01584233	0.009197124	0.001790231	Chr8:129343541:129548686:-	3	21533	undefined	MGC27434;RAM
CD81-AS1:9	14.96442106	0.616489545	2.150967842	2.507151515	1.326049186	0.031478738	0.209724381	Up	0.000111721	0.06785003	0.009217646	0.02946819	0.01880499	0.04309069	0.3211283	0.03367145	0.01706504	0.1227769	0.1033231	0.03852791	0.04036051	0.127772	0.05316617	0.06228919	Chr11:2370492:2377595:-	1	7104	undefined
CDC42-IT1:2	8.889949385	0.853012887	-2.036388356	0.299979224	-1.737065511	0.041711374	0.248365785	Down	0.6066554	0.8389437	0.3770195	0.2518316	0.007763694	0.1748644	2.283455	1.914293	0.000667603	0.1924964	6.05E-08	0.2943225	0.00441992	0.3099127	0.3617575	0.08836712	Chr1:22059197:22064199:+	2	692	intronic	ENSG00000230068.2;CDC42-IT1;
CDKN2B-AS1:11	65.89207302	1.15519965	-5.23145807	0.015162185	-6.043378531	1.68E-07	1.70E-05	Down	3.108181	2.290437	3.915874	1.657713	1.104689	0.5047586	3.617138	0.001680979	4.29E-15	3.13E-20	0	0.02706866	1.10E-07	2.15E-05	1.07E-06	0.1316924	Chr9:21994791:22121094:+	9	1887	antisense	ANRIL;CDKN2BAS;RP11-145E5.4;NCRNA00089;p15AS;CDKN2B-AS;PCAT12
CDKN2B-AS1:34	656.7122348	0.500777525	-11.6035304	0.017814709	-5.810787239	3.95E-31	2.58E-27	Down	3.690302	4.642748	6.798295	5.960622	2.66371	3.550549	4.940608	3.858668	0.1009891	0.01828284	0.01413283	0.08411406	0.06447387	0.3943375	0.04174856	0.02520515	Chr9:22111741:22128079:+	4	9091	intergenic	ANRIL;CDKN2BAS;RP11-145E5.4;NCRNA00089;p15AS;CDKN2B-AS;PCAT12
CDKN2B-AS1:35	202.7131299	0.925049416	-10.1678541	0.001474286	-9.4057675	2.76E-24	1.03E-20	Down	12.49546	5.886555	15.8315	19.34474	17.32862	13.65362	15.12493	4.653769	2.26E-15	0	0	0.0953336	6.84E-28	5.18E-19	2.97E-14	3.07E-24	Chr9:22113678:22121097:+	3	927	intergenic	ENSG00000240498.2;CDKN2B-AS1;OTTHUMG00000019689.3;ENSG00000240498.6;ANRIL;CDKN2BAS;RP11-145E5.4;NCRNA00089;p15AS;gene_alias_10=CDKN2B-AS;gene_alias_11=PCAT12
CDKN2B-AS1:36	467.1664117	1.042582996	-11.13221762	0.000320751	-11.6062608	8.74E-29	4.57E-25	Down	32.76118	16.21855	54.77621	29.6879	22.17009	19.25244	46.65547	18.12324	8.10E-25	0	0	1.17E-08	3.57E-28	1.33E-17	3.77E-14	4.82E-21	Chr9:22118650:22121130:+	3	956	intergenic	ANRIL;CDKN2BAS;RP11-145E5.4;NCRNA00089;p15AS;CDKN2B-AS;PCAT12
CDKN2B-AS1:70	55.48358938	1.084994102	-5.268406481	0.019021964	-5.716189957	1.38E-07	1.44E-05	Down	2.827613	2.280855	3.775058	0.02379265	1.004119	0.4095604	2.240581	1.066914	9.11E-15	3.12E-20	7.71E-28	0.04288222	8.01E-19	5.60E-13	4.21E-05	0.1266742	Chr9:21994791:22121097:+	9	1890	undefined	CDKN2B-AS1
CDKN2B-AS1:71	103.3840608	1.079635546	-8.921713276	0.001260141	-9.63219878	4.59E-19	1.20E-15	Down	4.18092	1.47777	5.173115	0.3454796	4.072766	4.941725	2.665151	2.209507	1.44E-13	7.69E-06	4.80E-05	0.000315783	2.82E-09	3.08E-09	1.10E-05	1.54E-11	Chr9:21994791:22121097:+	9	1919	undefined	CDKN2B-AS1
CDKN2B-AS1:8	124.4114634	0.95288761	-8.080283855	0.004810484	-7.699602372	6.46E-16	8.44E-13	Down	4.523148	3.042375	8.253086	7.867173	2.540247	0.7868529	0.1667727	1.570957	9.20E-23	7.81E-06	4.84E-05	0.1842269	3.52E-22	1.12E-08	1.14E-05	6.16E-13	Chr9:21994791:22121094:+	9	1916	antisense	ANRIL;CDKN2BAS;RP11-145E5.4;NCRNA00089;p15AS;CDKN2B-AS;PCAT12
CHL1-AS2:1	3.771985253	1.009530734	-2.12915742	0.225398551	-2.149449853	0.033241238	0.216071213	Down	0.300312	0.1061916	0.3915154	0.2432194	0.2887781	0.5584492	0	0.006911431	0	0.07356393	0	0.1484669	0.05374729	0.1052832	0	0	Chr3:195758:197341:-	5	726	antisense	ENSG00000224318.1;CHL1-AS2;OTTHUMG00000154872.1;ENSG00000224318.5;
CHRM3-AS2:10	5.543139466	0.955149986	-3.152372659	0.124051518	-3.0109887	0.001619494	0.027984778	Down	0.2766384	2.33E-28	0.191826	0.7409057	0.5367132	6.29E-28	0.7401831	1.07143	0.09215332	0	0	0.1402586	0	0	0.07692544	0	Chr1:239706322:239707522:-	2	789	antisense	ENSG00000233355;RP11-343J24.1;ENSG00000233355.1;CHRM3-AS2;OTTHUMG00000039648.2;ENSG00000233355.2;ENSG00000233355.6;
CHRM3-AS2:8	3.426567122	1.166585151	-2.277601185	0.158547197	-2.657015722	0.02275035	0.174040577	Down	0.3943076	0.2256342	0.02990098	0.2010206	0.1165459	3.81E-23	0.01759882	0.9057351	0.01352343	0	0.01903996	0.0124571	0	0	0.02668941	0.07090046	Chr1:239707124:239719119:-	3	895	antisense	ENSG00000233355.6;CHRM3-AS2;
CHRM3-AS2:9	19.45898742	0.699210395	-3.880300581	0.152497077	-2.713146503	0.000104327	0.003279542	Down	0.387409	0.5579279	0.2279013	0.3673704	0.1885571	0.4911054	0.4753926	0.8363989	0.1084657	0.01775108	0	0.2888927	0.02215599	0.06147799	5.16E-16	0.1577269	Chr1:239703892:239719066:-	5	2431	antisense	ENSG00000233355;RP11-343J24.1;ENSG00000233355.1;CHRM3-AS2;OTTHUMG00000039648.2;ENSG00000233355.2;ENSG00000233355.6;
CKMT2-AS1:32	17.99238031	0.415936939	2.556512919	2.089775779	1.063348158	0.010572714	0.106252415	Up	0.04458532	0.06963954	0.04026222	0.04954835	0.04291235	0.04191457	0.04443433	0.0906727	0.06365375	0.121371	0.06921637	0.07303301	0.06751207	0.1088034	0.07700325	0.1247609	Chr5:81226136:81233319:-	1	7184	antisense
CNNM3-DT:3	36.0566718	0.756480306	2.792195347	4.323623175	2.11224079	0.005235174	0.06399363	Up	0.3070799	1.132443	0.07302307	0.7596448	0.05025998	0.7371532	3.67E-07	0.00445614	3.11905	0.9691234	2.183969	1.91675	0.6448372	0.2443428	0.2453172	2.94E-07	Chr2:96814947:96816253:-	1	1307	antisense
CNNM3-DT:9	9.727271706	1.071677621	3.249732916	11.17858781	3.48266604	0.001155134	0.02152788	Up	2.49E-14	0.146284	0.207503	0.000264132	0.001885124	0.02868308	4.99E-07	0.001070074	0.5527453	0.09712982	0.02722061	0.03836707	1.092292	1.073213	0.05713246	0.7277771	Chr2:96814872:96816042:-	1	1171	undefined
COX10-AS1:6	14.65691618	1.418646656	2.437363732	10.98724599	3.457757908	0.014794789	0.131946878	Up	2.41E-10	0.000756868	0.000801244	3.82E-07	6.02E-09	0.000490593	0.08051891	7.68E-09	0.1708875	2.90E-08	4.40E-09	0.6527793	0.545582	2.83E-07	3.42E-07	0.1301439	Chr17:14030487:14069401:-	2	4060	bidirectional
CPEB2-AS1:6	4.642030883	1.104248829	-2.636586381	0.132912857	-2.911447423	0.008374488	0.089102636	Down	0.1737845	0.190748	0.4051995	0.09639178	0.6159582	0.2994657	0.4715388	1.80E-10	0	0	0	0	0.09508962	0.9239836	0	0	Chr4:15002325:15003065:-	1	741	undefined
CYP1B1-AS1:15	35.12621861	0.760101441	-2.470159419	0.272141384	-1.877571735	0.013505285	0.124163026	Down	0.7056786	0.0823647	1.2645	2.324104	0.9246833	1.54442	8.656789	1.849704	0.1494249	0.7050204	0.8629007	0.1539647	0.6924094	0.3723449	0.03790045	0.1301512	Chr2:38083173:38131567:+	2	995	antisense	ENSG00000232973.11;CYP1B1-AS1;MGC34824
CYP1B1-AS1:24	2.800154438	1.042868857	-2.736478496	0.138332476	-2.853788202	0.006210065	0.072353774	Down	0.09772856	0.09048745	0.0426907	0.08892742	0.08027138	0.07402479	0.1336277	0.07337189	0	0.01514903	0	3.08E-05	0.01316203	0.09430213	1.01E-07	0	Chr2:38108073:38181855:+	4	1781	antisense	ENSG00000232973.11;CYP1B1-AS1;MGC34824
CYP1B1-AS1:34	3.184394827	1.047616759	-2.832836299	0.127827772	-2.967726781	0.004613701	0.058420817	Down	0.1124568	0.09995967	0.04726273	0.1135056	0.08928296	0.08261886	0.1522824	0.09104357	0	0.01565867	0	3.28E-05	0.01393466	0.1039458	1.03E-07	0	Chr2:38131105:38181855:+	3	1757	intergenic	ENSG00000232973.3;CYP1B1-AS1;OTTHUMG00000128569.5;ENSG00000232973.7;MGC34824
CYP1B1-AS1:35	4.184533135	1.002732716	-3.229904063	0.105936344	-3.238730475	0.001238318	0.022849804	Down	0.1112394	0.09897511	0.04691562	0.08608357	0.08810219	0.08190024	0.1530746	0.6331411	0	0.01560427	0	3.26E-05	0.01387928	0.1031365	1.03E-07	0	Chr2:38131105:38181851:+	3	1753	intergenic	MGC34824
CYP1B1-AS1:37	10.25289461	0.745503089	-2.140313139	0.330882282	-1.595610056	0.032329469	0.212947132	Down	0.1197425	0.1733081	0.01452102	0.3774538	0.2440557	0.2518662	0.2961525	0.2506754	0.007108303	0.009301598	0.007750458	0.1202946	0.09526133	0.6814217	0.03924564	0	Chr2:38075648:38154796:+	4	2062	undefined	MGC34824
CYP1B1-AS1:44	3.018954494	1.047963368	-2.76842928	0.133859137	-2.901212474	0.005632721	0.0673399	Down	0.1053223	0.09913823	0.04599086	0.1058721	0.08793788	0.08034259	0.142028	0.0852848	0	0.01551448	0	3.19E-05	0.01377557	0.1014652	1.03E-07	0	Chr2:38131093:38181855:+	3	1769	undefined	MGC34824
CYP4A22-AS1:3	2.425143024	1.168610796	2.536475841	7.803671515	2.964153051	0.011197447	0.109939284	Up	8.39E-15	0.0465067	4.35E-31	0.02361508	0.000351651	0.02368187	5.21E-33	5.40E-27	0.05631895	0.3026114	0.1036941	2.29E-08	0.02678727	0.02375889	0.2182609	0.20363	Chr1:47096653:47179271:-	4	921	antisense	ENSG00000225506;RP1-18D14.3;ENSG00000225506.2;CYP4A22-AS1;OTTHUMG00000007848.2;ncRNA-a3
CYTOR:13	86.36825284	0.515228772	5.189866702	6.381823236	2.673968649	2.10E-07	2.02E-05	Up	1.43311	1.93939	0.7609939	0.7602098	0.4706741	3.357082	0.7328232	1.622553	5.184886	3.631617	4.032164	9.790497	5.637987	8.279846	3.921291	21.0388	Chr2:87455455:87521518:+	2	503	undefined	LINC00152
CYTOR:18	138.461752	0.412105589	4.560405823	3.679140389	1.879368728	5.11E-06	0.000284838	Up	0.1810506	0.8663958	0.2809005	0.2620619	0.2395317	0.6342301	0.7172923	1.359974	2.464338	0.478375	1.084104	0.8221397	1.23352	7.439423	1.346737	0.9501845	Chr2:87455479:87459106:+	1	3628	undefined
CYTOR:19	1.069584007	1.487463075	2.34017156	11.16505757	3.480918785	0.019274883		Up	9.29E-29	1.87E-29	1.39E-20	1.20E-22	2.38E-19	1.98E-29	0	5.09E-30	0.0943651	0.001391514	0.2213458	0.03421186	0.000884299	0.3087428	0.02048056	0.08231922	Chr2:87455479:87521413:+	4	675	undefined
CYTOR:21	104.3924907	0.415927878	7.633943025	9.032777839	3.175169726	2.28E-14	1.82E-11	Up	2.248624	1.492933	1.398178	0.8724537	0.5048907	3.506532	0.94479	0.8763743	17.20738	6.606537	10.54474	14.06954	8.094888	15.15484	11.40619	3.439799	Chr2:87455479:87521518:+	2	479	undefined
CYTOR:23	22.92216332	0.931023242	5.160133898	27.93892474	4.804204593	2.47E-07	2.29E-05	Up	5.35E-13	0.2089059	2.90E-20	3.64E-29	0.509284	0.000770993	7.64E-33	0.000140427	1.438716	1.621775	2.96E-21	0.6077553	2.802385	2.358846	1.1336	0.1439761	Chr2:87455479:87584075:+	2	985	undefined
CYTOR:25	22.20465226	0.834831807	4.849692302	16.54906022	4.048677387	1.24E-06	9.07E-05	Up	0.1586506	0.03942843	0.3519498	0.500787	5.75E-25	7.00E-11	3.44E-13	0.3736873	7.228948	1.142161	0.2795983	1.603344	3.310615	4.07424	1.755598	1.815992	Chr2:87455479:87606805:+	3	469	undefined
CYTOR:3	11.20800493	0.895139723	5.017203748	22.48823258	4.491098375	5.24E-07	4.32E-05	Up	0.00025053	1.29E-19	0.05420307	0.01485132	9.14E-18	0.1583054	0.139377	1.66E-15	0.4746887	1.501788	0.1440459	0.8474253	0.0959473	1.604515	0.8163952	0.5289342	Chr2:87454821:87521513:+	4	751	intergenic	MGC4677
CYTOR:33	19.6108623	0.431400727	2.681313794	2.229500804	1.15672072	0.007333371	0.080961661	Up	0.1756204	0.08661871	0.08433602	0.02609711	0.3002503	0.5995765	0.5424398	0.3291206	0.4895109	0.1154426	0.1984715	0.06034447	0.6042	2.488044	0.319583	0.4065795	Chr2:87456607:87522672:+	2	1552	undefined
CYTOR:46	7.513675446	0.958659821	2.860557505	6.691369654	2.742301546	0.004228969	0.054954558	Up	0.4075124	6.28E-49	7.18E-43	0.06412924	4.77E-46	0.2403104	4.79E-58	0.9267289	0.9066661	1.315472	9.07E-43	1.057596	0.4339224	3.166578	0.4019143	0.1838987	Chr2:87704443:87714232:+	6	397	intergenic
CYTOR:47	5.264137224	1.154392771	3.690088729	19.15715942	4.259811752	0.000224176	0.006040486	Up	0	0.4734937	0	0	0	0	0	1.23E-46	0.4478435	1.993537	0.534759	0	0.5226921	1.512036	0	1.155621	Chr2:87707370:87707704:+	1	335	undefined
CYTOR:9	188.0913851	0.308075955	8.331048746	5.924099197	2.566595798	8.01E-17	1.39E-13	Up	0.08494625	0.3251148	0.1967331	0.2086424	0.2269067	0.238039	0.1519511	0.4276646	1.239564	0.6957878	0.7355032	0.6365286	1.587925	3.73619	0.5896944	0.9752201	Chr2:87455429:87590992:+	4	7689	undefined
DANCR:16	55.85385894	0.794065886	1.964047289	2.947686205	1.559582951	0.049524608	0.274670619	Up	1.043929	0.2405319	2.044485	0.1717506	1.353805	0.2032342	2.23E-06	0.4891065	0.5118901	2.215598	3.56184	0.2928532	3.949894	0.08568639	2.585021	2.125528	Chr4:52712504:52714137:+	2	1100	undefined	ANCR;AGU2;lncRNA-ANCR
DARS-AS1:50	7.578573934	1.432794542	-2.214785399	0.110848993	-3.17333243	0.026774798	0.190885011	Down	9.65E-17	1.69E-15	1.59E-12	9.55E-15	2.746565	3.55E-25	0.5388775	3.986956	4.47E-10	2.42E-19	0.00011094	4.49E-13	2.48E-06	3.22E-05	0.05980987	8.85E-19	Chr2:136000411:136007757:+	2	631	undefined
DDN-AS1:3	17.87228449	0.770683424	5.721584572	21.25205413	4.409530387	1.06E-08	1.61E-06	Up	0.02993321	0.06634252	0	8.00E-09	0.03777331	0	0.0132634	0.1834491	0.6120426	0.4806474	0.5848203	1.189648	1.678817	1.49E-05	0.2409878	0.6423434	Chr12:48998367:49019235:+	2	1324	antisense	ENSG00000257913.2;RP11-386G11.5;DDN-AS1
DDN-AS1:4	9.982701734	1.030039521	5.164384709	39.93329885	5.319520351	2.41E-07	2.25E-05	Up	1.06E-28	0.01953565	0	4.95E-09	0.007916308	0	0.006698104	2.92E-06	0.05509781	0.3066261	0.2787051	0.5704483	0.1198776	0.06866	1.90E-10	0.3625167	Chr12:48998372:49019197:+	2	2114	antisense	ENSG00000245406;ENSG00000257913.1;RP11-386G11.5;OTTHUMG00000170405.1;ENSG00000257913.2;DDN-AS1
DDN-AS1:6	11.50349193	0.988609427	3.894152271	14.41796499	3.849795646	9.85E-05	0.003137745	Up	0.0919012	0	0.06390735	0.090511	0.000185192	0	0	8.50E-07	0.1932249	0.03094451	0.3187139	2.34442	0.6214143	0	0.452479	1.015856	Chr12:48998398:49018719:+	3	858	antisense	ENSG00000257913.1;RP11-386G11.5;OTTHUMG00000170405.1;ENSG00000257913.2;DDN-AS1
DGUOK-AS1:14	19.04168025	0.990983862	-2.806520103	0.145469022	-2.781216131	0.005007979	0.062029566	Down	1.80058	2.235848	1.915823	1.037634	2.421071	2.239487	1.767075	4.20E-17	0.6688589	0.4224238	0.05254016	0.000110933	0.5021946	3.28E-28	0.01219177	0.4485898	Chr2:73957970:73981441:-	2	571	undefined
DGUOK-AS1:5	16.97503026	0.955957636	-2.066856645	0.254224082	-1.975827393	0.038747664	0.237991416	Down	2.064499	3.097936	2.332399	0.6899071	0.851521	0.0463447	2.367517	4.52E-17	0.5488856	0.4315618	0.195122	0.000117454	1.016905	3.31E-28	0.01328064	0.5046498	Chr2:73957970:73981433:-	2	563	antisense	ENSG00000237883.1;DGUOK-AS1;OTTHUMG00000152820.1;
DHRS4-AS1:2	75.41902249	0.820887531	2.174913956	3.447044079	1.785359747	0.029636565	0.203229011	Up	0.3725581	0.3083137	0.1144683	0.1146895	0.4397632	0.1610395	0.001022828	0.324297	0.2325419	0.8275088	0.1217336	4.09415	0.9716365	0.04297212	0.6474793	1.830074	Chr14:23938731:23955112:-	2	2793	antisense	PRO1488;AS1DHRS4;DHRS4-AS1
DHRS4-AS1:21	1.772192118	1.480933821	1.985209683	7.673922323	2.939964162	0.047121147		Up	7.88E-19	2.05E-11	5.32E-05	3.10E-08	0.001007937	0.003649386	0.002432544	0.01135552	5.49E-13	0.000149896	0.1616269	0.06995601	2.91E-09	2.35E-13	0.0309482	0.06520745	Chr14:23939613:23954171:-	3	2055	undefined	PRO1488;AS1DHRS4
DICER1-AS1:9	20.80955996	0.72914617	3.015958206	4.591846372	2.199074375	0.002561686	0.038909606	Up	0.4621456	0.01128013	0.1281506	0.2175924	0.1978906	0.001428014	3.22E-23	0.1501681	0.7429874	0.4369157	0.6434854	1.099668	0.1961748	0.3207517	0.08203942	0.1766779	Chr14:95157709:95179930:+	2	1759	antisense	FLJ45244;DICER1-AS
DIO3OS:15	85.8782713	0.636418237	2.525561914	3.04683983	1.607313661	0.011551343	0.112371667	Up	0.2296245	1.382155	0.8766551	1.903071	0.9014809	0.8534876	5.59E-28	1.541933	3.75387	4.11282	0.8960791	2.719562	5.926933	1.105613	0.7609083	0.4897444	Chr14:101557302:101559794:-	3	1421	intergenic	NCRNA00041;DIO3-AS1
DIO3OS:17	8.289528864	0.913983471	2.062416009	3.693565449	1.885014142	0.039168146	0.239671972	Up	0.1864025	0.001121667	0.01607674	0.1949203	0.3849232	0.2472176	0.0608441	0.873704	3.340042	0.9207076	1.089658	0.2380646	1.095382	0.7690658	0.1863736	3.02E-29	Chr14:101557302:101557868:-	2	413	intergenic	NCRNA00041;DIO3-AS1
DIO3OS:4	21.88420472	0.750864911	2.462198762	3.601951246	1.848778654	0.013808812	0.12629493	Up	0.1896486	0.003263367	1.02E-08	0.6113861	0.6425555	0.5216284	1.377407	0.1092656	0.6916166	0.1786015	0.7736926	2.277787	2.036544	0.4580202	0.4150742	1.203643	Chr14:101557308:101560403:-	3	866	intergenic	ENSG00000258498;DIO3OS;ENSG00000258498.1;OTTHUMG00000171682.1;ENSG00000258498.2;ENSG00000258498.6;NCRNA00041;DIO3-AS1;ENSG00000258498.7;gene_alias_10=ENSG00000258498.8
DLEU1:20	9.610547261	1.140326152	2.775837055	8.971564488	3.165359588	0.00550598	0.066221455	Up	1.81E-19	3.25E-40	2.54E-06	0.1129569	6.45E-10	1.71E-17	2.40E-45	1.388944	1.224955	3.221078	0.5369678	0.3195953	1.51E-16	3.43E-28	0.29191	0.3574231	Chr13:50185880:50492761:+	4	534	intronic	LEU1;XTP6;NCRNA00021;LINC00021;BCMS1;ENSG00000176124.11;DLEU1
DLEU1:21	30.05040727	0.769018348	3.034253838	5.039906163	2.333396873	0.002411314	0.03721006	Up	0.3339981	0.5600377	0.4363621	0.2423363	0.5918016	1.273754	0.06452029	1.70E-06	1.456241	1.866739	4.901283	1.436564	1.47045	0.1667662	1.560601	0.6451494	Chr13:50185880:50528064:+	5	736	intronic	LEU1;XTP6;NCRNA00021;LINC00021;BCMS1;ENSG00000176124.11;DLEU1
DLEU1:38	8.864084811	0.7012449	2.220506824	2.94265638	1.557119086	0.026384383	0.189569686	Up	0.1758859	0	0.3469245	1.63E-29	0.3356398	0.5597209	1.912798	0.4547273	1.325066	0.2679755	0.9725008	0.6118327	0.7494205	1.240938	0.5707075	0.4362383	Chr13:50390247:50433706:+	3	453	intronic	XLOC_010390;linc-RNASEH2B-1;LEU1;XTP6;NCRNA00021;LINC00021;BCMS1
DLEU1:41	5.506216098	1.084869905	2.220067666	5.3091636	2.408484598	0.026414175	0.189654451	Up	0.02643091	0	0.05545581	0.240831	0	0.1245308	0	0	0.3857483	0.180768	0.1667997	0.1536421	0.2952666	5.66E-06	0.1674427	0.07969105	Chr13:50401226:50409122:+	3	1304	intronic	XLOC_010390;linc-RNASEH2B-1;LEU1;XTP6;NCRNA00021;LINC00021;BCMS1;ENSG00000176124.11;DLEU1
DLEU1:48	3.163450962	1.424349122	2.018304152	7.334861612	2.874769747	0.043559595	0.254433349	Up	1.02E-27	0.07602714	2.43E-27	5.03E-28	3.64E-28	1.48E-27	0	0	0.8636641	0.05381125	0.1590885	1.46E-30	1.01334	2.21E-29	1.12E-30	2.03E-27	Chr13:50415089:50495469:+	5	720	intronic	LEU1;XTP6;NCRNA00021;LINC00021;BCMS1;ENSG00000176124.11;DLEU1
DLEU2:17	34.28277495	1.205701245	2.685847753	9.43701097	3.23832998	0.007234605	0.080142353	Up	0.1553158	7.67E-13	6.08E-07	9.04E-05	1.31E-18	1.513839	1.54E-08	3.37E-08	4.574608	0.01729085	0.7869731	1.772998	0.00124177	0.01985988	1.06E-09	0.6980545	Chr13:50043509:50081978:-	5	1657	intergenic	ENSG00000231607.8;DLEU2;LEU2;TRIM13OS;NCRNA00022;LINC00022;MIR15AHG;ENSG00000231607.9;ENSG00000231607.10
DLEU2:39	7.011975479	1.192825436	3.170784072	13.7579336	3.782191893	0.001520281	0.026748341	Up	0.09941584	2.88E-17	4.16E-05	8.40E-08	1.46E-18	0.000173237	9.10E-08	7.68E-12	1.557821	0.4629517	0.00910555	0.1186023	0.2494949	0.01323323	7.05E-11	0.001238879	Chr13:50043915:50081991:-	5	1264	undefined	LEU2;TRIM13OS;NCRNA00022;LINC00022;MIR15AHG
DLEU2:6	8.325611293	0.747699299	3.352524858	5.683109392	2.506680485	0.000800781	0.01632192	Up	1.92E-07	0.4223781	0.2887864	6.28E-21	0.2045736	0.1646879	4.21E-16	5.09E-19	0.5712685	0.6343997	1.50232	0.07808826	1.279499	0.6310883	0.3108408	0.000773835	Chr13:50027128:50082002:-	4	621	intergenic	LEU2;TRIM13OS;NCRNA00022;LINC00022;MIR15AHG
DLEU7-AS1:1	6.002730769	0.953211124	2.921134718	6.889780913	2.784458108	0.00348759	0.048621782	Up	0.004346072	0.004880084	0.002440646	0.005181472	0.07390598	0.1406269	0.000555285	0.09148068	0.3789451	0.161258	0.09639422	0.04294263	0.2954023	0.2106772	0.0506458	0.04466164	Chr13:50807855:50849905:+	5	1807	antisense	;DLEU7-AS1
DLEU7-AS1:4	4.091560334	0.951229481	3.202989689	8.263644672	3.046778221	0.001360089	0.024490973	Up	0.004335331	0.004810926	0.002426336	0.005136639	0.07600916	0.01954195	0.000547701	0.09023251	0.07417369	0.09614965	0.09411094	0.04235615	0.2946131	0.2064312	0.04979121	0.04400075	Chr13:50807856:50849905:+	5	1806	antisense	ENSG00000237152.3;DLEU7-AS1;
DLG1-AS1:6	4.125008392	1.069958455	-2.418260919	0.166380848	-2.587438716	0.01559489	0.136272616	Down	0.2948848	0.08857972	0.08765192	0.08444213	0.063857	0.08048568	0	0.2503592	0.007119526	0.01713302	0.006950659	0	0.03163472	0	0	0.07452215	Chr3:197298247:197303751:+	3	1703	undefined	DLG1-AS1
DLGAP1-AS1:11	11.14152715	0.979370941	-2.345367045	0.203488006	-2.29698433	0.019008357	0.15485435	Down	1.244131	3.253653	1.623121	1.125927	0.000512794	1.773643	6.944394	0.3897347	0.03855845	1.421773	3.23E-27	0.1063707	0.3103691	2.58E-06	0.4753543	0.1667642	Chr18:3594467:3597386:+	3	326	antisense	HsT914;FLJ35776
DLGAP1-AS1:6	45.98887599	0.386120096	2.744283987	2.084387049	1.059623196	0.006064305	0.071259679	Up	0.04609064	0.5159836	0.4190869	1.152866	0.24673	0.8224108	0.3536264	1.292386	0.3576285	0.921819	0.8431612	0.6563279	0.8625432	1.302784	0.5647518	0.9317798	Chr18:3594114:3598352:+	3	1966	antisense	ENSG00000177337.3;RP11-874J12.2;OTTHUMG00000177863.2;DLGAP1-AS1;ENSG00000177337.7;HsT914;FLJ35776
DLGAP1-AS1:8	3.069427161	1.377134759	2.178776927	8.002603544	3.000469439	0.029348244	0.20202548	Up	0.1281523	8.52E-17	7.50E-15	3.76E-22	0.000498734	4.20E-13	4.40E-05	4.44E-24	0.1319682	0.002055293	8.93E-29	0.2331741	0.6192413	9.59E-07	0.2320765	1.550021	Chr18:3594127:3597372:+	3	408	antisense	ENSG00000177337.3;RP11-874J12.2;OTTHUMG00000177863.2;DLGAP1-AS1;ENSG00000177337.7;HsT914;FLJ35776
DLGAP1-AS2:1	59.51565994	0.445931319	3.308341406	2.780401149	1.475293046	0.000938503	0.018410458	Up	0.4211432	0.8793564	0.4537117	0.7626766	0.6914836	1.067034	0.5205194	0.6796281	0.7652048	0.763663	3.410339	1.895591	1.786646	1.778669	1.030602	2.22521	Chr18:3603000:3604387:+	1	1388	antisense	ENSG00000262001.1;RP11-874J12.1;OTTHUMG00000177864.1;DLGAP1-AS2;MGC11082
DLGAP1-AS2:3	44.11553427	0.618015034	2.707832029	3.189833018	1.673480903	0.006772429	0.076654264	Up	0.2087247	0.03865303	0.2264548	0.2717618	0.3455184	0.1388154	0.0781583	0.4154761	0.3074113	0.5590292	1.987544	0.6690924	1.144933	0.07126267	0.06021927	1.630157	Chr18:3603738:3608314:+	2	2239	antisense	ENSG00000238060;AP002478.2;MGC11082
DLGAP1-AS2:4	49.02889939	0.659553567	2.949072564	3.850568141	1.945071327	0.003187291	0.045547445	Up	0.6650882	0.07134234	0.2109718	0.4767256	0.1376148	0.133245	0.07172079	0.3849666	0.3996556	0.5011007	1.709049	0.6399041	0.9626255	0.06685887	0.8150756	1.595317	Chr18:3603738:3608336:+	2	2261	antisense	ENSG00000262001.1;RP11-874J12.1;OTTHUMG00000177864.1;DLGAP1-AS2;MGC11082
DLGAP2-AS1:13	3.10398542	1.287362318	2.426796956	8.719025835	3.124166954	0.015232778	0.134261655	Up	0.000239888	0.003669665	0.001031998	0.02941099	0.01566236	0.000167261	0.000324039	0.004364156	2.57E-06	0.0932942	0.1171483	0.2405517	0.007118499	0.00449901	0.06898553	0.1179141	Chr8:1761265:1764334:-	2	1698	antisense
DNAJC27-AS1:22	9.993638887	0.618491714	-2.919416323	0.286055144	-1.805634805	0.003506875	0.048782373	Down	0.2036726	0.3039746	0.08814975	0.1114399	0.1907713	0.2475431	0.511491	0.3825157	0.1319066	0.02890663	1.01E-26	0.1441353	0.03292082	0.1014106	0.01938176	0.08786661	Chr2:24972126:24981041:+	2	2089	undefined
DNAJC27-AS1:25	4.39613566	1.111086269	-2.902808409	0.106929323	-3.225270566	0.003698328	0.050609721	Down	0.009434332	0.02741187	0.07824919	0.0119932	0.02038536	0.05063626	0.03716418	0.2218129	0.1104454	1.02E-08	0.002134193	3.32E-08	0.0015943	1.53E-05	2.87E-11	0.006915057	Chr2:24972126:25039694:+	3	4660	undefined
DNAJC3-AS1:1	29.01665397	0.739728903	2.033689393	2.83702492	1.504378823	0.041982922	0.249329013	Up	0.9987392	0.9228283	0.000284279	0.7316673	0.03289081	0.5160052	0.2105174	0.4684316	1.586835	0.274375	1.259412	0.7497776	0.941076	0.6322543	1.135311	0.6707031	Chr13:95648758:95676955:-	2	1181	intergenic	XLOC_010698;linc-DZIP1;
DNM3OS:3	590.5160462	0.476936761	3.299571336	2.976644364	1.573686865	0.000968326	0.01882576	Up	0.2859466	1.967262	0.7387665	1.556706	0.7101607	1.531348	1.122369	2.366373	2.895986	1.242288	0.7868578	1.795154	4.465516	25.54638	3.598111	1.378087	Chr1:172138584:172144835:-	1	6252	antisense	MIR199A2HG;DNM3-AS1
DNM3OS:4	37.31438741	1.229462496	3.396264976	18.07069908	4.175580414	0.000683122	0.014477116	Up	1.74E-19	4.40E-06	0.008329047	1.92778	6.97E-13	0.1713322	1.91E-09	2.37E-13	1.870866	0.3444605	9.28E-10	3.41E-09	2.644871	26.65323	4.329517	1.46E-08	Chr1:172140321:172144794:-	4	568	antisense	ENSG00000230630.1;DNM3OS;OTTHUMG00000040855.2;MIR199A2HG;DNM3-AS1
DNMBP-AS1:2	38.73059207	0.669297363	-2.240466217	0.353666596	-1.499538131	0.025060672	0.184418921	Down	1.167982	1.735895	1.032618	1.363068	1.017093	1.342411	1.627374	0.9009295	2.193137	0.1709901	0.6178654	0.3356996	0.2999183	0	0.1053564	0.8024657	Chr10:99927178:99930824:+	3	1292	antisense	FLJ40792;bA287G8.2
DPP10-AS1:3	36.78024189	1.111340457	-4.952047177	0.022044914	-5.503410373	7.34E-07	5.74E-05	Down	1.916777	0.07094193	1.914319	5.893794	2.007519	4.864826	9.557702	0	5.53E-11	0.4949772	0	4.40E-20	0.01218789	0.08446052	3.34E-14	0	Chr2:115144048:115161343:-	3	730	antisense	ENSG00000235026.1;AC066593.1;OTTHUMG00000153346.1;DPP10-AS1;ENSG00000235026.5;
DPP10-AS1:5	57.70303113	0.93531037	-3.367298178	0.112697787	-3.149468905	0.000759086	0.015692578	Down	0.6424988	1.512581	2.0449	1.282924	2.438497	1.937045	1.39901	1.949849	0.1028408	0.8463331	0	0.2916109	0.02627583	0.005722607	1.12987	0	Chr2:115143655:115162046:-	3	1826	undefined
DPP10-AS1:9	25.62066749	1.158329551	-3.881704997	0.044307858	-4.496293606	0.000103727	0.003266952	Down	2.173265	0.02664089	2.173761	3.565094	2.32199	1.14058	3.127135	0	5.51E-11	1.324114	0	4.41E-20	0.01220971	0.08455458	3.66E-14	0	Chr2:115144048:115161334:-	3	721	undefined
DRAIC:19	62.63820759	0.956799238	-2.807468963	0.155373873	-2.686184165	0.004993249	0.061935266	Down	0.7152875	0.5365653	1.332442	1.119196	0.6374745	2.638135	0.2063214	1.261509	1.05E-14	0.05566716	0.04699229	6.681114	3.49E-06	1.03E-21	0.08271216	0.1230572	Chr15:69562811:69571468:+	4	1770	intergenic
DSCAS:2	20.30955946	0.456663636	-2.918919061	0.396951818	-1.332964192	0.003512474	0.048808248	Down	0.04128252	0.03730791	0.1504808	0.07811043	0.1363811	0.1409235	0.1163557	0.2484053	0.01581612	2.98E-05	0.05855292	0.01795612	0.09200004	0.1337407	0.04119474	0.02817822	Chr18:31101355:31109474:+	1	8120	undefined
DUBR:17	21.89462074	1.022628999	2.624057091	6.423844079	2.683436876	0.008688922	0.091797865	Up	0.000130352	0.6691007	1.06E-05	2.58E-12	7.98E-05	0.2098144	1.35E-15	0.1693935	0.1096949	0.5903815	0.1601141	0.3733338	0.4042598	1.375001	0.00110181	0.01060787	Chr3:107240692:107248348:+	2	2737	undefined
EGLN3-AS1:2	8.909565726	1.045570651	-2.335751295	0.18400374	-2.442193003	0.019504207	0.157566477	Down	0.5472678	0.5508906	0.3582505	0.1786763	0.2072329	0.4160115	0.1412946	0.03697147	0	0.692508	0.03183296	0	0.006847341	0	0.2547723	0	Chr14:34040131:34060105:+	3	1079	antisense
EGOT:18	11.76064272	0.858549811	4.437882588	14.02708435	3.810143258	9.08E-06	0.000455853	Up	0.01141273	0.007357661	0.03401633	1.32E-07	0.006281084	0	0	0.03130201	0.115682	0.1551636	0.02852408	0.0999894	0.2379181	0.05265482	0.2140094	0.072769	Chr3:4745432:4751622:-	3	4772	undefined	EGO;NCRNA00190
EGOT:8	4.765894112	0.868382858	2.173577407	3.699928421	1.88749736	0.029736887	0.203407307	Up	0.03248054	0.1421092	0.22425	0.08309512	2.37E-05	0.08629105	0.2660865	0.1190191	1.327093	0.1456128	0.1626791	1.81E-10	0.540432	1.365461	0.04975812	0.9380371	Chr3:4814301:4831390:-	4	435	antisense	ENSG00000235978.6;AC018816.3;EGO;NCRNA00190;AC018816.1
ELFN1-AS1:1	5.809281544	1.322827084	3.716031788	30.18306681	4.915667496	0.000202376	0.005585667	Up	4.95E-29	1.58E-19	3.06E-28	2.34E-28	0	0	0	1.57E-08	0.1183038	2.72E-12	0.5626905	1.441314	0.009772472	0	0.2411387	0.4298888	Chr7:1738630:1742310:-	2	811	antisense	;MYCLo-2;ELFN1-AS1
ELFN1-AS1:2	30.8769499	1.024981557	6.411823622	95.14137406	6.572000956	1.44E-10	4.13E-08	Up	6.52E-29	3.08E-19	3.83E-28	0.07912122	0	0	0	0.004767135	0.07474591	0.06840136	4.416568	4.273761	1.031618	0	0.5554064	6.850506	Chr7:1738630:1742310:-	2	675	antisense	;MYCLo-2;ELFN1-AS1
ELFN1-AS1:6	38.81321765	0.551110217	2.072257581	2.206932224	1.142042324	0.038241426	0.235770147	Up	0.02146149	0.01530469	0.02739967	0.05096712	0.03763702	0.02230038	0.08877235	0.1116762	0.04106863	0.05668571	0.1709365	0.1372142	0.08019147	0.009180776	0.03591264	0.234285	Chr7:1727354:1742280:-	2	14921	undefined	MYCLo-2
ELFN1-AS1:8	2.588676618	1.539825579	2.219552348	10.68654415	3.41772348	0.02644917	0.189774067	Up	6.90E-29	3.52E-19	4.03E-28	3.41E-11	0	0	0	0.005784254	0.01083956	2.34E-11	0.702977	0.279213	0.1421431	0	0.005249313	0.4600152	Chr7:1738630:1742280:-	2	645	undefined	MYCLo-2
ENO1-IT1:1	2.395304451	0.893385895	2.222096416	3.959146896	1.985189596	0.02627679	0.189206366	Up	0	0.106927	0.08478142	0.05521459	4.22E-31	0.03493168	3.67E-37	0.03600451	0.05460986	0.1027313	0.1424584	0.1247223	0.1451741	0.2036016	0.03610968	0.2658993	Chr1:8875788:8878007:-	2	744	intronic	ENSG00000236269.1;ENO1-IT1;OTTHUMG00000001778.1;
ENTPD1-AS1:12	270.0451582	0.48055502	3.154488737	2.859782445	1.515905399	0.001607796	0.027837897	Up	0.4395284	0.2870143	0.4630802	0.42679	0.1473862	0.2412639	1.443119	0.28085	0.8083918	1.155237	0.4050336	1.17137	0.6476502	0.5330021	1.805331	1.578026	Chr10:95867205:95908151:-	3	10054	antisense
ENTPD1-AS1:22	6.061818741	1.412204171	-2.139890346	0.123111542	-3.021962072	0.03236363	0.213108513	Down	1.19E-13	2.883759	0.5519163	2.48E-12	0.5332546	8.26E-15	0.002422823	2.087986	0.001158124	0.000147769	2.76E-08	0.04867977	0.01836888	0.02978445	4.77E-21	4.47E-07	Chr10:96088909:96090215:-	2	633	undefined
ENTPD1-AS1:7	3.928300064	1.481047098	-1.988320939	0.129875665	-2.944796956	0.046776206	0.265448109	Down	1.02E-14	0.9249898	1.190175	1.19E-12	1.26E-14	8.25E-18	1.685358	0.07315419	0.000312991	1.15E-07	2.04E-10	0.000103011	0.01265381	0.03851987	1.42E-21	1.53E-07	Chr10:96088909:96090199:-	2	617	intergenic	XLOC_008914;linc-TCTN3;ENSG00000226688.1;RP11-429G19.2;OTTHUMG00000018822.1;ENSG00000226688.2;ENTPD1-AS1;ENSG00000226688.6;
EP300-AS1:20	13.28840988	1.108592172	-2.536552254	0.142397727	-2.812001973	0.011195003	0.109939284	Down	0.003596608	1.03686	0.7180872	0.3095868	0.9047002	0.36003	0.4278047	0.3995543	0.5589833	0.000491096	0.001164659	3.08E-06	0.2902189	0.1880291	1.87E-08	1.75E-06	Chr22:41185214:41197501:-	3	1378	undefined	EP300-AS1
EPB41L4A-AS1:10	26.41093919	1.152783636	3.858933897	21.83417099	4.44851585	0.000113883	0.0035106	Up	5.46E-06	1.26E-09	7.90E-14	2.19E-10	1.95E-06	1.01E-05	6.69E-24	2.716628	6.202645	3.69209	1.021274	1.82E-14	0.002236715	3.02E-12	1.026983	4.409768	Chr5:112160865:112162324:+	2	605	undefined	TIGA1
EPB41L4A-AS1:9	102.690569	0.495900809	2.912552735	2.721377802	1.444337256	0.003584877	0.049472055	Up	0.4578587	3.69284	2.419393	1.829416	1.672335	0.6320555	0.599133	3.796494	3.441386	1.993916	9.566622	0.8498854	4.021116	5.469443	3.843693	3.013869	Chr5:112160865:112162302:+	2	1031	undefined	TIGA1
ESRG:1	125.4192228	0.881632049	5.72227322	33.01247642	5.044939461	1.05E-08	1.61E-06	Up	0.3447437	3.74E-07	0.01000664	5.97E-05	0.03144865	0.03498723	0.04997768	2.13E-05	6.655913	1.07924	5.210613	0.83548	2.87673	0.0604507	0.7351974	0.002351017	Chr3:54632122:54639857:-	4	3140	antisense	ENSG00000265992.1;ESRG;OTTHUMG00000179678.1;HESRG
ESRG:2	156.6220889	0.833113348	4.397109517	12.66952589	3.663290633	1.10E-05	0.000523642	Up	0.002197362	0.1137801	0.3858633	0.2559277	0.03123216	0.03437449	0.1222398	0.02718857	8.222658	1.446811	6.843466	1.75729	2.286547	0.05920269	0.7468837	0.002311821	Chr3:54632124:54639857:-	4	3138	antisense	HESRG;ESRG
EVX1-AS:2	4.86040424	1.263496024	2.203107639	6.885768806	2.783617742	0.027587163	0.193834905	Up	0	0	0	0.107616	0.03040508	0	0	0	0	0	0	0.09499716	1.193773	0.1417526	0.2967949	0	Chr7:27241039:27246077:-	3	1267	antisense	EVX1-AS1
FAM111A-DT:14	2.65078167	1.5417686	2.198189102	10.47660182	3.389098936	0.027935633	0.195392279	Up	1.21E-06	3.78E-19	1.42E-21	3.92E-23	2.55E-19	1.23E-22	5.98E-21	7.21E-21	3.38E-19	7.59E-25	5.31E-25	0.324792	0.1855724	2.24E-14	1.001693	0.5284385	Chr11:59135925:59140115:-	2	516	intergenic	ENSG00000245571;AP001258.4;ENSG00000245571.2;OTTHUMG00000167435.1;ENSG00000245571.6;AP001258.1
FAM157C:3	9.514709037	0.655458763	3.022782243	3.948512092	1.981309109	0.002504624	0.038264008	Up	0	0.1334442	0.218535	0.03861633	0.08190917	0.08392583	0.6027199	0.2947772	0.822481	0.5666731	0.2280715	0.1847596	0.4947934	0.5044984	0.2335931	0.7255882	Chr16:90102264:90128696:+	4	868	undefined
FAM160A1-DT:15	5.253683056	1.074307163	-2.449199568	0.161410615	-2.631192638	0.01431741	0.129262643	Down	0.1074271	0.3786056	0.1338446	0.05694556	1.349758	0.3863194	0.2205545	2.266767	0.1323052	8.40E-13	1.21E-25	0.4828523	1.26E-10	1.50E-15	5.52E-26	0.09666434	Chr4:151333775:151353224:-	2	540	intergenic	ENSG00000270265.1;RP11-731D1.4;AC104819.3
FAM160A1-DT:7	10.76243652	0.851588126	-2.453112268	0.235036825	-2.08904128	0.014162613	0.128357283	Down	0.1678635	0.8753287	1.19E-12	0.2122011	0.3839526	0.00083396	0.01259691	1.317707	0.002350382	0.03515576	1.01E-11	0.0640773	0.02525334	0.01428614	1.76E-23	0.265928	Chr4:151401420:151408892:-	4	1799	undefined
FAM182A:12	132.6613295	0.55419508	2.412161253	2.525918162	1.336807898	0.015858266	0.137575314	Up	0.5969719	0.3550186	0.8601345	0.598049	0.5485564	0.5454679	0.7388986	0.8755136	2.256237	1.358228	2.61787	2.633683	1.532933	0.5427144	0.07997271	2.693023	Chr20:26009799:26023272:+	5	3032	undefined	LOC100134868
FAM182A:13	13.7299417	0.772751425	3.366560952	6.069235384	2.601514774	0.000761118	0.015709708	Up	0.1178625	1.56E-22	0.5927243	0.1316608	0.1312617	0.2819711	2.61E-21	0.7328504	1.92493	1.205562	1.052114	3.562364	1.938596	0.5190763	3.91E-28	0.6943998	Chr20:26009812:26011232:+	2	465	intergenic
FAM182A:4	85.38006049	0.496214649	2.502249094	2.364692606	1.241652655	0.012340706	0.117254674	Up	0.4493177	1.162007	0.8762912	0.5676801	0.590297	0.604082	1.3187	1.621632	4.037379	0.8044863	1.924528	2.290356	2.53531	1.612896	0.1544457	2.360635	Chr20:26009778:26011555:+	1	1778	undefined
FAM182A:7	14.33289714	0.65871763	2.900500172	3.759681889	1.910610599	0.003725676	0.050829559	Up	0.07924263	0.4704596	0.6018539	0.1855874	0.2904973	0.3865197	1.23E-23	0.1791386	1.545736	0.3955372	0.9744924	1.067088	0.4973178	1.357137	0	2.69414	Chr20:26009778:26051063:+	3	585	undefined
FAM222A-AS1:7	6.496742334	0.942448084	4.42489487	18.00385186	4.170233694	9.65E-06	0.000475346	Up	0.01955135	0.02382154	0	0.06460394	0	0	0	0	0.0661867	0.1888994	0.2093236	0.5749433	0.06659755	0.02844167	0.3088354	0.2106807	Chr12:109733613:109736698:-	4	1439	antisense
FAM239A:13	78.08974407	0.377027404	3.410752745	2.438421033	1.285947252	0.000647838	0.01394302	Up	0.8323456	1.181248	0.8689183	0.7830592	4.062963	2.123222	1.731162	1.997687	3.52328	1.682279	2.739639	1.238343	6.433379	2.710316	5.386656	2.903645	ChrX:3821681:3828597:-	3	904	intergenic	ENSG00000205664.10;RP11-706O15.1;BX890604.1
FAM239B:4	431.9079435	0.491216868	2.30694833	2.193465375	1.133211933	0.021057701	0.165209305	Up	5.740966	5.520215	3.203617	3.108705	16.4603	14.7614	3.85028	5.712087	10.31722	13.9658	7.853811	4.092715	25.23134	8.941499	19.80251	10.57933	ChrX:3905136:3920313:-	2	1217	intergenic
FAM239C:3	22.082276	0.928541466	3.305291741	8.39249888	3.069100439	0.000948776	0.018581468	Up	0.07082865	0.249711	0	0	0.000132033	3.08E-08	0.2450258	6.51E-29	0.8562214	0.6563927	0	0	1.828927	0.01210598	1.698797	0	ChrX:3929372:3931168:-	1	1797	intergenic
FAM30A:3	31.73642642	0.76067643	-3.282093005	0.177192471	-2.496610789	0.001030396	0.019637696	Down	3.291867	2.811833	3.127956	3.186651	3.132888	1.810484	2.510847	3.314532	0.9927124	0.2371437	0	0.3184336	0	4.738001	0.4946605	0.2949516	Chr14:105918436:105922666:+	4	533	intergenic	ENSG00000226777.7;KIAA0125;FAM30A
FAM30A:7	9.261598096	1.147179968	-2.383930467	0.150225614	-2.734797278	0.017128838	0.144735913	Down	3.84E-26	0.3135444	4.958161	0.4950342	1.98E-11	0.5673819	1.346581	5.721736	6.06E-21	0	0	5.32E-21	0	2.073148	0.2334061	5.35E-22	Chr14:105922118:105922672:+	2	359	intergenic	ENSG00000226777.7;KIAA0125;FAM30A
FAM66B:14	32.07353748	0.384582342	3.003398998	2.226926927	1.155054219	0.002669822	0.040039655	Up	0.148305	0.3831571	0.2165913	0.2299139	0.1166188	0.2434056	0.3812056	0.2044545	0.494934	0.4717018	0.7665365	0.550055	0.3550049	1.060098	0.2658224	0.06388665	Chr8:7318540:7355295:-	6	2586	undefined
FAM66B:7	64.51980166	0.458642797	3.299651975	2.854744463	1.513361612	0.000968048	0.01882576	Up	0.2618789	0.3893871	0.07155408	0.3777235	0.3783985	0.6498847	1.073057	0.1498014	0.4280995	1.093163	0.4371425	1.018214	0.6936057	2.379724	0.743764	0.5307304	Chr8:7283485:7286358:-	1	2874	intergenic
FAM95B1:12	2.731949535	1.372994798	-3.164389198	0.049217326	-4.344689908	0.001554088	0.027196544	Down	0.14592	1.073172	6.59E-29	0.1038738	0.3890493	0.05556838	6.01E-26	0.4175049	7.45E-08	0	1.22E-53	7.48E-30	4.21E-05	5.09E-20	2.11E-21	2.97E-51	Chr9:40323725:40324801:+	2	709	intergenic	ENSG00000223839.3;FAM95B1;ENSG00000223839.7;DKFZp686P0734
FAM95B1:17	68.33204786	0.558005819	-4.901482082	0.150198725	-2.735055526	9.51E-07	7.14E-05	Down	0.7906655	1.165016	0.6746348	0.9450951	0.692979	0.5412935	0.818249	0.8137023	0.1007532	0.007508148	0.1709449	0.02901164	0.1847415	0.2857467	0.1289177	0.06087019	Chr9:40324530:40329221:+	1	4692	intergenic	ENSG00000223839.3;FAM95B1;ENSG00000223839.7;DKFZp686P0734
FAM95B1:9	5.793197081	1.040843306	-4.168126604	0.049433516	-4.338366672	3.07E-05	0.001218652	Down	0.1441826	0.3388907	0.0112541	0.2965768	0.5142277	0.1389399	0.2912254	0.08025311	0.00011008	5.32E-100	4.67E-54	1.70E-27	4.92E-05	0.04957218	0.02417863	4.37E-18	Chr9:40323571:40329220:+	5	1543	intergenic	DKFZp686P0734;FAM95B1
FAM95C:12	7.155682081	1.312968771	-2.108028731	0.146830553	-2.767775893	0.035028504	0.222901293	Down	2.498547	1.37E-26	3.38E-55	8.36E-67	5.755033	1.177592	1.70E-68	0.4937508	1.312075	1.02E-92	2.88E-77	2.79E-48	0	4.38E-26	1.06E-68	0.04547275	Chr9:38542314:38542569:-	1	256	intergenic
FENDRR:2	9.228204399	1.418257553	-2.977534165	0.053552201	-4.222910319	0.002905773	0.042671385	Down	1.39E-06	4.713717	1.32E-05	1.000643	3.19E-09	0.04311759	0.1747593	0.000163731	1.21E-11	2.57E-09	2.08E-16	4.55E-09	3.68E-06	2.06E-10	9.83E-08	0.004375123	Chr16:86490268:86508877:-	2	960	intergenic	ENSG00000268388.1;FENDRR;ENSG00000268388.5;lincFOXF1;onco-lncRNA-21
FEZF1-AS1:15	16.2655861	1.221838841	3.229349161	15.40945824	3.945744236	0.001240723	0.022878023	Up	0	0	0	0	0	0	0.1333751	0	0.000947815	0.4662218	0.2157562	1.96E-28	2.95E-06	0.006261216	0.264135	0.2078959	Chr7:122304907:122311855:+	4	4825	undefined
FEZF1-AS1:16	23.67701003	1.100735668	5.631601892	73.46092048	6.198905068	1.79E-08	2.58E-06	Up	0	0.005097034	0	0	0	0	0.000409737	0	0.00071609	0.8273064	0.0412874	0.002226398	0.07776381	0.002511353	0.002086068	0.16971	Chr7:122304907:122314516:+	4	7050	undefined
FEZF1-AS1:17	12.30998493	1.274648264	3.450397929	21.08351829	4.39804373	0.000559761	0.012438599	Up	0	0.005436407	0	0	0	0	2.64E-26	0	0.000750091	3.57E-08	0.1792623	0.002383464	0.04711792	0.002834652	0.008922358	0.4284931	Chr7:122304907:122314516:+	4	6850	undefined
FEZF1-AS1:18	3.915223719	1.420258285	3.002787901	19.22263752	4.264734396	0.002675188	0.040051203	Up	0	0	0	0	0	0	5.04E-25	0	0.001248429	0.1055737	0.2698479	0.01701374	1.79E-07	0.01463867	0.008169686	1.72E-05	Chr7:122304987:122311855:+	6	3646	undefined
FEZF1-AS1:19	2.371088189	1.55430205	2.0269606	8.879688183	3.150509016	0.042666442	0.251869954	Up	0	0	0	0	0	0	0	0	0.002002551	0.2008465	1.13E-12	4.70E-28	0.0817709	0	0.1454631	0.01443107	Chr7:122305155:122310259:+	6	2012	undefined
FIRRE:11	36.65306145	1.004293784	4.876979569	29.81404595	4.897920266	1.08E-06	8.06E-05	Up	2.31E-28	0.03242601	8.68E-12	1.32E-25	0.01867029	5.04E-12	2.20E-34	0.03410205	0.220858	0.008477916	0.07470602	0.08369821	0.1149221	0.1321509	0.7110212	2.180046	ChrX:131701389:131830604:-	13	3948	undefined	LINC01200
FIRRE:12	78.26067726	0.618732803	5.213234671	9.354102897	3.225599299	1.86E-07	1.81E-05	Up	0.005566125	0.08870279	0.002595902	0.02087	0.06494354	0.01935396	0.09160748	0.07427859	0.3396941	0.04235688	0.1245786	0.07421384	0.3341711	0.1846421	0.7810025	1.633301	ChrX:131701389:131830604:-	13	8415	undefined	LINC01200
FIRRE:13	60.22427954	1.095811811	8.03112445	445.9076159	8.80060103	9.66E-16	1.20E-12	Up	2.53E-29	2.18E-23	1.58E-25	2.47E-05	2.69E-25	2.66E-26	2.65E-53	8.34E-22	2.30462	0.05769142	0.2370812	0.4274691	1.302796	0.6293863	3.370097	7.283097	ChrX:131711730:131830604:-	11	1568	undefined	LINC01200
FIRRE:7	20.50121682	1.144499219	4.327818687	30.9782793	4.953185106	1.51E-05	0.000681455	Up	7.63E-26	1.30E-18	7.05E-26	0.000637599	0.06716947	5.47E-07	7.83E-32	2.57E-24	0.2680815	3.82E-82	0.09375016	0.0270251	0.1467082	0.04841071	0.8012869	1.159295	ChrX:131689737:131755745:-	8	3137	intergenic	LINC01200
FLVCR1-AS1:4	4.736454591	0.984559633	-2.344869381	0.20184731	-2.308663737	0.019033746	0.154884859	Down	0.01724544	0.4159074	5.68E-07	0.1737012	0.2723798	0.2325775	1.39E-19	0.04945823	5.79E-29	0.03988108	2.68E-16	0.08077794	0.05110701	0.001280702	1.34E-17	2.65E-08	Chr1:212855477:212858110:-	2	1790	intergenic	XLOC_001197;linc-C1orf227-1;LQK1
FNDC1-IT1:1	4.723924142	1.482033806	2.482729248	12.81257617	3.679488676	0.013038014	0.121562944	Up	0	0	0	0	0	0	0	0	0	0	0.1397401	0	0.2386921	5.254154	0	0.103059	Chr6:159240786:159243329:+	2	516	intronic	ENSG00000235086.1;FNDC1-IT1;OTTHUMG00000015929.1;
FOXP1-IT1:1	144.0112449	0.412738465	-2.550275168	0.482099668	-1.052596659	0.010763793	0.107492849	Down	0.7878916	2.204509	1.370388	1.413454	1.231607	2.310598	1.973522	3.692622	1.483815	0.4401597	0.4831873	0.4474359	0.4866132	3.179125	0.7406099	0.175847	Chr3:71570255:71574457:-	2	3539	intronic	ENSG00000242094.1;FOXP1-IT1;OTTHUMG00000158796.1;
FOXP4-AS1:11	89.47707116	0.403867251	3.074926934	2.365036234	1.241862287	0.002105541	0.03383119	Up	0.01648375	0.06640791	0.05225374	0.04379991	0.05302456	0.04460685	0.06250889	0.09614629	0.1628354	0.0403533	0.1613507	0.08051371	0.2748143	0.04785022	0.04051401	0.1443187	Chr6:41515482:41546207:-	2	30431	undefined
FOXP4-AS1:13	7.04974951	1.42225536	3.104734653	21.34350937	4.415725503	0.001904498	0.031274491	Up	0.0001026	1.63E-19	3.38E-19	6.86E-14	6.03E-13	7.61E-17	1.80E-26	9.31E-27	2.567574	3.47E-27	8.01E-11	3.475233	0.687688	0	0.05139764	4.85E-20	Chr6:41523895:41546207:-	2	450	undefined
FOXP4-AS1:14	16.57417919	0.921724296	2.016215405	3.62603971	1.858394725	0.043777456	0.255184916	Up	0.03282327	0.2738001	0.4149038	0.5718058	0.6244626	0.4078947	8.66E-27	0.1185419	2.727002	0.3205207	0.8240984	8.12E-19	4.635393	0.1309114	1.000684	2.083954	Chr6:41523897:41546207:-	2	537	undefined
FOXP4-AS1:15	40.02731552	0.678945804	2.238637001	2.867737952	1.519913199	0.025179545	0.18472546	Up	0.005405145	0.04839776	0.01474953	0.0360883	0.004663514	0.01166663	0.02326795	0.0221786	0.08751682	0.01166191	0.1497568	0.04318183	0.07418473	0.001640754	0.03371798	0.04920785	Chr6:41515482:41546207:-	3	29779	undefined
FOXP4-AS1:6	19.51212539	0.991727924	3.535095279	11.35969901	3.505852704	0.000407628	0.009755427	Up	0.6837987	6.00E-20	0.933342	1.01E-14	0.04213513	2.59E-17	1.13E-26	6.45E-27	1.024665	1.45E-24	7.65088	0.6657212	2.862564	0	0.4477508	2.199289	Chr6:41523895:41546243:-	2	486	intergenic	;FOXP4-AS1
FOXP4-AS1:9	17.4299774	0.576466556	-2.208664341	0.413734989	-1.273221126	0.027197996	0.192763216	Down	0.04804888	0.08073261	0.04983871	0.1327907	0.07028972	0.1021042	0.07875766	0.1193413	0.02174804	7.15E-05	0.01718082	0.02924819	0.01944774	0.1241991	0.02570813	0.07752248	Chr6:41515482:41547607:-	3	9020	undefined
FRG1-DT:11	3.184028912	1.103259616	-2.275736371	0.17546704	-2.510728034	0.022861793	0.174538426	Down	0.04953543	0.0677281	2.95E-68	0.02810067	0.1674838	0.2374087	0.227067	0.1359626	2.69E-13	0	0.0315395	0	5.40E-05	0.08103597	0.0245509	0	Chr4:189863460:189939838:-	3	1644	intergenic
FRGCA:5	14.48082351	0.4170737	3.065928391	2.426232991	1.278718099	0.002169953	0.034579086	Up	0.0155712	0.03587681	0.03372454	0.02876893	0.03604516	0.01560329	0.04830205	0.1183871	0.1486812	0.03931898	0.0467745	0.06389237	0.05887697	0.06798647	0.07192048	0.1047914	Chr21:43133582:43141650:-	3	7503	undefined	LncRNA-AP001631.9
FRY-AS1:7	4.45422019	1.027496537	2.437315925	5.673872263	2.504333671	0.014796746	0.131946878	Up	6.57E-05	0.008312956	0.01706286	0.000217678	0.000788656	3.94E-05	0.0199192	6.49E-08	0.0414843	0.002040319	0.03105583	0.03697698	0.01128449	0.02333511	0.007419864	0.006594746	Chr13:32019903:32031514:-	3	10262	undefined
FTX:2	39.0975738	0.731598687	4.510208821	9.846853897	3.299662852	6.48E-06	0.000342999	Up	0.000282292	0.06883646	0.07039152	0.02299529	0.09513828	0.5501709	2.98E-18	0.6363608	0.689524	1.038107	0.3388786	0.7419081	0.3991769	1.074222	0.559119	1.123716	ChrX:74028136:74293574:-	7	2356	intergenic	ENSG00000230590.3;FTX;ENSG00000230590.7;LINC00182;FLJ33139;ENSG00000230590.9
FTX:23	32.2397597	0.571410889	1.978205855	2.189146292	1.130368367	0.047905488	0.269397438	Up	0.2507274	1.743089	0.5232859	1.636369	1.422042	0.7865949	0.09467014	2.352763	2.519534	1.551671	0.9271507	0.4501998	4.24273	4.757035	1.115252	0.6205754	ChrX:74197186:74208800:-	4	654	intergenic	LINC00182;FLJ33139
FTX:26	9.843413553	0.96250308	2.997224084	7.386226034	2.884837413	0.002724504	0.040533784	Up	0.001638034	0.01190339	0.001605701	0.009085887	0.2085993	0.06121869	2.30E-18	3.77E-10	0.007416477	0.05057556	0.15997	0.04572416	0.6011835	0.04842516	0.4163653	0.2236041	ChrX:74028136:74293530:-	7	2312	undefined	LINC00182;FLJ33139
FTX:31	8.15860713	1.187083103	2.240464305	6.318654223	2.659617319	0.025060796	0.184418921	Up	3.22E-16	8.90E-10	2.01E-21	2.13E-13	1.68E-19	0.07062868	0.8517181	0.01161471	2.78E-19	0.01062994	6.32E-16	0.2688965	0.2141975	0.532213	0.4610492	2.540616	ChrX:74247864:74293530:-	6	711	undefined	LINC00182;FLJ33139
FTX:34	431.6280581	0.294894357	4.062313891	2.294140014	1.197953443	4.86E-05	0.001762118	Up	0.4220575	1.133331	0.4238523	0.9217546	0.4821005	0.89598	1.117012	1.97676	2.601978	1.080114	0.8866669	1.018458	2.885053	2.500548	1.299104	1.193714	ChrX:74209039:74292583:-	6	10346	undefined	LINC00182;FLJ33139
FTX:36	91.28369774	0.42702393	3.682203915	2.973968132	1.572389188	0.000231226	0.006194953	Up	0.009476083	0.006436746	0.001703471	0.02884299	0.01462515	0.03294052	0.1338797	0.04710195	0.03633343	0.03657205	0.008440688	0.05969903	0.09790656	0.04538546	0.123384	0.0534159	ChrX:74215562:74292583:-	5	61239	undefined	LINC00182;FLJ33139
FTX:37	90.5465984	0.584546501	2.136963941	2.377021242	1.249154796	0.032600925	0.213818171	Up	0.007483906	0.0493871	0.6663134	0.08693513	0.1254874	0.4418785	0.2146305	0.4054998	0.35803	0.255803	0.2552055	0.1930074	0.5357918	0.5760555	0.3364652	0.1322111	ChrX:74271315:74292583:-	4	9639	undefined	LINC00182;FLJ33139
FTX:40	1145.705991	0.498338382	2.09697981	2.063374262	1.045005526	0.035995363	0.226249138	Up	0.3301644	0.06744348	0.280247	0.2666627	0.1126087	0.4513441	0.8868803	1.271909	0.3321678	0.4719385	0.3229104	0.5594285	0.8091243	0.5653951	1.025377	0.7518226	ChrX:74215562:74292529:-	4	65596	undefined	LINC00182;FLJ33139
FTX:47	231.4536691	0.485503295	3.161510483	2.897731166	1.534923757	0.001569532	0.027375065	Up	0.09399504	0.6704102	0.2362562	0.3310207	0.1583958	0.7518663	0.1181802	1.116837	0.5824469	0.6054745	0.3608013	0.7238234	2.25852	1.738284	0.8903375	0.4142076	ChrX:74209039:74292064:-	6	10496	undefined	LINC00182;FLJ33139
FTX:51	11.17011314	1.027491289	2.380802508	5.449990965	2.446253838	0.017274971	0.145218765	Up	0.006091644	0.03071761	0.09715454	0.5551994	6.63E-27	0.3847351	3.17E-17	0.01137699	0.3390243	0.3937067	0.0567261	0.3623403	0.7389237	0.06930544	0.4447194	0.1296506	ChrX:74130309:74292594:-	8	1367	undefined	ENSG00000230590.9;FTX
FTX:6	5.253939083	1.039380757	2.456559153	5.869755099	2.553300312	0.014027471	0.127482512	Up	1.58E-17	5.34E-10	5.21E-22	1.70E-12	4.75E-20	0.03507091	1.461738	0.08666133	5.17E-19	0.1272665	3.92E-16	0.1725323	0.03609167	0.4871428	0.6617716	0.7508706	ChrX:74247864:74293527:-	6	708	intergenic	ENSG00000230590;FTX;ENSG00000230590.1;OTTHUMG00000021850.1;ENSG00000230590.3;ENSG00000230590.7;LINC00182;FLJ33139;ENSG00000230590.9
FZD10-AS1:20	3.424976768	1.124940817	-1.986355482	0.212490116	-2.234532359	0.046993866	0.266220404	Down	7.89E-06	0.01707671	0.02241331	0.01324272	0.004286008	0.004543445	0.05179387	0.01245337	0.01144392	0.005535345	6.04E-08	0.003775866	2.97E-05	2.69E-10	1.54E-07	5.55E-12	Chr12:130141340:130162347:-	3	13935	undefined	FLJ31485
GABPB1-AS1:20	78.99515081	0.578981732	3.048751051	3.399143251	1.765171163	0.002297948	0.035889196	Up	7.66E-06	0.08046551	0.06413707	0.108046	0.1116462	0.06697866	0.02168688	0.2967619	0.1420848	0.1540867	0.1696385	0.2074767	0.2445473	0.08124622	0.1398522	0.3001153	Chr15:50354092:50372956:+	3	16582	undefined
GAPLINC:4	5.930249091	1.052737869	2.129706441	4.730598176	2.242022621	0.033195857	0.216071213	Up	3.11E-29	0.04970561	0.1140733	0.000145291	0	0.5479114	7.83E-16	0.2863508	0.1943035	1.750715	0.03429129	0.1466111	0.1970177	1.445063	0.469403	3.53E-16	Chr18:3466250:3478978:+	3	501	intergenic	TCONS_00026238;GAPLINC
GAS1RR:14	9.99532197	0.614518328	2.239869712	2.596271018	1.376440991	0.025099382	0.184510328	Up	0.003935248	0.03584408	0.001970879	0.008814989	0.04051945	0.008276328	0.04606692	0.01319797	0.01685687	0.0499608	2.20E-34	0.01470431	0.05410127	0.1762103	0.05219354	0.03233665	Chr9:86948044:86959925:+	3	9127	undefined	LncRNA-Hh
GAS5:16	153.7330991	0.368385367	3.030616471	2.168105203	1.116434762	0.00244055	0.037506045	Up	1.105553	2.60566	1.228931	4.48081	2.24269	2.504164	3.257253	4.563298	5.545365	3.215159	6.727507	3.519697	4.290812	3.261097	4.115223	5.676824	Chr1:173863902:173867987:-	8	1230	bidirectional	SNHG2;NCRNA00030
GAS5:26	14.71285511	0.947893594	2.139706971	4.078997236	2.02821453	0.032378455	0.213108513	Up	0.2984025	0.3994122	3.40E-14	1.50E-06	0.5803967	0.1109942	3.11E-11	0.07806652	0.8420171	0.7716728	0.5488719	0.4096788	0.03349272	0.1618823	0.1734085	0.489199	Chr1:173863927:173867729:-	10	1241	intergenic	SNHG2;NCRNA00030
GAS5:39	49.47729253	1.113028168	2.838565173	8.934599094	3.159402995	0.004531686	0.057605809	Up	0.004589882	9.70E-05	2.18E-08	1.10181	0.6366787	0.6835701	4.11E-19	2.279074	0.002438706	2.654625	17.29211	3.371111	5.737042	5.33E-17	4.687721	10.40099	Chr1:173863901:173866206:-	7	413	intergenic	ENSG00000234741;GAS5;ENSG00000234741.2;OTTHUMG00000037216.2;ENSG00000234741.3;ENSG00000234741.7;SNHG2;NCRNA00030
GAS5:40	73.40609755	0.498426902	2.171540354	2.117488496	1.082354131	0.02989035	0.203822681	Up	1.499833	1.688997	5.490702	0.7702514	1.300823	2.109127	2.810972	2.987448	2.103703	6.139718	4.431772	2.696188	3.36359	1.53858	7.945299	3.28644	Chr1:173863904:173864906:-	3	643	intergenic	ENSG00000234741;GAS5;ENSG00000234741.2;OTTHUMG00000037216.2;ENSG00000234741.3;ENSG00000234741.7;SNHG2;NCRNA00030
GAS5:45	5.156637317	1.018813265	2.811767662	7.283673189	2.864666192	0.004927008	0.061346769	Up	2.46E-08	0.000151454	0.04205508	0.08726447	0.01476829	0.000551021	5.63E-07	0.1451591	0.3605568	0.003918745	0.6541694	0.08944508	0.000447666	0.2691155	0.2045597	0.5953038	Chr1:173863884:173869006:-	14	915	undefined	SNHG2;NCRNA00030
GAS5:54	85.66499704	0.41197393	3.045081709	2.385835012	1.254494279	0.002326171	0.036260493	Up	0.4728602	3.305065	1.382331	3.168861	1.182672	1.934956	2.508737	3.829715	6.454653	1.93579	4.627745	3.243004	4.480412	2.598671	6.128895	2.931293	Chr1:173863901:173867989:-	11	822	undefined	SNHG2;NCRNA00030
GAS5:64	21.84280517	0.563559879	3.33517258	3.679652317	1.879569456	0.000852465	0.017174271	Up	0.2981663	0.6312796	0.1177475	0.02467569	7.10E-13	0.1899396	0.4002306	0.4455442	1.569634	0.522082	0.9608633	0.3911559	0.251289	0.5646453	0.4415248	0.320514	Chr1:173864484:173867989:-	8	1456	undefined	SNHG2;NCRNA00030
GAS5:68	36.53967466	1.576281404	2.051202295	9.403983664	3.233272033	0.04024725	0.24347908	Up	3.22E-16	1.21E-17	7.78E-20	1.26E-22	6.28E-22	2.98E-21	1.16E-19	4.19E-22	6.44843	12.04861	5.65E-07	1.00E-13	7.18E-10	2.63E-20	8.54E-08	22.84097	Chr1:173867671:173867989:-	1	319	undefined	SNHG2;NCRNA00030
GAS5:70	116.5090179	0.54163558	2.073410582	2.178043765	1.123032943	0.038134085	0.235414478	Up	1.203677	1.963162	1.981086	1.085329	0.2558227	1.079718	0.1650077	1.587762	2.797696	2.491167	2.892822	1.32583	1.308256	0.5563237	2.524915	1.722261	Chr1:173864631:173867989:-	6	2060	undefined	SNHG2;NCRNA00030
GAS5:76	7.618685852	1.00566229	2.073370419	4.24307578	2.085110445	0.03813782	0.235414478	Up	0.3793982	4.65E-26	2.66E-21	2.97E-25	2.405328	1.75E-25	1.18E-18	0.170118	1.625368	0.2791411	0.7568029	0.1319489	0.8062109	2.32E-27	0.284887	0.2441719	Chr1:173866216:173867989:-	4	471	undefined	SNHG2;NCRNA00030
GAS5:81	151.1347582	0.570321908	3.301864904	3.68873434	1.883125891	0.000960443	0.018756298	Up	1.49606	3.000271	6.828636	2.344872	0.639225	5.383192	5.1263	1.19092	18.06754	9.341872	16.99317	2.890609	7.031185	2.829797	6.158561	14.58783	Chr1:173863904:173864902:-	3	639	undefined	SNHG2;NCRNA00030
GAS5:82	5.922260316	1.023841267	2.724052373	6.911492245	2.788997233	0.006448628	0.074271582	Up	0.2255374	0.0294589	0.07538881	0.3536941	8.10E-23	0.05940622	2.61E-21	0.005756693	1.760236	0.5832082	1.442274	0.2136008	0.04972477	1.58E-12	0.67049	0.3520009	Chr1:173863954:173864902:-	4	421	undefined	SNHG2;NCRNA00030
GAS5-AS1:1	23.07171454	0.509122667	-2.29298058	0.445220403	-1.167408388	0.021849123	0.169483245	Down	1.268265	0.8018296	1.186049	0.9717445	1.313851	0.8502171	2.028842	0.8684399	0.8608421	0.7733819	0.07119429	0.1806153	0.5710121	0.8303049	0.4051806	0.2157125	Chr1:173862152:173863941:+	2	853	intergenic	XLOC_000467;linc-ZBTB37;ENSG00000231792;RP5-1198E17.1;ENSG00000231792.1;OTTHUMG00000037217.1;
GAS6-AS1:1	16.07937519	0.745537621	2.900605893	4.476933274	2.162510816	0.00372442	0.050829559	Up	0.04065441	0.09021986	0.2207872	0.1770855	0.1227673	0	0.3076531	0.3172759	0.2950827	0.2842066	2.057855	0.9422377	3.016205	0.1182724	0.2629943	0	Chr13:113815610:113842841:+	5	895	sense-overlapping	;GAS6-AS1
GATA2-AS1:14	1.40393209	1.416057188	2.826076294	16.0209262	4.00188565	0.004712204		Up	1.32E-16	1.79E-28	0.002409863	5.75E-10	0.002258019	3.87E-11	9.90E-25	2.72E-24	0.02776089	0.09036087	0.03118373	0.1172861	0.005535168	0.02437009	0.04019085	0.01183943	Chr3:128489244:128502348:+	2	1566	undefined
GATA2-AS1:15	13.9617996	1.178447811	5.426734323	84.16352264	6.395123184	5.74E-08	6.87E-06	Up	9.79E-12	2.34E-12	2.27E-06	3.06E-05	0.001620906	0.00758074	0	1.66E-20	0.01113891	0.541155	1.610737	1.721353	0.3169019	0.067359	1.10E-22	0.4486988	Chr3:128489244:128497366:+	3	1131	undefined
GATA2-AS1:17	8.124865312	0.831559129	2.17431503	3.501738893	1.808071513	0.029681484	0.203307574	Up	0.001273444	0.004015562	0.003738674	0.000960155	0.001591393	0.000742399	0.1441429	0.01068167	0.01758424	0.02534602	0.01231102	0.01696772	0.002687672	0.006597267	0.004895819	0.03926543	Chr3:128489244:128511331:+	6	14898	undefined
GATA2-AS1:5	74.58941453	0.538411881	5.385299721	7.46172584	2.899509353	7.23E-08	8.21E-06	Up	0.03929288	0.03161981	0.08874748	0.04906021	0.007780716	0.02097602	0.008368719	0.03562142	0.2082823	0.3741204	0.1326055	0.3391712	0.06108751	0.1498821	0.04982087	0.533006	Chr3:128488081:128510720:+	5	13882	undefined
GATA6-AS1:14	13.48405952	0.716398973	-3.082282896	0.216412494	-2.208144301	0.002054195	0.033210548	Down	0.02444238	0.0457907	0.02216262	0.03537106	0.05863322	0.09396539	0.1286364	0.1322969	0.08999068	0.000208272	0.01164302	1.86E-05	0.01184032	0.00496767	0.008452594	0.02117799	Chr18:22157259:22169320:-	6	11136	undefined	locus5689;BM742401
GATA6-AS1:21	55.66575795	0.700664296	-2.277042906	0.330920675	-1.595442664	0.022783664	0.174145625	Down	1.062656	3.243255	2.341645	1.236079	1.568921	3.010588	3.353985	1.41279	0.5252047	0.3508417	0.1523711	1.068916	1.256452	2.08E-07	0.8181494	0.6774828	Chr18:22166891:22168903:-	4	1287	undefined	locus5689;BM742401
GATA6-AS1:24	10.05837548	0.96204267	-2.791202465	0.15547388	-2.685255872	0.005251261	0.06413023	Down	0.4529325	1.180685	0.5296575	0.3912366	0.4170295	2.59E-08	1.78E-05	2.45E-08	0.2680175	0.06948631	4.25E-08	0.06565177	6.82E-08	6.94E-06	0.000450216	0.000123618	Chr18:22166794:22168549:-	3	1364	undefined	locus5689;BM742401
GATA6-AS1:26	6.194950475	1.435376576	-3.134517504	0.044218289	-4.499213002	0.00172137	0.029187631	Down	4.87E-14	2.35E-05	1.370392	0.9438295	0.9676884	2.128378	0	1.16E-08	6.78E-12	3.33E-18	1.21E-51	1.16E-24	2.48E-17	1.34E-20	3.84E-21	9.03E-22	Chr18:22167255:22168478:-	4	541	undefined	locus5689;BM742401
GATA6-AS1:28	14.59199542	1.233750116	-2.453101073	0.122723741	-3.026513733	0.014163054	0.128357283	Down	3.87E-21	0.3384841	0.245058	0.226768	1.18E-14	0.4026967	0.6673299	0.8718781	0.2427604	2.52E-12	7.20E-05	1.10E-25	0.01188102	0.1210772	2.27E-26	2.35E-21	Chr18:22162640:22165714:-	1	3075	intergenic	locus5689;BM742401
GCC2-AS1:3	4.0984461	1.035227935	-2.07236483	0.226036872	-2.145369963	0.038231431	0.235770147	Down	0.001333152	0.2408622	0.1559877	0.6441736	0.2252887	0.04829405	0.5493071	0.3572658	0.09688402	0.03584967	2.10E-05	0.06633449	1.62E-05	2.50E-19	5.24E-06	0.1846118	Chr2:108505187:108534117:-	3	871	antisense
GNG12-AS1:11	10.34020298	0.761164317	1.965086067	2.820113826	1.495753394	0.049404277	0.274339785	Up	0.04605126	0.01128693	0.03431508	0.05883233	0.001645487	0.1343344	0.05931397	0.05439449	0.09495052	0.0399375	0.07253832	0.2334483	0.2490569	0.01366702	0.06998823	0.08206996	Chr1:67832303:68144331:+	7	3735	undefined
GNG12-AS1:13	1.78042556	1.507688937	-2.255227487	0.094720366	-3.400181533	0.024119053		Down	0.06310796	0.02268972	0.003030295	0.002446763	0.1766067	0.01966506	0.02687376	0.006195162	0.002516972	0.002255949	8.99E-29	2.80E-06	0.00258659	1.06E-14	0.004135143	1.82E-23	Chr1:67832303:68202987:+	10	2232	undefined
GNG12-AS1:2	1.406654209	1.5318585	-2.081027313	0.109739942	-3.187839378	0.037431406		Down	0.07644551	0.02469824	0.003325948	0.002902924	0.09228188	0.02357385	0.03091076	0.006363065	0.002576934	0.002361456	9.22E-29	2.86E-06	0.002788958	1.07E-14	0.004273819	1.89E-23	Chr1:67832303:68202987:+	11	2230	antisense	ENSG00000232284;RP11-518D3.1;ENSG00000232284.2;GNG12-AS1;OTTHUMG00000009150.1;
GNG12-AS1:3	1.78042556	1.507688937	-2.255227487	0.094720366	-3.400181533	0.024119053		Down	0.06310796	0.02268972	0.003030295	0.002446763	0.1766067	0.01966506	0.02687376	0.006195162	0.002516972	0.002255949	8.99E-29	2.80E-06	0.00258659	1.06E-14	0.004135143	1.82E-23	Chr1:67832303:68202987:+	10	2232	antisense	ENSG00000232284;RP11-518D3.1;ENSG00000232284.2;GNG12-AS1;OTTHUMG00000009150.1;ENSG00000232284.3;ENSG00000232284.7;
GNG12-AS1:8	5.034260548	1.297359533	-3.890593222	0.030237901	-5.047498206	1.00E-04	0.003168672	Down	3.27E-22	0.9573117	0.09331656	0.1793788	1.093384	0.5675153	0.1465091	1.17E-28	0.001302419	0	0	3.46E-06	0	2.71E-14	0.000912987	0	Chr1:68199845:68202716:+	2	838	antisense
GPRC5D-AS1:2	37.94115248	0.328068843	3.210189355	2.075074465	1.053163109	0.001326476	0.024085033	Up	0.6689004	0.9828246	0.9376912	0.3012275	0.5225943	0.3676063	0.4553716	0.336498	2.308116	0.7767308	0.9725508	0.5595153	1.474512	1.401881	0.7296701	0.3073707	Chr12:12899362:12930937:+	4	1363	sense-overlapping
GSEC:6	7.790893709	0.762515279	2.200507415	3.199664247	1.677920526	0.027770914	0.194605093	Up	0.02157309	0.09107584	0.0512751	0.2844217	0.01504577	0.02681145	0	0.06411011	0.04642474	0.1809392	0.02776896	0.5219571	0.02623566	0.8434145	0.1021124	0.07402431	Chr11:126340889:126355579:-	2	1572	antisense	ENSG00000280832.1;ST3GAL4-AS1;GSEC
H19:14	1415.328611	0.709771055	6.565985576	25.28739488	4.660346512	5.17E-11	1.63E-08	Up	0.02062352	1.420405	0.6146248	0.3308334	0.6349853	0.6226447	1.394192	0.5929914	8.31473	253.3664	0.4168885	18.95372	12.45722	23.4498	18.31425	1.817107	Chr11:1995234:1997025:-	5	1444	intergenic	ENSG00000130600;H19;ENSG00000130600.9;OTTHUMG00000012477.4;ENSG00000130600.11;ENSG00000130600.15;D11S813E;ASM;ASM1;gene_alias_10=NCRNA00008;gene_alias_11=LINC00008;gene_alias_12=ENSG00000130600.16;gene_alias_13=ENSG00000130600.17
H19:17	124.4237625	1.011404528	4.346273059	21.05134129	4.395840253	1.38E-05	0.000635622	Up	4.51E-09	0.2780171	0.1644144	1.96E-10	0.2035602	0.5096518	5.14E-14	0.08564367	0.3358158	34.84782	0.5048298	3.500481	0.00242195	12.7153	4.959218	0.6639974	Chr11:1995176:1996191:-	3	798	intergenic	ENSG00000130600;H19;ENSG00000130600.9;OTTHUMG00000012477.4;ENSG00000130600.11;ENSG00000130600.15;D11S813E;ASM;ASM1;gene_alias_10=NCRNA00008;gene_alias_11=LINC00008;gene_alias_12=ENSG00000130600.16;gene_alias_13=ENSG00000130600.17
H19:18	479.6099695	1.009605684	6.813865762	117.7283206	6.879317605	9.50E-12	3.54E-09	Up	3.63E-23	2.86652	0.1061573	3.37E-13	0.2721025	3.25E-14	5.87E-19	0.04861681	6.189697	251.0313	4.14E-15	26.59578	33.36321	26.58687	35.31768	5.110638	Chr11:1995130:1995573:-	1	444	intergenic	D11S813E;ASM;ASM1;NCRNA00008;LINC00008
H19:19	862.2383032	1.23570625	4.089764489	33.21464383	5.053747539	4.32E-05	0.001601505	Up	1.54E-22	2.208531	2.962247	2.29E-13	0.03176583	5.82E-15	2.47E-18	4.515172	12.56608	603.5123	3.04E-15	59.02998	10.90675	59.35753	38.71756	0.1971136	Chr11:1995139:1995514:-	1	376	intergenic	D11S813E;ASM;ASM1;NCRNA00008;LINC00008
H19:7	1697.003698	0.666645428	6.840224178	23.5883757	4.560004173	7.91E-12	3.13E-09	Up	0.2846172	1.035453	0.4541754	0.5011783	0.5003371	0.678492	0.7709418	1.244237	9.008531	264.0975	0.4915805	25.07837	12.42579	27.8247	22.173	3.702834	Chr11:1995216:1997827:-	6	1612	intergenic	ENSG00000130600;H19;ENSG00000130600.9;OTTHUMG00000012477.4;ENSG00000130600.11;ENSG00000130600.15;D11S813E;ASM;ASM1;gene_alias_10=NCRNA00008;gene_alias_11=LINC00008;gene_alias_12=ENSG00000130600.16;gene_alias_13=ENSG00000130600.17
H19:8	202.314264	1.030587393	4.050657727	18.05788203	4.174556787	5.11E-05	0.00183683	Up	2.98E-05	0.5183607	2.61E-16	0.003083757	3.75E-13	0.06401523	0.1896182	5.26E-07	0.002054018	40.53798	1.055681	0.003279942	1.721028	0.07734546	0.9608297	0.002150672	Chr11:1995237:1997815:-	6	1481	intergenic	ENSG00000130600;H19;ENSG00000130600.9;OTTHUMG00000012477.4;ENSG00000130600.11;ENSG00000130600.15;D11S813E;ASM;ASM1;gene_alias_10=NCRNA00008;gene_alias_11=LINC00008;gene_alias_12=ENSG00000130600.16;gene_alias_13=ENSG00000130600.17
HAGLR:13	13.60081339	1.118723781	-2.085183766	0.198506112	-2.332744667	0.037052623	0.230618352	Down	0.3862149	0.03080282	0.3383266	2.02E-09	0.1862578	0.003991333	0.1341168	0.2739683	7.59E-05	0.01009907	1.84E-05	0.01658607	0.000420067	0.1658007	0.01652714	0.009287609	Chr2:176173189:176188269:-	4	3942	intergenic	Mdgt;HAGLR
HAGLR:14	23.09367133	0.962947505	-5.857654131	0.020045005	-5.64061343	4.69E-09	8.03E-07	Down	0.04947374	0.2263119	0.1407706	0.2054707	0.185762	0.3424877	0.9239465	0.2673095	6.69E-07	1.66E-05	3.69E-06	0.06797357	0.004306795	4.83E-07	0.001077776	1.65E-05	Chr2:176172337:176179004:-	3	5813	antisense	Mdgt
HAGLR:28	7.364934068	1.248083384	-4.533456284	0.019803079	-5.658131462	5.80E-06	0.000316298	Down	0.3402107	4.06E-10	0.457053	0.8547017	0.1482183	1.863856	1.413663	4.61E-13	6.46E-27	2.17E-25	5.98E-29	2.30E-18	1.07E-28	4.00E-15	2.49E-27	5.15E-18	Chr2:176176159:176177568:-	2	771	intergenic	ENSG00000224189;AC009336.23;ENSG00000224189.2;HOXD-AS1;OTTHUMG00000154172.2;ENSG00000224189.6;HAGLR;Mdgt
HAGLR:3	24.88995231	1.108678328	-3.553220313	0.06518219	-3.939378355	0.000380546	0.009217111	Down	0.4123519	0.9235856	0.03090316	0.8400135	0.4172804	0.006923594	0.005121701	0.5464976	7.99E-05	0.001890742	6.98E-05	0.000117547	0.0013469	0.05426252	0.004698822	0.05340256	Chr2:176173189:176188958:-	3	3812	antisense	Mdgt;HAGLR
HAGLR:30	14.6542017	1.090503194	-3.287232781	0.083346311	-3.584737849	0.001011772	0.019362396	Down	0.06519694	0.1674736	0.7316317	0.3966956	0.02907564	0.2090489	0.01531353	0.01493128	0.000709682	0.001527585	1.39E-07	0.01203128	0.001364533	0.0032013	0.01120043	0.1154743	Chr2:176173195:176188962:-	3	3810	undefined	Mdgt
HAGLR:32	65.51573696	0.660199073	-7.786696015	0.028344851	-5.140769494	6.88E-15	6.91E-12	Down	1.457464	0.2604175	1.348558	0.8513867	0.6411817	1.117004	1.124473	1.045626	0.1745859	0.009259789	1.23E-07	0.06099199	0.01632024	0.02874554	0.000930423	0.00775482	Chr2:176173195:176188551:-	4	3864	undefined	Mdgt
HAGLR:33	60.12473802	0.886837419	-4.762771969	0.053519023	-4.223804402	1.91E-06	0.000128499	Down	0.5591424	0.0674561	0.05758703	0.5928909	1.902071	1.835558	2.081945	0.1975468	0.000137268	0.001929262	0.001615084	0.007249293	0.08076273	0.1826844	0.00678667	0.4157925	Chr2:176173195:176188551:-	3	3794	undefined	Mdgt
HAGLR:35	5.570565309	1.102437019	-3.683682161	0.059911319	-4.061027582	0.000229889	0.00616896	Down	0.1163802	0.5741492	0.04545274	0.002236524	0.5004412	0.1506532	0.4245295	0.01174252	4.91E-23	4.86E-29	1.30E-24	0.01709967	0.04097914	5.42E-16	8.30E-28	1.94E-21	Chr2:176175430:176188551:-	4	1600	undefined	Mdgt
HAGLR:38	5.672143765	1.316218385	-3.797355811	0.031290108	-4.998149532	0.000146248	0.004300146	Down	0.2446633	1.051317	0.2786629	0.3623197	1.02E-11	2.40E-12	5.81E-15	0.6859847	7.51E-28	5.64E-28	4.01E-29	1.65E-24	1.38E-26	7.80E-14	1.06E-24	5.51E-21	Chr2:176176186:176188551:-	4	1227	undefined	Mdgt
HAGLR:4	20.66364619	1.117227492	-4.346198361	0.034537506	-4.855692292	1.39E-05	0.000635622	Down	0.2315268	0.6278024	0.1974913	0.1225795	0.253393	0.8199154	0.000304742	0.2179818	0.000186687	0.000609006	3.80E-05	0.000385615	0.000130565	0.004355934	0.09870721	0.005350174	Chr2:176173189:176188572:-	5	4037	bidirectional	Mdgt;HAGLR
HAGLR:42	3.101451774	1.201743766	-2.129824995	0.169633862	-2.559503911	0.033186064	0.216071213	Down	0.0478109	0.3300146	0.09284327	0.03223629	0.06727787	0.02838967	0.000288064	0.5639573	0.02615674	9.96E-29	3.01E-29	0.1973023	1.74E-26	4.36E-21	1.22E-24	1.63E-23	Chr2:176176159:176178109:-	2	1312	undefined	Mdgt
HAGLR:5	5.55315764	1.18135182	-2.775299805	0.103048437	-3.278605475	0.005515084	0.066267302	Down	0.1185175	0.02958714	0.08790658	0.002211978	0.2109933	0.09250531	0.000971519	0.007961623	0.00020013	0.000635046	3.89E-05	0.008446977	0.000185621	0.007202341	0.00717874	0.00267939	Chr2:176173189:176188572:-	5	4007	bidirectional	Mdgt;HAGLR
HAGLR:6	51.24976477	0.786377058	-6.316918028	0.031962423	-4.967479415	2.67E-10	6.97E-08	Down	0.820353	1.173041	0.3123988	1.246829	0.9857616	0.6205537	0.5173598	0.3375554	0.1055661	0.01086818	5.85E-05	0.007431668	0.0001268	0.2934674	0.007067123	0.000794005	Chr2:176173189:176188572:-	4	3891	bidirectional	Mdgt;HAGLR
HAGLR:7	174.0595809	0.679149128	-6.331326646	0.050768767	-4.299914973	2.43E-10	6.41E-08	Down	2.7099	2.398673	4.111013	2.320158	2.366238	2.104145	2.284998	3.118315	7.52E-05	0.02874629	0.07655567	0.3673482	0.2536204	0.2902843	0.01591958	0.1116919	Chr2:176173189:176188572:-	3	3821	bidirectional	Mdgt;HAGLR
HAR1A:2	9.499035383	0.851659621	2.42408242	4.182869866	2.064493115	0.015347122	0.134829527	Up	0.05638022	0.01613618	0.0344016	0.1261716	1.35E-05	0.08592664	7.42E-17	0.06058445	0.351228	0.2066735	0.003800306	0.1153207	0.07728894	0.1831245	0.02607135	0.7524084	Chr20:63102205:63104386:+	2	1882	intergenic	ENSG00000225978;HAR1A;ENSG00000225978.1;OTTHUMG00000140136.1;ENSG00000225978.2;ENSG00000225978.3;HAR1F;NCRNA00064;LINC00064
HCG11:5	82.69036885	0.592650517	2.878835784	3.26287454	1.706143516	0.003991461	0.053029618	Up	0.3260404	0.09575606	0.1805878	0.2764067	0.1033328	0.2073579	2.05199	0.3018058	0.4206292	0.9503603	0.6348541	1.439536	0.3077887	0.2650745	1.33797	2.593748	Chr6:26523450:26526579:+	1	3130	intergenic	ENSG00000228223.2;HCG11;bK14H9.3;FLJ14049;FLJ30357
HCG11:6	177.2327244	0.412017767	3.13944043	2.451228942	1.293505237	0.001692708	0.028861266	Up	11.39972	13.56452	4.55883	6.62484	14.68482	6.685996	8.679105	6.984896	39.90341	7.112302	5.024734	18.61475	28.60554	24.48846	17.52241	25.51669	Chr6:26527063:26527404:+	1	342	intergenic	ENSG00000261353.1;CTA-14H9.5;OTTHUMG00000175905.1;bK14H9.3;FLJ14049;FLJ30357
HCG23:11	1.870408459	1.179203596	-2.618296177	0.117643681	-3.087504269	0.008837007	0.093113093	Down	0.08080424	0.1567139	0.09530047	0.31354	0.04026173	0.08748742	0.2463591	0.05373	0	0	0.04193335	1.79E-105	0	0	1.08E-66	0.03350144	Chr6:3461790:3469334:+	2	842	intergenic
HEXA-AS1:2	7.66023155	0.528980951	-2.408323844	0.413523884	-1.273957437	0.016025958	0.138530208	Down	0.1466381	0.05578148	0.08011837	0.12928	0.1027976	0.1150788	0.3492832	0.1276344	0.06845381	0.03082294	0.04650315	0.06106922	0.02633975	0.03838157	0.06077668	0.03115513	Chr15:72376118:72378788:+	1	2671	undefined	FLJ13315
HHIP-AS1:3	10.3640725	0.73714914	-2.10089461	0.341824413	-1.548672656	0.035650219	0.224904863	Down	0.5658191	0.1157762	0.7159828	0.40858	0.2585991	0.4739373	0.2241676	0.336217	0.0653444	0.003024919	0.08159796	0.2497858	0.3489368	0.02378634	0.3682929	0.04037791	Chr4:144642922:144645987:-	2	1094	bidirectional	ENSG00000248890;RP11-291L15.2;ENSG00000248890.1;OTTHUMG00000161429.1;HHIP-AS1;
HIF1A-AS2:3	5.829541854	0.705151868	2.250424278	3.004012641	1.586890884	0.024422025	0.181705819	Up	0	0.9863841	0.2825096	0.1885038	0.1899225	0	0	0.05474743	0.2013878	1.186837	0.4260026	0.1842213	0.6829062	0.1188483	0.08937171	0.1608403	Chr14:61715558:61751097:-	3	533	antisense	ENSG00000258667;RP11-618G20.2;ENSG00000258667.1;OTTHUMG00000171135.1;HIF1A-AS2
HMGN3-AS1:7	17.53177056	1.087853325	-2.337558042	0.171595035	-2.542920287	0.019410187	0.157155494	Down	0.2881561	0.2336961	0.2436853	0.1286497	0.148416	0.0889933	0.000146793	5.23E-06	0.08008478	0.04404213	0.01195128	3.85E-05	1.06E-06	1.50E-09	0.1233196	1.99E-07	Chr6:79233697:79239028:+	1	5332	undefined
HNF1A-AS1:1	38.3485035	0.927770724	-2.20417645	0.242327429	-2.044970382	0.027511937	0.193569572	Down	0.8319257	8.145051	4.876209	5.238752	4.336785	2.749822	4.54E-18	2.444132	3.541771	1.606926	0.9079441	8.08E-09	0.5314856	0	0.1897563	0.1632045	Chr12:120974385:120980965:-	2	536	antisense	ENSG00000241388.2;HNF1A-AS1;OTTHUMG00000169148.1;ENSG00000241388.3;ENSG00000241388.4;FLJ38690
HNF1A-AS1:10	23.91947344	0.799128184	-3.99226987	0.109550246	-3.190335371	6.54E-05	0.002251302	Down	1.202956	2.611405	2.719817	0.2660718	2.587791	0.6547056	2.367411	3.585784	0.4871023	0.02812606	0.02726145	0.164498	5.56E-22	9.27E-28	0.1011693	1.377843	Chr12:120968613:120980931:-	2	684	undefined	FLJ38690
HNF1A-AS1:4	24.29625362	0.54223534	-3.36800121	0.281996804	-1.826249282	0.000757153	0.015677443	Down	1.312096	2.240386	2.094166	2.553583	2.252553	1.029472	2.513639	1.568815	0.8915594	0.1542184	0.5710899	0.9007958	0.3285548	1.91E-32	0.6529822	0.5045611	Chr12:120970130:120979747:-	4	612	antisense	ENSG00000241388.2;HNF1A-AS1;OTTHUMG00000169148.1;ENSG00000241388.3;ENSG00000241388.4;FLJ38690
HNF1A-AS1:6	13.5448144	0.957146631	-3.806517916	0.080025534	-3.643395798	0.000140937	0.004181424	Down	0.000680349	0.1494631	0.2184948	0.1627299	0.1745374	0.1284289	0.009016891	0.4953227	4.74E-09	0.03783277	0.04483747	0.004077578	1.38E-06	9.13E-25	2.01E-07	8.59E-08	Chr12:120968134:120974699:-	3	5319	intergenic	FLJ38690
HOTAIRM1:15	6.377357286	1.249799007	2.718235284	10.53594459	3.397247759	0.006563115	0.07512623	Up	7.38E-21	1.24E-23	3.65E-26	2.72E-28	1.67E-28	3.96E-10	1.97E-14	0.3159924	1.50E-26	0.1165651	6.80E-30	4.47E-28	1.09E-25	0.08992569	0.3390485	2.636015	Chr7:27096170:27099966:+	3	700	undefined	HOXA-AS1;NCRNA00179;HOXA1-AS1
HOTAIRM1:2	21.8862151	0.501089546	-1.996292431	0.499888669	-1.000321268	0.045902101	0.262064103	Down	1.301777	1.075302	1.801203	1.093948	1.012838	0.6728292	1.38747	0.7253205	1.049093	0.128963	0.2598497	0.5163209	0.3367432	1.23238	0.2835671	0.5249502	Chr7:27096080:27100258:+	2	789	intergenic	HOXA-AS1;NCRNA00179;HOXA1-AS1
HOTAIRM1:5	84.84796969	0.507764874	-2.665158419	0.391402852	-1.353273828	0.007695206	0.08392725	Down	5.762702	3.587548	6.420758	5.434874	4.418521	4.651251	2.498546	3.158329	4.031479	0.2851966	0.4722849	1.203857	1.037049	6.609583	1.058732	1.653919	Chr7:27096094:27100258:+	2	775	intergenic	HOXA-AS1;NCRNA00179;HOXA1-AS1;HOTAIRM1
HOTAIRM1:8	41.22867535	0.523994864	-2.799957947	0.361692708	-1.467163584	0.005110926	0.062916685	Down	0.383995	3.603403	1.0962	1.884991	1.35331	2.801583	3.77669	4.722474	1.055282	0.5897318	0.2199149	0.1430533	0.3047115	2.023512	2.356225	0.224494	Chr7:27098839:27100139:+	2	889	intergenic	ENSG00000233429.4;HOTAIRM1;OTTHUMG00000158089.3;ENSG00000233429.5;ENSG00000233429.9;HOXA-AS1;NCRNA00179;HOXA1-AS1
HOTTIP:3	494.321301	0.790842271	-2.245174444	0.292077098	-1.775578857	0.024756936	0.183209238	Down	3.15748	7.919306	3.598686	5.223884	2.905539	6.201161	8.067863	6.041714	1.519505	2.009717	0.002942741	1.043724	3.245179	0.06669597	1.678707	2.236852	Chr7:27200421:27207259:+	3	4665	intergenic	HOXA-AS6;RP1-170O19.3;HOXA13-AS1;HOTTIP
HOTTIP:7	38.9619821	1.069517081	-3.724501789	0.063222492	-3.983418281	0.000195701	0.005450962	Down	0.6453464	0.000144344	0.5621134	4.46E-07	0.6476513	1.127368	0.5631344	2.3492	4.07E-13	0.002632307	4.23E-28	5.81E-08	0.1539978	6.64E-06	2.12E-06	0.3103255	Chr7:27201842:27207259:+	2	3345	intergenic	ENSG00000243766.7;HOTTIP;HOXA-AS6;RP1-170O19.3;HOXA13-AS1
HOTTIP:8	86.20676501	1.300038569	-2.920432051	0.071959337	-3.796674303	0.003495464	0.048675503	Down	1.222096	0.001000676	2.681974	4.36E-07	4.211149	0.5589115	1.776516	0.04658097	7.17E-13	0.01040454	4.09E-38	1.72E-07	4.93E-06	9.10E-06	1.40E-06	1.235362	Chr7:27202030:27207259:+	2	3157	intergenic	ENSG00000253769;HOXA-AS6;RP1-170O19.3;HOXA13-AS1
HOXA11-AS:18	13.95127379	0.886956921	-2.182777819	0.26133461	-1.936029893	0.029052176	0.200675215	Down	0.7211544	0.2493516	1.030756	0.9346227	0.01863801	0.3073701	0.2220921	0.3715223	0.2787022	0.1645361	1.09E-22	0.1500462	0.01137863	2.07E-08	0.4434419	4.83E-06	Chr7:27185428:27187121:+	2	1275	undefined	HOXA11-AS1;HOXA11S;HOXA-AS5;NCRNA00076
HOXA11-AS:6	28.93083919	0.841430608	-2.913210373	0.182850392	-2.451264376	0.003577335	0.04942364	Down	0.773209	0.490384	1.74919	1.201804	0.9511242	0.6398825	2.372963	2.359392	0.5107931	0.1803729	1.77E-22	0.3386234	0.1284574	8.48E-08	1.352701	8.76E-07	Chr7:27185534:27187121:+	2	1169	intergenic	ENSG00000240990.4;HOXA11-AS;OTTHUMG00000158205.3;ENSG00000240990.5;ENSG00000240990.9;HOXA11-AS1;HOXA11S;HOXA-AS5;NCRNA00076
HOXA11-AS:9	58.05669925	0.600589928	-2.266534992	0.389242707	-1.361258087	0.023418647	0.177440766	Down	1.208896	2.382853	2.410105	2.378384	1.878967	1.16569	3.867796	2.178434	1.839957	1.180432	0.03091908	0.5505158	0.7719453	0.1466731	0.9946483	0.9859301	Chr7:27188074:27189293:+	1	1220	intergenic	HOXA11-AS1;HOXA11S;HOXA-AS5;NCRNA00076
HS1BP3-IT1:2	6.291069065	0.696466536	2.582885633	3.479532323	1.798893409	0.00979778	0.100244296	Up	0.08620396	0.02688733	0.05085123	0.09737304	0.0469151	0.02536631	0	0.1453649	0.2947259	0.04190381	0.02563904	0.163953	0.6940533	0.1275899	0.08870387	0.2712876	Chr2:20590940:20593457:-	2	1344	undefined
HULC:4	6.171977755	0.860701901	3.003007641	5.998885039	2.584694384	0.002673257	0.040051203	Up	0	0.1996641	0.02949609	0	0	0.09127538	0	0.03428799	0.1438613	0.3449689	0.1371323	0	0.1487325	0.2018455	0.2577625	0.07069229	Chr6:8652210:8657427:+	3	1667	intergenic	NCRNA00078;LINC00078;HCCAT1
HYI-AS1:3	17.85900504	0.484402139	-2.15135397	0.485613197	-1.042120465	0.031448271	0.209652661	Down	0.2058693	0.3746937	0.2698457	0.1551172	0.1923104	0.07566187	0.4163636	0.3659341	0.07961954	0.1219591	0.09516047	0.04180433	0.1485899	0.1695306	0.03477046	0.09329825	Chr1:43453884:43457111:+	1	3228	undefined
ID2-AS1:17	16.67564362	0.755540799	-2.134949064	0.326908519	-1.613041122	0.032765171	0.214468544	Down	0.08090716	0.02838922	0.1895043	0.06537524	0.06416075	0.001921915	0.2291014	0.05671748	0.03421103	0.02369992	0.1434419	0.04419439	0.001802109	4.06E-06	9.16E-07	0.006003402	Chr2:8666636:8681861:-	7	8178	undefined
ID2-AS1:18	15.3866907	1.066231352	-2.414982024	0.167829758	-2.57492955	0.015735986	0.137138385	Down	0.06366543	0.2781083	0.2510507	0.1223785	0.1087625	0.103695	0.000858913	0.02105938	0.007424692	1.08E-09	0.07488058	0.03404883	0.000329845	9.24E-05	0.08486302	0.001047404	Chr2:8666508:8681861:-	5	6307	undefined
ID2-AS1:19	8.649221455	1.214768249	-2.024076905	0.181899772	-2.458784359	0.042962239	0.252950059	Down	0.08488094	0.0147494	8.70E-11	0.051666	0.000691978	0.06133484	0.4800937	0.003280106	0.01218549	7.15E-10	0.00687874	0.001145356	0.000195816	4.17E-05	1.14E-05	0.05450775	Chr2:8666508:8681861:-	6	6593	undefined
ID2-AS1:26	3.907123148	1.387249961	-3.02542428	0.054521924	-4.197019713	0.002482846	0.038066412	Down	0.01510858	0.1662737	1.85E-05	0.07142931	4.86E-05	0.002671316	1.96E-05	0.04075994	2.07E-21	5.85E-28	1.93E-08	2.36E-06	1.52E-21	7.08E-17	6.81E-13	9.30E-05	Chr2:8666508:8678805:-	6	7723	undefined
IDH2-DT:6	4.170748486	0.971209504	2.239283528	4.515273712	2.174813445	0.025137474	0.184624316	Up	3.48E-07	0.000736854	0.005921454	0.005513537	0.000759177	0.003656019	0.02730268	0.04292329	0.02591548	0.01191109	0.03626389	0.08158342	0.04911512	0.001628349	0.02986268	0.007035104	Chr15:90102616:90138262:+	3	5981	undefined
IFNG-AS1:1	9.023928056	0.763811578	-2.984587419	0.205945937	-2.279662427	0.00283961	0.041840987	Down	0.1403696	0.5587201	0.5024771	0.1628802	0.04065568	0.626584	0.9838472	0.5040648	0.0873344	0	0.04615471	0.067975	0	0.9626549	0.07112154	0	Chr12:67989382:67996873:+	2	1131	intergenic	Tmevpg1;LincR-Ifng-3'AS;NEST
IFNG-AS1:2	20.80730933	0.916905741	-3.015066496	0.147161095	-2.764531779	0.002569229	0.038959582	Down	0.7222049	0.004304486	0.6533015	0.3492968	0.6467965	0.8682639	0.1710841	0.4486194	0.1016663	0.01618886	0	0.02630943	0	1.716791	0.03639181	3.30E-10	Chr12:67989445:68021327:+	4	1791	intergenic	ENSG00000255733;GS1-410F4.2;ENSG00000255733.1;IFNG-AS1;OTTHUMG00000169108.1;ENSG00000255733.5;Tmevpg1;LincR-Ifng-3'AS;NEST
IFNG-AS1:3	7.656251105	0.968179824	-3.661332401	0.085684131	-3.54482816	0.000250907	0.0066442	Down	0.08073927	0.722925	0.01164621	0.4722008	0.223716	0.109756	0.0898441	0.4227005	0.07192615	0	0	0.02336893	0	0	0.03025474	2.80E-10	Chr12:67989445:68021327:+	5	1909	intergenic	Tmevpg1;LincR-Ifng-3'AS;NEST;IFNG-AS1
IGF2-AS:10	2.033470369	1.343868037	2.143760965	7.366257554	2.88093184	0.032052045	0.211975401	Up	0	0	0	0	0	0	0.06913902	0	0.009913919	0.04383489	0	0.01804613	0.05736984	0.3233573	0.06237409	0	Chr11:2140512:2148666:+	3	1957	undefined	IGF2-AS
IGF2-AS:8	1.724994735	1.364561999	2.110500278	7.361034221	2.879908478	0.034815287		Up	0	0	0	0	0	0	0.06395647	0	0.009811733	0.04198013	0	0.01780187	0.05464541	0.2630358	0.05942462	0	Chr11:2140529:2148642:+	3	1916	undefined	PEG8;IGF2-AS1
IGFL2-AS1:3	8.903448218	1.238465057	4.732119263	58.10395061	5.860564354	2.22E-06	0.000144312	Up	0	0	0	0	0	0	0	0	7.335395	0.3567309	0.9234341	0	3.089798	0.2955307	2.389118	0	Chr19:46200787:46203083:-	2	304	intergenic	ENSG00000268621.1;AC006262.5;ENSG00000268621.5;IGFL2-AS1
IGFL2-AS1:4	3.647378338	1.48814699	2.702612494	16.24455871	4.021884648	0.00687969	0.077359477	Up	1.84E-05	3.76E-05	1.62E-32	9.90E-35	2.97E-48	7.24E-43	1.40E-57	1.80E-28	0.2307577	0.2781483	4.06E-06	1.39E-75	0.1614744	0.008601522	0.2628569	5.48E-05	Chr19:46189030:46203062:-	3	1643	intergenic	ENSG00000256017;AC006262.2
IGFL2-AS1:6	3.520897744	1.492335977	2.66632656	15.76939113	3.979055052	0.007668516	0.083776135	Up	1.84E-05	3.76E-05	1.62E-32	9.89E-35	2.98E-48	4.12E-43	1.41E-57	1.80E-28	0.231878	0.2806065	4.06E-06	1.39E-75	0.1622461	0.00858927	0.2344641	5.48E-05	Chr19:46189029:46203062:-	3	1644	undefined	LOC645553
INE1:1	6.394605629	0.704147151	2.308188542	3.085072485	1.625304386	0.020988652	0.164998458	Up	0.01948373	0.143665	0.05893189	0.0909492	0.08659452	0.1326844	0	0.4218407	0.2391313	0.216753	0.2433661	0.2349029	0.5223282	0.07338122	0.2893091	0.216708	ChrX:47204848:47205855:+	1	1008	intronic	NCRNA00010
INE1:4	6.747241116	0.704566215	2.400054289	3.228797955	1.690997166	0.01639264	0.140700803	Up	0.01972752	0.1525102	0.0613968	0.09315246	0.09203423	0.1364441	0	0.4502601	0.2511628	0.2344386	0.2467493	0.2420839	0.5523721	0.0753188	0.3164165	0.2296671	ChrX:47204848:47205861:+	1	1014	undefined	INE1
IQCH-AS1:18	36.523911	0.554463569	-2.049644985	0.454876411	-1.136453473	0.040399087	0.244001889	Down	0.2103538	0.3190108	0.07367255	0.2301087	0.2095641	0.4358487	0.3671361	0.2978374	0.1550626	0.1171752	0.07106087	0.06980119	0.09571644	0.05834488	0.01405173	0.2981416	Chr15:67403510:67521600:-	6	5941	undefined
ISM1-AS1:3	1.476237251	1.38435641	2.125747932	7.688982926	2.942792776	0.033524254		Up	0	0	0	0.09815111	0	0	0	0	0.09108474	0	0.1038766	0.08029928	0.1864279	0.2739088	0	0.2220829	Chr20:13238086:13239654:-	2	668	antisense
ITGA9-AS1:24	4.586330825	0.857257007	-2.414416886	0.238196514	-2.069775793	0.015760418	0.137221722	Down	0.2584985	0.3725609	0.2438786	0.1651198	0.1731721	0.1790165	0	0.3906837	8.47E-08	0.0678926	0.04503031	0.03270371	0.04175956	0.1749766	7.32E-43	0	Chr3:37820129:37851494:-	2	1043	antisense
ITGA9-AS1:28	3.692686815	1.250902671	2.04381641	5.883258412	2.556615405	0.040971687	0.246037433	Up	0.000610449	0.04047215	0.000525211	0.000391058	0.000151904	7.62E-07	0.000886243	0.5938965	1.86E-06	0.425985	2.52E-29	0.4847982	0.02937857	0.01161064	0.4271051	0.1807343	Chr3:37805965:37834901:-	4	751	antisense
ITGA9-AS1:30	3.148195178	1.43417381	-2.037861992	0.131884937	-2.922648297	0.041563737	0.248165827	Down	0.1138198	1.11E-14	0.4839991	0.1174312	1.22E-29	2.74E-30	3.623069	1.099348	3.49E-43	5.33E-51	0	4.30E-61	0.1166122	6.39E-37	0	0	Chr3:37790087:37834721:-	4	408	antisense
ITGA9-AS1:34	14.02880263	0.429882099	-3.180704439	0.387608497	-1.367327899	0.001469174	0.025989256	Down	0.1271843	0.2523351	0.2129344	0.1676984	0.2508837	0.1382432	0.2789247	0.3337778	0.07753814	0.05456738	0.02614627	0.03800677	0.135772	0.1209691	0.03886779	0.06504635	Chr3:37805829:37821100:-	2	3139	antisense	ENSG00000235257;AC093415.2;ENSG00000235257.2;OTTHUMG00000155924.1;ENSG00000235257.4;ENSG00000235257.8;ITGA9-AS1;
ITGA9-AS1:44	3.112870894	1.264823101	-2.062069443	0.164009005	-2.608153067	0.039201125	0.23976139	Down	0.6407003	0.8611943	0.1074843	0.04701477	0.07679992	0.000162581	0.1444138	0.5972028	0.004011056	0.000994404	3.34E-29	0.1293427	8.12E-21	0.09067353	0.004954236	0.00049991	Chr3:37806078:37861768:-	5	572	undefined
ITGA9-AS1:46	2.488281497	1.481777256	-2.379982725	0.086773343	-3.526604272	0.01731345	0.145282704	Down	1.081127	3.78E-13	0.1641837	1.19E-18	0.1652673	0.06828063	0.1292155	9.36E-09	1.12E-05	1.30E-07	6.08E-09	0.000585501	0.007449569	8.50E-07	1.35E-20	0.000232141	Chr3:37808723:37861768:-	5	523	undefined
ITGA9-AS1:6	10.51712558	0.605876523	-2.964059587	0.288001031	-1.795854117	0.003036095	0.044064724	Down	0.07241364	0.2535894	0.7761003	0.810267	0.595603	0.1773352	1.734599	0.4441978	0.02685692	0.003467143	0.1243653	0.637662	0.08204052	0.153207	0.2413702	0.02727084	Chr3:37818277:37861765:-	4	895	antisense	ENSG00000235257;AC093415.2;ENSG00000235257.2;OTTHUMG00000155924.1;ENSG00000235257.4;ENSG00000235257.8;ITGA9-AS1;
ITPKB-AS1:3	4.693156597	0.775121809	-2.54743513	0.254445305	-1.974572526	0.010851803	0.107980399	Down	0.006739917	0.00274449	0.001283893	0.002831277	0.009462815	0.009319584	0.001732912	0.01018682	0.007393851	1.81E-06	0.001697315	2.36E-05	0.001120547	0.001947504	0.000129522	0.001102742	Chr1:226653590:226701396:+	4	40234	undefined
JARID2-AS1:4	2.931533886	1.310718703	2.292478511	8.026630366	3.004794462	0.021878046	0.169519673	Up	0	0	0	0	0	0.1136418	0	0	0.1352597	0.04441697	0.1723521	0	0.02485559	0.03704034	0	0.08533804	Chr6:15246542:15248595:-	1	2054	undefined
JHDM1D-AS1:1	46.35133129	0.978283344	2.256714072	4.619401002	2.207705789	0.024025947	0.180160102	Up	0.07670663	0.01717795	0.1987531	0.2321037	0.001975443	0.3623892	0.001238059	0.6423003	0.6572534	1.05955	0.4411814	0.9646265	1.814437	0.7133316	0.09970107	0.001343471	Chr7:140176943:140179879:+	1	2937	antisense
JMJD1C-AS1:6	14.39064316	0.66439151	-3.831570633	0.171269125	-2.545662999	0.000127328	0.003865257	Down	0.08408904	0.09476476	0.005001581	0.04334507	0.07500213	0.1140264	0.05132875	0.104029	0.005948918	0.01843788	0.00256834	2.07E-05	0.003802619	0.03396237	0.006244775	0.01669146	Chr10:63465193:63476224:+	1	11032	undefined
JPX:37	19.02143386	0.62592451	2.297927323	2.710067965	1.438329033	0.021565926	0.167985181	Up	5.72E-05	0.629271	0.9005006	0.7898041	0.7847445	0.2068136	0.7700258	0.429583	0.8103134	1.826542	1.206353	0.2043299	1.175577	2.708264	0.9760702	0.5890133	ChrX:73944342:73996663:+	4	640	undefined	ENOX;LINC00183;DCBALD06
KBTBD11-OT1:1	8.476942232	0.903795346	-5.040663646	0.042519595	-4.555728345	4.64E-07	3.88E-05	Down	0.1482172	0.3134372	0.3220009	0.09628791	0.5502533	0.2456117	0.7284695	1.14204	0.07224968	0	8.96E-30	0	0	8.91E-79	0.01905964	0.02035951	Chr8:1971130:1972523:+	1	1394	intergenic
KBTBD11-OT1:2	11.60972266	0.905435854	-5.1470521	0.03954597	-4.660325513	2.65E-07	2.41E-05	Down	0.7258395	0.3120363	0.479681	1.112115	1.538137	2.537324	0.1431628	3.086653	0.09853008	0	0.1136537	0.05999787	0	0	3.94E-17	0	Chr8:1971261:1972352:+	2	613	intergenic
KCNIP4-IT1:1	2.500503569	1.185577002	-2.023546629	0.189586699	-2.399070347	0.043016821	0.252966036	Down	0.001242457	0.0287138	0.006989836	0.008933728	0.01305899	0.02029588	0.02496567	0.01843033	0	0	0	0	0	0.03078093	0.005778177	0	Chr4:21843340:21853188:-	1	9849	intronic	UM9-5;NCRNA00099;KCNIP4-IT1
KCNIP4-IT1:2	2.500503569	1.185577002	-2.023546629	0.189586699	-2.399070347	0.043016821	0.252966036	Down	0.001242417	0.02868345	0.006987685	0.00893174	0.01305084	0.02028432	0.02493158	0.01842571	0	0	0	0	0	0.03075681	0.005777117	0	Chr4:21843341:21853188:-	1	9848	intronic	ENSG00000280650.1;KCNIP4-IT1;UM9-5
KCNJ2-AS1:3	95.81844638	0.443484063	-2.598662539	0.449855816	-1.152465421	0.009358773	0.096736957	Down	0.6878642	0.6792726	1.059012	0.7667827	0.7630684	0.9276411	0.3097859	1.270577	0.2654675	0.3782746	0.2723027	0.217943	0.3751013	0.2528183	0.3338082	0.1954476	Chr17:70164130:70169402:-	1	5273	undefined	FLJ36644
KCTD21-AS1:25	12.85378429	0.564684347	2.324739871	2.484136095	1.312744215	0.020085874	0.16025704	Up	0.004538571	0.01153576	0.002238056	0.02099304	0.03405668	0.006158725	0.006090621	0.03382381	0.01609139	0.01200607	0.03841395	0.03352131	0.04729973	0.01485281	0.02284295	0.01574915	Chr11:78139809:78167243:+	3	18728	undefined
KIF9-AS1:2	22.27704095	0.835707595	-2.331987129	0.259020941	-1.948859355	0.019701368	0.158864338	Down	1.202313	2.127707	0.286014	1.098489	0.4597798	0.6904925	5.81E-10	0.6256546	4.41E-08	0.1618992	0.2782277	0.2525411	0.8152718	0.1674573	0.000202958	2.34E-12	Chr3:47164099:47169970:+	2	1301	intergenic	FLJ39534
KLF3-AS1:16	31.166043	0.631676098	2.163904709	2.579134271	1.366886883	0.030471663	0.206224763	Up	0.04318709	0.5418915	0.2269335	0.293732	0.1681107	0.1346365	0.0190328	0.274774	0.8866204	0.6055837	0.9443888	0.3996325	0.09753758	0.4358679	0.3466778	0.04561535	Chr4:38612701:38664892:-	8	2632	undefined	FLJ13197
KLF3-AS1:17	11.33253235	0.884247384	2.688991404	5.197196532	2.377733615	0.007166826	0.07949271	Up	0.006260737	0.03777518	0.03337403	0.002655658	0.005987521	0.003046047	0.1672767	0.002559216	0.2177562	0.06926468	2.74E-14	0.0957224	0.09752051	0.1276608	0.04892758	0.0293179	Chr4:38594517:38664892:-	14	6009	undefined	FLJ13197
KLF7-IT1:1	14.54185222	0.566909834	2.472927629	2.642543082	1.401926992	0.013401128	0.12364783	Up	0.07338162	0.4403336	0.07960033	0.9039854	0.3834379	0.8522077	0.08379231	0.7988845	0.9204107	0.2679621	0.6288213	0.5732695	0.9762687	2.726662	1.040689	0.485819	Chr2:207120884:207122044:-	2	655	intronic	ENSG00000237892.1;KLF7-IT1;OTTHUMG00000154726.1;
KLHL7-AS1:5	4.716469968	1.386225722	2.184797488	8.160301604	3.028622475	0.028903698	0.199980329	Up	3.31E-05	9.15E-07	5.44E-05	1.89E-06	4.99E-13	1.17E-30	0	0.08751688	0.2635169	0.07392633	0.1294071	0.00389882	0.0512048	1.01E-27	0	1.14E-05	Chr7:23100053:23105680:-	3	3665	undefined	PLATAK
KTN1-AS1:16	28.59470255	0.487337227	2.177930654	2.086936474	1.061386686	0.0294112	0.202372393	Up	0.009319875	0.01799243	0.0564091	0.01849699	0.0381071	0.04884956	0.1583425	0.03811154	0.04850522	0.04043314	0.06013553	0.08151384	0.07889709	0.03845291	0.07991988	0.07620683	Chr14:55545898:55580110:-	3	15457	undefined	MYCLo-3
LAMTOR5-AS1:3	23.81755921	0.692013833	-2.611181226	0.285789828	-1.806973529	0.009023006	0.094654987	Down	1.277573	3.369767	0.8747546	1.164228	2.265517	2.016969	4.23E-12	1.113817	0.3929718	0.1680038	1.053685	0.4483524	0.07009746	0.2578032	0.05680011	0.1638707	Chr1:110347315:110351392:+	2	775	intergenic
LBX2-AS1:4	4.221631134	1.130412527	2.34887119	6.299308284	2.655193417	0.01883042	0.154043748	Up	2.09E-10	2.57E-08	0.003995033	0.06559406	0.002606161	0.01156522	0.00011549	0.05863014	0.1323992	0.1155433	0.007929076	0.1738471	1.29E-11	0.000555361	0.03521272	0.3300591	Chr2:74502595:74504678:+	2	1852	antisense	ENSG00000257702.3;LBX2-AS1;
LBX2-AS1:9	16.91634067	0.967346033	3.350545916	9.455392201	3.241137301	0.000806524	0.016400585	Up	0.001139794	0.001505201	0.3164045	0.0419638	1.77E-13	0.4195069	0.00396506	1.73E-10	0.002191735	0.09220144	0.5867086	0.8200178	0.5978245	0.3765074	0.2982777	0.06809222	Chr2:74502617:74504677:+	1	2061	undefined
LDLRAD4-AS1:3	10.0396928	0.735736044	-2.074475105	0.347174741	-1.526266107	0.038035208	0.235164407	Down	0.01424226	0.01481265	0.05802556	0.03371316	0.02776115	0.03588238	0.09236829	0.1434939	0.006719017	0.05227303	0.007277755	0.002867509	0.03939203	0.03124765	0.002980176	0.005874145	Chr18:13417612:13427534:-	2	9839	undefined
LEF1-AS1:23	2.849483936	1.341462436	2.746899425	12.86038914	3.684862393	0.006016158	0.070949361	Up	2.75E-44	0.00053707	0.001085173	2.14E-45	0.01385768	2.22E-49	6.43E-110	1.74E-30	0.01183736	0.02388638	0.01299112	0.09831464	0.000261028	0.1002983	0.05129922	0.05990696	Chr4:108172696:108176428:+	2	3373	undefined
LEF1-AS1:8	3.631911819	1.174242907	3.692374422	20.19245579	4.335744476	0.00022217	0.006011254	Up	2.77E-44	0.000401664	0.001098783	2.15E-45	0.01402184	2.23E-49	6.42E-110	1.75E-30	0.01241195	0.02463057	0.001844632	0.1037619	0.1052622	0.1099247	0.05520721	0.06161294	Chr4:108172709:108176428:+	2	3360	intergenic	ENSG00000232021.2;LEF1-AS1;OTTHUMG00000161028.1;ENSG00000232021.6;
LENG8-AS1:24	4.632899186	1.210949042	3.0507354	12.94465949	3.69428511	0.002282817	0.035755453	Up	5.95E-25	0.000194476	0.005639649	2.92E-16	0.02828122	0.1527044	0.00060777	0.004803256	0.4237528	0.05900055	0.2534622	0.2785629	0.1403578	3.85E-05	0.294639	0.2416252	Chr19:54445556:54449041:-	3	1048	undefined
LHFPL3-AS1:10	10.37200004	0.92750828	-1.978287832	0.280315156	-1.834878344	0.047896245	0.269397438	Down	0.2663029	0.2694235	0.3100943	0.2568152	0.02001752	0.06323678	0.3725157	0.1716388	0.1739683	5.18E-19	6.69E-25	0.09152571	7.31E-12	0.1740361	3.88E-30	0.1934401	Chr7:104768985:104771162:-	1	2178	antisense
LHFPL3-AS2:12	27.50093963	1.066427494	-3.124218296	0.099321352	-3.331752286	0.001782781	0.029896225	Down	9.47E-12	0.946714	0.4421852	0.02075783	0.3516856	0.7326294	0.6512893	1.609383	2.020677	1.25E-26	0.04685716	1.46E-23	0.00111723	0.03720142	1.03E-09	0.02723211	Chr7:104894545:104926627:-	5	2407	undefined
LHFPL3-AS2:4	15.50598971	1.166231318	-2.048236758	0.190952028	-2.388717853	0.040536806	0.244777061	Down	0.3847766	1.316194	4.57E-16	0.2833373	2.430881	0.7899636	0.8033055	0.777476	0.8668561	1.88E-25	0.5977823	3.38E-23	5.90E-07	3.17E-29	6.95E-10	0.1573269	Chr7:104911916:104926630:-	5	923	intergenic	ENSG00000225329.3;LHFPL3-AS2;
LINC00092:15	3.890121991	1.51072655	-2.390542194	0.081816999	-3.611455561	0.016823516	0.142921603	Down	0.1502756	0.0011268	0.2545224	0.2340293	0.003337261	0.006242375	6.96E-13	0.006403708	2.26E-06	9.96E-39	0.00045988	0.002720455	1.64E-14	5.99E-15	2.23E-12	0.000346905	Chr9:96019384:96022107:-	2	2421	undefined	bA346B7.1
LINC00092:7	3.455031604	1.310953178	-2.815462599	0.077431283	-3.690939642	0.004870707	0.060878003	Down	0.2189727	0.1683476	3.52E-13	0.06115274	0.003178915	0.2252432	2.13E-13	0.3750093	1.17E-05	1.47E-38	0.001570148	0.02071084	5.00E-14	2.61E-16	3.29E-12	0.001072134	Chr9:96019732:96021760:-	2	1726	intergenic	ENSG00000225194.2;LINC00092;OTTHUMG00000020288.2;bA346B7.1
LINC00092:8	3.387069739	1.338401902	-3.571386522	0.036399173	-4.779950516	0.000355096	0.008763296	Down	0.1358199	0.111145	2.13E-13	0.04451409	0.2827107	0.1679777	4.69E-12	0.2348075	1.00E-05	1.42E-38	0.00143098	0.003749731	2.32E-09	2.53E-16	3.21E-12	0.000986828	Chr9:96019732:96021755:-	2	1721	intergenic	bA346B7.1;LINC00092
LINC00174:9	26.42463982	0.499676887	2.336674139	2.246348956	1.167582059	0.019456134	0.157362033	Up	0.2370054	0.4916575	0.09317051	0.0935914	0.3363812	0.2890958	0.09501294	0.4541328	0.4974889	0.2744073	0.5870486	0.5712661	0.6435307	0.2728685	0.2537299	0.4587234	Chr7:66491421:66493566:-	1	2146	intergenic
LINC00205:14	9.61283242	1.197223511	2.43946491	7.571529394	2.920584744	0.014709031	0.131705351	Up	0.01304372	3.56E-07	6.14E-12	3.93E-06	0.0140143	3.42E-07	6.29E-05	0.02173634	0.4034864	0.01702309	0.000384462	0.000144374	0.1726951	0.5189713	1.97E-09	4.47E-10	Chr21:45289252:45297471:+	3	4690	intergenic	XLOC_013981;linc-COL18A1-4;
LINC00205:2	54.59199654	0.80872201	2.546661879	4.168538073	2.059541512	0.010875876	0.108137513	Up	0.331556	0.000210822	0.006036545	0.2207683	0.05867852	0.01018822	0.1418371	0.08730619	0.1686431	0.7062243	0.09426411	0.2999055	0.1131437	0.3543207	0.2331986	0.2447773	Chr21:45288052:45297353:+	3	7164	intergenic	XLOC_013981;linc-COL18A1-4;
LINC00205:24	7.035089552	0.761852312	2.952365379	4.754410234	2.249266391	0.003153495	0.0452631	Up	0.03107975	4.74E-05	0.001368415	0.006366253	0.01086642	0.00252472	0.02338802	0.01614609	0.03993989	0.04767072	0.03239453	0.02431018	0.01721131	0.05388328	0.07174918	0.03194079	Chr21:45288082:45297757:+	3	7538	undefined
LINC00205:4	56.302112	0.806952071	2.611173148	4.308218973	2.107091579	0.00902322	0.094654987	Up	0.3293116	0.000331897	0.005997319	0.2168966	0.05799205	0.010186	0.1397333	0.08708496	0.1985521	0.7647362	0.09356435	0.2965292	0.1115902	0.3856492	0.2305232	0.2451631	Chr21:45288052:45297354:+	3	7165	intergenic	;LOC642852
LINC00240:11	2.38612816	1.139099188	2.154872557	5.481662783	2.45461358	0.031171808	0.208919373	Up	0.03150806	0.2321034	0	0	0	0	3.95E-09	0.0816728	0.06164184	0.1227974	0.478335	0.2462076	5.01E-08	0.08215842	0.1892097	0.1851188	Chr6:27020359:27023924:+	3	601	undefined	bA373D17.1
LINC002481:6	4.474778633	1.020001899	-2.308551987	0.195504347	-2.354727411	0.020968455	0.164998458	Down	0.4862305	0.03013534	0.03395695	0.03888072	0.06884444	2.14E-06	0.08004412	0.06658712	0.2513007	0.000413599	3.71E-06	0.001126273	0.0376734	0.004697581	2.35E-05	0.000303602	Chr4:6687463:6690524:-	2	1651	intergenic	XLOC_003871;linc-PPP2R2C-2
LINC00261:1	35.71888463	0.701468703	-3.286140877	0.202343025	-2.30512498	0.001015702	0.019400131	Down	0.1739821	0.8435632	0.1923534	0.7907515	0.3678601	0.3399576	0.7925979	0.14125	0.1962717	0.08992366	2.03E-26	0.1174448	0.03212359	0	0.2771199	0.03734384	Chr20:22559421:22578877:-	4	4247	intergenic	bA216C10.1;HCCDR1;TCONS_00027846;ALIEN;DEANR1;onco-lncRNA-17
LINC00261:2	7.062466217	1.316915331	-2.108724451	0.145893594	-2.777011558	0.034968373	0.222851897	Down	0.09373576	0.004090333	0.08341771	1.65E-07	0.2899838	0.1745501	3.42E-14	0.002199844	0.005997883	8.03E-06	0.001770753	4.70E-05	1.65E-08	0	0.01626175	0.007877402	Chr20:22560553:22578709:-	5	4376	intergenic	XLOC_013684;linc-NKX2-2-6;bA216C10.1;HCCDR1;TCONS_00027846;ALIEN;DEANR1;onco-lncRNA-17
LINC00261:4	77.13736173	0.85263139	-2.408583434	0.240876601	-2.053633842	0.016014565	0.138530208	Down	0.8996859	0.5749963	1.614582	0.6178102	0.5511623	0.5731422	0.5029115	0.4373936	0.1918792	0.2463992	0.0673813	0.2036709	0.001491254	0	0.3013428	0.2691679	Chr20:22560553:22578642:-	4	4912	intergenic	ENSG00000225074;NCRNA00261;ENSG00000259974.1;LINC00261;OTTHUMG00000046240.1;ENSG00000259974.2;bA216C10.1;HCCDR1;TCONS_00027846;gene_alias_10=ALIEN;gene_alias_11=DEANR1;gene_alias_12=onco-lncRNA-17
LINC00261:5	77.6058697	0.852002162	-2.430981867	0.237961188	-2.071201806	0.015057968	0.133366197	Down	0.8999554	0.5782066	1.680914	0.6141826	0.5475899	0.5707826	0.4986673	0.4366056	0.1903914	0.2437835	0.06675629	0.201975	0.001478113	0	0.3006452	0.2668081	Chr20:22560556:22578642:-	4	4909	intergenic	XLOC_013684;linc-NKX2-2-6;bA216C10.1;HCCDR1;TCONS_00027846;ALIEN;DEANR1;onco-lncRNA-17
LINC00261:6	77.66023051	0.852636615	-2.40556859	0.241304068	-2.051075859	0.01614732	0.139374062	Down	0.9076619	0.580018	1.623264	0.6209374	0.554732	0.5773806	0.503922	0.4397667	0.1922474	0.2476958	0.06747145	0.2044354	0.001494013	0	0.3034986	0.2708836	Chr20:22560554:22578642:-	4	4911	intergenic	bA216C10.1;HCCDR1;TCONS_00027846;ALIEN;DEANR1;onco-lncRNA-17
LINC00265:18	97.31106708	0.473702782	2.858149596	2.556045319	1.353913416	0.004261194	0.055207729	Up	0.3445369	0.8982602	0.7052257	0.3109848	0.544994	0.7229323	0.1052024	0.769314	1.608674	1.352165	0.8264834	0.7319163	0.7970789	1.238963	1.273678	0.9730535	Chr7:39733452:39792224:+	10	3359	undefined	NCRNA00265-1
LINC00265:2	3.87375415	0.905841166	2.738049949	5.57989649	2.48023836	0.006180469	0.072179225	Up	5.78E-24	0.05113959	0.02116295	0.124821	0.09318962	1.62E-25	3.97E-26	2.81E-12	0.39873	0.07607619	0.2712041	0.07156381	0.347226	0.1251478	0.07755978	0.07106904	Chr7:39733157:39763672:+	2	1013	intergenic	NCRNA00265-1
LINC00278:1	46.86073985	0.826853116	-2.840202179	0.196359592	-2.348430023	0.004508495	0.05733892	Down	5.371936	4.859436	5.899291	6.289673	0	7.870873	0	0	2.465643	0.2259474	0.008680535	1.170636	0	3.022064	0	0	ChrY:3002912:3097217:+	3	587	intergenic	XLOC_008276;linc-TGIF2LY-2;ENSG00000231535;NCRNA00278;ENSG00000231535.1;LINC00278;OTTHUMG00000036157.1;ENSG00000231535.5;
LINC00323:13	4.686119735	1.281857582	2.380143158	8.287888263	3.051004553	0.017305913	0.145282704	Up	0.05314352	0.0054117	0	0.007084736	0.002135234	9.60E-25	0	0	0.002255545	0.1593929	0.02356492	0.05286517	0.001159108	0.3051232	0.01916583	0.1435784	Chr21:41141502:41168804:-	5	2609	undefined	PRED42;FLJ37173
LINC00324:4	43.83275395	0.501448223	-2.51417213	0.417333562	-1.260727148	0.011931218	0.1146152	Down	5.227036	3.0964	2.917593	5.761511	7.643488	4.249588	2.972565	4.575284	2.147095	2.661321	0.4052174	0.6822939	1.81823	3.140823	1.269658	1.59267	Chr17:8220257:8222571:-	3	409	undefined	FLJ34790;MGC104931
LINC00342:4	22.07334575	0.690965833	-2.664525032	0.279109714	-1.841095758	0.007709713	0.084050356	Down	0.2450411	0.7156818	0.281051	0.2128943	0.384961	0.203198	0.1908663	0.6143146	0.1195473	0.007238575	0.0408207	0.05926026	0.01703558	0.2039675	0.5311236	0.03969728	Chr2:95807065:95816762:-	2	2951	intergenic
LINC00346:2	150.4644281	0.514065658	5.990879581	8.45441807	3.079705455	2.09E-09	4.01E-07	Up	0.1037117	0.179681	0.1171599	0.1152194	0.1581266	0.04638349	0.3796974	0.1459025	2.054269	1.069959	0.1098849	1.248008	1.190038	0.9387201	0.8355543	2.058999	Chr13:110864281:110870490:-	2	6096	intergenic	XLOC_010723;linc-CARS2-2;
LINC00365:4	15.07394424	0.691794266	2.121850397	2.766158719	1.467883939	0.033850303	0.21796089	Up	0.04492822	0.05832125	0.1026613	0.09316724	0.08168837	0.1198159	0.0569475	0.02200672	0.5694713	0.04861471	0.4271023	0.07045164	0.1842535	0.03104582	0.1608641	0.4493964	Chr13:30103178:30108875:-	2	2625	undefined	LINC00365
LINC00390:4	20.57616631	0.729376874	-2.252662508	0.320181102	-1.643039939	0.024280437	0.181119521	Down	0.2927853	0.3268237	0.3386279	0.4434841	0.2878481	0.1741552	0.4881546	0.2006294	0.0139646	0.1512384	0.1559577	0.1885855	0.1921751	0	0.01197536	0.1274087	Chr13:44103814:44107768:-	3	2861	intergenic	XLOC_010585;linc-CCDC122-3;TCONS_00021641
LINC00393:1	10.2011853	1.501846353	2.41186329	12.31417513	3.622248087	0.015871231	0.137616363	Up	0	0	0	0	0	0	0	0	0.6118718	6.113366	0	0	0.3465417	0	0	0	Chr13:73546388:73648253:-	2	485	intergenic	XLOC_010652;linc-DIS3;ENSG00000224853;RP11-30C8.2;ENSG00000224853.1;LINC00393;OTTHUMG00000017077.1;
LINC00398:2	3.419866856	1.023756035	3.17211954	9.497030743	3.247476524	0.001513307	0.02666157	Up	0	2.35E-06	0.01884294	0	0.01431275	0	0	0.06550093	0.0357534	0.192148	0.03990665	0.04676141	0.05499228	0.09365713	0.0706194	0.06238124	Chr13:30809910:30811986:+	1	2077	intergenic
LINC00402:3	6.947578819	0.944765155	-4.219947535	0.063071874	-3.986859385	2.44E-05	0.001007933	Down	0.03240479	0.02034032	0.08049129	0.1949241	6.84E-05	0.2740417	0.2156926	0.4687308	0	0	0.005839878	2.35E-05	0.01076251	0.008284246	5.40E-30	0.009381932	Chr13:74231457:74259976:+	2	3340	intergenic	ENSG00000235532;RP11-459P23.1;ENSG00000235532.1;LINC00402;OTTHUMG00000017079.1;
LINC00402:4	3.789571419	0.944679931	-3.545813635	0.098096197	-3.34965898	0.000391403	0.009427611	Down	0.03354064	0.0205274	0.08289522	0.02766313	0.1104118	0.01849356	0.2164616	0.1246492	0	0	0.005878252	2.39E-05	0.01082787	0.008675787	5.42E-30	0.009449503	Chr13:74231457:74259976:+	3	3326	intergenic
LINC00402:5	8.929208562	0.963838311	-3.952724593	0.07130824	-3.809787395	7.73E-05	0.002586442	Down	0.2506707	0.02652187	0.09349272	3.11E-30	0.08828822	0.3198184	0.8681852	0.3927091	0	0	0	0	0	0.06405876	0.07837696	2.30E-13	Chr13:74288027:74408802:+	2	2401	intergenic	ENSG00000256370;AL353660.1;
LINC00402:6	4.716165424	1.113758651	-2.324400591	0.16622148	-2.588821267	0.020104034	0.160279794	Down	0.2922613	0.08416556	0.2987379	0.2400662	0.4540666	1.07472	0	0.3750374	0	0	0	0	0.0827992	0.3026855	0.2704583	0	Chr13:74400030:74406827:+	2	652	intergenic
LINC00426:12	5.687613772	1.027955149	-2.20553638	0.207733748	-2.267192479	0.027416478	0.193262483	Down	0.7329803	0.5766648	0.2959392	0.1290615	0.1264595	1.864964	5.15E-34	1.617824	0.416857	0.3676232	2.18E-14	3.23E-76	0.1363457	0.01168803	1.44E-19	1.83E-18	Chr13:30363176:30373032:-	4	469	intergenic	XLOC_010556;linc-KATNAL1-3;ENSG00000238121;RP11-374F3.4;ENSG00000238121.1;LINC00426;OTTHUMG00000016668.4;ENSG00000238121.5;
LINC00428:3	5.440613223	1.432065613	3.055327919	20.75561896	4.375430051	0.002248146	0.035382209	Up	6.13E-57	3.01E-30	2.87E-45	5.01E-15	0	2.98E-17	1.83E-30	2.51E-35	0.9881426	1.90E-14	2.30524	1.05E-08	0.601922	0.2039124	8.11E-07	1.37E-24	Chr13:42842412:42872744:-	5	596	intergenic	;LINC00428
LINC00460:13	6.356454044	1.304051364	4.030008689	38.19570004	5.255338328	5.58E-05	0.001970857	Up	0	0.00197969	0	0	0	0	0	0	0.1532797	0.000369954	0.3474728	0.000416579	0.2075741	0.001630313	0.06829838	0.1950017	Chr13:106376572:106384410:+	5	2779	undefined
LINC00460:14	6.363442549	1.261962819	4.401963355	47.01711409	5.555114084	1.07E-05	0.000517739	Up	0	0.005932762	0	0	0	0	0	0	0.2457947	0.5732117	1.02E-05	0.058162	1.345303	0.004819182	0.1568915	0.5449701	Chr13:106376563:106377792:+	3	914	undefined	LINC00460
LINC00460:2	6.549588902	1.258979083	4.433027441	47.8712915	5.581088823	9.29E-06	0.000462999	Up	0	0.00593504	0	0	0	0	0	0	0.2511774	0.5913176	1.04E-05	0.05858538	1.38501	0.004826246	0.1606068	0.5645028	Chr13:106376563:106377790:+	3	912	intergenic	XLOC_010488;linc-ABHD13-3;
LINC00460:6	6.171643321	1.265179518	4.369789035	46.15988053	5.528567585	1.24E-05	0.000584031	Up	0	0.005927829	0	0	0	0	0	0	0.240189	0.5513022	9.88E-06	0.05788013	1.255009	0.004819274	0.154959	0.5266021	Chr13:106376563:106377794:+	3	916	intergenic
LINC00467:1	13.73501728	1.137606018	1.981426868	4.770310351	2.254083129	0.047543423	0.268401898	Up	0.2935458	0.0114372	0.2458793	0.002852188	0.01181861	0.006677795	0.05617621	0.003968743	1.05704	0.07051965	0.08644164	0.663373	0.03151899	0.03758074	0.00976517	4.302377	Chr1:211382755:211432535:+	6	758	intergenic	MGC14801;LINC00467
LINC00472:66	23.37984982	0.726636305	-2.230431721	0.325174794	-1.620712664	0.025718796	0.186844117	Down	0.0177112	0.2421554	0.01908057	0.04194693	0.01597488	0.05798207	0.2702384	0.002780779	0.01107537	0.02850904	4.04E-19	0.03996538	0.000114664	0.1439063	0.02104217	1.99E-10	Chr6:71401477:71420165:-	3	15256	undefined	dJ288M22.3;FLJ13189
LINC00475:29	17.25923565	0.737475583	2.160808691	3.017897172	1.59354365	0.03071012	0.207276953	Up	0.05318679	0.1702196	0.008695289	0.03346379	0.008073969	0.01759311	0.1822953	0.196546	0.481616	0.01442138	0.07397815	0.07372695	0.3755168	0.3016929	0.2368991	0.02935861	Chr9:92141379:92148382:+	2	4114	undefined
LINC00476:17	85.24538979	0.589333279	-3.634182556	0.226605578	-2.141744721	0.000278863	0.00717352	Down	0.4722868	0.8099857	0.1812419	0.7647619	0.5640276	0.08204917	1.166188	0.3973404	0.1211798	0.06950182	0.02507884	0.06984645	0.2468661	0.1431139	0.3196657	5.41E-05	Chr9:95805898:95875979:-	3	8206	undefined
LINC00476:27	9.344839338	1.191984665	-2.750504644	0.103051731	-3.278559357	0.005950355	0.07026855	Down	1.161635	0.3381383	0.1230476	1.287605	0.7410715	0.5817394	0.000590612	1.42791	1.26E-17	1.77E-24	3.66E-08	1.77E-07	8.93E-14	5.16E-13	0.274323	0.3977183	Chr9:95870283:95875461:-	3	681	undefined
LINC00476:7	31.90048825	0.497004638	-2.293776899	0.453753993	-1.140017757	0.021803317	0.169329152	Down	0.4426386	0.4928604	0.4528851	0.2048843	0.3360271	0.6286919	0.7458561	0.7709509	0.2803632	0.2642113	0.1259454	0.2176246	0.187984	0.5887198	0.02754092	0.06052277	Chr9:95840600:95875587:-	3	2825	intergenic	ENSG00000175611;C9orf130;ENSG00000175611.6;LINC00476;OTTHUMG00000020286.2;ENSG00000175611.7;ENSG00000175611.11;
LINC00507:10	19.11140199	1.054743548	-2.806135277	0.128536226	-2.959753079	0.005013964	0.062074251	Down	7.45E-22	1.187222	0.0984149	1.48398	0.9295571	1.631136	0.3854998	1.15341	0.1990863	0.03399576	0.02242043	3.07E-13	8.89E-11	1.42379	6.78E-07	1.69E-10	Chr12:127948952:127951246:+	2	1280	intergenic	XLOC_009947;linc-TMEM132C-2;
LINC00513:3	43.44222933	0.579617805	-3.252755825	0.270677113	-1.885355191	0.001142917	0.021376471	Down	0.2806402	0.1134615	0.37104	0.45255	0.1070692	0.07789037	0.6907517	0.1376413	0.01697393	0.008131506	0.05796431	0.544009	0.01854501	0.0347937	0.08879133	0.03991078	Chr7:130881199:131108805:+	10	6821	intergenic
LINC00513:7	39.15547825	0.95014356	-2.54085923	0.187611343	-2.414181036	0.011058043	0.109241584	Down	2.586136	1.185012	1.583932	2.70646	1.241266	1.313379	3.77323	0.9735538	1.96E-09	0.134695	4.26E-30	6.167629	0.0555823	0	0.3942399	1.266578	Chr7:130915880:130939734:+	2	748	intergenic	XLOC_006252;linc-MKLN1-2
LINC00524:2	1.072081578	1.540334579	2.027068822	8.708137571	3.122364199	0.042655375		Up	0	0	0	0	0	0	0	0	0.1002044	0	0	0.2572389	0.194081	0.2762441	1.44E-36	0.0798785	Chr14:101406018:101408075:-	2	540	intergenic	XLOC_011135;linc-RTL1-3;
LINC00525:1	3.212972288	1.425307823	3.036806023	20.08968977	4.328383381	0.002390993	0.036949013	Up	0	0.005608668	0.009665532	0.006174773	1.21E-19	3.32E-07	0	0	9.76E-13	0.4956964	0.2590255	0.03057297	0.01086647	0.1385883	0.1164823	7.42E-23	Chr7:47761476:47766772:+	3	1188	antisense	ENSG00000146666.4;LINC00525;OTTHUMG00000155644.1;ENSG00000146666.5;
LINC00525:2	11.20267067	1.009252068	4.65972652	26.04326864	4.702838625	3.17E-06	0.000195905	Up	0	0.009591545	0.01267899	0.008405415	1.29E-19	0.5159856	0	0	0.2023351	0.7280476	0.6994329	0.478873	0.5899991	0.615336	0.1781137	0.1152926	Chr7:47763349:47766771:+	2	1173	antisense	ENSG00000146666.4;LINC00525;OTTHUMG00000155644.1;
LINC00525:3	1.569159453	1.366763404	2.274678	8.627524379	3.108946645	0.022925253		Up	0	0	4.37E-26	0	0	3.54E-23	0.1474612	0	0.1833459	5.07E-30	0.2645683	0.07380041	0.1503038	0.4773747	0.07671483	0	Chr7:47763368:47763957:+	1	590	undefined
LINC00525:4	7.987738776	1.238308132	4.604192497	52.03494865	5.701409013	4.14E-06	0.000240787	Up	0	0.009247147	0.01259975	0.008119866	1.28E-19	7.11E-07	0	0	2.14E-12	0.7166361	0.5901035	0.8814942	0.032316	0.2900271	0.1705768	7.39E-24	Chr7:47763368:47766771:+	2	1154	undefined
LINC00525:5	11.39610028	0.82102664	3.309774689	6.576924882	2.717413193	0.000933711	0.018371661	Up	0.005087045	0.02826688	0.0132076	0.0171606	0.000101146	0.006016502	0.08044923	5.39E-07	0.1176578	0.01583729	0.07146888	0.07923659	0.0402176	0.09565444	0.03267646	0.1920068	Chr7:47763368:47770416:+	2	6556	undefined
LINC00526:1	121.2949691	0.501770883	-2.396864553	0.434468401	-1.202676843	0.016536035	0.141420201	Down	2.272824	3.186252	3.738409	3.203706	2.835364	3.433744	1.080537	2.477702	0.9475983	0.6151164	0.772672	1.980368	1.387061	0.2883278	0.8956336	1.161036	Chr18:5236724:5238598:-	1	1875	intergenic	ENSG00000264575.1;LINC00526;OTTHUMG00000178804.1;MGC17515;HsT959
LINC00533:6	11.695615	0.794522215	-2.214700675	0.295324124	-1.759628887	0.026780616	0.190885011	Down	0.6893089	0.2206249	1.285267	0.7050064	0.3180136	1.193534	0.6802973	1.013264	0.01328544	0.1029046	0.0342944	0.1261952	0.5008038	0.9907787	0.3025263	0.000275226	Chr6:131910:144885:-	3	727	intergenic	ENSG00000170590;NCRNA00266-3;ENSG00000170590.4;LINC00266-3;OTTHUMG00000014109.2;ENSG00000170590.8;dJ24O22.2;ENSG00000170590.9
LINC00535:2	2.275528718	1.371427106	-2.308028531	0.111468433	-3.165292888	0.02099755	0.164998458	Down	0	0.1875725	0	0.217272	0.5877246	0.2333943	0	0.2076257	0	0.04484368	0	0.000627853	0	0	0	0	Chr8:93213310:93420880:-	6	790	intergenic	ENSG00000246662;RP11-163D8.1;ENSG00000246662.2;LINC00535;OTTHUMG00000164234.1;ENSG00000246662.6;
LINC00545:5	1.608080602	1.398417825	3.039332066	19.03069228	4.250256138	0.002371034		Up	0	0	0	0	0	0	0	0	0	0.01578636	0.04021362	0.03357723	0.01801357	0.1401481	0.03379411	0.112096	Chr13:30870797:30883402:+	3	1898	undefined
LINC00547:1	3.09104561	1.161437502	-2.523890903	0.131092627	-2.931341546	0.011606394	0.112508389	Down	0.01138021	0.0454864	0.01662208	0.06516949	0.1390277	0.06925633	1.26E-36	0.05421228	4.04E-31	0.01088856	1.02E-39	4.09E-27	5.47E-32	3.26E-26	2.57E-43	0.0335979	Chr13:37534940:37551536:+	5	3314	intergenic	XLOC_010349;linc-UFM1-3;ENSG00000275226.1;LINC00547;FLJ34747
LINC00570:1	4.183478526	0.820089684	-2.58415637	0.230168134	-2.119239982	0.009761753	0.099952689	Down	0.2122524	0.134098	0.0755532	0.1951561	0.09238867	0.1709562	0.1296099	0.2568202	0.02329786	0	0.1029645	0.05573726	0	0.06441357	0	0.03893102	Chr2:11393981:11403077:+	3	1330	intergenic	ENSG00000224177;AC099344.4;ENSG00000224177.2;LINC00570;OTTHUMG00000151818.2;ENSG00000224177.6;ncRNA-a5
LINC00578:13	81.75163662	0.455202573	5.613430826	5.877685464	2.555248157	1.98E-08	2.79E-06	Up	0.03771964	0.1311544	0.1146119	0.06556868	0.02942969	0.02901868	0.217596	0.07210665	0.2837506	0.4290863	0.11748	0.4398112	0.4773616	0.5040434	0.4502396	0.2346833	Chr3:177441965:177761847:+	3	10222	undefined
LINC00582:1	4.43253168	1.057200919	-2.155828375	0.206019994	-2.279143739	0.031097069	0.208672442	Down	0.2854248	0.4467268	0.2497587	0.4916861	0.6549335	0.1723528	0	0.4204148	0	0	0	0.1326287	0	0.6916463	0	0.06607714	Chr1:231591292:231612090:-	2	597	intergenic	ENSG00000229228.1;LINC00582;OTTHUMG00000039488.1;
LINC00605:4	1.232125066	1.546984497	1.973283734	8.297285025	3.052639346	0.048463245		Up	0.005291753	0	3.76E-11	0.007031215	0.005332298	0	0	0.01068231	0	0.01123656	0.02844912	0.1981662	1.91E-12	0.08221026	0.01679585	0.004136876	Chr14:103187222:103189028:-	3	1557	intergenic	XLOC_011147;linc-CDC42BPB-4;
LINC00618:2	4.785539873	1.036455947	2.437368541	5.760624102	2.526225121	0.014794592	0.131946878	Up	0	8.80E-24	0	0.2025827	0.1002332	0.2129218	0	0.2418116	0.3159293	0.7227908	1.152947	0.3538719	0	0.439842	0.2122921	0.5202854	Chr14:96943579:96945394:+	2	448	intergenic	ENSG00000225163.3;C14orf63;OTTHUMG00000171460.1;LINC00618;
LINC00618:3	2.255429424	1.353782746	2.581990953	11.27812085	3.495454802	0.009823216	0.100306676	Up	0	0.0741048	0	0	0	0	0	0	0.4781916	0.562869	1.115243	0	0	0	0.2063101	0.07424538	Chr14:96943579:96945394:+	3	361	intergenic	;LINC00618
LINC00622:1	10.98480805	0.640345954	2.346056077	2.832915394	1.502287516	0.018973253	0.154713187	Up	0.1201275	0.1727175	0.05429598	0.1137547	0.04616385	0.2852252	0	0.07643527	0.1956017	0.2713238	0.08313419	0.09242461	0.7349636	0.718426	0.2067058	0.1364964	Chr1:119597702:119599291:-	1	1590	intergenic	;LINC00622
LINC00622:2	9.41970001	0.771882728	2.422413593	3.654867769	1.869819211	0.015417792	0.135313797	Up	0.1273905	0.1871714	0.05598704	0.1201082	0.04705461	3.09E-08	0	0.07841346	0.2160094	0.3098539	0.08631518	0.09624539	0.2953446	0.8240007	0.234555	0.1477042	Chr1:119597702:119599271:-	1	1570	intergenic	ENSG00000260941.1;RP4-599G15.7;OTTHUMG00000176048.1;LINC00622;
LINC00623:25	26.00800029	1.031371864	2.664346431	6.71753506	2.747931946	0.007713808	0.0840599	Up	1.211981	0.2152088	0.2473244	6.77E-08	0.04878915	3.149423	5.42E-13	0.000205155	4.348729	3.358513	2.22E-07	3.104366	1.161762	2.336383	1.90422	1.732733	Chr1:120913379:120953449:+	3	486	antisense	ENSG00000226067.6;LINC00623;
LINC00623:46	19.94726892	0.985488184	4.135415287	16.85848399	4.075402901	3.54E-05	0.001364472	Up	2.37E-26	1.21E-13	1.481902	0.7258765	3.40E-19	1.49E-09	6.15E-17	1.08E-23	3.120416	1.918113	5.652921	7.170367	6.42E-14	6.16E-25	4.925172	0.2234143	Chr1:120952560:120953317:+	2	321	intergenic	XLOC_000398;linc-FCGR1A-2;KIAA0493
LINC00630:12	17.27487688	0.879373441	2.610531365	4.909690044	2.295631948	0.009040168	0.09475664	Up	0.02567009	4.26E-13	0.3106522	0.1668818	7.54E-05	1.230901	5.99E-16	0.1703554	0.1197455	3.43E-14	1.349847	0.5439333	0.8045397	0.4876074	1.25271	0.4532565	ChrX:102884414:102906158:+	6	1133	intergenic	ENSG00000239407;LL0XNC01-237H1.2;ENSG00000239407.1;OTTHUMG00000022085.1;ENSG00000239407.5;;Z68871.1
LINC00630:14	6.827840032	1.297161598	2.069314372	6.427399457	2.684235137	0.038516596	0.236794989	Up	0.08789523	1.74E-16	2.34E-19	3.29E-21	0.1576028	1.17E-21	1.35E-25	2.19E-17	7.44E-19	1.019463	5.94E-13	0.1303523	1.224508	6.76E-18	0.04467787	0.6516856	ChrX:102901022:102911270:+	4	786	intergenic
LINC00630:2	14.32531783	0.602794975	2.705501076	3.09698083	1.630862453	0.006820143	0.07708828	Up	0.1313904	0.07413909	0.08085937	0.001177151	0.06311523	0.1275159	0.1720905	0.1286277	1.11315	0.1252036	0.09119985	0.2619635	0.1025465	0.2522237	0.1487359	0.3301839	ChrX:102769167:102885410:+	8	2117	intergenic	;LINC00630
LINC00630:31	37.99632618	0.736296819	2.530291368	3.637747696	1.863045485	0.011396784	0.111241134	Up	0.7041971	0.2869539	1.857182	0.07701598	0.1636736	0.03190833	0.6237621	0.000171941	2.136908	0.1416634	0.7787314	1.230613	1.846531	0.9428104	0.5285517	0.4265464	ChrX:102599526:102640363:+	6	1478	undefined
LINC00630:48	2.7608255	1.542661942	2.145921131	9.920623945	3.31043086	0.031879272	0.211475554	Up	3.09E-42	5.50E-29	1.94E-23	0	0	2.32E-07	0	2.74E-22	1.24E-29	7.56E-23	0.1600131	0.09906715	4.42E-28	4.43E-30	1.321909	0.6363756	ChrX:102720688:102748881:+	4	487	sense-overlapping
LINC00630:53	25.42170466	0.635894686	3.333036735	4.345313743	2.119460347	0.000859036	0.017239203	Up	0.1255453	0.5986387	0.4708983	0.7059934	0.1309268	0.3848373	0.3003312	0.03007996	0.5467058	1.936495	1.478233	0.6305813	1.720098	0.2838016	2.524139	0.7763007	ChrX:102769161:102839964:+	6	858	undefined
LINC00630:9	27.61981781	0.494623915	2.120145793	2.068628836	1.048674813	0.033993752	0.218507353	Up	0.1197807	0.3544192	0.2186196	0.2836761	0.07023193	0.3217459	0.1552219	0.5285633	0.3342877	0.3342744	0.4211054	0.1939322	0.6944325	0.8124433	0.5922781	0.1414211	ChrX:102824403:102827336:+	2	2452	intergenic
LINC00641:1	9.383976706	0.849769999	-2.811332552	0.190916532	-2.388986059	0.004933676	0.06140052	Down	0.1833365	0.5442874	0.3487639	0.06647532	0.6273038	0.009351625	4.53E-23	0.6254101	0.04591759	0.01750099	8.86E-05	0.09577825	0.08815986	0.04168762	0.005764888	0.02064704	Chr14:21200462:21206900:-	2	1762	intergenic	ENSG00000251466;XLOC_010967;linc-OR5AU1;
LINC00641:2	7.063077941	0.893140752	-1.982284027	0.293115538	-1.770458647	0.047447461	0.267976033	Down	0.1843684	0.5629858	0.355372	0.06747473	0.06380116	0.0239274	4.52E-23	0.6366724	0.04662122	0.017483	8.97E-05	0.09569991	0.08921688	0.042754	0.00547119	0.0205445	Chr14:21200461:21206900:-	2	1763	intergenic	ENSG00000258441;CTD-2552B11.4;ENSG00000258441.1;OTTHUMG00000170756.1;LINC00641;
LINC00649:39	6.403554881	1.426706544	-3.102513138	0.046508048	-4.426375797	0.00191885	0.031372061	Down	3.43E-11	0.000150227	0.2440048	0.3783831	0.07357659	1.23E-08	1.22E-10	0.08519038	3.17E-05	1.49E-20	1.26E-14	1.27E-13	1.17E-07	5.31E-14	5.21E-22	1.62E-17	Chr21:33948919:33972859:+	2	3997	undefined	TCONS_00028768
LINC00652:9	3.092876177	0.948305955	-2.10391507	0.250840953	-1.99515519	0.035385856	0.223656428	Down	0.006238774	0.1814011	0.1126459	0.09660132	0.1713186	0.08196324	0.1286208	0.000980049	0.000301806	0.02397464	4.22E-29	0.04883725	0.03588934	0.04333312	0.004913839	0.000952756	Chr20:18787651:18793979:-	3	1699	undefined	HSPC072
LINC00659:13	3.978522152	1.417534929	3.037548875	19.77809582	4.305831629	0.002385107	0.036892861	Up	0	0	0	0	0	0	0	1.48E-27	0	0.4786479	0.1321028	0	0.02936729	0.03814355	1.62E-07	0.583007	Chr20:62775759:62776857:-	1	1099	undefined
LINC00659:2	3.549827727	1.418637621	2.058840139	7.572386649	2.920748077	0.039509555	0.240970447	Up	0	0	0	0	0	0	0.1775192	0.002362133	0.006354026	0.2489927	0.08429265	0.129886	0.1268149	0	0.000507799	0.704709	Chr20:62773905:62776885:-	3	910	intergenic	XLOC_013837;linc-GATA5-1;
LINC00659:4	2.455755658	1.551242245	1.973143729	8.344490174	3.060823908	0.048479189	0.271337971	Up	0	0	0	0	0	0	0	0.004087132	0.008618737	0.8707999	0.2198625	0.03092861	0.08199486	0	2.84E-23	1.32E-23	Chr20:62774121:62776856:-	3	706	intergenic	;LINC00659
LINC00662:12	38.43054074	0.701799415	2.045796245	2.705206282	1.435738609	0.040776422	0.245316214	Up	0.4961479	0.033568	0.2288713	0.215519	0.6257519	0.3963741	0.3551724	1.603085	0.4781079	2.311361	0.4681878	1.725158	0.9476596	1.349607	1.177261	0.3533685	Chr19:27715816:27793875:-	4	1334	intergenic
LINC00662:48	75.49919243	0.908803223	3.036733538	6.77299169	2.759793226	0.002391568	0.036949013	Up	0.7791426	0.769903	5.62E-05	0.04831233	1.084122	0.1713869	1.107811	1.28E-09	0.3845532	4.144549	1.54518	2.866234	0.4038118	2.253886	2.7804	1.571327	Chr19:27730187:27793893:-	5	1548	undefined
LINC00662:57	66.38914251	0.484361774	2.270372801	2.143074195	1.099681798	0.023184973	0.176386846	Up	0.03243473	0.1579788	0.1019663	0.03248445	0.0744782	0.04426256	0.1026295	0.2011344	0.1316942	0.2541879	0.03181569	0.09021382	0.07095551	0.3016413	0.2065193	0.1819786	Chr19:27715859:27793378:-	4	15660	undefined
LINC00665:22	29.79452068	0.771428579	2.070287985	3.025302318	1.597079318	0.038425384	0.236345531	Up	9.49E-07	0.1468366	0.004107466	0.118492	0.02774391	0.02375599	0.05416454	0.03146931	0.1967043	0.1100272	0.005013742	0.03303959	0.0937953	0.2894435	0.01054825	0.3606086	Chr19:36310538:36319951:-	2	9307	intergenic
LINC00665:23	2.850972326	1.405935374	3.136994372	21.26503546	4.410411355	0.001706894	0.029014976	Up	1.19E-28	4.51E-14	5.39E-26	4.99E-53	7.52E-53	0.000559913	2.39E-19	0.00171627	0.4022138	1.54E-16	0.1878638	8.84E-31	0.3047682	0.2191913	0.000181423	0.2461256	Chr19:36312720:36316334:-	2	981	intergenic
LINC00667:12	32.67943472	0.758426364	-2.145222454	0.323762261	-1.626993265	0.031935065	0.211582041	Down	0.1324646	0.3848492	0.5941648	0.6232329	0.4703559	0.3372673	0.00342316	0.1566315	0.04229007	5.39E-06	0.1164974	0.6627675	0.1076011	0.04473341	0.02668487	0.03849794	Chr18:5238100:5246506:+	3	3977	intergenic
LINC00667:2	22.39766467	0.720214121	-2.276045679	0.32102549	-1.639240239	0.022843276	0.174448064	Down	0.03092985	0.0959153	0.107141	0.429276	0.01260854	0.2918007	0.2060801	0.1639724	0.04125621	0.049486	3.07E-08	0.1728636	1.28E-08	0.1430966	0.06287843	1.60E-08	Chr18:5236123:5246960:+	3	6485	intergenic
LINC00668:2	5.54306654	1.457154526	2.835973829	17.5384835	4.132452102	0.004568619	0.057962411	Up	1.22E-17	0.000110651	2.06E-12	8.21E-16	9.53E-14	4.56E-17	9.14E-18	2.14E-17	1.82E-12	2.55E-20	0.3961778	2.487508	0.0835686	3.47E-17	3.75E-16	0.8227157	Chr18:6927306:6929962:-	4	545	intergenic	ENSG00000265933.1;RP11-146G7.3;OTTHUMG00000178875.1;LINC00668;ENSG00000265933.5;
LINC00668:7	9.523276989	0.866979008	-2.113442065	0.280814648	-1.832309905	0.034562949	0.221131731	Down	0.09512972	0.6207325	0.1359509	0.04684186	0.6148252	0.4007638	0.06795392	0.1065389	0.03933501	0.003336895	0.05410823	0.0121652	0.1455353	0.001085794	0.2984501	0.03273353	Chr18:6925474:6929869:-	7	1751	intergenic	;LINC00668
LINC00682:3	5.660381469	1.141998723	-2.629997649	0.124701095	-3.003453958	0.008538546	0.090516213	Down	1.16E-07	2.359985	0.1109222	0.1152616	0.5930827	1.099243	0.6214549	0.9154793	0.2393586	0	0.0489961	0	0	0	0.09260892	0	Chr4:41872764:41882596:-	2	555	intergenic	XLOC_003937;linc-PHOX2B-2;
LINC00689:8	2.895696929	1.234819967	-3.420360614	0.053529219	-4.223529583	0.000625382	0.013562058	Down	0.02492054	0.0521503	0.07166506	0.09065062	0.01341611	0.02152359	0	0.02430398	0	5.00E-39	0	0.007636386	2.66E-38	0	4.40E-39	0	Chr7:159017408:159030195:+	4	4684	antisense	ENSG00000231419;AC004863.6;ENSG00000231419.2;OTTHUMG00000151442.1;LINC00689;ENSG00000231419.6;
LINC00704:11	59.78450276	0.601764881	-2.299310638	0.383249445	-1.383644392	0.021487306	0.167723039	Down	0.1841938	0.5306982	0.1649893	0.06730939	0.2248581	0.1894904	0.5134104	0.1724034	0.07887191	0.07142	0.003434345	0.1431043	0.1174061	0.08202389	0.05170603	0.1035287	Chr10:4631125:4678214:-	3	11461	undefined
LINC00704:13	16.65585454	0.545525378	-2.893309033	0.334859196	-1.578373505	0.00381206	0.051596312	Down	0.03041138	0.1920754	0.05438566	0.03636326	0.07809026	0.06798473	0.2629732	0.1368563	0.004427275	0.0326992	0.004851206	0.01845605	0.1331128	0.01808346	0.04406861	0.01527475	Chr10:4637478:4678214:-	6	8344	undefined
LINC00839:16	26.12959097	0.749588406	2.305943077	3.31384976	1.728508196	0.021113813	0.165500349	Up	0.01768655	0.125374	0.1426968	0.07726803	0.135082	0.1414243	4.91E-08	0.01211827	0.02056403	0.2614045	0.1422887	0.06939552	0.1664715	2.022508	0.3554147	0.09572791	Chr10:42491711:42495273:+	1	3563	intergenic
LINC00847:10	20.69236899	0.846802435	-2.608748291	0.21627002	-2.209094404	0.009087406	0.095049523	Down	0.05359132	2.196894	0.2461298	0.1127077	1.325644	0.3993583	0.07468041	0.1140304	0.4604801	0.06918495	0.01680071	0.3733625	0.1544039	0.02185952	0.004134163	0.004579467	Chr5:180830957:180835726:+	3	1871	intergenic	ENSG00000245060;CTC-205M6.2;ENSG00000245060.2;OTTHUMG00000162270.1;LINC00847;ENSG00000245060.6;
LINC00847:17	3.357299596	1.283077497	-1.970052859	0.173411263	-2.527730492	0.048832313	0.272644398	Down	3.72E-09	0.000208357	0.01955927	0.06640435	0.002805273	0.003938367	0.05769921	0.1267852	3.54E-09	0.001052	6.66E-09	2.50E-08	0.000252244	1.18E-10	3.79E-10	0.05001771	Chr5:180830041:180838649:+	3	5955	undefined
LINC00847:19	6.935790641	0.928466515	-2.217660356	0.239978426	-2.059023383	0.026577999	0.190169372	Down	0.06886345	0.08856001	0.06596551	0.007457481	0.1447036	0.07131089	0.1104043	0.0222432	0.05209449	2.66E-09	1.88E-26	0.006532413	1.27E-17	0.03479477	0.08863109	1.64E-21	Chr5:180830041:180840133:+	3	4500	undefined
LINC00857:1	73.24558578	0.623701152	2.50807149	2.957313269	1.564287077	0.01213921	0.115888404	Up	0.4889272	0.5147175	0.7271372	0.6486024	0.3275761	0.9334388	0.1004546	0.2788759	1.403647	1.080489	1.663085	1.190014	0.9363997	0.2262537	0.9940253	2.680414	Chr10:80207710:80219657:+	2	2161	intergenic	ENSG00000237523;RP11-40F6.2;ENSG00000237523.1;OTTHUMG00000018605.1;LINC00857;
LINC00858:1	18.21582689	0.907071218	5.359518036	29.07010854	4.861464553	8.34E-08	9.31E-06	Up	0.01112839	0.1339344	3.01E-38	0.01287442	0	0	0	4.47E-80	0.3260281	0.4709261	0.8113912	0.0898812	0.5213141	0	0.2025474	0.2429901	Chr10:84279980:84294659:+	6	2685	intergenic	ENSG00000229404;XLOC_008537;linc-FAM190B;RP11-124L5.7;ENSG00000229404.1;OTTHUMG00000018638.1;LINC00858;ENSG00000229404.5;
LINC00858:2	2.281180447	1.383782616	3.250248456	22.5903906	4.497637311	0.001153042	0.021504238	Up	0	1.40E-13	9.30E-65	0	0	0	0	0	0.5462453	0.1669868	0.07667705	2.87E-25	0.3720211	0	0.2246632	0.1125247	Chr10:84279991:84288995:+	3	674	intergenic	ENSG00000229404;XLOC_008537;linc-FAM190B;RP11-124L5.7;ENSG00000229404.1;OTTHUMG00000018638.1;LINC00858;ENSG00000229404.5;
LINC00862:4	4.729570176	1.019557013	2.038726293	4.223964443	2.07859769	0.041477352	0.247938057	Up	0.0520027	8.23E-29	3.92E-18	0.02828652	0.0279296	0.08384463	9.89E-19	0.168203	0.3179591	0.1958853	0.03138568	0.1984237	0.3648286	0.0374503	0.07488937	0.007751923	Chr1:200366591:200400705:-	6	1400	undefined	ENSG00000203721.6;LINC00862;
LINC00869:19	24.23466666	1.007886467	4.67911416	26.28223097	4.716015839	2.88E-06	0.000181709	Up	0.7013351	8.79E-18	1.68E-24	0.2792955	1.33E-11	2.60E-11	7.74E-23	2.44E-22	11.00345	6.042634	4.50E-23	1.217544	2.385835	0.118963	4.436301	2.96726	Chr1:149607299:149698721:+	2	348	intergenic	KIAA0493
LINC00877:10	2.636498805	0.984159538	-2.204883594	0.22221726	-2.16995722	0.027462264	0.193480765	Down	0.04135166	0.08868726	0.02658575	0.008487173	0.03774857	0.05675481	0.0806694	0.2381249	0.02624393	0.003607781	0.01364667	0.003284101	0.01692098	0	0.04537881	0.00311816	Chr3:72035519:72100455:-	7	2315	intergenic	;LINC00877
LINC00886:14	14.49005422	0.983550797	-2.354043991	0.200917921	-2.315321843	0.018570413	0.152860495	Down	0.3983757	0.4870325	0.2068702	0.001285274	0.001926797	0.01551289	0.001903551	0.5741103	0.01987197	0.1107999	0.007521886	5.76E-05	0.00349767	3.83E-16	0.01861683	0.01066974	Chr3:156746736:156751538:-	3	3885	undefined
LINC00886:4	14.84749034	0.645627104	2.107861146	2.568439849	1.360892287	0.035043002	0.222901293	Up	0.1021803	0.02544345	0.04874953	0.04027523	0.02350462	0.08006619	0.09651054	0.08270528	0.2752971	0	0.1297094	0.1648701	0.3053698	0.1786344	0.03489658	0.4394328	Chr3:156747346:156817034:-	3	3306	intergenic	ENSG00000240875;RP11-392A22.2;ENSG00000240875.1;OTTHUMG00000158647.1;LINC00886;ENSG00000240875.5;
LINC00887:16	4.312237273	1.307176424	3.944775191	35.66697924	5.156517129	7.99E-05	0.002643261	Up	0	0	0	0	0	0	0	0	0.1717278	0.05801546	0.1320161	0	0.07493705	0	0.07008709	0.007446488	Chr3:194316808:194322826:-	3	3646	undefined	linc-ATP13A4-8;HEIRCC
LINC00891:2	68.94412971	0.519372987	-3.525227878	0.281087629	-1.830908133	0.000423119	0.010015982	Down	0.540304	1.225462	0.6580392	0.4674395	0.3903575	1.009388	1.438521	1.274385	0.3360559	0.2270929	0.01774743	0.2078694	0.1380361	1.185667	0.150395	0.05061667	ChrX:71697196:71706455:+	3	4113	intergenic	ENSG00000248499;BX276092.5;ENSG00000281852.1;LINC00891
LINC00893:24	16.56543665	0.494779411	-2.461763741	0.4298693	-1.218030014	0.013825571	0.126307085	Down	0.5741118	0.9767466	1.724271	1.023974	0.6128711	1.49163	2.692857	1.306139	0.4431348	0.2793422	0.2695273	0.2237662	0.9421021	1.648571	0.2251852	0.2117529	ChrX:149527591:149532941:-	4	618	sense-overlapping	ENSG00000241489.2;AF011889.5;OTTHUMG00000022618.3;ENSG00000241769.3;LINC00893;ENSG00000241769.7;
LINC00893:50	58.0147114	0.376845569	-2.873820531	0.472050616	-1.082986533	0.004055393	0.053598723	Down	1.950175	2.569527	1.652022	2.098588	2.498897	1.993638	9.040584	6.658235	1.440001	0.9995812	0.8616439	0.4834117	0.5057589	2.550569	1.810456	1.433953	ChrX:149533296:149534347:-	2	836	sense-overlapping	ENSG00000241769.7;LINC00893
LINC00893:53	12.21932456	1.08885494	-2.913133756	0.110952949	-3.171980081	0.003578213	0.04942364	Down	0.8165245	3.47921	2.753942	1.958263	1.381411	9.14E-08	1.08E-21	3.708715	0.4121559	0.7275101	2.47E-25	3.59E-05	3.18E-09	1.33E-26	0.05325939	0.000598465	ChrX:149527733:149533085:-	5	419	sense-overlapping	ENSG00000241769.7;LINC00893
LINC00894:20	2.176623836	1.554994113	-2.021210454	0.113206574	-3.142970357	0.043257984	0.253812576	Down	0.05244108	8.53E-07	0.2131353	0.2819073	1.51E-08	5.72E-05	0.000359576	0.1866116	6.40E-10	3.16E-11	2.16E-17	1.19E-14	1.59E-12	1.17E-09	4.32E-17	1.95E-13	ChrX:149945325:149947334:+	3	1498	intergenic
LINC00894:28	26.79070971	0.728109758	2.174766512	2.996895373	1.583468718	0.029647618	0.203229011	Up	0.7504278	0.09303214	0.2663253	0.1202237	0.06064984	0.4465241	1.06E-07	2.5098	0.9940407	1.225129	0.7320566	0.403795	1.818169	0.2081989	0.2085457	0.7649232	ChrX:149946526:149961039:+	3	1186	intergenic
LINC00894:9	4.082474513	1.022296437	-2.369674399	0.186531386	-2.422509696	0.017803756	0.148148432	Down	0.08758313	0.02376527	0.03503552	0.00501502	0.205513	0.005438996	0.1160695	0.008446672	3.09E-06	0.001089747	2.63E-07	0.00284079	0.1179711	0.01323673	0.01355692	0.000841297	ChrX:149940156:150016787:+	12	2951	intergenic	ENSG00000235703;RP13-507I23.1;ENSG00000235703.1;OTTHUMG00000022638.4;LINC00894;ENSG00000235703.5;
LINC00909:17	21.5796627	0.886403826	-3.435803584	0.12111845	-3.045509441	0.000590799	0.012962828	Down	0.1104898	0.5276349	0.7840486	1.968404	1.976328	1.293467	2.766141	0.6175453	0.6895642	6.24E-14	1.11E-07	0.7402086	0.2576466	0.1746348	2.98E-05	7.49E-06	Chr18:74593201:74597581:-	2	963	undefined
LINC00909:7	21.25398018	0.948194516	-3.065835232	0.133322469	-2.907008153	0.002170629	0.034579086	Down	0.1059796	0.1771262	1.342078	0.5889946	2.730173	0.9612785	2.738478	0.9362918	1.357968	8.86E-15	9.17E-08	0.06677008	0.1835727	0.8822322	1.22E-05	3.43E-06	Chr18:74593201:74597569:-	2	951	intergenic	ENSG00000264247.1;RP11-231E4.4;OTTHUMG00000179121.1;LINC00909;
LINC00910:15	8.38588304	0.836980167	-2.295847715	0.263965447	-1.921579003	0.02168459	0.168758465	Down	0.0193926	0.01851054	0.02249343	0.02485306	0.005737207	0.03921693	0.3269239	0.03618458	0.01226167	1.11E-05	0.05781342	2.12E-07	0.002545246	0.000298972	0.01441074	0.0107053	Chr17:43371499:43389473:-	5	8586	undefined
LINC00920:1	22.87233744	0.921545449	2.522876683	5.010468566	2.324945527	0.011639921	0.11264579	Up	9.60E-19	0.002125926	0.001890371	0.0442525	0.2201737	0.1404274	0.001618625	0.1749763	0.07975086	9.76E-11	0.3836585	0.05342918	0.3998765	0.2641727	0.3489021	0.3361986	Chr16:66408029:66413247:+	3	4316	intergenic
LINC00922:1	1.731332355	1.440005121	2.694108061	14.71820067	3.879529405	0.007057728		Up	0	0	0	0	0	0	0	0.00778946	0.03426203	0.0160477	0	0.1341137	0.03950148	0.2825955	0.00967189	0	Chr16:65284499:65576300:-	9	1760	intergenic	ENSG00000250685;XLOC_011977;linc-CDH11-7;ENSG00000261742.1;RP11-256I9.1;OTTHUMG00000172812.2;LINC00922;ENSG00000261742.5;
LINC00923:12	4.973433602	1.144734238	-2.346791945	0.155344914	-2.68645309	0.018935825	0.154601124	Down	0.1404911	0.3675859	0.5074332	0.311179	0.6157453	1.114239	0	1.710994	0	0.1283689	0.1778114	0	0	0	0.130811	0	Chr15:97647983:97652148:-	2	519	intergenic	ENSG00000251209.7;LINC00923;
LINC00926:3	37.8119686	0.680534225	-2.954918716	0.248114281	-2.010923319	0.003127514	0.045016208	Down	0.05303555	0.3342807	0.1446355	0.143894	0.2153179	0.3515965	0.5054782	0.2628087	0.03723927	0.05153021	0.000438527	0.001489906	0.03260566	0.3201657	0.180765	0.04255764	Chr15:57300000:57308519:+	3	7961	intergenic	XLOC_011264;linc-CGNL1-2;
LINC00930:1	47.32721271	0.48282	-2.940974211	0.373722371	-1.419961168	0.003271818	0.046402586	Down	0.07505974	0.3304783	0.07677223	0.08839414	0.1021806	0.1255634	0.2816764	0.3848294	0.04086357	0.02449814	0.1021875	0.04324831	0.0301771	0.05018848	0.1163664	0.01488072	Chr15:92567856:92584634:-	4	14080	intergenic	XLOC_011584;linc-VPS33B-3;
LINC00937:8	35.29750732	0.759047944	-2.399348489	0.282981464	-1.821220537	0.016424275	0.140741	Down	3.922768	1.793629	2.388817	2.347011	4.530031	2.145428	5.918284	4.241505	2.025856	2.31535	0.2775896	0.3178202	0.03893264	7.05E-27	1.316047	2.896382	Chr12:8384117:8390420:-	2	456	intergenic	ENSG00000226091.2;RP11-90D4.2;OTTHUMG00000168663.1;ENSG00000226091.3;LINC00937;ENSG00000226091.7;
LINC00938:5	28.86171241	1.177056116	-2.842340124	0.098372997	-3.345593827	0.004478369	0.057039124	Down	8.94E-10	0.09795293	2.652415	4.912229	0.1917847	0.01354398	7.320926	0.1088687	0.1161678	9.35E-07	9.80E-09	0.007960927	1.97E-05	2.21E-08	0.7011227	1.08E-08	Chr12:45726025:45727074:-	1	1050	intergenic
LINC00939:10	10.5423787	1.200329191	-2.225612812	0.156966868	-2.671468025	0.026040127	0.188287932	Down	2.85E-07	0.1069724	0.1647752	6.94E-15	1.50E-13	0.1799649	0.1872643	0.3580255	0.02746981	1.84E-11	0.01266363	8.88E-12	0.01712937	0.008625754	1.61E-07	5.61E-17	Chr12:125958551:125983374:-	4	6425	undefined
LINC00941:10	2.029876314	1.560651003	1.988450562	8.593687783	3.103277364	0.046761882	0.265448109	Up	1.71E-19	0.001035599	1.56E-16	6.80E-07	0.000122776	5.51E-09	2.90E-14	5.16E-17	0.02051415	0.0077625	9.84E-17	5.52E-13	0.07829985	0.001820461	0.04832242	6.98E-05	Chr12:30795440:30806746:+	4	6000	undefined
LINC00941:17	5.733644206	1.305885875	2.208220163	7.380320761	2.88368352	0.02722893	0.192790638	Up	1.10E-18	0.009775051	1.87E-14	2.46E-09	0.02551171	9.57E-10	0.000609634	2.10E-18	0.005659492	0.07590829	1.70E-11	0.07151709	2.05E-08	0.1981189	0.01440356	4.77E-05	Chr12:30795699:30807811:+	4	6806	undefined
LINC00942:1	3.791980431	1.268470731	3.39271138	19.74691098	4.303555085	0.000692045	0.014607355	Up	0	0	0.01608712	0	2.61E-26	0	0	0	0.1355143	0.06032233	0	0.1163798	0.2797668	0	0.0383471	0.04854111	Chr12:1500525:1507318:-	3	2417	intergenic	ENSG00000249628;RP3-340I3.1;ENSG00000249628.2;OTTHUMG00000168151.1;LINC00942;
LINC00955:2	7.338602535	1.302985683	-3.893275218	0.02971053	-5.072881867	9.89E-05	0.003141454	Down	0.4253287	0.371189	4.75E-28	2.51E-30	1.785352	0.5573765	3.72E-23	0.471179	0	0	6.67E-25	0	0	0	0	0	Chr4:3576869:3590711:+	4	921	intergenic	XLOC_003428;linc-ADRA2C-4;FLJ35424
LINC00955:6	19.33006606	1.036033035	-5.216658307	0.023607182	-5.404630339	1.82E-07	1.79E-05	Down	0.2339901	0.4291824	0.09104487	0.2186712	1.080869	0.2911644	0.8572843	0.5489901	0	0	0.09211881	0	0	0	0	0.009539755	Chr4:3587419:3590988:+	2	2687	intergenic	XLOC_003428;linc-ADRA2C-4;FLJ35424
LINC00957:2	16.98301262	0.764281294	-2.911951787	0.213817186	-2.225550279	0.003591781	0.049541148	Down	1.459471	0.6237349	1.205586	0.8368754	0.2303252	1.067368	2.394229	1.673423	0.1033151	0.766761	0.002879143	0.2228475	0.3988284	0.04997868	0.2352112	0.08289318	Chr7:44039049:44044296:+	3	748	intergenic	;LINC00957
LINC00957:3	28.93782236	0.84619722	2.261625591	3.76795383	1.913781287	0.023720546	0.178753481	Up	2.60E-11	1.699002	0.951192	1.015038	1.59029	0.02072817	1.04E-10	0.285109	2.876469	4.447074	1.132137	3.567401	0.3984732	1.536742	2.41E-05	0.4216944	Chr7:44039049:44044296:+	3	614	intergenic	;LINC00957
LINC00958:13	6.714169287	1.068271136	3.153249446	10.32826036	3.368525369	0.001614638	0.027937833	Up	6.95E-05	0.007842842	0.000154296	1.07E-09	0.01078613	1.28E-24	0	0.01045642	0.5694685	0.01572108	0	0.1022443	0.03056645	0	0.01869667	0.06022209	Chr11:12959734:12986163:-	6	3946	intergenic
LINC00960:15	10.98501137	1.28575267	3.756514404	28.441949	4.829948425	0.000172296	0.004889271	Up	1.19E-14	0.0158309	1.22E-05	2.88E-16	0.005204218	5.79E-06	0	0	0.1664702	2.731317	0.2948895	3.64E-10	8.28E-08	0.007182404	0.00082649	0.06890221	Chr3:75672713:75679730:+	4	1117	undefined
LINC00963:3	299.8571601	0.478434837	2.808063208	2.537618623	1.343475264	0.004984044	0.061850474	Up	0.9727491	0.7953567	1.404992	0.9645802	0.6213687	0.5946067	1.243454	1.133727	1.000951	2.333734	1.52707	2.282341	1.164493	3.391472	1.369706	4.616406	Chr9:129488579:129507586:+	3	5162	intergenic
LINC00963:4	80.09143339	0.718726489	2.667723802	3.777321974	1.917363762	0.007636701	0.083568424	Up	0.1615777	0.1854937	0.1877349	0.1373927	0.06894691	0.3633975	0.000945566	0.8297021	0.1928855	0.2315982	0.9829491	1.043544	0.8664988	1.321258	0.6424622	0.2081431	Chr9:129488579:129507586:+	3	5165	intergenic
LINC00963:40	14.42058833	0.719770704	3.724072985	6.410685496	2.680478633	0.000196034	0.005450962	Up	0.007408156	0.04162673	0.07274803	0.000115716	0.06229932	0.01826633	0.000148231	0.1290871	0.07072525	0.2386382	0.05309711	0.07603955	0.1356804	0.1933162	0.1016268	0.3714899	Chr9:129482747:129513727:+	6	3931	undefined
LINC00963:7	37.53365578	0.730324098	3.879598981	7.127344337	2.833364626	0.000104629	0.003279542	Up	0.1902383	0.06287533	0.03132497	2.42E-07	0.05262523	0.2807772	0.03577381	0.05106219	0.21531	0.7723215	0.419511	0.1899859	0.358748	0.2296372	0.1845784	0.7554417	Chr9:129488701:129506517:+	3	3912	intergenic
LINC00974:1	6.131903416	1.257478697	-4.808126844	0.015133431	-6.046117078	1.52E-06	0.000107046	Down	0.3288553	0.1319302	0.1595467	0.124368	0.1164533	0.1305118	0.2945878	0.03315821	0	0	0	0	0	0	0	0	Chr17:41549606:41554495:-	3	2141	intergenic	ENSG00000226629;AC019349.2;ENSG00000226629.1;OTTHUMG00000133607.1;LINC00974;
LINC00982:20	3.665345604	1.293160432	-4.045770517	0.026611057	-5.231830349	5.22E-05	0.001860206	Down	0.002189819	0.01192955	0.05864939	0.04747252	0.001945181	0.03635067	0.01734617	0.01594605	5.63E-07	4.96E-31	4.59E-21	7.97E-21	9.10E-27	2.21E-21	1.99E-09	1.11E-25	Chr1:3055439:3068867:-	4	9909	undefined	FLJ42875
LINC00982:23	4.240734482	1.274290688	-2.482434326	0.111619195	-3.163342946	0.013048812	0.12156517	Down	0.01470198	0.01434001	0.05694715	0.02014072	0.01252726	0.000198646	0.001380081	0.04397727	1.72E-29	5.38E-18	3.41E-05	4.97E-10	9.45E-30	1.08E-19	0.003442735	0.003828986	Chr1:3055439:3068867:-	5	12184	undefined	FLJ42875
LINC00992:13	6.012159571	0.845332419	-2.695021007	0.206156431	-2.278188627	0.007038419	0.078590433	Down	0.03288841	0.004611989	0.2285572	0.1080538	0.004870494	0.08279738	0.3665099	0.1435238	0.0479745	0.001036989	0.03012691	0.00885404	0.00033582	7.16E-45	0.00572914	0.04311715	Chr5:117454954:117481550:+	3	3108	undefined
LINC00992:16	26.1233341	0.874054277	-4.289512574	0.074363227	-3.749266813	1.79E-05	0.000788433	Down	0.3415004	0.6331459	8.57E-08	0.1979795	1.814231	6.695441	6.757966	2.320845	0.08448399	0.05102789	9.26E-09	0.00179699	0.000131181	0	0.3912105	0.1405451	Chr5:117455062:117479368:+	3	818	undefined
LINC00992:3	23.14069707	0.712891679	-2.173887502	0.341570122	-1.549746311	0.029713585	0.203307574	Down	0.3313058	0.2385636	0.5536167	0.2256179	0.2353128	0.2829077	0.2175873	0.500693	0.1080031	0.1989126	0.2322832	0.1509017	0.01794052	5.94E-18	0.2093993	0.01439828	Chr5:117415512:117579744:+	6	3091	intergenic	;LINC00992
LINC00992:6	126.3047463	0.632944352	-2.138840284	0.39126911	-1.353766877	0.032448606	0.213293592	Down	1.285443	0.8136707	1.007818	1.002505	1.291351	2.276612	0.8656701	1.296534	0.8949534	0.2820359	1.193912	0.2618458	0.2193888	0.01468084	0.3618556	0.2826592	Chr5:117454915:117477199:+	3	4472	intergenic
LINC00996:1	6.466170458	1.188161162	-3.333016297	0.064249965	-3.960160517	0.000859099	0.017239203	Down	0.000228963	0.07112612	0.1812338	0.00892567	0.2464515	0.1423429	0.4414651	0.7106314	0.000572933	0.1179816	6.28E-18	0.000405154	2.88E-08	0.002748707	1.65E-12	2.64E-20	Chr7:150433654:150448140:+	4	2043	intergenic	ENSG00000242258;RP11-511P7.2;ENSG00000242258.1;OTTHUMG00000158321.1;LINC00996;
LINC00996:2	43.96114547	0.609273993	-2.005222897	0.428768207	-1.221730161	0.044939223	0.258886383	Down	0.8813926	0.3828439	0.8763281	1.363414	0.8681094	1.873575	0.302812	1.9415	1.067447	0.3500349	0.1456943	0.5620789	0.05132251	0.2516748	0.4259115	0.279287	Chr7:150433654:150448140:+	3	1853	intergenic	XLOC_006293;linc-GIMAP8-1;
LINC00996:3	4.807829012	1.219704749	-2.604997822	0.110542403	-3.177328214	0.009187484	0.095539015	Down	2.97E-29	0.000193581	0.08048432	0.9715234	0.7022874	1.017055	0.3813478	1.389619	0.07797798	5.20E-30	1.59E-29	7.47E-31	0.1938734	6.55E-29	1.53E-20	1.43E-30	Chr7:150433730:150442892:+	3	572	intergenic	ENSG00000242258;XLOC_006293;linc-GIMAP8-1;RP11-511P7.2;ENSG00000242258.1;OTTHUMG00000158321.1;LINC00996;
LINC01001:1	61.36039457	0.600049036	2.046439413	2.342361908	1.227963997	0.040713158	0.245105037	Up	0.6747876	0.5735322	0.2070102	0.9635932	1.098404	1.515156	2.19E-05	1.709137	0.7416247	1.959052	0.9215524	2.08207	1.103639	3.665035	0.3448874	0.7267055	Chr11:133573:139612:-	7	1569	intergenic	ENSG00000230724.5;LINC01001;ENSG00000230724.9;
LINC01002:24	6.888808216	1.031115561	2.067177086	4.381723536	2.131498461	0.038717471	0.237917899	Up	0.02894498	6.63E-06	0.3960628	0.001283047	0.004221993	5.71E-18	0.03282507	0.9783351	0.4790714	0.4192461	0.8557836	0.2435367	3.28E-14	0.7228131	0.001226072	0.303986	Chr19:201360:205598:-	5	754	intergenic	ENSG00000282508.1;LINC01002;
LINC01002:29	10.24432773	0.950268199	-3.764942465	0.083753594	-3.577705097	0.000166587	0.004779778	Down	0.4005943	0.8346238	0.6739455	0.2268368	1.551072	0.7038402	1.607464	1.278008	6.72E-06	1.51E-05	1.164502	0.000149489	0.2945785	0.00020225	0.05816699	0.003324268	Chr19:201455:205327:-	4	615	intergenic	ENSG00000282508.1;LINC01002;
LINC01002:4	87.26794001	0.490508229	2.226708717	2.132017012	1.09221895	0.025966747	0.18796556	Up	1.449776	1.120883	0.670031	1.007691	1.238077	1.518156	0.9746674	3.325747	2.238194	1.864994	4.666134	2.01321	3.757545	3.285521	2.281251	0.4674991	Chr19:211252:230151:-	4	1297	intergenic	ENSG00000282508.1;LINC01002;
LINC01002:7	3.814397426	1.419880031	2.198409049	8.702784725	3.12147711	0.027919969	0.195392279	Up	0.001885979	0.005801673	2.63E-29	0.08692343	0.000166099	1.27E-25	4.38E-41	0.003310763	9.02E-12	0.702408	1.759767	5.24E-06	0.06134451	0.2527488	6.63E-30	0.297243	Chr19:209219:224007:-	4	473	intergenic	ENSG00000282508.1;LINC01002;
LINC01006:12	51.93291032	0.732335901	-2.166147988	0.333013383	-1.586347938	0.03029988	0.205434919	Down	3.51085	2.035309	3.857242	3.23893	2.606498	3.617477	1.921111	1.815677	1.169856	0.4182888	0.6903963	2.146073	0.1950044	0	0.7940217	2.551753	Chr7:156472099:156603195:-	2	758	intergenic	MY040;LINC01006
LINC01010:14	3.468678592	1.500956884	2.582610726	14.68618068	3.876387349	0.009805589	0.100244296	Up	2.16E-24	1.37E-22	7.42E-09	3.20E-09	4.74E-20	1.43E-07	0	1.38E-28	3.78E-12	0.06077888	6.72E-25	0.04050115	0.1379315	7.39E-11	6.71E-10	0.0229369	Chr6:134437720:134507197:+	3	5321	undefined
LINC01010:16	2.778398848	1.284049363	2.178876843	6.953722149	2.797785422	0.029340818	0.20202548	Up	3.00E-17	0.000955993	3.98E-09	0.0121402	0.002728586	0.000301632	9.11E-29	7.44E-24	0.00010371	0.00297341	0.05241995	0.01690286	0.000170458	0.07086873	0.0338092	0.006426519	Chr6:134437720:134508373:+	4	6628	undefined
LINC01013:12	4.963664311	1.096667883	-2.166345209	0.192674665	-2.375761214	0.030284817	0.205386126	Down	0.03010727	0.186419	0.02673428	0.05182756	0.01724217	0.1681895	1.55E-14	0.0413578	1.97E-08	2.84E-06	0	0.02455739	0	0.06105911	0.01624222	4.65E-05	Chr6:132133978:132169374:+	7	4300	intergenic
LINC01014:7	1.137524377	1.478138151	-2.377543889	0.087514245	-3.514338327	0.017428369		Down	0.0719762	0.1063313	0.1061315	0.1066708	0.04824613	0	0	0.06273033	0	0	0	0	0	0	0.001942903	0	Chr3:178419282:178483405:+	3	1007	undefined
LINC01022:4	3.404584144	1.165829	-2.624556551	0.119925957	-3.05978414	0.008676188	0.091725548	Down	0.03950669	0.3602696	1.63E-19	0.09014121	0.01452817	0.05372335	1.222261	0.1439759	3.28E-16	3.53E-20	6.58E-42	0.04516614	0.01402061	9.15E-13	1.20E-26	5.02E-23	Chr7:158590629:158591933:+	2	1207	undefined	LINC01022
LINC01033:11	1.989406866	1.209728392	2.31501173	6.96698964	2.800535418	0.02061229	0.163334414	Up	9.44E-10	0.002225535	6.35E-19	3.47E-23	0.005317651	0.000214293	1.30E-27	8.80E-24	0.01328977	0.002823866	0.01765629	2.56E-27	0.003729098	0.006636822	0.01021561	0.001378936	Chr5:54310713:54419174:+	6	13665	undefined
LINC01050:2	23.48301256	0.815107952	3.799408848	8.555951845	3.096928363	0.000145042	0.004278099	Up	0.04545953	0.000206216	0.000267072	0.04123289	0.01012217	5.02E-07	0.03933795	0.003939106	0.1857214	0.1361337	0.01476916	0.04023468	0.1970634	0.1309617	0.1082266	0.01146181	Chr13:42778510:42819823:-	7	11099	undefined
LINC01050:3	12.79586356	1.069373558	5.837693724	75.72382104	6.242675306	5.29E-09	8.86E-07	Up	0.001389462	1.85E-27	1.05E-28	3.86E-30	1.00E-38	4.24E-29	1.30E-57	4.05E-29	0.06987914	0.05120284	0.003343007	0.03230798	0.02803521	0.05360622	0.1396956	0.001745067	Chr13:42798655:42819823:-	3	14716	undefined
LINC01055:1	7.524083858	1.19429414	-2.951413073	0.0868786	-3.524855338	0.003163236	0.045330452	Down	0.4485996	0.03170733	0.0569642	0.3189502	0.2434056	0.111161	0	0.2172967	0	0	0	0	0	0.07491306	0.02320365	0	Chr13:45699589:45701683:-	1	2095	intergenic
LINC01055:3	7.013247296	1.028708232	-4.671841831	0.035748781	-4.805962149	2.99E-06	0.000187359	Down	0.4857885	0.1118962	0.1866966	0.2402722	0.2304198	0.1448397	0.1579931	0.2105589	0	0	0	0	0	0.001967361	0.01723156	0.008483082	Chr13:45680184:45701184:-	4	1721	intergenic	ENSG00000235366.2;LINC01055;
LINC01060:24	2.761560519	1.059838547	2.060920411	4.544882177	2.184242894	0.039310634	0.240262323	Up	3.31E-35	0.02695778	2.50E-25	0.006464218	2.35E-25	4.10E-39	0.03687864	1.47E-20	0.03110864	0.005639289	0.007146285	0.005447938	0.02344312	0.07396219	0.05943947	0.006030822	Chr4:188455578:188491136:+	4	5324	undefined
LINC01060:26	6.989251965	0.872486985	2.056966923	3.469377597	1.794676868	0.039689408	0.241559542	Up	0.003495056	0.1125242	0.3444442	4.25E-34	0.006067452	1.53E-13	0.1906359	0.7657757	2.48E-08	0.5983203	0.5974199	0.06160552	0.5115213	0.09552177	0.060551	0.4829515	Chr4:188455578:188541644:+	5	852	undefined
LINC01082:1	69.25784372	0.985566821	-2.255179704	0.214250386	-2.222630291	0.024122051	0.180673196	Down	9.286307	2.137585	7.138655	7.039897	6.923148	6.212222	0	2.048854	0.1530667	0.04380249	0.8666322	5.868024	0.2125891	0	0.9885344	1.836307	Chr16:86196036:86199699:+	2	565	intergenic	XLOC_011812;linc-FOXF1-3;TCONS_00024492
LINC01082:6	4.532884486	1.195037201	-2.260401298	0.153758317	-2.701263641	0.023796356	0.179123616	Down	0.1247504	0.05780815	2.23E-28	0.2514694	1.14E-28	0.2662174	0.3838355	1.76536	2.37E-29	0.0897005	1.03E-26	0.0752196	8.54E-27	0	1.26E-28	5.33E-30	Chr16:86196128:86197154:+	1	1027	undefined	TCONS_00024492
LINC01082:7	63.67115181	0.736930704	-4.191633244	0.117526399	-3.088943236	2.77E-05	0.001119389	Down	8.86439	8.012568	6.943107	7.886379	4.277539	4.223844	9.726726	5.810533	2.473611	0.07704573	1.083593	0	2.57806	0	1.67881	0.3925056	Chr16:86196128:86199720:+	2	494	undefined	TCONS_00024492
LINC01089:7	4.111666372	1.386555355	-2.282174524	0.111540434	-3.164361308	0.022479039	0.172981932	Down	5.09E-15	0.330178	0.1181705	0.1074504	0.2354874	3.25E-07	2.09E-11	0.1227933	0.05923905	4.92E-20	1.45E-24	3.27E-08	2.85E-11	0.000542284	5.74E-19	2.16E-10	Chr12:121795731:121803110:-	6	2245	sense-overlapping	;LIMT
LINC01094:13	12.05317063	1.186352172	2.776785695	9.809949716	3.294245741	0.005489936	0.066117268	Up	1.41E-09	4.40E-13	2.57E-18	0.04781085	5.57E-05	0.04009264	0.05311877	2.40E-06	0.7958251	0.483657	9.47E-15	3.77E-10	0.360037	1.29481	0.05578554	2.36E-12	Chr4:78646186:78682392:+	5	1985	intergenic	ENSG00000251442;RP11-792D21.2;ENSG00000251442.1;OTTHUMG00000160897.1;LINC01094;ENSG00000251442.5;
LINC01094:20	19.86678926	0.722027043	3.862821789	6.911801544	2.789061795	0.000112085	0.003475693	Up	0.00383323	0.0394619	0.03772245	7.54E-05	0.01352237	0.02163597	0.00102871	0.02667657	0.03991229	0.05465591	0.02531361	0.04906389	0.1123711	0.3122055	0.08778762	0.08394371	Chr4:78645994:78690992:+	4	10705	undefined
LINC01094:22	7.90776572	1.17403824	2.191265408	5.948926619	2.572629383	0.028432592	0.197660245	Up	2.00E-09	8.10E-14	1.64E-18	0.06375974	7.79E-05	0.0455486	0.1110453	3.48E-06	0.07037895	0.1734087	1.39E-14	9.66E-11	0.2300408	1.481001	0.1147926	3.60E-12	Chr4:78646217:78682392:+	5	1954	undefined
LINC01094:7	34.38000874	0.845020918	4.768396376	16.32934123	4.029394685	1.86E-06	0.000125656	Up	6.25E-06	0.004515321	0.2430004	1.28E-06	0.1472873	0.02595542	0.01528489	0.01345146	0.313157	0.3761534	0.06235293	0.2639476	0.4411326	1.140934	0.7163638	0.1400641	Chr4:78645994:78684501:+	3	4120	intergenic	;LINC01094
LINC01096:2	3.544824263	0.995752178	3.116982211	8.596454888	3.103741826	0.001827126	0.030308932	Up	0.006116119	0.09173039	0.01857381	0.01691361	0.006822896	0.008070465	0	0	0.07861469	0.2216753	0.1113803	0.1579891	0.1170131	0.004485022	0.02123339	0.008098951	Chr4:13546076:13547824:-	1	1749	intergenic	;LINC01096
LINC01106:2	116.9152135	0.644802332	-2.586364176	0.314756123	-1.667693653	0.009699439	0.099431626	Down	2.447088	1.792602	3.821704	1.917212	1.137047	2.466873	2.554381	2.065123	2.621966	0.02530188	0.4016125	0.6560964	0.4123114	0.08405513	1.091704	2.038235	Chr2:110375109:110384536:-	2	2182	intergenic	FLJ38359;LINC01106
LINC01106:7	31.15363193	1.012373207	2.265112786	4.901215202	2.293139494	0.023505759	0.177636866	Up	1.13E-07	0.001792867	0.02206447	0.8495629	1.120909	0.352394	5.47E-07	0.002556443	0.05147362	0.1185691	4.599743	3.04297	0.7415165	0.0246242	0.7415529	0.01381891	Chr2:110376188:110384525:-	2	1092	intergenic	FLJ38359
LINC01127:13	3.634423579	1.024991893	-3.572181962	0.079029903	-3.66145755	0.000354019	0.008753261	Down	0.03135226	0.02065853	0.07708065	0.07606982	0.09011174	0.08302716	0	0.03317605	0.000399452	3.89E-06	0.00427987	0.005748661	1.06E-05	0.004518762	1.36E-28	0	Chr2:101983467:101989011:+	4	3906	undefined
LINC01127:19	12.98099128	1.360046158	-3.900159745	0.025305639	-5.304397276	9.61E-05	0.003072135	Down	5.02E-05	1.59968	4.80763	0.000182827	3.707812	4.007549	1.11E-10	1.04E-05	0	1.53E-22	0	2.65E-17	9.08E-24	0	5.61E-21	0	Chr2:101987803:101988898:+	2	432	intergenic	XLOC_001595;linc-IL1R2-1
LINC01127:20	38.79347262	1.203069257	-4.809670695	0.018118823	-5.786366951	1.51E-06	0.000106973	Down	5.390111	6.050852	8.99413	7.240059	11.22676	4.019363	4.66E-15	5.396867	0	9.91E-26	0	3.30E-30	1.50E-25	0	2.098788	0	Chr2:101987959:101989000:+	2	357	intergenic	XLOC_001595;linc-IL1R2-1
LINC01127:4	16.70187484	1.198576791	-6.207601007	0.005757721	-7.440286495	5.38E-10	1.25E-07	Down	0.7631735	0.4417462	0.2467285	0.4008189	0.1313155	0.8175958	0.5991116	0.3559413	4.96E-16	1.74E-19	3.08E-29	6.27E-06	1.09E-21	1.96E-05	0.001067413	0	Chr2:101962066:101989011:+	6	2179	undefined
LINC01128:38	11.83362112	1.112608931	2.231633912	5.590339191	2.482935821	0.025639168	0.186629129	Up	0.05235892	0.01218098	0.02442372	0.03366286	0.000542267	0.001752306	8.93E-07	0.004910732	1.70E-10	2.07E-11	0.05506641	0.4219569	0.3087765	0.08582128	0.1171986	0.03690387	Chr1:844411:857209:+	5	4363	intergenic
LINC01128:5	9.040435623	0.981573392	2.077206413	4.109407913	2.038930544	0.037782512	0.233989894	Up	0.000213851	0.02424005	0.000325092	4.62E-07	0.03415621	0.1291618	4.02E-06	0.01510841	0.002734795	0.04424205	0.017455	0.07630948	0.09046035	0.01930228	0.1440314	0.01057125	Chr1:827591:859446:+	5	6623	intergenic	LINC01128
LINC01132:1	15.87941081	0.600065372	3.142366395	3.695130357	1.885625261	0.001675882	0.028674491	Up	0.07529083	0.01808125	0.1175121	0.1072222	0.01854681	0.05088079	0.009053902	0.04963725	0.0896369	0.02882406	0.3497552	0.1298305	0.2480317	0.2106267	0.1646337	0.1956488	Chr1:234724042:234731643:+	3	3793	intergenic	ENSG00000227630.2;LINC01132;;ENSG00000227630.3
LINC01132:2	7.907658567	1.070628177	2.584651503	6.807856963	2.767200726	0.009747747	0.099877094	Up	0.003256065	0.02557174	0.02631762	0	0.02722363	0.002828858	0.01042586	0.003732061	0.05071416	0.001406319	0.05015802	0.3503245	0.05217605	0.01110916	0.156698	0.139766	Chr1:234725401:234731643:+	2	3574	intergenic	ENSG00000227630;XLOC_000626;linc-GGPS1-2;RP4-781K5.8;ENSG00000227630.1;OTTHUMG00000038017.1;
LINC01133:1	46.41360964	0.484307418	-3.879753837	0.271873311	-1.878993564	0.000104562	0.003279542	Down	0.287373	0.6351509	0.4595376	0.2688391	0.5269275	0.5452733	0.4556221	0.8486876	0.1547949	0.1096296	0.1040668	0.02827497	0.207365	0.01962541	0.09455838	0.2600452	Chr1:159961175:160022889:+	4	4760	intergenic
LINC01133:10	55.90418458	0.682679455	-3.708670505	0.172918825	-2.531833161	0.00020835	0.005720323	Down	2.146334	2.710639	0.9435093	2.079039	2.560436	2.247864	7.902481	3.061597	0.7831607	0.04396268	0.4387454	0.4326218	0.1629951	0.003260361	0.6714756	1.659471	Chr1:159961257:159979061:+	3	1080	undefined
LINC01133:3	73.52402663	0.92141954	-4.237134465	0.06679211	-3.904178491	2.26E-05	0.000951861	Down	2.504418	2.197884	3.723246	2.775965	4.635844	2.5523	7.987697	1.024914	1.41E-08	0.2942512	0.1679805	0.03212988	0.005731689	3.56E-16	0.6198659	0.7633566	Chr1:159961218:159979061:+	4	1266	intergenic	ENSG00000224259.6;LINC01133;
LINC01133:4	46.44870773	0.823249013	-2.714078401	0.212515156	-2.234362364	0.006646044	0.07580961	Down	1.831802	2.270631	0.3990698	1.750696	2.66867	1.478329	3.850521	2.508523	3.49E-06	0.4827958	0.2342815	0.3334489	0.1536968	0.006750619	0.4622717	2.205816	Chr1:159961224:159979061:+	3	1113	intergenic	ENSG00000224259;RP11-48O20.4;ENSG00000224259.1;OTTHUMG00000024077.1;LINC01133;ENSG00000224259.6;
LINC01133:5	58.72301075	0.659314468	-3.11387529	0.240978605	-2.053023029	0.001846475	0.030532911	Down	2.820424	1.535343	3.19739	2.745435	1.682292	3.055192	2.284374	2.112447	1.102254	0.2610154	0.4742423	0.2749927	0.568846	0.006833163	0.3594443	1.748008	Chr1:159961224:159979086:+	3	1138	intergenic	;LINC01133
LINC01133:6	48.1934456	1.237577764	-4.443138954	0.022116548	-5.498729971	8.87E-06	0.000447738	Down	0.5149049	2.854327	2.9385	1.698523	1.554934	1.651175	3.07E-05	7.47E-08	1.79E-14	0.000210338	2.82E-14	2.37E-24	4.48E-19	1.35E-10	0.006026898	0.3313092	Chr1:159961299:159984750:+	3	1996	intergenic	ENSG00000224259.6;LINC01133;
LINC01133:8	158.7836787	0.53307115	-3.946019988	0.232691528	-2.103509412	7.95E-05	0.002636247	Down	0.5747422	0.3635751	0.6219751	0.5109481	0.611195	0.877025	0.7651015	1.080486	0.1757781	0.196954	0.1324741	0.05503019	0.03003925	0.06558113	0.1923992	0.2455255	Chr1:159961257:159990673:+	2	12223	undefined
LINC01135:1	3.431543444	1.377088004	-2.483628369	0.093416757	-3.420174835	0.013005145	0.121533407	Down	0.217826	2.10E-08	0.3476078	0.2102528	1.12E-05	0.2233275	4.37E-26	6.25E-18	3.38E-22	3.73E-08	0.01599978	1.28E-05	2.14E-08	4.14E-26	0.000988809	0.001297496	Chr1:58785109:58816496:+	2	1426	intergenic
LINC01135:8	12.33562874	0.677864135	-3.309122004	0.211226812	-2.243135124	0.00093589	0.018400677	Down	0.1027384	0.2435059	0.04187036	0.1663875	0.04584992	0.1377599	0.1286359	0.2276297	0.03377229	4.48E-14	2.12E-10	0.06090429	0.01404673	0.09066519	0.04040337	0.00600513	Chr1:58796155:58862435:+	12	5035	intergenic
LINC01135:9	10.92713092	1.072516353	4.737542952	33.85019621	5.081092291	2.16E-06	0.000141206	Up	3.82E-18	4.48E-14	2.04E-16	0.1082954	6.89E-21	7.24E-18	6.04E-25	1.02E-19	6.64E-15	0.6298255	0.2821853	2.237938	1.020215	1.94E-27	0.5278553	0.01606407	Chr1:58814411:58816055:+	2	890	intergenic
LINC01138:9	15.84501825	0.7401245	2.340980025	3.323300314	1.73261667	0.019233196	0.156247277	Up	0.02184715	0.426693	6.22E-06	0.016775	0.3032735	0.6459868	0.8882704	0.3387599	0.6859142	0.7919927	0.2256787	0.3463779	0.6838675	0.06040067	1.05022	0.5923114	Chr1:148432959:148459757:-	3	1050	antisense	ENSG00000274020.1;LINC01138;FLJ39739;ENSG00000274020.2
LINC01146:23	3.063480274	0.934213064	1.980843089	3.606325186	1.850529492	0.047608873	0.268539138	Up	0.03109616	0.08254073	0.1083083	0.03707457	0.001530888	3.91E-31	0.03019938	1.39E-27	0.123577	0.1170251	0.07942873	0.1543085	1.62E-38	0.2058621	0.2694641	0	Chr14:88089742:88091983:+	2	1117	intergenic
LINC01152:5	5.60364819	1.327819434	3.117957098	17.63150877	4.140084029	0.001821093	0.030284507	Up	7.37E-05	0.000227657	0.003135068	1.18E-21	0.01091848	0.000222208	2.04E-23	5.51E-09	9.26E-05	0.06136155	0.1784371	1.24E-29	0.1340339	1.17E-28	5.86E-06	0.2267809	Chr17:72030654:72041297:+	3	3578	intergenic	ENSG00000256124.5;LINC01152;TCONS_00025128;CMPD
LINC01184:23	114.0213471	0.646031006	-2.012457134	0.406095317	-1.300109706	0.044171771	0.256351399	Down	0.6634114	0.9660092	2.321206	2.682466	1.715642	1.212585	1.698731	1.508764	0.8645951	0.2706218	1.569919	0.03044246	0.5745708	0.0494791	1.388493	0.5037764	Chr5:128021611:128082257:-	3	3074	intergenic	FLJ33630
LINC01184:42	69.34614364	0.951263747	2.15752169	4.147874277	2.052372166	0.030965039	0.208214568	Up	1.708323	0.000932439	0.4604014	0.501597	0.004745045	1.029869	0.001612402	1.063678	0.7347864	0.7273209	1.329401	0.8911038	1.149592	1.310595	1.505991	2.8605	Chr5:127940633:128083072:-	5	1911	undefined	FLJ33630
LINC01184:49	54.15008073	0.76479433	2.175059691	3.167782578	1.663473319	0.029625644	0.203229011	Up	0.7205736	0.03653456	0.4098951	0.09776882	0.01210371	0.2811659	0.03793797	0.7925946	0.7795111	0.1527905	0.02979785	0.7237953	0.9727851	0.3602458	0.2584698	1.593411	Chr5:128021713:128083072:-	4	3244	undefined	FLJ33630
LINC01184:53	73.09728699	0.305189006	-3.559454074	0.470965651	-1.086306252	0.000371627	0.009044492	Down	0.9889364	0.8576757	0.8519042	0.8111409	0.6956242	1.420853	2.294713	1.163926	0.6385575	0.2645868	0.7623222	0.2054064	0.3545318	0.6366748	0.4796433	0.2393146	Chr5:128021551:128083074:-	3	2954	undefined	LINC01184
LINC01184:7	34.05511024	0.825779781	2.458835707	4.085341872	2.030456812	0.013938839	0.126930619	Up	0.1489951	0.3880678	0.002323051	0.07273251	0.06262315	0.2802669	0.08844637	0.002855958	0.9887473	0.08504482	0.1613742	0.09787223	1.074551	0.2189469	0.2755926	0.5675263	Chr5:128021611:128083501:-	3	3556	intergenic	FLJ33630
LINC01186:11	5.36046798	1.321608311	3.900502101	35.62791107	5.154935993	9.60E-05	0.003071553	Up	2.22E-30	2.37E-28	3.60E-26	2.77E-19	3.60E-23	1.58E-15	3.36E-28	3.10E-20	0.05857624	1.37E-28	0.08595595	5.52E-10	0.1517966	0.1195164	0.000284376	0.09349815	ChrX:46322656:46327643:-	1	4988	undefined
LINC01197:25	29.666694	0.617388824	-2.356189208	0.364834765	-1.454684885	0.018463511	0.152172431	Down	0.2180507	0.0854949	0.1772749	0.1263553	0.1785425	0.1557481	0.09530062	0.07879326	0.1083667	0.01633527	0.01072779	0.06129135	0.01429776	0.358188	0.07489311	0.001676288	Chr15:95248519:95327110:-	5	8054	undefined
LINC01224:1	7.181137885	1.043019627	-2.066082325	0.224538631	-2.154964416	0.038820707	0.238271899	Down	0.06436665	0.2119428	0.06453059	0.2423732	6.76E-08	0.06571485	8.68E-12	0.4883252	0.102514	1.22E-07	1.21E-10	0.02207444	1.28E-11	0.1485691	2.68E-11	7.03E-12	Chr19:23398989:23416101:-	7	3069	intergenic
LINC01230:3	1.44289717	1.515603543	-2.105451447	0.109497537	-3.191029672	0.03525203		Down	2.47E-26	3.90E-20	0.04940065	0.05763049	0.02222703	1.38E-26	0.007006479	0.1830136	2.35E-24	0	0	0	0	2.10E-25	0	0	Chr9:1045625:1048641:+	1	3017	intergenic	ENSG00000281769.1;LINC01230
LINC01234:1	2.895509089	1.355377413	2.525687945	10.72763679	3.423260392	0.0115472	0.112371667	Up	0.004443615	0	0	0	0	0	0	0.009503505	0.09826868	0.2390873	0.1247384	0.0112062	0.005947792	0	0.000748328	0.02864948	Chr12:113744577:113773683:-	2	2088	intergenic	ENSG00000249550;XLOC_010204;linc-LHX5;RP11-438N16.1;ENSG00000249550.2;OTTHUMG00000169644.1;ENSG00000249550.6;LINC01234;onco-lncRNA-32
LINC01234:3	81.20356919	1.003293447	8.243734816	308.8762469	8.270885119	1.67E-16	2.42E-13	Up	0.004149709	0	0	0	0	0	0	0.008841757	2.459271	5.628732	0.3283334	0.009977815	0.4381063	0	1.368841	3.306264	Chr12:113744577:113773683:-	3	2222	intergenic	onco-lncRNA-32;LINC01234
LINC01234:6	5.091941318	1.252832254	4.519857446	50.65466355	5.662623193	6.19E-06	0.000333138	Up	0	0	0	0	0	0	0	0	0.1426978	0.8694486	0.3878449	0.06300484	0.6135	0	0.5737117	0.9239824	Chr12:113736179:113773661:-	5	539	intergenic	onco-lncRNA-32
LINC01235:1	5.514916554	1.018196732	3.122539545	9.059048718	3.179359562	0.00179298	0.029985156	Up	0	0	0	0	0.1440695	0.1587536	0.7241992	0	1.366868	0.3469239	0.6186735	0.1275115	1.93469	1.807451	0.1296099	0	Chr9:13416399:13433053:-	3	395	intergenic	ENSG00000270547.1;RP11-536O18.2;ENSG00000270547.5;LINC01235;FLJ41200
LINC01235:2	12.65870314	0.786896374	5.305192256	18.0588804	4.174636547	1.13E-07	1.22E-05	Up	0.03722826	0.006241421	1.09E-08	3.12E-12	0.1089924	0.009609653	0.02085203	0.01334062	0.5602173	0.1309373	0.1760773	0.06392137	0.4571942	0.5384429	0.2846926	0.1863972	Chr9:13406380:13431329:-	3	2328	intergenic	ENSG00000270547.1;RP11-536O18.2;ENSG00000270547.5;LINC01235;FLJ41200
LINC01239:9	4.239093081	1.320650526	3.747970239	30.90479664	4.949758867	0.000178271	0.005026637	Up	0	0	0	0	0	0	0	0	0.08648862	0	0.208353	0.07581598	0.6728102	2.059342	0.2285434	0	Chr9:22238193:22317838:+	3	712	undefined
LINC01252:2	8.113976999	0.794359307	2.326096509	3.599399932	1.84775641	0.020013403	0.160054473	Up	0.02672605	0.02075122	1.83E-13	6.34E-06	0.07939319	0.01102315	0.01185407	0.1375893	0.06158434	0.02032638	1.50E-06	0.129783	0.09334931	0.07534228	0.1144759	0.2087608	Chr12:11548030:11564401:+	8	3671	intergenic
LINC01268:10	19.75259522	0.729864128	-3.673649854	0.15590453	-2.681265249	0.00023911	0.00637709	Down	0.1969628	0.5140236	0.3415254	0.4961656	0.3253392	0.2231075	0.4128914	0.7792573	0.007012366	6.49E-05	0.03564422	0.07898293	0.3312957	0.1457983	0.05988116	6.07E-06	Chr6:113868013:113873347:-	3	2751	undefined	LOC285758;LINC01268
LINC01268:11	7.623868715	1.136885106	-3.186564283	0.081178558	-3.622757472	0.001439735	0.025607274	Down	0.7644052	0.18252	0.3319008	0.1347978	4.68E-11	1.27093	1.270449	1.141125	1.23E-21	0.03400505	8.39E-26	2.07E-30	0.2812311	1.33E-12	0.03909328	4.08E-21	Chr6:113869882:113873347:-	4	766	undefined	LOC285758
LINC01268:2	25.44105479	0.623909155	-3.965415656	0.179984038	-2.474059131	7.33E-05	0.002471617	Down	0.3300378	0.4663546	0.2975186	0.4431328	0.2919917	1.177554	0.3910298	0.7172116	0.006805868	6.41E-05	0.05707567	0.07433854	0.3019253	0.1363734	0.05739527	0.1071398	Chr6:113868013:113873351:-	3	2755	intergenic	ENSG00000227502.2;RP1-249H1.4;LINC01268;LOC285758
LINC01268:3	8.30490091	0.775843784	-3.428132942	0.158252957	-2.659695635	0.000607748	0.013245655	Down	0.2049942	0.08409168	0.1373983	0.1723519	0.1038764	0.1409323	0.363455	0.04375986	0.01205657	6.54E-05	0.03092376	0.02298789	0.002646882	0.1518257	0.05209136	7.57E-05	Chr6:113868018:113873347:-	3	2746	intergenic	XLOC_005811;linc-LAMA4-3;LOC285758
LINC01268:4	11.97653478	0.656540886	-3.866078379	0.172152791	-2.538238524	0.000110599	0.003437798	Down	0.1225283	0.1974793	0.2974034	0.2842203	0.1831027	0.1628984	0.4055215	0.3305606	0.01133025	6.52E-05	0.03420495	0.05010027	0.07030729	0.14899	0.05682114	4.13E-05	Chr6:113868014:113873347:-	3	2750	intergenic	LOC285758
LINC01269:9	5.671113322	1.464469446	2.088585462	8.332039012	3.058669594	0.036745055	0.229393042	Up	0.01596988	4.31E-47	0	0	3.94E-06	2.83E-30	1.20E-56	2.49E-33	2.25E-44	0.2622596	1.01E-22	7.83E-06	0.1820553	1.10E-43	0.1637129	0.0379869	Chr14:70698592:70714773:+	3	3235	undefined
LINC01270:11	5.270166565	1.3386171	3.645747369	29.45130731	4.88025977	0.000266616	0.006947444	Up	5.77E-07	3.51E-11	4.16E-06	7.26E-07	7.01E-27	6.34E-06	0	0.000573662	0.02111345	1.81E-05	0.002352571	0.0165187	0.1561814	0.2627121	0.000519177	0.08893308	Chr20:50292720:50316437:+	3	5002	undefined
LINC01270:3	2.146732486	1.551728442	2.102793778	9.599537593	3.262964913	0.0354838	0.224112729	Up	1.19E-06	2.87E-10	7.48E-06	4.75E-22	1.61E-26	0	0	0.002536459	0.04627622	2.08E-17	0.07286615	0.1138609	1.52E-10	0.000117817	0.03427632	2.03E-09	Chr20:50292760:50314767:+	3	3292	intergenic
LINC01270:6	2.142343883	1.55235767	2.10715679	9.653559552	3.271061005	0.035103991	0.222901293	Up	1.20E-06	3.06E-10	7.61E-06	4.88E-22	1.65E-26	0	0	0.002595339	0.04827826	2.22E-17	0.07640473	0.1120126	1.21E-11	0.000127852	0.03713111	2.08E-09	Chr20:50297806:50314767:+	3	3260	intergenic
LINC01271:3	1.094703674	1.399984836	2.220143803	8.622867178	3.108167658	0.026409008		Up	0.005130242	0	0.001463964	0.001441198	0	0.002825948	0	0.01196227	0.002941881	0.03662973	0.004086604	0.01605659	0.06753878	0.01862443	0.02931801	0.05004043	Chr20:50319266:50321410:-	1	2145	undefined
LINC01277:12	1.372406923	1.246505832	-2.129012727	0.158898038	-2.653826781	0.033253207		Down	0	0.01448757	0.0554865	0.01261443	0.01580554	0.01747765	0.05090808	0.02531165	0	0.003450777	0	0	0.003966299	0.003642836	0.002193984	0.000242005	Chr6:143011656:143060754:-	7	3674	undefined
LINC01278:23	8.75020928	0.771674104	2.916404526	4.758523018	2.25051385	0.003540911	0.049052387	Up	1.07E-05	0.04475362	0.04157677	0.000945003	1.99E-05	0.09056275	0.032103	0.009286589	0.0566954	0.07981665	0.02832828	0.005094631	0.05297974	0.2455023	0.06488978	0.09496773	ChrX:63426560:63431612:-	1	5053	intergenic	ENSG00000235437.3;RP11-357C3.3;ENSG00000235437.7;LINC01278;
LINC01278:37	8.75020928	0.771674104	2.916404526	4.758523018	2.25051385	0.003540911	0.049052387	Up	1.07E-05	0.04474529	0.04161368	0.00094437	1.98E-05	0.09079462	0.03243632	0.009302058	0.05668086	0.07975699	0.02834138	0.005136259	0.0528409	0.2453989	0.06499257	0.0947232	ChrX:63426560:63431611:-	1	5052	undefined
LINC01278:7	13.10932516	0.657718597	2.701396003	3.426553921	1.77675839	0.006904907	0.077576215	Up	0.003397471	0.07187701	0.1320541	0.06692584	0.05532379	0.01507681	0.06633392	0.0868083	0.02811256	0.049514	0.06315961	0.106655	0.3819753	0.7253438	0.2976634	0.1029036	ChrX:63426559:63561063:-	4	2956	intergenic
LINC01284:7	5.237192906	0.982503559	-2.450237147	0.188499589	-2.407366718	0.014276215	0.129069247	Down	0.1015962	0.001650375	0.1496777	0.1790454	0.1636807	0.01668597	0.000135847	0.005264887	5.81E-05	0.000117104	0.02591956	0.02979294	0.00815619	0.01382636	0.000892426	0.003382465	ChrX:51169820:51396513:-	7	3100	undefined
LINC01303:8	1.496550121	1.271245726	1.959977658	5.624064816	2.491613221	0.049998402		Up	0	0.001588717	0.004450194	0.001425817	0	0	0	0.01372315	0.005728062	0.004806823	0.006240949	0.001200257	0.03418602	0.07541156	0.01146472	0.003689984	Chr14:61556320:61570653:-	6	5098	antisense
LINC01311:3	19.08198088	0.789560453	2.84922631	4.755629811	2.249636417	0.004382569	0.056175203	Up	1.78E-18	0.9874127	0.04839776	0.7217302	3.65E-10	0.08647182	0.5034259	7.15E-12	0.5826544	0.4489012	1.11133	1.619366	0.8530275	0.296752	0.5531393	0.01078915	Chr22:19171706:19172832:+	1	1127	intergenic	;LINC01311
LINC01315:10	65.80645873	0.789322842	2.320077284	3.558551207	1.831289996	0.020336697	0.161493661	Up	0.6440676	0.9353346	1.753642	1.869962	0.01341077	0.3782107	1.515637	1.311617	4.972987	2.836883	3.737746	1.991326	3.728839	6.36E-07	5.09658	3.088588	Chr22:42364400:42369249:-	2	861	undefined	lnc-C22orf32-1
LINC01315:11	7.501171774	1.24276948	3.533490195	20.98539587	4.391313773	0.000410111	0.009796895	Up	9.66E-09	5.53E-26	1.70E-28	3.88E-05	0	3.90E-27	4.20E-26	0.1359665	2.908689	6.78E-24	2.16E-23	3.17E-08	1.501193	0	1.120319	1.132729	Chr22:42364402:42369249:-	2	516	undefined	lnc-C22orf32-1
LINC01315:12	46.76328153	0.454404757	4.646983444	4.321737311	2.111611383	3.37E-06	0.000205	Up	0.04269212	0.1370039	0.09786122	0.1249179	0.1173709	0.05581187	0.05948891	0.2787592	1.212751	0.3891721	0.5732773	0.2614049	0.4432764	0.0888675	0.2701424	0.2799221	Chr22:42364407:42369249:-	1	4843	undefined	lnc-C22orf32-1
LINC01315:13	11.89521132	1.132489513	2.887915753	9.650035873	3.270534305	0.003878037	0.052080595	Up	4.28E-07	4.86E-06	0.1434977	0.03242455	1.60E-18	0.07016152	5.19E-26	0.03881934	0.264592	0.06988795	0.7360016	0.4116164	1.225165	5.77E-08	1.535446	4.14E-23	Chr22:42364525:42369249:-	2	1155	undefined	lnc-C22orf32-1
LINC01336:1	7.373017109	0.943489718	-3.747012377	0.086253831	-3.535267649	0.000178953	0.00504042	Down	0.6378997	0.8217911	0.6599674	0.9247206	1.901269	1.75213	0	1.944485	0.1652859	0	0	0.476398	0	0.1854812	0	0	Chr5:75047897:75053769:-	2	396	intergenic
LINC01336:7	1.492905726	1.504201395	-2.246437588	0.096115002	-3.379094553	0.024675993		Down	0	0.1949402	0	0.3732874	0.3496018	0.2031032	0	1.170339	0	0	0	0	0	0	0	0	Chr5:75053648:75054060:-	1	413	undefined
LINC01351:1	2.217193303	1.559051847	-1.99961167	0.115223088	-3.117498266	0.045542213	0.261170037	Down	0.3310323	1.605188	0	0	0.7167252	0.7855063	0	0	0	0	0	0	0	0	0	0	Chr1:190475573:190476027:+	2	329	antisense
LINC01351:2	3.366691777	1.339572001	-3.512902638	0.038319273	-4.705786017	0.00044324	0.010333029	Down	4.25E-15	0.1657609	0.4547731	0.8633785	1.21103	0.4909135	1.47E-22	0.7181822	0	0	0	0	0	0	0	0	Chr1:190475869:190480649:+	2	438	antisense
LINC01351:22	4.90659674	1.358175953	-3.326409018	0.043650781	-4.517848739	0.000879727	0.017534107	Down	1.74E-06	3.03E-07	0.0424143	0.3030064	0.2516018	0.9875282	0.000156253	0.2390783	0	0	0	0	0	0	0	0	Chr1:190478328:190481413:+	3	1432	undefined
LINC01359:14	14.30551583	0.776278097	1.961687328	2.873511666	1.522814906	0.049798898	0.275431865	Up	7.84E-05	0.450499	2.15E-27	0.1034292	0.1190857	0.05184024	0.000639562	0.9378104	0.2571536	0.3774941	1.12E-06	0.05559351	0.2764088	1.007276	0.0526291	0.3825144	Chr1:64991876:65002436:-	3	1916	undefined
LINC01376:6	14.9928273	0.554992183	2.218960654	2.348119478	1.231505818	0.026489401	0.189947052	Up	0.1134453	0.05713428	0.2858618	0.1912806	0.1173211	0.1570407	0	0.2572162	0.3870619	0.2441893	0.417904	0.226445	0.2883458	0.1147465	0.08538086	0.40992	Chr2:18986451:19026971:-	4	1949	intergenic	ENSG00000236204;AC092594.1;ENSG00000236204.1;OTTHUMG00000151766.2;ENSG00000236204.5;LINC01376;
LINC01389:1	27.01138994	0.908735663	-2.568228369	0.19835536	-2.333840711	0.010221979	0.103448011	Down	0.6676325	0.8657594	0.8506571	0.7678245	1.177212	1.355977	1.394953	0.8031482	1.21E-07	0.000547359	0.812383	0.8331454	0.1822794	1.03E-35	0.05168331	0.4722876	Chr1:47380746:47437685:-	5	1279	antisense
LINC01389:2	2.385300366	1.26303934	-2.268386828	0.137255722	-2.865061802	0.02330564	0.176995421	Down	0.2172922	0.5209205	0.002141117	0.1951522	0.09133635	3.60E-14	2.87E-05	0.2013329	6.14E-15	9.42E-07	6.09E-12	0.03252021	9.73E-07	9.49E-37	3.17E-28	0.03010467	Chr1:47380746:47437685:-	3	950	antisense
LINC01394:56	4.591284133	1.160438693	-2.201603532	0.170184798	-2.554825925	0.027693326	0.194246842	Down	0.1138583	0.1291143	0.08047556	0.09665524	9.21E-09	0.000739109	0.06279353	0.1797085	0	0	0.01964171	0.008837083	0.03232377	0.006620737	1.91E-12	0	Chr6:1321528:1389421:-	3	3259	undefined
LINC01394:58	1.568356797	1.131875993	2.060003033	5.033870066	2.331667978	0.039398251		Up	6.05E-24	0.01534064	2.67E-25	5.04E-35	0.008898	8.66E-33	4.14E-33	0.03551002	0.05230631	0.01224666	0.009668423	0.01849505	0.04407156	7.45E-36	0.05146471	0.04055367	Chr6:1297880:1359169:-	6	2430	antisense
LINC01402:2	1.503587681	1.512190776	-2.148919838	0.105142893	-3.249576757	0.031640755		Down	0.465811	0.2967705	0.264128	0	0.2658423	0.1444806	0	0	0	0	0	0	0	0	0	0	ChrX:120118060:120119681:-	2	445	intergenic	XLOC_008222;linc-RHOXF1-1;TCONS_00017087
LINC01410:18	13.97854411	0.902164177	2.671966928	5.31678027	2.410552844	0.007540808	0.08274594	Up	0.000461301	0.1516535	2.61E-05	0.05637113	0.03465217	3.26E-10	3.51E-14	0.002295954	0.06256025	0.05798347	0.1259268	0.03532989	0.2718467	0.02279034	1.81E-09	0.03061809	Chr9:62802754:62813485:+	3	7682	undefined
LINC01424:5	15.125473	0.502516782	2.691270849	2.553380899	1.352408767	0.007118038	0.079187035	Up	0.08825417	0.155812	0.1678321	0.01100233	0.06424669	0.04060587	0.01417026	0.1771079	0.3496938	0.09951181	0.3453784	0.1162684	0.1377552	0.1265487	0.05413395	0.1301604	Chr21:44801880:44805253:+	1	3374	undefined
LINC01426:10	6.675370735	0.9961379	1.99547742	3.966236449	1.987770687	0.045990834	0.262245182	Up	0.000254709	0.00369628	0.02943046	0.005299081	2.66E-07	0.04321077	8.51E-06	0.009514119	0.005065119	4.02E-17	0.005690419	0.004660434	0.06410563	0.3281631	0.07647849	0.04367868	Chr21:34745840:34785180:+	4	5760	undefined
LINC01427:6	54.90639646	0.503169383	-2.473624746	0.422009612	-1.244652237	0.01337501	0.123530779	Down	0.2546289	0.5550716	0.2741596	0.3957477	0.3927893	0.6866143	0.6852542	0.75502	0.3924416	0.01684641	0.07257972	0.1431333	0.1491866	1.748146	0.1078145	0.1103492	Chr20:22263065:22282486:-	4	4566	intergenic	ENSG00000225321.2;LINC01427;
LINC01446:6	13.73691057	0.878507078	-2.85803841	0.17545744	-2.510806972	0.004262688	0.055207729	Down	0.006445396	0.06036159	0.07027058	0.7052051	0.03010173	0.3054663	4.53E-07	0.4349957	0.03089773	0.00325129	3.82E-05	0.05592316	0.006881635	0.03012669	0.007151958	1.36E-05	Chr7:53762479:53811940:-	4	4349	undefined	FLJ45974
LINC01449:1	1.747511922	1.382917999	3.205107998	21.59164925	4.432401541	0.001350118		Up	0	0	0	0	0	0	0	0	0.08651663	0.1078166	0	0.03291283	0.1757846	0.367174	0.03889824	0.1029985	Chr7:41097495:41108614:+	2	899	intergenic	XLOC_006059;linc-MRPL32-4;
LINC01480:20	3.529309424	1.304093243	-3.762793814	0.03333002	-4.907033988	0.000168026	0.004810473	Down	0.2762902	0.09763429	0.9285008	0.3092874	1.55E-14	0.08517114	0.6780796	0.1091218	9.71E-22	1.06E-16	0.000406573	0	5.10E-27	1.51E-21	2.71E-10	5.81E-09	Chr19:41535183:41536866:+	3	741	undefined
LINC01503:5	18.59366725	0.774069908	4.419026141	10.70813373	3.420635157	9.91E-06	0.000486822	Up	0.05062208	0.5724193	0.03683588	3.65E-14	0.08997172	0.1837219	0.0115074	0.007680835	0.2280997	2.037836	0.1167214	1.516599	1.729027	3.930539	0.5582388	0.01018721	Chr9:129336879:129347464:+	4	783	intergenic	ENSG00000233901;RP11-65J3.1;ENSG00000233901.1;OTTHUMG00000020778.5;ENSG00000233901.5;LINC01503;lnc-PPP2R4-5
LINC01503:6	18.81415279	0.959109969	4.111967847	15.38901891	3.943829354	3.92E-05	0.001486644	Up	0.001426587	0.06868092	0.05144746	5.99E-05	2.12E-16	0.01492541	0.1245588	0.03714078	0.9284338	0.1051803	0.1952211	1.431913	4.40E-07	9.371799	1.49952	0.01785307	Chr9:129336923:129347477:+	4	752	intergenic	lnc-PPP2R4-5;LINC01503
LINC01504:1	6.738002522	0.895497463	-2.246642456	0.247952793	-2.011862619	0.024662887	0.182691356	Down	0.1583101	0.1612444	0.2740347	0.1771784	0.01561553	0.09882144	0.5435226	0.2769326	0.04957229	0	3.02E-06	0.0837366	0.2090742	0.07887371	0.0305604	3.32E-19	Chr9:72305017:72315464:+	3	1742	intergenic
LINC01504:4	58.84402537	0.431914726	-2.739362504	0.440382485	-1.183171005	0.006155846	0.071979011	Down	1.0867	1.010529	1.40086	1.579338	0.8124417	2.151906	0.5317812	1.03509	0.6409804	0.04486094	0.5010761	0.4340525	0.4351234	1.227511	0.1717619	0.6849234	Chr9:72305436:72343210:+	5	2078	intergenic	ENSG00000225434;RP11-63P12.6;ENSG00000225434.1;OTTHUMG00000020007.1;ENSG00000225434.2;LINC01504;
LINC01504:7	10.83222861	0.681098848	-2.488554062	0.308865084	-1.694951305	0.012826373	0.120466407	Down	1.768112	0.1462614	0.5335774	1.106056	0.3088371	1.09463	3.82E-12	0.5097762	0.3163723	0	0.06733885	0.214582	0.2627218	0.7697505	0.05612837	0.05426225	Chr9:72314987:72315652:+	1	666	intergenic
LINC01515:11	18.44999488	0.756445223	-2.019747774	0.346798952	-1.527828554	0.043409557	0.25409746	Down	1.36E-25	1.397482	2.132469	3.49087	1.661588	4.913989	1.414002	1.102888	4.94E-63	0.4940135	2.175883	0.04562246	0.1783657	1.836127	1.424952	0.000376894	Chr10:65585484:65615734:+	2	418	intergenic	XLOC_008501;linc-LRRTM3-2;
LINC01515:12	6.851305974	1.288753559	2.524109882	9.533167151	3.252955592	0.011599167	0.112501576	Up	2.35E-25	0.01289117	0.000168596	5.20E-06	7.67E-14	0.4971802	0.02327892	1.47E-08	3.05E-63	0.6143574	4.58E-20	0.05994371	1.108393	0.8131408	6.45E-14	1.842445	Chr10:65585522:65638047:+	3	585	intergenic	XLOC_008501;linc-LRRTM3-2;
LINC01550:1	18.38722853	0.737282654	-2.954064272	0.220984893	-2.177980345	0.003136187	0.045116164	Down	0.07188366	0.1759128	0.1197132	0.1158881	0.1248082	0.09741008	0.0914003	0.1400553	0.04111465	0.000128946	0.008708658	0.03573138	2.52E-11	0.1301426	0.02142257	0.02389278	Chr14:97926330:98542334:-	18	8079	intergenic
LINC01550:11	11.57242028	1.017927562	-4.415362203	0.044362397	-4.494518884	1.01E-05	0.000493988	Down	0.3258673	0.2124444	0.1943944	0.009542881	0.2127525	0.4312578	0.6386984	0.4472881	5.90E-09	0.000490721	0.006995129	0.05051874	0.004858947	0.03062114	7.53E-07	3.55E-16	Chr14:97957930:97978110:-	4	2455	intergenic	ENSG00000246223;ENSG00000246223.8;LINC01550;
LINC01550:18	7.353540273	1.197303648	-2.455297714	0.130331985	-2.939736909	0.014076795	0.127841783	Down	3.98E-21	1.555104	1.904752	0.2940692	2.167158	0.2913771	0	6.14E-23	0.09411821	0.02546338	0	5.24E-40	0	0.1209718	1.54E-27	4.25E-18	Chr14:97968842:97978065:-	3	538	intergenic	ENSG00000246223.8;LINC01550;
LINC01550:5	1.413092128	1.45545864	-2.522030012	0.078524661	-3.670710372	0.011667975		Down	0.02120739	0.09791074	0.02202128	0.07583067	0.07359009	0.009450145	4.01E-06	4.94E-11	7.59E-09	0.000540166	9.29E-10	0.002231662	8.51E-10	0.00144082	1.12E-06	5.06E-16	Chr14:97957930:97978124:-	3	2314	intergenic	XLOC_011117;linc-ATG2B-2;
LINC01555:1	12.00815916	0.751621189	2.847037956	4.407296798	2.139894054	0.00441281	0.056396706	Up	0.03373071	0.06108096	0.01408203	0.02549817	0.0130469	0.01322955	0.05562331	0.0910926	0.2593503	0.02150083	0.288132	0.1382252	0.2764226	0	0.561312	0.05415082	Chr1:84628230:84635020:-	3	2884	intergenic	ENSG00000180869.4;LINC01555;FLJ35487
LINC01558:3	12.46202838	0.851757749	2.117305318	3.490493952	1.803431212	0.034233944	0.219780741	Up	0.03881498	0.02701687	0.01152427	0.3932295	0.2469592	0.1383617	1.32E-24	0.06748774	0.3831692	0.193694	0.2449423	0.1659241	0.8801057	1.55E-22	0.02708017	0.4828782	Chr6:167784539:167796859:-	4	1650	intergenic	HGC6.2;dJ431P23.4
LINC01558:4	14.42623634	0.894510025	2.007160602	3.471177838	1.79542528	0.044732565	0.258057286	Up	0.03415568	0.1149498	7.85E-05	0.3619636	0.2026143	0.1898891	1.23E-24	0.09364031	1.280585	0.1695609	0.2250618	0.1618389	0.659514	0.000175389	0.0388808	0.5144022	Chr6:167784537:167796859:-	4	1652	intergenic	ENSG00000146521.9;LINC01558;HGC6.2;dJ431P23.4
LINC01559:5	128.5217123	0.705672787	-5.457780344	0.06928049	-3.851407064	4.82E-08	5.97E-06	Down	10.39941	18.76638	9.707638	8.807879	15.37627	27.62726	9.683281	2.587692	0.3247184	0.1761405	0.8254641	0.4026232	4.096606	2.37E-28	1.153867	0.1859612	Chr12:13374798:13376675:-	3	573	intergenic	ENSG00000180861.9;LINC01559;FLJ33810
LINC01564:1	3.41968822	1.132156446	2.43146844	6.740252632	2.752802666	0.015037758	0.133232396	Up	0.08720102	0	0	0.04945079	0.1071038	0	0	0	0.05666654	0	0.5339301	0.169706	1.029298	0.3851586	0	0.251271	Chr6:53628380:53631394:+	3	566	intergenic	XLOC_005327;linc-LRRC1-1;ENSG00000235899.1;RP11-345L23.1;OTTHUMG00000014881.1;LINC01564;TCONS_00011314
LINC01569:14	4.367622384	1.313660167	2.13591725	6.992795967	2.805869411	0.032686159	0.21432336	Up	0.001474617	0.2217791	4.47E-25	2.47E-14	1.21E-20	0.0002054	0	0.000163104	1.07E-18	0.1571433	0.01743979	0.4600322	0.12229	3.81E-12	1.32E-05	0.1137817	Chr16:4246011:4252035:-	3	1653	intergenic	XLOC_011867;linc-SRL;TCONS_00024567
LINC01572:7	2.43566551	1.552514593	2.08612816	9.439722253	3.238744411	0.036967015	0.230415081	Up	1.17E-13	1.51E-35	4.37E-10	1.37E-07	3.50E-29	3.08E-39	1.84E-42	7.73E-41	7.76E-29	0.07180649	1.29E-14	0.3844331	4.42E-18	7.73E-28	0.4418605	0.6729996	Chr16:72479751:72627686:-	8	568	sense-overlapping	ENSG00000261008.2;AC004158.2;OTTHUMG00000173457.2;ENSG00000261008.6;LINC01572;
LINC01579:12	4.067230708	0.89166906	2.344828571	4.25987497	2.090811087	0.01903583	0.154884859	Up	0.000131257	0.1930899	0.02938943	0.04574867	0.01808351	0.03659059	0	0.0112288	0.1654738	0.3095636	0.04069212	0.07037327	0.05861822	0.03367924	0.1504296	0.1021388	Chr15:94064369:94070876:-	3	1388	undefined
LINC01593:1	2.952075225	1.431874332	1.996551144	7.254168892	2.858810335	0.045873965	0.262064103	Up	0	0	0.2021766	0	0	0	0	0	0	0.1583158	0	0.1664549	1.151739	0	0.3170597	1.074767	Chr2:108049200:108052755:-	3	388	intergenic	XLOC_002255;linc-ST6GAL2-5;ENSG00000231221;AC023672.2;ENSG00000231221.1;OTTHUMG00000153366.1;LINC01593;TCONS_00003364
LINC01594:2	10.74403557	0.937246915	2.979847853	6.929989692	2.792853207	0.002883916	0.042421996	Up	0.1161347	0.07916471	0.02084953	0.1041121	0	0	0	0.02134233	0.5186494	0.08163356	0	0.8315309	1.274338	0	0.318169	0.3683156	Chr2:108167129:108288736:-	5	1245	undefined	TCONS_l2_00015893
LINC01597:8	32.38640624	0.629937908	-2.704636335	0.306986484	-1.703752956	0.00683792	0.077222362	Down	1.090427	1.064798	1.087591	1.035955	0.6866695	0.9159107	0.803023	0.525884	0.1646087	0.1675557	0.3615176	1.651973	0.3763112	0.7138841	0.02288458	1.01E-09	Chr20:30286804:30289968:-	3	1408	undefined
LINC01605:1	13.85753599	0.840366154	4.214464778	11.64544251	3.541693556	2.50E-05	0.001026247	Up	0	0.06309942	0.1162147	0.2026044	0.1115237	2.29E-27	0	0.0667802	5.41E-25	0.6948284	0.2513312	1.061905	1.795017	1.47E-05	1.800026	1.557892	Chr8:37450763:37554183:-	6	733	intergenic	ENSG00000253161.1;RP11-150O12.1;OTTHUMG00000163996.2;ENSG00000253161.5;LINC01605;TCONS_00014973
LINC01605:12	5.264446717	1.209617945	3.861494935	25.47364612	4.670933566	0.000112695	0.00348222	Up	0.0008629	8.43E-27	1.69E-11	9.08E-14	1.93E-25	0.01801202	1.54E-26	0.007823716	0.06765949	1.41E-09	4.33E-29	0.01028582	0.04627901	0.8153897	0.7287331	0.2179925	Chr8:37406621:37493862:-	5	1357	intergenic	XLOC_007053;linc-DUSP26-5;TCONS_00014973
LINC01605:20	20.70251213	0.874874236	6.535928412	52.64101417	5.718115379	6.32E-11	1.96E-08	Up	2.20E-05	9.30E-21	6.40E-16	1.29E-19	2.29E-05	1.47E-28	0.03577237	0.03060292	0.000346816	0.1253888	0.02397369	0.1823786	0.3761873	0.7461667	0.8338314	0.2686813	Chr8:37403478:37493866:-	5	3663	undefined	TCONS_00014973
LINC01605:4	20.49328453	0.979332028	2.951154681	7.413528171	2.890160299	0.003165883	0.045343507	Up	0.3705177	0.1283629	0.2198127	0.3708267	0.04923203	0.05413802	0	0.2077448	0.01666113	1.470049	1.507262	2.975424	0.6140203	0.02498964	4.097027	2.974596	Chr8:37516406:37521386:-	3	528	intergenic	TCONS_00014973;LINC01605
LINC01605:8	3.78446797	1.218112096	3.300285773	16.22467888	4.020118019	0.000965864	0.01882576	Up	0.000450276	0.06373438	8.89E-29	2.26E-16	0.006476967	7.66E-08	8.42E-27	1.80E-26	0.03878889	0.1401237	0.000126134	0.154504	0.000173756	0.2031964	0.3065542	0.08656146	Chr8:37406464:37493913:-	7	1649	intergenic	TCONS_00014973;LINC01605
LINC01612:1	46.45512968	0.59345627	-5.054891071	0.125012408	-2.999856798	4.31E-07	3.70E-05	Down	1.961972	1.424952	2.553578	2.907872	1.854308	1.00249	2.077577	2.202608	0.4168952	0.006657791	0.3153876	0.2245071	0.7357282	0	0.3410235	0.1583031	Chr4:170226591:170283722:+	3	1259	intergenic	RP11-789C1.1;TCONS_00008319
LINC01612:2	15.87977468	0.935053539	-3.89016756	0.080352407	-3.637514944	0.000100175	0.003170388	Down	0.3768896	1.471621	2.902932	2.575292	3.315676	3.302111	1.384746	8.455959	6.38E-22	0	3.16E-19	0.7462539	0.6197198	0	0.6668344	0	Chr4:170226605:170273824:+	2	345	intergenic	XLOC_003775;linc-GALNTL6-4;RP11-789C1.1;TCONS_00008319
LINC01612:4	24.60833229	0.888915968	-5.394794722	0.036008488	-4.79551917	6.86E-08	8.00E-06	Down	0.1348161	0.05879348	2.265642	0.2939976	1.150313	2.107261	1.36E-13	2.543812	3.71E-10	0.005829381	0.02209123	0.000347656	0.2354062	0	3.77E-11	0.03932506	Chr4:170226610:170283976:+	3	1494	intergenic	RP11-789C1.1;TCONS_00008319
LINC01612:6	13.93093067	1.193526835	-5.267938523	0.012802541	-6.28742599	1.38E-07	1.44E-05	Down	1.78E-19	0.3697845	4.282547	2.869022	0.4847512	5.321763	4.33E-22	2.199795	1.15E-14	0.02623049	1.65E-09	1.27E-22	2.55E-27	0	1.63E-19	1.20E-07	Chr4:170273919:170283079:+	3	469	intergenic	XLOC_003775;linc-GALNTL6-4;ENSG00000250266;RP11-789C1.1;ENSG00000250266.1;OTTHUMG00000160893.1;LINC01612;TCONS_00008319
LINC01612:7	14.98191844	0.661745761	-3.530394097	0.198028046	-2.336223327	0.000414941	0.009867133	Down	0.5057906	0.3403563	1.015699	1.285256	0.4394749	1.560242	2.084337	1.022694	0.1729319	0	0.2426178	0.2614525	0.3059102	0	0.09215557	0.2180022	Chr4:170276585:170279098:+	2	826	intergenic	XLOC_003775;linc-GALNTL6-4;RP11-789C1.1;TCONS_00008319
LINC01612:8	43.53300713	0.611168437	-4.618116185	0.141370514	-2.82244685	3.87E-06	0.000228752	Down	1.775536	1.325781	2.450259	2.603314	1.688988	0.8648498	1.852595	1.947972	0.4026004	0.006646224	0.306374	0.2205556	1.055206	0	0.3256384	0.15515	Chr4:170226591:170283723:+	3	1260	undefined	LINC01612
LINC01614:14	94.22536922	0.839436753	7.986885098	104.2920148	6.704484891	1.38E-15	1.64E-12	Up	0.006572601	0	0.005211494	0.03052515	0.01466242	0	0.04581489	0	0.3235545	5.873389	0.06742411	0.5890653	4.12993	4.946464	2.640956	0.1145365	Chr2:215718043:215720946:+	2	2170	undefined	LINC01614
LINC01615:11	0.942842149	1.503666411	2.202172068	9.926823702	3.311332171	0.027653156		Up	0	0	0	0.000623996	0	0	0	0	9.28E-06	0.02218832	0	0.006108311	0.012917	0.01136818	0.005257828	0.007835381	Chr6:169153188:169162967:-	3	5737	undefined
LINC01615:2	2.277257188	1.547694819	2.123385269	9.75642348	3.28635238	0.033721581	0.217668843	Up	0	0	0	0.003408939	0	0	0	0	0.06496666	0.09063593	0	0.06083135	0.000557332	0.5099362	7.37E-10	0.001084197	Chr6:169157162:169162994:-	2	1643	intergenic	XLOC_005935;linc-DACT2-1;
LINC01615:8	2.328570899	1.400340901	3.006363275	18.50615736	4.209933458	0.002643929	0.039774388	Up	0	0	0	0.000788693	0	0	0	0	0.01528628	0.007761408	0	0.000355307	0.007114714	0.1283498	0.03342443	0.004666621	Chr6:169152336:169163003:-	3	6629	undefined
LINC01623:7	17.50104603	1.228068439	3.424261703	18.44589293	4.205227724	0.000616472	0.01340224	Up	0.05071709	0	0	0	0	0.04326839	0	6.17E-09	1.949328	0.2215125	0.378015	3.12E-15	0.8567503	0	0.8548886	1.33E-05	Chr6:28861951:28865888:-	3	1889	undefined
LINC01624:2	2.287542762	1.112399369	-2.644045723	0.130196738	-2.941234793	0.008192159	0.087716972	Down	0.008008962	0.07254141	0.05548128	0.02670747	0.01160444	0.1028311	0.02701451	0.04463648	0	0.003853461	0	0	0	0.03532257	0.01179076	0	Chr6:170272474:170279887:+	2	3265	intergenic	ENSG00000227508.2;RP5-894D12.3;ENSG00000227508.6;LINC01624;TCONS_00011425
LINC01637:2	30.18440176	0.612475403	-3.596686291	0.217203328	-2.202881887	0.000322297	0.008107099	Down	0.5277679	0.829678	0.9498195	1.735502	1.414137	3.331797	4.530497	2.508099	0.05184344	0.7301234	0.04489635	0.5433722	0.07113183	0.451452	0.7393375	0.3783699	Chr22:20957089:20965072:+	3	878	intergenic
LINC01637:7	17.90960705	1.062198746	-3.523399654	0.074710214	-3.742550694	0.000426048	0.010057978	Down	0.004825235	1.100966	2.129054	3.921407	2.023381	2.119195	6.34E-17	3.289039	0.000257899	0.005643073	2.17074	3.66E-08	0.1965033	4.93E-20	0.02053414	4.66E-17	Chr22:20957237:20964683:+	2	543	intergenic
LINC01638:6	6.724945866	1.136433605	2.595165018	7.723382041	2.949232737	0.009454551	0.097495394	Up	0.01141048	3.27E-07	2.31E-05	3.77E-27	3.40E-19	0.008407596	1.51E-26	0.02561878	0.03178735	1.16E-06	0.01317188	0.03364908	0.02772052	0.3205848	0.04317996	5.92E-29	Chr22:27214661:27224679:-	3	7277	undefined
LINC01645:3	4.145934335	0.899040751	-2.54795578	0.204374049	-2.290716078	0.01083562	0.107887107	Down	0.3051949	0.03653467	0.1762973	0.3963939	0.315879	0.7800576	0.0470067	0.6368874	0.04250129	0.03774463	0.1157237	0.02950361	0	0	0.04668879	0.02370532	Chr1:177351586:177366458:+	4	677	intergenic	LOC102724661
LINC01655:2	1.12596252	1.477699421	2.466569429	12.50859822	3.644848218	0.013641428		Up	0	0	0	0	0	0	0	0	0.1282089	0.2089886	0	0.1086574	0.3837263	0.1747348	0.113807	0	Chr1:221840190:221840698:-	2	427	intergenic
LINC01659:4	15.66266714	0.913882318	-2.142448587	0.257394676	-1.957945881	0.032157402	0.212322299	Down	0.5968295	0.8747809	1.508393	1.093182	0.1939121	0.02739348	0.4068642	0.1700984	0.05252522	0	0.000150291	0.7206248	0.05588148	9.26E-08	1.669918	0.0220912	Chr22:23433528:23435071:+	3	953	undefined
LINC01687:3	342.3613453	0.763138009	-7.965805715	0.014792307	-6.07900911	1.64E-15	1.83E-12	Down	1.312998	1.136425	0.693461	0.979	1.874299	3.441767	2.631383	2.87171	0.001424471	1.30E-11	0.05963456	0.0426334	0.01042005	0.04506913	4.90E-09	0.04141298	Chr21:22028376:22062639:-	4	12344	undefined
LINC01687:4	80.51526166	0.819587256	-4.84988531	0.063596704	-3.974904192	1.24E-06	9.07E-05	Down	0.3202927	0.1852826	0.1234893	0.2703758	0.7160088	0.4746963	0.04782147	1.113991	0.001762943	0.01823017	0.001213528	0.07183447	0.04477753	0.000152306	1.54E-06	0.08401684	Chr21:22028376:22062639:-	5	11956	undefined
LINC01687:7	22.31585969	1.002563259	-6.255511496	0.012944239	-6.271545994	3.96E-10	9.85E-08	Down	2.258644	1.698636	0.818556	0.4898886	0.7589339	2.657717	1.289137	3.129565	0	0	0	9.70E-25	0	0	0	0.1485221	Chr21:22040802:22062639:-	3	877	undefined
LINC01687:9	1.867155854	1.357279722	-1.991497922	0.153571271	-2.703019745	0.046426173	0.264035589	Down	0.0485203	0.06681659	0.1189129	1.56E-44	0.2925525	0.1147275	0	0.4550037	2.74E-33	0.09664646	1.21E-32	0	0	6.94E-39	5.78E-32	0	Chr21:22008944:22018156:-	3	795	intergenic	ENSG00000233215;AP000472.2;ENSG00000233215.1;OTTHUMG00000078243.1;ENSG00000233215.5;LINC01687
LINC01694:14	4.516993692	1.304889947	2.294388106	7.966378208	2.993923974	0.021768216	0.169257925	Up	0.000183587	1.31E-16	9.49E-09	2.09E-19	0.001335108	6.96E-07	0.007921508	1.94E-07	0.01274766	1.74E-09	0.06330574	5.54E-05	0.06610847	0.002613302	1.35E-09	0.003059695	Chr21:45593654:45610312:+	4	13284	undefined
LINC01694:3	6.811078133	1.367391809	2.403327919	9.756007801	3.286290912	0.016246611	0.139815103	Up	2.06E-10	3.81E-15	0.000154257	3.06E-16	5.62E-06	5.70E-18	1.21E-05	0.1178439	0.5553645	0.000647049	0.000858743	0.009887804	0.1008628	0.2039058	0.1717241	0.000100744	Chr21:45590771:45599428:+	2	3224	undefined
LINC01694:8	17.68216731	1.19356984	5.219894837	75.07751762	6.230309044	1.79E-07	1.76E-05	Up	5.12E-10	3.28E-18	9.92E-07	0.001035132	6.36E-11	0.002024	6.73E-11	1.74E-07	0.5721327	6.64E-05	0.4974888	0.0251403	0.03363182	0.004705088	0.07623969	2.60E-06	Chr21:45593654:45603056:+	2	6721	intergenic	ENSG00000233922.2;AL133493.2;LINC01694
LINC01697:10	2.577163933	1.214121623	-2.888536161	0.087958438	-3.507034212	0.003870395	0.052056027	Down	0.02733442	0.009285031	0.004582643	0.02208869	0.01450333	0.05178969	0.05052799	0.01652136	4.40E-16	0	0	0	0	0.02500254	0.000469203	0	Chr21:28090132:28141511:+	6	5974	undefined
LINC01697:11	3.307924667	1.252844662	-2.640352289	0.100973508	-3.307951271	0.008281989	0.088368309	Down	0.02768899	0.04964688	0.004584648	0.02238928	0.0144997	0.05278517	0.05349779	0.01675564	4.45E-16	0	0	0	0	0.06611308	0.000471273	0	Chr21:28090132:28141511:+	5	5920	undefined
LINC01705:2	21.60836464	1.133684144	6.691792874	192.1886698	7.586379476	2.20E-11	7.67E-09	Up	0	0	0	0	0	0	0	0	0.7888734	5.498142	0.4300015	2.167781	3.093896	0.2511481	2.505076	0.1638629	Chr1:222041705:222064763:-	3	562	intergenic	XLOC_001215;linc-DUSP10-2;ENSG00000232679;RP11-400N13.3;ENSG00000232679.1;OTTHUMG00000037425.1;LINC01705
LINC01708:3	14.24368422	0.564336891	-2.849993684	0.327971743	-1.608356574	0.00437201	0.056094926	Down	0.05337493	0.1524577	0.09637547	0.07259867	0.08905906	0.1464321	0.1722939	0.1411362	0.02667325	0.00308926	0.01406686	0.01422682	0.07239868	0.110457	0.0776643	0.006446861	Chr1:99420448:99534029:-	6	6193	undefined
LINC01708:4	31.4472931	0.564621195	-3.366819769	0.267761826	-1.900977802	0.000760404	0.015707389	Down	0.1043838	0.3437347	0.1922631	0.1831374	0.2053252	0.3663749	0.4015721	0.3856002	0.06011352	0.005767287	0.02931098	0.02338789	0.1733063	0.2552398	0.1436387	0.01057658	Chr1:99420448:99534029:-	5	6074	undefined
LINC01711:2	5.470059344	0.952694054	3.051998902	7.503799113	2.907621205	0.002273229	0.035639792	Up	0.0385267	0	0.0455471	0	0.08385203	0	0	0.1020588	0.2655376	0.03557623	0.04574104	0.1836444	0.4248263	1.311305	0.2937401	0.1396329	Chr20:58634772:58635738:+	1	967	intergenic	ENSG00000268941.2;RP5-907D15.4;LINC01711;LOC79160
LINC01719:3	7.444770737	0.945509199	2.408975431	4.849071179	2.277708431	0.015997375	0.138491863	Up	5.62E-14	0.005239038	0.1209994	0.2755258	0.224321	3.10E-19	0	0.004831065	0.1056412	0.03665257	0.3165429	0.859414	0.5188011	9.39E-09	0.5517899	5.03E-23	Chr1:146052596:146058799:+	4	1039	intergenic	LOC101928979
LINC01719:9	69.97330048	0.708173818	4.188481987	7.814606773	2.966173279	2.81E-05	0.001130494	Up	0.0940688	0.08166795	0.8460195	0.3429998	0.4179613	1.20E-07	0.5935121	0.008458453	0.6201539	1.537474	3.004463	2.139761	2.140152	0.7742388	0.4229473	1.394174	Chr1:146052623:146061946:+	4	2032	undefined
LINC01725:12	19.21127933	0.675614609	-2.820498598	0.266910866	-1.905570057	0.004794908	0.060152924	Down	0.3458939	0.3318075	0.3013073	0.5535931	0.1871746	0.3233283	0.3613766	0.5386146	0	0.1081382	0.05171678	0.06835744	0.1132933	0.3076589	0.1268993	0.01347209	Chr1:83842769:83861016:-	3	2637	undefined
LINC01725:19	5.721490292	0.691290858	-2.47500895	0.305458637	-1.71095106	0.013323284	0.123337054	Down	0.0917778	0.1004855	0.09020728	0.107746	0.04264408	0.1339645	0.5978542	0.206149	0	0.01913508	0.02456228	0	0.02290187	0.05759523	0.09689049	0.05724676	Chr1:83801516:83860546:-	3	1991	intergenic	ENSG00000233008;RP11-475O6.1;ENSG00000233008.1;OTTHUMG00000009930.1;ENSG00000233008.5;LINC01725;LOC101927560
LINC01725:22	1.103491529	1.480895568	-2.349437253	0.089667488	-3.479271216	0.018801813		Down	0.01554927	0.03801796	0.06011899	0.03631959	0	0.03784353	0	0.02176595	0	0	0	0	0	2.01E-23	5.10E-05	0	Chr1:83378242:83633688:-	12	2652	intergenic
LINC01730:2	3.024478212	1.031549792	2.905962016	7.986949066	2.997644513	0.003661259	0.050313405	Up	0	0.017967	0.04906932	0	0	0.0424487	0.04343369	0.05858155	0	0.0544304	0.1642129	0	0.5215121	0.4577956	0.3826185	0.03243549	Chr20:3808357:3812434:+	4	843	intergenic	ENSG00000275491.1;RP5-1009E24.8;LINC01730
LINC01748:11	5.917926245	1.236682279	2.938811822	12.41813402	3.634376502	0.00329473	0.046651525	Up	0.03121166	2.60E-31	0.008790184	5.82E-30	2.25E-23	6.41E-28	4.47E-27	8.81E-08	0.325679	0.1443955	0.000373942	0.1816495	0.2543957	2.95E-29	0.4798272	4.25E-06	Chr1:60540249:60640491:-	8	1798	intergenic	ENSG00000226476.2;RP11-776H12.1;ENSG00000226476.3;LINC01748
LINC01748:12	21.55473773	0.970027407	5.110412043	31.06546496	4.957239742	3.21E-07	2.86E-05	Up	0.000500549	0.01433168	0.07622267	2.66E-30	0.01203134	7.18E-29	7.00E-28	4.91E-07	0.8074923	0.5979351	0.09659594	0.2587234	0.421684	0	0.528968	0.01972068	Chr1:60515716:60622685:-	8	3229	intergenic	ENSG00000226476.3;RP11-776H12.1;LINC01748
LINC01748:14	6.508937898	1.10189691	3.497238786	14.45600107	3.853596613	0.000470101	0.01083348	Up	0	0	2.31E-47	0.03651562	0.01892464	1.30E-29	0	4.59E-10	0.3505257	0.1408991	0.07896866	0.0458083	0.3148986	0	0.3502232	0	Chr1:60539095:60622532:-	8	2143	intergenic	ENSG00000226476.3;RP11-776H12.1;LINC01748
LINC01748:16	34.06446754	0.85695643	4.58476086	15.23101625	3.9289403	4.55E-06	0.000260817	Up	0.02398103	0.03315299	0.01482957	3.67E-30	0.1492238	0.02836061	9.95E-28	0.01663657	1.009026	0.9203022	0.5111994	0.163235	1.168097	0.03757854	1.033074	7.23E-29	Chr1:60540250:60601677:-	6	2864	intergenic	ENSG00000226476.3;RP11-776H12.1;LINC01748
LINC01748:17	56.34457905	0.58592654	5.275016799	8.519521147	3.090772344	1.33E-07	1.41E-05	Up	0.04597885	0.01844538	0.05747925	0.07853252	0.08033371	1.67E-30	0.08538982	0.01833009	0.5269429	0.4581044	0.1400076	0.4684746	0.8715015	5.80E-24	1.408339	0.02724103	Chr1:60519963:60596206:-	7	5678	intergenic	ENSG00000226476.3;RP11-776H12.1;LINC01748
LINC01748:4	3.722889059	1.236767072	2.141070078	6.267999092	2.648004971	0.032268387	0.212705779	Up	1.53E-10	7.28E-10	0.01191874	8.42E-09	0.000255135	2.91E-08	2.98E-07	0.005725417	7.58E-07	0.04021378	0.001364302	0.002206264	0.03347861	2.82E-07	0.01237156	0.009753816	Chr1:60649466:60867987:-	11	12457	undefined
LINC01748:5	52.92334059	1.115488718	2.547869684	7.170729462	2.842119889	0.010838295	0.107887107	Up	1.50E-10	0.04778677	0.01093587	0.00042232	0.000243371	0.000506851	0.1043735	0.01951332	7.05E-07	0.04553683	1.94E-07	0.2078219	0.7097165	2.74E-07	0.6193639	0.1184577	Chr1:60649466:60867987:-	9	12758	undefined
LINC01748:6	20.28982335	1.002201007	3.644063738	12.57149524	3.652084348	0.000268367	0.006986102	Up	1.48E-10	0.04295927	0.01023118	2.37E-05	0.00023333	0.000477081	1.83E-07	0.01717948	6.74E-07	0.04873335	0.07149369	0.08892039	0.1662528	2.66E-07	0.1707952	0.06025752	Chr1:60649466:60867987:-	10	12829	undefined
LINC01748:7	2.726028278	1.53031956	2.33666116	11.92434634	3.575838279	0.01945681	0.157362033	Up	0	1.24E-05	0	0	0	1.47E-29	0	0	2.11E-29	0.6160879	5.55E-26	0.2995413	0.4175783	0	0.5159859	2.90E-06	Chr1:60660146:60867987:-	4	559	undefined
LINC01748:8	3.749960212	1.313680977	3.806251284	32.0044344	5.000199907	0.000141089	0.004181424	Up	0	2.70E-30	5.19E-65	0	0	0	2.11E-30	2.28E-29	5.71E-31	3.86E-27	0.1321839	0.1366486	0.2333336	0.02199817	0.1631705	0.05563304	Chr1:60667107:60867976:-	10	2183	antisense	ENSG00000231252.2;RP11-436K8.1;AC099792.1
LINC01748:9	9.380242276	1.327779303	3.148824519	18.13800687	4.180944026	0.001639286	0.028233349	Up	4.97E-39	8.37E-16	0.000186432	2.68E-26	1.97E-28	0.0183823	0	3.20E-28	2.30E-30	0.01373382	7.04E-12	0.1729823	0.9160793	3.66E-15	0.6804857	0.01730798	Chr1:60659631:60825584:-	6	2344	intergenic	XLOC_000856;linc-C1orf87-2;ENSG00000231252;RP11-436K8.1;ENSG00000231252.1;OTTHUMG00000008422.1;ENSG00000231252.2;AC099792.1;LOC101926964
LINC01752:3	116.2364686	0.706044338	-6.753474035	0.036695524	-4.768252106	1.44E-11	5.16E-09	Down	14.03578	12.40102	10.03627	17.53902	18.88496	10.71543	16.63141	8.515188	0.9684687	0.3689478	0.2482605	0.3169106	0	0.094275	0.2908944	2.152559	Chr20:10753090:10754027:+	2	499	intergenic	LOC101929395
LINC01781:8	11.56039236	0.964919968	-3.210919259	0.116768245	-3.098280108	0.001323111	0.024053815	Down	1.032651	0.01072793	1.133201	2.635364	1.675411	0.4696618	3.06984	1.398559	0	0.06456748	0	0.1401484	0	1.293915	0.09036813	0.06334573	Chr1:80641287:80646788:+	3	470	intergenic	LOC101927412
LINC01807:2	10.19763505	1.520351408	2.551457679	14.71394578	3.879112275	0.010727335	0.107273352	Up	0	0	0	0	0	0	0	0	0	0	2.966001	0	3.139622	0	0	0.5103878	Chr2:228483261:228611395:-	4	676	intergenic	ENSG00000232023;AC009410.1;ENSG00000232023.2;OTTHUMG00000153589.2;LINC01807
LINC01811:11	24.82244812	0.801493978	5.259806779	18.58032017	4.215703457	1.44E-07	1.50E-05	Up	0.02532767	0.06022662	0.06628178	2.00E-62	0.01153113	0.04169101	2.89E-67	0.03190755	0.1419031	0.5269823	0.6570624	1.111179	1.526621	0.1085857	1.193153	0.4075929	Chr3:34220618:34409338:+	3	1745	intergenic
LINC01811:6	4.79664753	1.15596525	3.688917967	19.21633071	4.26426098	0.00022521	0.006062091	Up	0.01887667	0.02173017	0	0	0	0	0	0	0	0.5673385	0.2300065	0.4994856	0.3212167	0	0.1180473	0.2269214	Chr3:34159408:34435605:+	7	885	intergenic	XLOC_002612;linc-ARPP21-1
LINC01812:3	16.66298254	1.264302235	2.638550229	10.09749097	3.33592495	0.008326137	0.088732826	Up	0	3.60E-25	0	0	0	0.06812221	0	0.02988355	0.01299295	0.2025206	0	0.04222109	0.6831816	0.02631877	1.588753	0	Chr2:67553045:67825616:-	7	2746	undefined
LINC01812:4	7.699565487	1.181412277	3.205882829	13.80835286	3.787469332	0.001346488	0.024346816	Up	0	0.0136103	0.003776156	0	0	9.27E-28	0	0	0.07524723	0.03511154	0	0.02326636	0.1587593	0.01020487	0.3986249	0	Chr2:67559849:67825616:-	5	4786	undefined
LINC01812:5	5.245097098	1.205722607	2.87622869	11.06501847	3.467933954	0.00402458	0.053341008	Up	0	0.01173202	0.003702906	0	0	8.82E-28	0	0	0.0620916	0.02513475	0	0.02187355	0.08050092	0.008709266	0.2616066	0	Chr2:67559849:67825616:-	6	4892	undefined
LINC01819:2	44.83366819	1.160695983	4.397933758	34.40780719	5.104664047	1.09E-05	0.000523171	Up	0.04375967	0	0.001923212	2.50E-34	4.67E-05	0.002076605	2.96E-58	0.009517249	0.02694147	0.6933102	1.001018	0.0218108	2.505509	0	4.490299	0.04933757	Chr2:43027853:43039556:-	6	2169	undefined
LINC01819:3	49.71003019	1.142866494	4.779220378	44.07873261	5.462010838	1.76E-06	0.000120914	Up	0.2335967	0	0.0329295	0	0	0.008599867	0	0.000587189	0.06839829	2.839187	2.449551	0.4488962	3.53699	0	15.2989	0.3395545	Chr2:43032501:43039556:-	4	812	undefined
LINC01819:4	47.68804528	1.57525699	2.058385532	9.464236973	3.242486197	0.03955314	0.241135197	Up	1.09E-05	0	0.0277072	0	0	0.0079383	0	0.003944663	0.002032296	0.4233829	6.489579	0.007114908	6.688863	0	12.20014	2.40E-06	Chr2:43033233:43039556:-	3	801	undefined
LINC01819:5	18.83427947	1.132116278	4.159218603	26.14963827	4.708719085	3.19E-05	0.001255711	Up	0.3100683	0	0.02766769	0	0	0.008883814	0	0.002153911	0.07285795	1.438273	1.282695	0.4591957	2.303167	0	3.563435	0.06679748	Chr2:43032501:43039547:-	4	803	intergenic	ENSG00000231826;AC016735.2;ENSG00000231826.1;OTTHUMG00000152373.2;ENSG00000231826.5;LINC01819
LINC01819:6	22.15959876	1.188972941	4.355823927	36.2260797	5.178956784	1.33E-05	0.000615895	Up	0.05015186	0	0.001566631	2.54E-34	4.82E-05	0.002117631	2.98E-58	0.006997098	0.02859586	0.5503237	0.7301479	0.0240521	0.9933282	0	1.896597	0.02244907	Chr2:43027853:43039543:-	6	2156	intergenic	ENSG00000231826;AC016735.2;ENSG00000231826.1;OTTHUMG00000152373.2;ENSG00000231826.5;LINC01819;LOC102723854
LINC01819:7	5.307726715	1.444108126	3.017482201	20.50026375	4.357570566	0.00254884	0.038759589	Up	1.89E-05	0	0.01136691	0	0	0.008672123	0	0.002715771	0.002318513	0.4242225	1.6409	0.005059389	0.2590324	0	0.3783485	8.02E-07	Chr2:43033233:43039541:-	3	786	intergenic	ENSG00000231826;AC016735.2;ENSG00000231826.1;OTTHUMG00000152373.2;ENSG00000231826.5;LINC01819
LINC01819:8	9.642066784	1.522706874	2.520852683	14.30571508	3.838519708	0.011707085	0.113211851	Up	7.94E-05	0	0.01662923	0	0	0.01057238	0	1.72E-22	0.003444939	1.18E-13	0.7459788	5.31E-19	1.854287	0	3.760076	1.10E-06	Chr2:43036517:43039541:-	2	671	intergenic
LINC01829:2	3.998569377	1.160169705	-2.237357673	0.165429154	-2.595714592	0.025262973	0.185036706	Down	0.02191761	0.03934858	0.02793955	0.006944001	0.0192299	0.006693341	0.06550523	0.005867797	1.20E-05	0.06038024	0.00108126	7.10E-05	0.001841442	0.000241867	0.000321475	0.003297791	Chr2:67383679:67398136:-	3	7276	undefined
LINC01829:9	3.767328487	1.127091586	2.290387796	5.985520936	2.581476814	0.021998846	0.170240035	Up	1.95E-27	0.238646	0	2.12E-16	0.07989421	4.75E-21	4.42E-23	4.26E-25	0.2035206	0.06801828	8.23E-29	0.02954937	0.2514356	0.05263468	0.304742	0.03236359	Chr2:67381806:67392479:-	3	1449	intergenic
LINC01833:4	9.882146301	1.191275214	5.177806637	71.9135991	6.16819271	2.25E-07	2.15E-05	Up	1.84E-07	0.000163177	0.000213854	0.00020595	0	1.36E-17	0.002023901	0	0.003890992	0.001633513	0.2993686	0.04765242	0.07497738	0.002241719	0.03271172	0.03017122	Chr2:44919383:44939232:-	2	8150	undefined
LINC01836:2	3.222810771	1.115539008	2.237334425	5.640542109	2.495833826	0.025264491	0.185036706	Up	0.02013687	0.001696089	0.00637002	0.01782591	0.000253844	0.004313838	7.16E-29	4.18E-07	0.07565151	0.03701516	0.06807751	0.02474281	0.001825184	0.002988985	0.01318724	0.1236703	Chr19:781568:786255:+	2	3204	intergenic	XLOC_012908;linc-PTBP1
LINC01836:6	8.836142268	1.256931418	2.948263212	13.04807125	3.70576466	0.003195648	0.045592984	Up	3.20E-05	1.13E-16	0	0.4488923	0	0	0	0	1.055857	1.07385	2.83E-26	0.3836895	2.67E-11	1.68E-09	0.7224611	0.5906455	Chr19:782796:785080:+	2	829	intergenic	ENSG00000267530.2;AC006273.5;LINC01836
LINC01843:7	190.7180242	0.549843659	-2.470169371	0.390066778	-1.358206964	0.013504909	0.124163026	Down	1.419936	1.781951	1.208202	2.214321	1.681659	1.871762	2.626511	1.802628	0.7162814	0.5675119	0.9010658	0.6280689	0.8910124	0.03493401	0.3997355	0.7073792	Chr5:134506601:134512999:+	2	4828	undefined
LINC01871:2	37.01614607	0.556901238	-4.245086522	0.194239169	-2.364093939	2.19E-05	0.000926181	Down	0.9903203	0.4969874	0.272427	0.9103497	0.4545777	1.014424	0.4467442	1.254197	0.252462	2.51E-24	0.01869715	0.2367375	0.03034968	0.7680238	0.09728369	0.1076699	Chr2:7725420:7731336:+	2	2542	intergenic
LINC01871:4	44.06194867	0.543600795	-4.537362444	0.180927821	-2.466513833	5.70E-06	0.000312454	Down	0.9148489	1.160682	0.8826498	0.8369603	0.6778052	2.201663	1.60872	1.565591	0.04778255	0.2096869	0.230441	0.01833319	0.1493758	0.8797297	0.3420472	0.07517222	Chr2:7725779:7732145:+	2	1985	undefined
LINC01871:5	24.34682777	1.151704171	-2.128912654	0.182772689	-2.451877583	0.033261488	0.216071213	Down	4.673274	8.028842	4.746692	3.853055	6.859571	0.0106899	4.07E-36	19.68092	0.9266375	0.6143615	0	0.5987498	0	5.819308	0.1661985	1.13E-07	Chr2:7725801:7730705:+	2	243	intergenic	XLOC_001331;linc-ID2-3;ENSG00000235576;AC092580.4;ENSG00000235576.1;OTTHUMG00000151591.1;LINC01871
LINC01914:9	4.224964446	1.496556595	2.470210774	12.96733605	3.696810225	0.013503346	0.124163026	Up	0	0	0	1.52E-28	0	6.81E-23	0	4.11E-09	0.001744778	0.4632151	0	0.02120636	6.96E-07	2.291356	0.1042113	7.80E-29	Chr2:41931599:41933723:-	3	789	intergenic	LOC101929723
LINC01915:3	29.52109103	0.625045589	-1.996479202	0.421063429	-1.247890518	0.045881787	0.262064103	Down	1.031862	0.08081962	0.7755321	0.3696153	0.4334084	0.3362028	0.4488577	0.4746241	0.07606789	0.02476472	0.5006591	0.2205245	0.05297275	0.3483167	0.03425137	0.376095	Chr18:24628182:24662198:+	3	2321	intergenic	ENSG00000246302;XLOC_012644;linc-PSMA8-3;AC022884.1;ENSG00000265485.1;RP11-449D8.1;OTTHUMG00000179501.1;ENSG00000265485.5;LINC01915;gene_alias_10=LOC729950
LINC01934:4	5.280928434	0.701117906	-2.060784524	0.367329603	-1.44485293	0.039323602	0.240285335	Down	0.05746555	0.01118845	0.0838074	0.151414	0.1522527	0.2702753	0.2942626	0.1517324	0.04456306	0.02182011	0	0.02106269	0.03383842	0.2319013	0.0620617	0.02184444	Chr2:181123837:181399553:+	5	1765	intergenic	XLOC_001776;linc-ITGA4-1;LOC101927156
LINC01934:5	5.509870752	0.646344303	-2.612184105	0.31027722	-1.688370315	0.008996579	0.09445142	Down	0.05719527	0.1518603	0.08298728	0.1491632	0.1505827	0.2664177	0.2738153	0.1499951	0.04424312	0.02162128	0	0.02095669	0.03351891	0.227545	0.06081984	0.02168438	Chr2:181123837:181399559:+	5	1771	intergenic	ENSG00000234663;AC104820.2;ENSG00000234663.1;OTTHUMG00000154205.2;ENSG00000234663.5;LINC01934
LINC01942:4	5.492528484	0.948367248	2.686069344	5.84571782	2.54738019	0.007229808	0.080123214	Up	0.000267604	1.93E-32	0.01923599	0.004442949	0	0.01040637	0.03412649	0.005262376	0.01816252	0.03299556	0.06753189	0.03841126	0.09268475	0.001282377	0.04427703	0.01321758	Chr5:173689478:173699834:+	2	6565	undefined
LINC01943:2	20.93551898	0.671982134	4.541143232	8.291120686	3.05156712	5.60E-06	0.000307548	Up	0.1736651	1.32E-19	0.000949481	0.4724138	0.4794802	0.9649855	0	0.7186747	2.349865	0.8521683	1.058317	2.276697	1.9869	3.594739	0.4448952	2.025856	Chr2:87439523:87459044:-	2	559	intergenic	ENSG00000280721.1;AC133644.2;LINC01943
LINC01954:2	1.363636861	1.346065957	-2.378561096	0.10869066	-3.201700118	0.017380356		Down	0.04049399	0.048717	0.02237506	0.1996645	0.06414261	0.02357345	0	0.0269815	0	0	0	0.01935937	0	0	0	0	Chr2:10844242:10848652:+	2	1519	undefined
LINC01962:6	6.507965958	1.007778435	-2.37992925	0.189669371	-2.398441376	0.017315962	0.145282704	Down	0.7115827	0.5234419	0.5141213	0.127856	0	0.1433964	4.376713	0.4720015	0.3619325	0.211122	0	0	0	0.1799693	1.03E-34	1.19E-28	Chr5:181188433:181188961:-	1	529	intergenic
LINC01975:2	2.818910727	1.404431813	-2.268743619	0.109857425	-3.186295715	0.023283921	0.176881928	Down	0.2221496	0	0.2209499	0.1436556	1.025136	0.2534829	0	0.2920029	0	0	0	0	0	0	0.09458332	0	Chr17:3977103:3981899:+	2	549	intergenic	ENSG00000263312.1;RP11-459C13.1;OTTHUMG00000177725.1;LINC01975
LINC01977:3	2.576351519	1.355756055	3.658090844	31.11371615	4.959478812	0.000254101	0.00669483	Up	0	0	0	0	0	0	0	0	0.5121583	0.09988546	0.2657856	0.8561718	0.4793034	0	0.3230737	0.2084414	Chr17:79817723:79819588:+	2	397	intergenic	XLOC_012333;linc-CCDC40-3
LINC01977:5	6.271437893	0.879316077	3.772084639	9.964895435	3.316854666	0.000161889	0.004675808	Up	0	0.01124563	0	0	0.009882138	0.010215	0.02415206	0.04738368	0.2342604	0.02186302	0.02411809	0.4911075	0.3698065	0.01259262	0.1217501	0.1499887	Chr17:79823452:79827704:+	3	1788	intergenic	ENSG00000262772.1;RP11-353N14.2;OTTHUMG00000177465.1;LINC01977
LINC01978:2	19.56055627	1.021250759	5.863252105	63.46330111	5.987850661	4.54E-09	7.91E-07	Up	1.77E-15	0.000305117	0.1140467	1.59E-25	0.000116535	2.20E-12	0	3.05E-07	1.318969	2.412044	1.569504	0.1423798	1.427408	0	0.5020733	0.4704491	Chr17:79919301:79925831:+	2	982	intergenic
LINC01978:7	7.362287058	1.114985135	4.241184264	26.51721598	4.728857411	2.22E-05	0.000937866	Up	0	9.29E-45	0	0	0	5.02E-24	0	0.4474802	2.441372	0.8622092	0.966811	0.2957394	0.6782696	0	0.3641632	0.5311582	Chr17:79919374:79919869:+	1	496	undefined
LINC01996:2	1.386520982	1.521860955	2.127371058	9.431994985	3.237562951	0.033389265		Up	0	0.006168409	0	0	0	0	0	0.008693873	0.09848176	0.005957648	0	0.07972798	0.02911548	0	0.2226672	0.04768218	Chr17:4610449:4617649:+	2	1272	intergenic	ENSG00000250077
LINC02000:2	4.276629617	1.305417755	-3.814684798	0.031691565	-4.979757263	0.000136357	0.004084614	Down	0.496399	0.1165468	0.7966448	0.7531989	0.2895817	0.000287601	2.62E-24	0.6762358	0	0	0	0	0	0	0	0	Chr3:134055256:134057648:-	2	640	intergenic	XLOC_003259;linc-SLCO2A1-1;ENSG00000243832;RP11-202A13.1;ENSG00000243832.1;OTTHUMG00000159748.1;LINC02000
LINC02000:3	1.785942055	1.509794731	-2.202387093	0.099776756	-3.325152427	0.027637977		Down	6.23E-12	0.1007226	0.08816012	0.05337982	0.002076318	1.013369	0.3015178	0.01529587	0	0	0	0	0	0	0	0	Chr3:134055250:134057648:-	2	650	undefined	LOC100507210
LINC02001:3	29.28187157	0.937665523	3.703486631	11.10110765	3.472631728	0.000212656	0.005808972	Up	0.2142374	6.49E-16	0.4438029	1.58E-15	2.20E-16	4.696584	5.20E-16	4.05E-13	1.947501	0.2219412	5.664982	0.07676447	2.70081	1.91091	1.671374	0.2410368	Chr17:35568100:35573872:+	2	695	undefined
LINC02009:2	14.81622736	0.576816222	4.10803318	5.167907254	2.369580179	3.99E-05	0.001505637	Up	0.03245701	0.04122321	0.03881304	0.1182416	0.02419951	0.03782669	0	0.06959136	0.1367146	0.08454623	0.1752509	0.2825481	0.8212118	0.1075834	0.05487325	0.2261098	Chr3:46416524:46423591:-	5	2951	undefined	ENSG00000283646.1;RP11-24F11.5;LINC02009
LINC02012:2	10.65186814	0.713795009	-2.66812268	0.267110269	-1.904492652	0.00762764	0.083504269	Down	0.378254	0.363661	0.1962731	0.08067682	0.2851698	0.3415364	0.2271135	0.6123157	0.0409055	0.1774848	0.1476749	0.02561921	0.06731594	1.62E-28	0.09855091	0.01051224	Chr3:197505264:197506986:-	1	1723	intergenic
LINC02023:2	56.35267915	0.766705245	-7.309986463	0.020551607	-5.604604962	2.67E-13	1.70E-10	Down	1.028579	2.429452	1.554498	1.310588	1.58262	1.800176	3.34745	3.007713	0.2443304	0	0	0.03472317	0.05798888	1.76E-71	0	0.03961795	Chr3:165150006:165158062:-	2	1948	intergenic	XLOC_003315;linc-SI;ENSG00000239205;RP11-747D18.1;ENSG00000239205.1;OTTHUMG00000158073.1;LINC02023
LINC02031:2	1.647272431	1.313447733	-2.152227554	0.140940838	-2.826838401	0.031379437		Down	0.1860723	0.3352149	0.06055854	0.2869831	0.06460405	0.1509081	0	0.1661432	0	0.1169273	0	1.39E-60	0	0	0	0	Chr3:182644214:182655880:+	5	592	intergenic	ENSG00000238837;RP11-646E18.2;ENSG00000238837.3;OTTHUMG00000158297.2;LINC02031
LINC02038:3	279.6848284	0.707000477	-2.028402868	0.370082341	-1.434081796	0.042519148	0.251455253	Down	5.801413	4.559178	5.038961	4.294197	5.503941	4.761864	4.908292	4.72349	3.117048	2.023157	1.484454	2.025984	0.9240347	0	1.635823	1.632091	Chr3:193840828:193844024:-	3	2492	intergenic
LINC02041:3	3.301906522	1.135101643	-2.104598702	0.190923495	-2.388933446	0.035326255	0.223441984	Down	1.13E-16	0.000506861	0.1591848	0.3814396	0.2677471	0.4080072	0.2574577	0.0215887	0	0.01529765	0.004003449	0.05704122	0.1122764	0	0	0	Chr3:187448775:187450118:+	2	984	intergenic
LINC02043:2	11.70881806	0.60381909	4.258872252	5.944635562	2.571588368	2.05E-05	0.000875136	Up	0.02073015	0.05475523	0.03353885	0.01071569	0.009942419	0.01129749	0.1941489	0.07786538	0.171426	0.1388829	0.2106535	0.1722041	0.1488739	0.06346853	0.1139306	0.3811841	Chr3:186823286:186827538:-	3	2839	undefined
LINC02043:4	1.466910813	1.375679657	2.24927047	8.540234176	3.09427563	0.024495293		Up	0.02637194	0	0	0	0	0	0	4.96E-09	0.05558303	0.1444162	0.1159085	0.1032058	0	0.08147856	0	0.01777935	Chr3:186821438:186825525:-	4	1101	undefined
LINC02057:2	14.92262045	0.781322354	-5.051884529	0.064831991	-3.947150313	4.37E-07	3.71E-05	Down	1.026011	1.556905	1.71758	1.160585	0.9024194	2.163968	1.11736	1.495674	0.3302615	0.09156836	1.60E-13	0.3728413	1.05E-69	0.08659986	1.19E-18	1.66E-34	Chr5:61250557:61264929:-	3	640	intergenic	ENSG00000249279.1;CTC-436P18.3;OTTHUMG00000162244.1;ENSG00000249279.5;LINC02057
LINC02057:3	2.64329304	1.216953288	-2.598832469	0.111672223	-3.162657718	0.009354141	0.096727378	Down	0.1483623	0.6257134	0.5298811	0.2408385	0.1462642	0.3772751	0	0.09833526	0	0	0	8.51E-58	0.07986395	0	0.06459594	0	Chr5:61201309:61252889:-	2	577	intergenic	ENSG00000249279.1;CTC-436P18.3;OTTHUMG00000162244.1;ENSG00000249279.5;LINC02057
LINC02081:11	2.914497377	1.373825309	3.218990526	21.44145128	4.422330654	0.001286427	0.023521441	Up	0	0	0.005630166	0.000586475	0.000509713	1.28E-06	0	4.32E-45	0.06387127	0.03039129	0.207635	6.91E-05	0.2053736	2.91E-16	0.08852777	0.6134219	Chr17:78617384:78632057:-	5	952	intergenic	LOC101928710
LINC02081:2	4.735192258	0.943395347	2.603615906	5.487842703	2.45623913	0.009224607	0.095803226	Up	0	0.02632496	0.03336258	0.02355798	0.04432402	7.26E-07	0.02840627	0.02754007	6.32E-25	0.2427159	2.10E-25	0.317052	0.1267642	0.03076768	0.06297053	0.1550864	Chr17:78608167:78632067:-	5	1707	undefined
LINC02086:3	47.97760188	1.029732643	3.004906139	8.540082113	3.094249942	0.002656628	0.039933541	Up	1.33E-19	0.006414317	1.044756	0.06614402	3.87E-19	0.8295628	1.514789	0.3441375	3.019649	5.951028	4.791619	0.4829074	2.140131	0	4.005035	1.496566	Chr17:48646929:48704422:+	5	776	intergenic	ENSG00000244649.4;CTD-2377D24.6;LINC02086
LINC02086:5	23.22862257	0.94466408	2.949271317	6.897486245	2.786070675	0.003185242	0.045547445	Up	0.1093915	0.04835652	0.1465419	0.2862233	0.3781953	0.2982432	1.46E-18	0.08366499	1.880676	3.746389	2.899664	0.05761808	1.09065	0	0.8669222	1.572602	Chr17:48680947:48704245:+	5	679	intergenic	ENSG00000244649.4;CTD-2377D24.6;LINC02086
LINC02158:3	4.888803882	1.126728731	-2.421564893	0.150888343	-2.728446738	0.015453842	0.135469934	Down	0.000509122	0.02257528	0.01182712	0.02425084	0.003569174	0.005823454	0.4001735	0.08741724	4.48E-08	2.22E-08	2.16E-10	0.000277266	0.000278714	2.50E-07	0.003831256	0.05610471	Chr3:42770600:42778283:+	2	5557	undefined
LINC02163:2	56.90864639	0.816061227	3.056996085	5.636095182	2.494695976	0.002235672	0.035270933	Up	0.002516457	2.076977	2.84E-14	1.604166	0.7539325	2.781517	0.6974434	1.621395	4.163525	3.956399	6.961866	0.5648994	10.51738	2.920002	4.406087	2.874151	Chr5:104079911:104105403:+	5	574	intergenic	ENSG00000251026;RP11-138J23.1;ENSG00000251026.1;OTTHUMG00000162778.1;LINC02163
LINC02163:3	5.772265417	1.272944787	4.366225516	47.11008427	5.557964008	1.26E-05	0.000591508	Up	0	0	0	0	0	0	0	0	1.207717	0.05995579	0.2863427	0	0.5229646	0	0.7981038	0.5034695	Chr5:104080908:104082637:+	3	768	intergenic
LINC02163:4	45.80823779	0.96499637	7.75835302	179.3684702	7.486782502	8.60E-15	8.02E-12	Up	0	0.05096896	0	0	0	0	0	0	1.542374	1.551597	1.576825	0	1.734982	0.23655	1.333007	1.42985	Chr5:104104262:104107341:+	2	2008	intergenic
LINC02170:2	2.663036648	0.948219793	2.555722608	5.364288251	2.423386763	0.010596756	0.106252415	Up	0	0.01612683	0.01817612	0.006188504	0.0294891	0	0	0.02018754	0.009420642	0.1512913	0.01070596	0.06273349	0.05093588	0.02708573	0.008947347	0.06958116	Chr16:80828743:80892596:-	3	2211	intergenic	XLOC_012021;linc-CDYL2
LINC02170:3	2.663036648	0.948219793	2.555722608	5.364288251	2.423386763	0.010596756	0.106252415	Up	0	0.01615949	0.01818704	0.006169173	0.02910698	0	0	0.02012134	0.01155841	0.1436255	0.01063582	0.06142053	0.05017294	0.02703858	0.00889198	0.06718846	Chr16:80828735:80892596:-	3	2219	undefined	PRCAT47
LINC02170:4	1.446366196	1.181374852	2.139266955	5.764822477	2.527276182	0.032414054		Up	0	0.01285526	0.01436472	0.005612865	0.003409538	0	0	0.01634851	0.04508924	0.05291128	0.05435359	2.54E-17	0.03422854	1.35E-10	0.007615249	0.01823894	Chr16:80828735:80892596:-	4	2333	undefined	PRCAT47
LINC02170:5	2.663036648	0.948219793	2.555722608	5.364288251	2.423386763	0.010596756	0.106252415	Up	0	0.01626138	0.0183044	0.00619077	0.02939951	0	0	0.02023784	0.01166209	0.1480166	0.01071237	0.06263099	0.05103814	0.02718797	0.008937705	0.06850903	Chr16:80828735:80892595:-	3	2218	intergenic	ENSG00000260896.1;RP11-314O13.1;OTTHUMG00000177012.1;ENSG00000260896.5;PRCAT47;LINC02170
LINC02175:2	2.507704281	1.355476659	-2.241049087	0.12177672	-3.03768973	0.025022896	0.184307978	Down	0.01124186	0.2363848	0.2116248	2.09E-15	2.96E-06	0.07127301	4.05E-24	0.1932626	0.006528302	5.90E-05	4.00E-09	0.00106853	1.36E-18	0.04099829	5.01E-05	2.27E-15	Chr16:25066887:25068955:+	2	1951	undefined	LOC283887
LINC02185:14	2.056948905	1.408170406	-2.886596388	0.059754053	-4.064819608	0.003894334	0.052224485	Down	6.75E-09	0.1279399	0.05215894	0.01936545	0.03924006	0.009220437	0.1888409	0.003147207	0.003296744	0.000979239	0	1.40E-25	0.000377848	6.62E-07	3.04E-07	1.79E-05	Chr16:14007049:14016000:-	3	2975	intergenic	XLOC_011880;linc-CPPED1-3
LINC02185:6	3.146720633	1.325026587	-3.57920203	0.03735544	-4.74253785	0.000344645	0.008560031	Down	0.02364107	0.1332364	0.06622866	0.007802772	0.145837	0.004288641	0.06759662	0.001214853	0.001744667	0.000776944	0	9.75E-26	0.00028989	0.000223213	0.002936544	1.38E-05	Chr16:14006613:14016018:-	3	3429	undefined
LINC02197:3	2.495152553	1.155414949	-2.818472862	0.104639127	-3.256505678	0.004825269	0.06042579	Down	0.061739	0.000676884	1.62E-07	0.1065511	0.04223218	0.04301114	0.08205672	0.1225315	0.02606909	9.48E-38	1.16E-33	0.006414804	9.22E-30	0.004760069	0	1.51E-40	Chr5:71351855:71446342:-	2	2767	intergenic	ENSG00000250387;RP11-136K7.2;ENSG00000250387.2;OTTHUMG00000163654.1;LINC02197
LINC02202:8	9.750942297	0.952240436	2.647277795	5.739181349	2.520844962	0.008114267	0.087294397	Up	1.05E-09	0.003207072	3.27E-12	0.06172948	0.2156606	0.01117478	2.43E-21	0.05829798	0.1899549	1.55E-09	0.482371	0.1123663	0.1046148	0.08809366	0.07143581	0.09518797	Chr5:159100483:159117478:+	3	2863	intergenic	LOC101927740
LINC02223:2	1.331282088	1.528867122	2.075515651	9.020376425	3.173187639	0.03793877		Up	0	0	0	0	0	0	0	0	0	0.1328897	0.3392083	0.05482104	0.436374	5.47E-09	0.05232669	0	Chr5:17684584:17955857:+	5	578	intergenic	ENSG00000249937;RP11-454P21.1;ENSG00000249937.1;OTTHUMG00000161859.1;ENSG00000249937.5;LINC02223
LINC02223:6	1.915411868	1.479521538	2.443061115	12.24874079	3.614561538	0.014563271	0.130713992	Up	0	0	0	0	0	0	0	0	0	9.89E-15	0.1407059	0.02129168	0.2368932	0.007918296	0.05737478	0.008354968	Chr5:17811452:17930488:+	7	1807	intergenic
LINC02228:3	20.91211247	1.058591058	3.280610778	11.10259671	3.472825233	0.001035826	0.019726777	Up	1.51E-05	0.000814446	1.19092	0.4043939	7.08E-07	5.13E-12	8.71E-19	2.49E-22	0.05742305	0.4415305	0.6203223	1.334201	1.450902	1.96E-18	0.6241067	0.3359257	Chr5:25087450:25190690:-	6	1355	undefined	ENSG00000251273.2;LINC02228
LINC02241:6	5.98595198	1.003090861	-2.156248732	0.223304867	-2.162913397	0.031064248	0.208574757	Down	1.017251	1.140313	0	2.197608	1.10919	0	2.293559	1.977439	0.5667056	0	0	0	0.5876658	0	1.139923	0	Chr5:20660719:20737171:+	2	267	intergenic
LINC02246:11	7.279056081	0.689919455	-3.480701533	0.189280317	-2.401403703	0.000500102	0.011375661	Down	0.2766884	0.3027097	0.1784511	0.2496025	0.2123834	0.375965	0.7498114	0.4909584	0.04317193	0.03566894	0.000462182	0.1295174	0.08438165	0.05960828	9.58E-25	0.0684578	Chr21:14836763:14857692:-	2	1212	intergenic
LINC02253:3	31.61156909	0.99120268	4.797662701	27.01064391	4.755456128	1.61E-06	0.000111177	Up	0	0	0.009646387	0.00783342	0	0	0.008602501	0.04257242	0.5682978	0	0.5144754	0.4612235	1.208004	0.01221014	0	0.2344608	Chr15:97411184:97432773:+	4	4679	intergenic
LINC02253:4	20.86504074	1.312281597	3.897242666	34.63790647	5.114279831	9.73E-05	0.003105562	Up	0	0	0	0.01418308	0	0.1392449	0	0	3.198622	0	6.136299	0.9902165	7.150867	0	0	2.903444	Chr15:97411255:97432094:+	3	448	intergenic	ENSG00000259485.1;CTD-2147F2.1;OTTHUMG00000172035.1;LINC02253
LINC02257:3	2.623703989	1.265466866	3.029852921	14.26273232	3.834178481	0.002446729	0.037578872	Up	0	0	0	0	0	0	0.07987296	0	0.1200264	0.1348891	0.2979004	1.38E-05	0.2258101	0.06378723	0.6579914	1.19E-70	Chr1:221880981:221918712:-	5	720	intergenic	XLOC_001214;linc-DUSP10-1;ENSG00000238042;RP11-815M8.1;ENSG00000238042.1;OTTHUMG00000037423.1;ENSG00000238042.5;LINC02257
LINC02261:2	6.515284852	1.085304986	-3.091954874	0.097685346	-3.35571404	0.001988431	0.032287268	Down	0.06051095	0.06738354	0.122549	0.09539479	0.06854282	0.4016774	1.05E-15	0.1203703	4.65E-11	0.1382703	2.14E-06	1.55E-30	4.13E-19	0.03868583	1.53E-07	2.53E-28	Chr4:27217479:27282225:+	6	2802	intergenic	XLOC_003484;linc-PCDH7-9;ENSG00000249699;RP11-415C15.2;ENSG00000249699.1;OTTHUMG00000161689.1;LINC02261;LOC101929199
LINC02263:2	70.45318768	1.058333725	4.223142413	22.15398062	4.46949404	2.41E-05	0.001000065	Up	2.47E-42	0.04653126	1.64E-25	0.007384931	2.10E-34	0.04180494	9.27E-15	0.004451116	0.1602856	0.1351695	0.2136058	0.2872254	1.866387	0.07598956	0.2725772	0.000215595	Chr4:117325465:117373316:+	11	10576	undefined
LINC02263:4	3.912798038	1.405477791	3.126538344	21.02858988	4.394280205	0.001768774	0.029718596	Up	0	0	0	0	0	5.62E-23	0	0	0.04788853	0.0485083	0.1030732	1.13E-28	0.7926133	0.03627539	2.67E-26	0	Chr4:117325500:117332869:+	3	1831	undefined
LINC02263:5	3.391565044	1.28465803	2.239053196	7.343244658	2.876417668	0.025152455	0.184630476	Up	1.38E-34	0.000281314	4.73E-28	0.000115951	1.26E-46	1.16E-12	0.04510077	4.03E-12	0.02151339	1.41E-17	0.002781215	0.000139117	0.006138301	0.02038206	0.2049674	0.00561187	Chr4:117325500:117338915:+	8	5307	undefined
LINC02289:9	2.939061044	1.392410697	-2.007391185	0.144074512	-2.79511296	0.044708027	0.258008487	Down	0.1025518	0	3.88E-18	0.563322	0.3248502	2.32E-21	3.63E-25	0.3190628	3.37E-23	1.87E-26	6.36E-26	0.06145009	2.16E-24	0.000352694	3.66E-25	1.68E-13	Chr14:77073809:77076352:-	2	1038	intergenic	XLOC_011081;linc-C14orf4-2
LINC02301:8	3.441823483	1.1663218	-2.294863418	0.156414999	-2.676549232	0.021740953	0.169146686	Down	0.05847341	0.02027145	0.03523542	0.0514465	0.0492928	0.1055944	0.1949406	0	0	0	0.07305242	0.01379523	0	0	0	5.58E-29	Chr14:82642622:82697461:+	5	2906	undefined
LINC02320:4	5.040702742	1.187997519	3.286510376	14.97377602	3.904366174	0.00101437	0.01938888	Up	0.000123197	0.03025686	3.13E-05	0.001228805	1.71E-19	4.95E-19	5.98E-05	0.002007088	0.0169173	0.01029954	0.00434764	0.03050426	0.0649908	0.009559445	0.1150668	0.003252563	Chr14:101628041:101731306:-	3	8070	undefined
LINC02320:5	4.852212245	1.149509878	2.152751901	5.558168511	2.474609574	0.031338182	0.209429213	Up	0.000140779	5.99E-06	0.01031634	0.007530886	1.55E-05	6.43E-19	7.71E-05	0.005246827	0.000178935	0.000192059	0.09509508	0.002105599	0.1375756	0.000503395	0.0196851	0.006697919	Chr14:101628041:101731306:-	3	7616	undefined
LINC02320:6	10.29991475	1.291648312	2.668208131	10.90098449	3.446386528	0.0076257	0.083504269	Up	0.000205778	2.33E-10	0.024731	0.007805054	2.09E-05	2.20E-16	0.000268683	3.10E-06	4.38E-12	0.1383066	3.10E-12	0.05720409	0.3272826	1.99E-07	0.03266162	0.1491927	Chr14:101628041:101731306:-	5	5653	undefined
LINC02323:4	9.305572386	0.787379559	2.386795602	3.679000999	1.879314068	0.016995938	0.143985702	Up	0.02828888	0.04317174	0.02344477	0.01058168	0.08935791	0.1890834	0.01910728	0.1067701	0.3108727	0.2528253	0.07814657	0.2690929	0.1837785	0.01230731	0.3329537	0.06949021	Chr14:102552286:102554324:+	1	2039	undefined
LINC02328:4	3.316898055	1.268099115	2.427247779	8.444375663	3.077990761	0.015213861	0.134200648	Up	5.24E-06	7.82E-24	2.81E-12	5.38E-08	2.92E-05	0.006278029	1.08E-23	0.009618135	0.000756578	1.87E-08	0.01798886	0.000720497	0.001499029	0.08234444	0.1161976	0.04496779	Chr14:85934609:86129487:+	4	5547	undefined
LINC02331:2	2.034614682	1.19704667	2.810742862	10.30012816	3.364590383	0.004942727	0.061425323	Up	0.000114126	0	0.004367968	0	0.005458292	1.88E-31	0	0.01354179	7.54E-28	0.02786969	0.04856591	0.05147329	0.0110225	0.1081026	0.01940785	0.02766679	Chr14:53685449:53875341:-	11	3104	intergenic
LINC02331:5	10.98614136	1.126808554	3.20104087	12.18437406	3.606960233	0.001369321	0.02462326	Up	2.83E-07	0	0.0615717	0	0.008009298	0.000391446	0	0.05843654	0.04990104	0.7661614	3.36E-09	0.3129712	0.256335	0.04412205	0.1777983	0.07953756	Chr14:53685006:53850822:-	6	2292	undefined
LINC02341:2	4.363682066	1.40311585	3.142368293	21.24581464	4.409106758	0.001675871	0.028674491	Up	0	0	0	0	0	0	0	3.35E-08	0.0529903	0.714011	0.3146244	2.11E-14	0.1129921	0	0.02389697	0	Chr13:42339188:42444144:+	8	1295	undefined	ENSG00000283554.1;RP11-413N19.2;LINC02341
LINC02341:3	2.51400749	1.320817474	2.515353513	10.00273677	3.322322873	0.011891308	0.114425873	Up	0.003678445	2.65E-42	5.67E-39	0.003460977	0	7.63E-29	1.12E-14	0.02122336	0.00490471	0.1212876	0.05967197	0.008779974	0.1628749	0.006528803	0.004878862	0.01544228	Chr13:42394233:42486866:+	6	2535	intergenic
LINC02341:4	7.613536496	1.262705693	4.224999056	40.36212875	5.334930361	2.39E-05	0.000995019	Up	0	0	0	0	0	0	0	0	0.03216682	1.519773	0.6684007	0.0465252	1.173525	0	0.09203535	0	Chr13:42424892:42485956:+	4	824	undefined	ENSG00000283554.1;RP11-413N19.2;LINC02341;LOC105370177
LINC02343:9	9.552995715	0.630648185	-4.156120389	0.16254941	-2.62104978	3.24E-05	0.00126523	Down	0.04176946	0.2109299	0.08544329	0.1330259	0.1366749	0.1552377	0.3257119	0.2028441	0.02606348	0	0	0.008093178	0.03804409	0.06503346	0.04151693	0.01643559	Chr13:34429520:34503097:+	5	3756	intergenic
LINC02348:5	3.317576688	1.208989419	2.257865524	6.633340248	2.729735529	0.023954045	0.179879236	Up	0	0.02104513	0	0.01184817	0	0	0	0	0.1382377	0.1216066	0.02671731	0.01157029	0.0206495	0	0.002735236	0	Chr15:101602707:101614327:-	3	3947	intergenic	XLOC_011616;linc-PCSK6-2
LINC02348:8	8.93718173	1.066325644	3.766368447	16.1803988	4.016175261	0.000165639	0.004757802	Up	0	0.03894874	0	0.01947656	0	0	0	0	0.04320243	0.1064449	0.2425567	0.3529132	0.3054759	0	0.003113671	0	Chr15:101602707:101606845:-	2	3355	intergenic	XLOC_011616;linc-PCSK6-2
LINC02352:6	4.673747135	0.986367806	-2.035430487	0.248672158	-2.007683105	0.041807576	0.248711738	Down	0	0.2920707	0.1852161	0.3472743	0.144633	0.192417	1.12E-10	0.3615675	0.06726555	3.27E-31	0.02398148	0.02027839	1.30E-15	0.1286862	0.02134978	0.01975914	Chr15:31216020:31220720:+	2	1450	intergenic	ENSG00000259448.2;RP11-16E12.1;LINC02352
LINC02362:13	70.45982594	0.627743644	-4.742375932	0.127009089	-2.976996349	2.11E-06	0.000138223	Down	0.7073758	1.101874	0.4241476	1.442121	0.6547158	0.6259247	1.708371	2.273978	0.3666916	0.02764232	0.01010871	0.02757402	0.04742793	0.7267183	0.4515647	0.05539397	Chr4:184367845:184382302:-	5	3762	undefined
LINC02362:14	136.9313591	0.410983664	-3.800330096	0.338710921	-1.561873589	0.000144503	0.004268083	Down	0.5211342	2.006118	0.5599858	1.049028	0.688633	1.388053	1.34644	1.29635	0.6282856	0.1384917	0.1308835	0.1150058	0.5433014	1.305856	0.2518662	0.1080709	Chr4:184367845:184382302:-	5	6249	undefined
LINC02362:2	8.560734594	1.021645493	-3.422105552	0.088622773	-3.496178712	0.000621382	0.013497737	Down	1.405623	0.4974868	0.1212776	0.6316868	0.000309653	1.344807	1.727708	0.04061145	0.000698735	0.02612857	4.27E-57	0.03499958	0.09624274	0.1050943	1.92E-27	0.00367017	Chr4:184368234:184382376:-	5	700	intergenic	XLOC_004205;linc-ENPP6-2
LINC02362:20	21.35438762	0.664118188	-4.227799751	0.142817165	-2.807758709	2.36E-05	0.000985862	Down	0.3103278	0.8081417	0.4753952	0.4822378	0.4255055	0.7070782	0.3547365	1.398264	0.1202632	0	0	0.04357592	0.06720153	0.7680986	0.04624706	0.0716599	Chr4:184365224:184372480:-	5	2002	intergenic
LINC02362:6	38.26810215	0.488524024	-4.083438366	0.250892675	-1.994857742	4.44E-05	0.001641091	Down	0.5700926	1.059292	0.1177099	1.677139	0.748613	0.9460851	0.6639649	1.519008	0.2997002	0.07875751	0.04071992	0.1331753	0.4680333	0.849762	0.06733834	0.03071528	Chr4:184370235:184382373:-	5	2224	intergenic
LINC02362:8	12.73100419	0.849184061	-5.473269483	0.039890438	-4.647813209	4.42E-08	5.55E-06	Down	0.4254551	0.6871363	2.034795	0.3463562	1.156638	0.9559294	0.6043136	3.577449	0.000619972	1.74E-16	4.17E-57	0.02459535	0.1117023	0.1208727	1.56E-25	0.003170787	Chr4:184369193:184382370:-	5	722	intergenic	XLOC_004205;linc-ENPP6-2
LINC02363:2	23.78462562	0.603094078	-2.379119902	0.36988966	-1.434833124	0.01735403	0.145555325	Down	0.1294819	0.180428	0.1554218	0.1079502	0.02940248	0.1873292	0.04673095	0.1350153	0.0507886	0.05389371	0.1206386	0.01270153	0.04672485	0.01583874	0.03566681	0.00322325	Chr4:184337713:184354053:-	8	8693	intergenic
LINC02363:8	11.30780606	1.437339355	-2.168453512	0.115278584	-3.116803573	0.030124198	0.20472223	Down	1.70E-12	2.19E-10	2.55E-14	0.01166756	0.329046	0.3373625	0.0036623	0.8855695	0.03114637	1.60E-23	7.57E-19	2.93E-22	1.18E-05	4.68E-09	2.05E-11	4.61E-13	Chr4:184334131:184343961:-	4	4510	undefined
LINC02363:9	31.40224784	1.049802733	-2.020207188	0.229916351	-2.120819027	0.043361901	0.253977873	Down	0.02012575	0.4014792	0.1978494	0.2461373	0.1267982	0.1805052	8.77E-07	0.4679924	0.2729886	1.05E-12	0.0056763	2.51E-05	0.03355621	0.02748867	0.169734	0.02063199	Chr4:184334131:184343961:-	2	8058	undefined
LINC02384:16	3.819893148	1.109166738	-2.448011781	0.152274551	-2.715253242	0.014364696	0.129555167	Down	0.07376575	0.002508873	0.1204808	0.03229242	0.1129362	0.3468191	1.61E-41	0.02002828	0.01629918	2.19E-64	0	0.00405066	0	0.06867707	0.01602052	4.53E-27	Chr12:68380299:68442216:-	6	2202	intergenic
LINC02384:2	8.728849775	0.867765421	-3.01486407	0.163097346	-2.61619479	0.002570944	0.038959582	Down	0.1390574	0.2252	0.05173677	0.3961575	0.03639749	0.3117172	0.3397288	0.4060684	0.04878591	0	0	0	0.05165941	0.2972798	0.03207756	4.10E-05	Chr12:68381931:68451696:-	4	2158	undefined
LINC02384:25	3.023510452	1.003777685	-2.089419231	0.23369319	-2.097312399	0.036670002	0.22911073	Down	0.09040081	0.2187845	0.2566814	0.02412026	0.04281717	0.5182821	0.07536437	0.04468041	0	0	0	1.24E-12	0.03798481	0.100221	0.07263409	0.02326604	Chr12:68332792:68348647:-	2	1020	intergenic	XLOC_010116;linc-MDM1-2
LINC02384:5	11.07358373	0.806890744	-2.696382044	0.221336653	-2.175685715	0.007009722	0.078416383	Down	0.17105	0.5479192	0.2080059	0.7824311	0.3191176	0.5644674	0.6360401	0.202199	0.0600836	0	0	0.09411377	1.42E-08	0.2598895	0.226101	0.219399	Chr12:68431622:68451696:-	6	1342	undefined
LINC02397:12	3.637786943	1.230274084	-2.786123999	0.092931007	-3.42769615	0.005334246	0.064719874	Down	1.55E-15	0.01986613	0.00403736	0.003880616	0.01816772	0.02413704	0.1800751	0.07631897	2.23E-17	0.01166678	5.05E-24	4.40E-09	5.84E-30	5.57E-06	2.23E-05	4.85E-06	Chr12:92466701:92495619:+	3	7622	undefined
LINC02397:15	7.336510417	1.001445029	-2.029166711	0.244499104	-2.032098916	0.042441313	0.251222553	Down	0.01009331	5.78E-21	0.003873601	0.03820608	0.003305372	0.04513975	0.09036705	0.2500918	0.01653987	0.005939724	4.30E-24	8.79E-06	6.04E-09	3.67E-06	0.01323995	0.01421298	Chr12:92466817:92492091:+	2	10260	undefined
LINC02413:7	10.42718597	1.374212643	2.261268709	8.618662802	3.10746405	0.023742623	0.178857437	Up	0.06019479	0	0	0	0	0	0	0	0	0.01587605	3.148681	0	0.1022043	0.04306922	0	0.5386456	Chr12:93003562:93019912:+	3	1050	intergenic	XLOC_009837;linc-NUDT4-4
LINC02418:2	147.4145982	0.999775864	6.527905606	92.1838725	6.526442469	6.67E-11	2.05E-08	Up	0.02367999	1.36E-13	0.001943248	0.02753447	0.01002726	6.97E-08	2.55E-30	8.99E-43	0.06502066	0.6513675	0.007436237	2.205919	4.675591	0.01243128	3.635759	2.204497	Chr12:130033454:130045057:-	4	4551	intergenic	ENSG00000214039;RP11-474D1.4;ENSG00000214039.3;RP11-474D1.3;OTTHUMG00000168373.2
LINC02418:3	221.7460404	1.163975975	4.516471115	38.24141148	5.257063869	6.29E-06	0.000335054	Up	0.02340898	1.33E-13	0.001863599	0.02615015	0.009911575	6.81E-08	2.52E-30	9.62E-43	0.05856825	6.985977	8.82E-29	1.426049	0.04001613	0.01186339	4.548967	4.056034	Chr12:130033454:130045057:-	3	4592	intergenic	ENSG00000214039.3;RP11-474D1.3;OTTHUMG00000168373.2;ENSG00000214039.4;ENSG00000214039.8;LINC02418
LINC02418:4	4.21041285	1.482461001	2.702917437	16.07748334	4.00696969	0.006873382	0.077355171	Up	0	0	0	1.86E-31	0	0	0	0	0	0.1975048	0	1.187573	0.2406133	6.24E-08	1.270012	6.44E-27	Chr12:130024493:130044956:-	3	577	intergenic	ENSG00000261650.1;RP11-474D1.4;OTTHUMG00000168372.2;AC055717.2
LINC02418:6	5.945392566	1.344868855	2.702975321	12.42477073	3.635147325	0.006872185	0.077355171	Up	1.43E-07	3.03E-13	1.13E-05	7.69E-05	0.01399748	1.37E-07	3.46E-30	1.37E-42	3.43E-17	7.71E-07	1.23E-28	0.02172028	0.151202	2.17E-23	0.2812856	0.2179972	Chr12:130033454:130042342:-	4	3528	intergenic	ENSG00000214039;XLOC_010260;linc-TMEM132D-5;RP11-474D1.4;ENSG00000214039.3;RP11-474D1.3;OTTHUMG00000168373.2
LINC02421:2	5.476929224	1.059258613	-3.7951226	0.061638848	-4.020016302	0.000147571	0.004334158	Down	0.07127922	0.4374202	0.08873724	0.01791664	0.01812261	0.1375664	0.02711994	0.1858896	6.80E-30	3.14E-40	0.0199701	9.21E-42	4.24E-28	5.63E-40	0.008243231	1.56E-37	Chr12:67709047:67729475:-	5	3135	intergenic	ENSG00000255970;RP11-43N5.1;ENSG00000255970.1;OTTHUMG00000169091.1;LINC02421;LOC101927901
LINC02430:2	2.468068492	1.356580484	-3.295509761	0.045103268	-4.470624227	0.000982433	0.018983099	Down	0.04305846	0.1154239	0.05249516	0.5685938	1.11E-07	1.172323	0.2851891	0.4848265	0	0	0	0	0	0	0	0	Chr4:149147813:149150286:-	3	524	intergenic	XLOC_004120;linc-NR3C2-2
LINC02432:4	12.60669621	1.263235139	2.313650522	7.582558061	2.92268464	0.0206869	0.16365141	Up	6.22E-06	9.43E-05	0.000310002	2.91E-12	3.36E-19	5.20E-28	0.0174503	0.02635322	1.77E-07	0.01820846	0.0632842	0.002452544	0.2310009	0.03567624	2.54E-26	0.004975695	Chr4:141294784:141332617:-	7	15762	undefined
LINC02432:5	117.383012	0.914985598	3.204586088	7.632470553	2.932150118	0.001352568	0.024406054	Up	0.0162347	0.01330477	0.001903992	0.003652002	0.03212805	0.001985231	0.01904991	0.01968996	0.007199262	0.000359068	0.3619522	0.004625951	2.022618	0.1137343	0.02354155	0.3348481	Chr4:141296872:141332617:-	3	18512	undefined
LINC02432:7	54.52987174	1.57639771	2.043346001	9.325143692	3.221125956	0.041018199	0.246228321	Up	6.50E-09	0.00016181	3.83E-23	2.96E-08	3.99E-17	1.70E-27	4.40E-10	3.71E-15	0.000317057	1.35E-23	0.2709062	0.000780878	2.892925	2.92E-09	0.01117594	0.06224413	Chr4:141306724:141332617:-	7	8229	undefined
LINC02432:8	6.407324159	1.437641938	1.979297947	7.187657863	2.845521737	0.047782471	0.268979891	Up	2.23E-27	0.1571319	6.18E-25	0.01709695	4.34E-05	4.22E-12	0.000710129	2.75E-21	0.3654735	1.28E-22	0.8878718	7.36E-19	2.837011	0.000614057	6.45E-16	0.04126185	Chr4:141323471:141332617:-	3	718	undefined
LINC02432:9	20.31233404	1.059416936	4.467623301	26.59486461	4.733075787	7.91E-06	0.000404927	Up	1.36E-14	1.17E-28	0	2.14E-24	0.01789453	0.00299162	0.04383018	0	0.01762528	0	0.4093496	0	2.344635	0.3042023	0.04587959	0.2653015	Chr4:141321129:141326007:-	2	2839	intergenic	ENSG00000248810;RP11-362F19.1;ENSG00000248810.1;OTTHUMG00000161381.2;LINC02432
LINC02441:2	96.82733548	0.660202426	-3.829209148	0.173372482	-2.528053169	0.000128556	0.003889444	Down	12.5027	6.375204	5.797015	7.907751	11.6037	13.21266	5.429835	8.274585	1.677126	0.5652239	1.386905	2.585854	1.195405	0	0.716085	1.953099	Chr12:128023788:128027166:-	3	552	intergenic	ENSG00000256643;RP11-349K16.1;ENSG00000256643.1;OTTHUMG00000168427.1;CRAT8;LINC02441
LINC02444:2	25.06346503	0.715573933	-2.490285153	0.290783408	-1.781983141	0.012764064	0.12022717	Down	1.169772	0.08816747	1.443928	0.9220165	0.2909031	1.489814	0.289145	1.537459	0.9362759	3.93E-06	0.1223945	0.1136696	0.2445562	0.548142	0.553936	8.12E-30	Chr12:73159190:73208317:+	4	1256	intergenic	ENSG00000258123;RP11-314D7.2;ENSG00000258123.1;OTTHUMG00000169672.1;LINC02444;LOC101928137
LINC02446:2	5.486668431	1.171276998	-4.04361418	0.037520106	-4.736192279	5.26E-05	0.00187229	Down	0.2602408	0.5322762	0.3314149	0.2858818	0.5293509	4.71E-15	4.48E-14	1.711437	0.000220802	0.03904231	6.24E-05	0.00038807	0.000391019	1.51E-05	0	0.002323466	Chr12:10553363:10558049:+	2	868	intergenic	ENSG00000256039;RP11-291B21.2;ENSG00000256039.1;OTTHUMG00000168797.1;LINC02446
LINC02446:3	13.49735402	0.895701776	-2.135087924	0.265649878	-1.912402045	0.032753829	0.214468544	Down	0.2304802	0.1781373	0.08727006	0.2398687	0.1698355	0.08701401	0.6400448	0.3564121	0.000571084	0.09019247	0.06147341	0.001605808	1.22E-26	0.3364658	0.04858419	0.06704094	Chr12:10553376:10559696:+	3	2835	intergenic
LINC02473:2	5.973528742	0.911420718	-2.154846155	0.256321885	-1.96397143	0.031173875	0.208919373	Down	0.04122239	0.2106091	0.2412294	0.06831237	0.1156169	0.1181623	0.1291464	0.1189901	0.06063612	9.53E-05	5.92E-24	0.07349494	0.01199543	5.54E-47	0.01165419	0.1409476	Chr4:24659856:24671568:+	2	2195	intergenic	ENSG00000261121.1;RP11-496D24.2;OTTHUMG00000176117.1;LINC02473
LINC02474:3	7.808753656	1.224445118	4.964337237	67.581595	6.078558495	6.89E-07	5.45E-05	Up	0	0	1.12E-51	0	0	0	0	0	0.08600404	0.5754655	0.6384728	0.8881046	0.2112613	0	0.07376225	0.1030977	Chr1:221966410:221984964:+	3	1148	intergenic	XLOC_000575;linc-MIA3-2;ENSG00000228437;RP11-400N13.2;ENSG00000228437.1;OTTHUMG00000037424.1;ENSG00000228437.5;LINC02474
LINC02478:4	2.015452187	1.356579603	2.019112012	6.676473027	2.739086173	0.043475579	0.254232331	Up	0	0.4365672	0	0	0	0	0	0	0	0.162196	0	0.6578665	0.4860174	0.22681	0.1694778	0.1529008	Chr2:160257822:160271289:-	2	389	intronic
LINC02487:2	93.8299546	0.674819399	3.971570478	6.408971266	2.680092802	7.14E-05	0.002427427	Up	0.1716415	0.1230067	0.5722766	0.1915543	0.160074	0.1853813	0.02129203	0.06500843	0.4291755	0.5687298	2.2009	1.471513	2.028591	0.07382823	0.6094156	1.204453	Chr6:167679626:167696290:-	6	3867	intergenic	XLOC_005923;linc-TCP10-2
LINC02489:3	8.644597863	1.077620827	-4.290806705	0.040558197	-4.623862669	1.78E-05	0.000785175	Down	1.4297	0.2286182	2.974463	2.341815	0.4796766	0.9454531	6.559299	1.179522	0.01823722	1.06E-30	0	0.9534387	0	0	5.40E-12	0	Chr11:46256320:46270614:-	2	272	intergenic	XLOC_009437;linc-PHF21A-2
LINC02490:2	4.530208167	1.200225302	-3.400197071	0.059087528	-4.081002558	0.000673373	0.014346517	Down	0.3615893	0.7696241	0.3913827	1.303285	0	0	0.17927	0.9522058	0	0	0	0	0	0	0	0.0813302	Chr15:53116365:53129698:+	3	601	intergenic	ENSG00000259237.1;RP11-209E8.1;OTTHUMG00000172483.1;LINC02490
LINC02512:2	3.701726736	1.137467489	-3.404459367	0.068276748	-3.872461847	0.000662952	0.014199891	Down	0.4967668	0.4294021	0	0.5418465	0.6764379	1.319322	0	0.4770757	0	0	0	0.07738747	0.0842609	0	0	0	Chr4:170343088:170372311:+	3	430	intergenic	XLOC_003776;linc-GALNTL6-3;ENSG00000251061;RP11-789C1.2;ENSG00000251061.1;OTTHUMG00000160896.1
LINC02512:3	4.068777747	1.126349936	-3.53143596	0.063476541	-3.977632669	0.00041331	0.009855271	Down	0.5381415	0.4682665	0	0.5941929	0.7470448	1.614499	0	0.516799	0	0	0	0.0783815	0.08500444	0	0	0	Chr4:170343089:170372311:+	3	429	intergenic	ENSG00000251061.2;RP11-789C1.2;LINC02512
LINC02519:17	6.663725336	1.216684086	5.099134138	73.72261594	6.204035359	3.41E-07	3.03E-05	Up	0	0	0	0	0	0	0	0	0.2482254	0.4229002	0.08963988	0.8317849	0.07829837	2.343887	1.212999	0.1391917	Chr6:169369998:169388385:-	2	588	intergenic	XLOC_005938;linc-THBS2-2;ENSG00000226194;RP1-137D17.1;ENSG00000226194.1;OTTHUMG00000016055.1;ENSG00000226194.5;LINC02519
LINC02519:18	3.509427483	1.053936976	2.942783472	8.583156557	3.101508313	0.003252758	0.046257909	Up	0.01260787	0	0	0.01473414	0	0	0	0.05241139	0.08813137	0.01230243	0	0.07181917	0.04582351	0.3518757	0.1020777	0.04940138	Chr6:169373681:169388385:-	2	2282	intergenic	XLOC_005938;linc-THBS2-2;ENSG00000226194;RP1-137D17.1;ENSG00000226194.1;OTTHUMG00000016055.1;ENSG00000226194.5;LINC02519
LINC02520:9	9.475213535	0.762016398	3.43749391	6.145058419	2.619426726	0.000587124	0.012893024	Up	0	0.000500954	0.008212738	0.002678272	0.03250593	0.09886927	6.70E-10	0.01050407	0.01093525	0	0.09776395	0.08115083	0.1221693	0.1909041	0.0129782	0.06239591	Chr6:37516729:37541386:+	4	6176	undefined
LINC02535:10	56.3281283	0.713165076	-4.487867959	0.108774275	-3.200590694	7.19E-06	0.000374918	Down	1.388079	0.5597799	0.03667542	1.613392	2.235082	1.655034	1.265691	0.3208976	0.3062949	0.02440708	0.03404461	0.0219308	0.1768715	0	0.1730701	0.02862021	Chr6:85387247:85390377:-	2	2676	intergenic
LINC02535:12	395.9261632	0.795171476	-3.486413914	0.146371147	-2.772296898	0.000489543	0.011173047	Down	10.65023	8.149945	0.8151974	4.965899	19.36539	11.13693	6.87227	1.562148	0.607859	0.119104	0.2224084	2.585842	1.875618	0	1.156387	0.6078419	Chr6:85387219:85390206:-	2	2533	undefined
LINC02535:13	63.26490251	0.747827545	-3.238935959	0.18657589	-2.422165527	0.001199765	0.022235747	Down	1.130026	1.337359	0.09787498	1.101394	1.236103	1.546755	3.750032	0.2218395	0.4962712	0.1411195	8.33E-06	1.094843	0.4393787	0	0.3603681	0.000425374	Chr6:85387221:85390186:-	2	2511	intergenic	XLOC_005777;linc-TBX18
LINC02535:14	60.64679319	0.746367368	-3.195688023	0.191423883	-2.385157258	0.001394979	0.024939836	Down	1.026005	1.325922	0.09724944	1.077598	1.21955	1.494883	3.527614	0.2182704	0.4898401	0.1409911	8.29E-06	1.058709	0.4351789	0	0.3550696	0.000422336	Chr6:85387219:85390186:-	2	2513	intergenic	ENSG00000234155;RP11-30P6.6;ENSG00000234155.1;OTTHUMG00000015137.1;LINC02535;LOC101928820
LINC02541:18	14.82695126	1.090000222	-1.986595327	0.222921961	-2.165389347	0.046967259	0.266127418	Down	0.1953746	0.09052034	0.05369084	0.07617485	0.06806823	0.000493059	0.1937366	0.1303066	2.81E-11	0.08982932	7.38E-10	1.45E-05	0.0206777	0.07516321	0.02833605	0.001728329	Chr6:113612812:113632536:-	6	6909	undefined
LINC02541:3	17.27583506	0.996634075	-3.533989831	0.087045004	-3.522094688	0.000409337	0.009787348	Down	0.6217883	0.1117723	0.1161385	1.317465	0.527365	0.2053578	0.9015303	0.1612263	2.76E-13	0.06647532	0.1196148	3.19E-08	5.35E-24	0.038424	2.83E-24	0.01104835	Chr6:113616382:113654522:-	5	1965	undefined
LINC02541:9	13.80210769	1.351368946	-2.1431833	0.134322104	-2.896231357	0.032098383	0.21219334	Down	0.7826948	1.316385	1.64699	0.6290017	0.001393774	2.34E-27	5.66E-20	0.01111746	0.01137062	0	1.28E-29	0.000780876	3.20E-23	0.3004372	3.26E-24	0.01560432	Chr6:113617420:113650086:-	6	1346	undefined
LINC02544:2	9.516857031	1.36290388	3.40295148	24.89692696	4.637895776	0.000666621	0.01423179	Up	0	0	0	0	0	0	0	0	0.1945519	0.05431652	0	0.02041299	0.1209386	10.47431	0.1730351	0	Chr6:169175304:169182740:-	3	544	intergenic	XLOC_005936;linc-DACT2-3;ENSG00000261039.2;RP11-417E7.2;LINC02544;LOC101929504
LINC02544:3	3.05789848	1.391316896	3.031354174	18.60442994	4.21757428	0.002434595	0.037480703	Up	0	0	0	0	0	0	0	0	0.1853022	0.05364479	0	0.08899384	0.1192551	2.839305	0.1656188	0	Chr6:169175306:169182740:-	3	542	intergenic	ENSG00000261039.1;RP11-417E7.2;OTTHUMG00000175951.2
LINC02554:5	6.088354446	1.045931188	-4.459512087	0.039436005	-4.664342776	8.21E-06	0.000419735	Down	0.07309875	0.03794491	0.0875413	0.1209513	0.06375771	0.07637143	0.03293437	0.005742395	0	0	0	0.004464038	0	0	0	0.0045688	Chr22:27310651:27317840:+	2	5436	undefined	LOC100507657
LINC02561:11	1.989125727	1.556733663	2.047244121	9.107239597	3.18701384	0.040634121	0.244981733	Up	1.08E-39	4.11E-11	2.94E-36	1.15E-55	4.60E-41	1.81E-40	8.41E-57	2.21E-103	0.1509223	7.08E-100	0.4918099	0.1190378	0.5357111	7.39E-64	8.28E-08	3.94E-83	Chr10:5266033:5271236:-	2	692	intergenic	XLOC_008706;linc-AKR1C2-1;ENSG00000224034;RP11-445P17.8;ENSG00000224034.1;OTTHUMG00000017590.1;LINC02561
LINC02563:2	4.552951259	1.462666379	2.89853783	18.89056351	4.239593833	0.003749071	0.051116573	Up	0	0	0	0	0	0	0	0	0	0	1.633249	0	2.867492	0.5942837	2.412961	0	Chr17:65457541:65458408:+	3	277	intergenic	ENSG00000263520.1;CTD-2535L24.3;OTTHUMG00000179538.1;CRAT40;LINC02563
LINC02568:10	16.33741563	0.845946538	-3.496490928	0.128706391	-2.957844396	0.000471421	0.010854312	Down	0.5953445	0.4842155	0.05277747	0.1583249	0.03601673	1.02723	0.3632553	1.107584	0.01318227	0.1068703	0.00490757	0.02701224	0.02864243	0	0.003961227	0.1916496	Chr15:63395604:63438324:+	5	2047	intergenic
LINC02568:2	22.65205562	1.060945556	-3.645828143	0.068487041	-3.868025166	0.000266532	0.006947444	Down	0.8698541	1.12E-09	0.3402755	1.571291	0.9668847	0.9468235	9.33E-13	0.5392306	0.04824177	0.03907339	0.006062162	0.04292364	4.35E-09	0	0.004764932	0.05013097	Chr15:63390089:63438324:+	4	1856	intergenic
LINC02568:3	9.236528686	1.235903828	-2.708414069	0.09825405	-3.347339317	0.006760562	0.076647097	Down	0.009198127	0.01660419	0.2268683	0.06207678	0.728503	0.9096538	2.17E-09	5.37E-06	0.01686067	0.02573095	0.00363708	2.91E-07	5.40E-07	0	0.003266489	0.005481895	Chr15:63390089:63438324:+	5	2139	intergenic
LINC02568:4	5.432856668	1.220940847	-3.134491485	0.070461125	-3.827028687	0.001721522	0.029187631	Down	0.3489289	0.002278027	0.161464	0.1221985	0.000129731	0.2353404	9.73E-10	0.1367797	0.01342371	0.01708861	0.003448714	2.53E-07	4.41E-07	0	0.003123553	0.000255056	Chr15:63390089:63438324:+	6	2200	intergenic
LINC02568:5	11.60645357	1.032754768	-4.989668997	0.028103538	-5.153104445	6.05E-07	4.87E-05	Down	1.130112	0.384201	0.831173	1.634982	1.092165	1.473475	0.4989711	1.13187	0.0549971	0.1415382	0	0	0	0	0	5.58E-23	Chr15:63390136:63432177:+	6	661	intergenic	ENSG00000259459.1;RP11-321G12.1;OTTHUMG00000172301.1;ENSG00000259459.5;AC087525.1
LINC02568:8	22.59776944	0.948453154	-4.750413158	0.04402466	-4.505544341	2.03E-06	0.000134357	Down	0.5520966	0.3767796	0.5445419	1.151568	0.3107539	0.5703557	1.568564	0.5908087	0.04654456	0.05984348	0.006112674	1.24E-06	2.59E-06	0	0.00455527	0.2202319	Chr15:63390230:63438320:+	7	1988	intergenic	ENSG00000259459.5;RP11-321G12.1;AC087525.1
LINC02568:9	12.77284512	1.281018221	-2.009261291	0.167949532	-2.573900324	0.044509431	0.257229186	Down	0.03188582	3.57E-10	0.546325	0.2491377	0.01106837	2.192271	4.72E-08	0.2196975	0.1029353	0.1104	0.006684013	1.65E-06	3.40E-06	0	0.004920589	0.000664338	Chr15:63395604:63438324:+	5	1896	intergenic
LINC02576:4	3.884614595	1.48018151	-2.056087803	0.121297091	-3.043383149	0.039774054	0.241961916	Down	0.530264	2.308962	1.36E-20	0.000732346	0.5640979	0.4873247	5.17E-26	0.006850498	0.000818736	2.83E-19	0	0	1.50E-13	4.61E-06	1.40E-15	0.02762892	Chr2:65030727:65037497:+	3	495	intergenic	ENSG00000232613.6;AC007386.4;AC007386.2
LINC02576:6	10.34292529	0.679185442	-2.231321441	0.34977982	-1.515481038	0.025659844	0.186675547	Down	0.3289568	0.6070904	0.3103766	0.2852315	0.5072742	0.6769401	0.321006	0.551037	0.09101831	0.05486533	0	0.02806297	0.2902755	0.5070235	0.5597363	0.09754046	Chr2:65030747:65053017:+	3	1018	intergenic	ENSG00000232613.6;AC007386.4;AC007386.2
LINC02577:3	30.53154766	0.69326642	5.325845879	12.92623396	3.692230104	1.00E-07	1.10E-05	Up	0.007017876	0.04699117	0.004197301	0.00831694	3.96E-33	0.007085814	0.03154728	0.01591559	0.03965384	0.09184669	0.2594078	0.1073103	0.4505976	0.05614155	0.1393773	0.1996045	Chr7:106775018:106784853:+	2	9078	undefined
LINC02577:4	4.310353201	1.410473626	3.060711289	19.93252468	4.31705255	0.002208119	0.034984216	Up	0	5.20E-24	0	3.01E-29	0	1.56E-21	0	2.01E-08	0.05317042	0.009624281	0.00474935	0.01432745	0.3379394	1.33E-24	6.77E-08	7.17E-17	Chr7:106775018:106784853:+	2	5042	undefined
LINC02580:8	2.473000138	1.230587795	-2.038228837	0.175772401	-2.50821953	0.041527053	0.248060249	Down	0.2460343	0	0.04080265	3.59E-30	0.1463316	8.53E-29	0.7559892	0.1397154	0.03848889	0	8.06E-28	1.98E-30	2.36E-13	8.84E-10	0.1012892	0	Chr2:43097746:43102691:-	2	952	intergenic	XLOC_002070;linc-HAAO-6;ENSG00000230587;AC093609.1;ENSG00000230587.1;OTTHUMG00000152374.2
LINC-PINT:32	3.167300869	1.105048748	2.240925937	5.564809889	2.476332402	0.025030873	0.184307978	Up	2.22E-12	0.01159287	0.000616691	0.02225154	1.53E-09	0.02523486	4.15E-10	0.002901169	0.05848981	0.07911972	0.000169439	0.1291569	3.10E-12	0.04249276	0.02566399	2.86E-09	Chr7:130944167:131110037:-	6	3366	undefined	FLJ43663;PINT;LincRNA-Pint
LINC-PINT:71	56.32214576	0.581494168	2.437351853	2.670862835	1.417305887	0.014795275	0.131946878	Up	0.000135566	0.3466111	0.7442392	0.4391481	0.3994224	0.5528735	1.213735	1.052813	1.493515	0.3301535	0.9541369	0.4922021	1.87918	2.381199	0.6797403	1.363989	Chr7:130943947:130961249:-	3	1998	undefined	FLJ43663;PINT;LincRNA-Pint
LIPE-AS1:24	1.689497211	1.395931586	2.334489607	9.571783602	3.258787781	0.0195701		Up	0.00221994	0.00577326	0.000884089	4.78E-29	0.002727988	0.008645638	0.004319263	0.003861321	0.01793529	0.03510054	0.004777897	0.08120683	0.001744468	0.1146065	0.00144192	0.04436856	Chr19:42424069:42652869:+	3	2468	undefined
LIX1L-AS1:30	10.73079684	0.595634476	2.128273118	2.407728705	1.267672843	0.033314446	0.216241919	Up	4.27E-37	0.2735953	0.1264535	0.2064411	0.05875369	0.2766613	0.1112987	0.5515783	0.5080724	0.4011815	0.3312025	0.0528135	0.153643	0.5643443	0.2143979	0.4930159	Chr1:145927625:145928846:+	1	1222	undefined
lnc-A1BG-1:2	6.888825435	0.863434919	2.436185295	4.297469658	2.103487454	0.014843079	0.132090249	Up	7.62E-22	0.7518854	9.84E-06	0.471474	0.4892234	6.84E-26	5.08E-26	0.2158137	0.6012954	0.8141197	0.1912599	0.8748001	0.2761187	0.7916738	0.2460863	0.2259565	Chr19:58259485:58278811:-	2	531	antisense
lnc-A1BG-2:4	33.4209158	0.919273149	2.197917185	4.057205145	2.020486252	0.027955008	0.195415083	Up	0.7088395	0.2137208	0.008170089	0.4405861	1.889437	0.5959677	0.00082585	0.1792087	1.525285	1.363608	1.459917	1.402256	0.2240479	0.4891481	3.92258	1.207299	Chr19:58314702:58327280:-	3	880	antisense
lnc-A3GALT2-5:1	16.80555936	0.59722268	1.97066714	2.260946902	1.176927111	0.048761962	0.272395125	Up	0	1.722933	0.2917762	0	1.998067	3.536491	3.405344	1.488724	0.8346615	0.8180299	1.507645	0.7086244	3.21681	6.064246	3.403759	0.6294294	Chr1:33336566:33336864:-	1	299	intronic
lnc-AAGAB-1:8	3.336752689	1.257677445	-2.71533238	0.093751638	-3.41501229	0.006620928	0.07558108	Down	1.23E-14	0	0.05504746	0.04020419	0.1698827	0.03152549	0.05608813	0.06045522	4.73E-12	0	0.02201367	0	1.07E-43	4.18E-14	0	4.70E-67	Chr15:66985562:67059231:-	7	3853	intergenic
lnc-AAGAB-3:3	37.88142494	0.474278681	-4.02341903	0.266420708	-1.90822187	5.74E-05	0.00201828	Down	0.09717986	0.214805	0.5097002	0.7694539	0.8974943	0.3171295	0.5446428	0.6470844	0.1694504	0.02132674	0.05408024	0.2293874	0.1916335	0.1106382	0.01951442	0.1207262	Chr15:67538680:67542615:-	1	3936	undefined
lnc-AAK1-2:1	17.65923521	0.636298044	2.467775481	2.969542566	1.570240712	0.013595556	0.124904988	Up	5.71E-34	0.202477	0.02469678	0.02257325	0.0233147	0.07807405	0.2521312	0.1043874	0.1507202	0.02908565	0.04926868	0.0864915	0.1800817	0.7259022	0.2631936	0.07999878	Chr2:69789552:69798948:-	4	4285	antisense	ENSG00000248894;AC019206.1
lnc-AARS-1:5	5.893307113	0.834124328	2.55045362	4.369279542	2.127395411	0.010758284	0.107492849	Up	0.03869109	0.02050611	0.09763254	0.04114959	0.05451168	0.000328865	1.86E-30	0.05356204	0.0918275	0.002284669	0.05655611	0.2780733	0.6988151	0.2185374	0.04019847	0.151981	Chr16:70315640:70346761:-	5	1485	undefined
lnc-ABCA10-4:1	34.15063595	0.396359815	-4.803547622	0.267213862	-1.903933245	1.56E-06	0.00010857	Down	0.7707866	4.151185	2.992694	2.589243	3.674828	2.879706	2.764937	3.039395	0.4985851	1.39603	0.4342141	0.5031527	0.7079519	0.4976714	0.3815856	0.3874414	Chr17:69316900:69327111:-	4	631	sense-overlapping
lnc-ABCA1-8:2	5.581678656	1.14797111	-2.253288928	0.166464841	-2.586710593	0.024240937	0.181119521	Down	0.01436417	0.00195565	0.03295125	0.03111654	0.03895951	0.002256302	0.4461787	0.01353095	8.77E-11	0.000919425	2.89E-22	0.08543988	0.0002081	0.000755256	0.008941801	1.28E-05	Chr9:105194864:105245593:-	3	5127	undefined
lnc-ABCA5-13:1	9.683654162	0.940713675	2.909326134	6.666099629	2.73684288	0.003622088	0.049880124	Up	0	0.2143678	0.1318874	0.06588607	0	0	0	0.3938257	0	0.1023249	0.6470712	0.2725737	2.436284	0.09511883	1.37125	0.528287	Chr17:70197472:70226504:-	2	713	intergenic
lnc-ABCA5-17:1	23.14352436	0.485068622	-4.077681962	0.253849342	-1.977955572	4.55E-05	0.001679864	Down	0.177436	0.8860317	0.5450813	0.6266342	0.4061415	0.6148367	0.8116172	1.091454	0.1064615	0.06001084	0.05634999	0.07216337	0.420643	0.3678456	0.1211264	0.04292145	Chr17:69232975:69235012:-	1	2038	undefined	PRO1804
lnc-ABCA9-2:1	15.89425995	0.747973652	-2.582349316	0.262151145	-1.93152925	0.00981302	0.100281003	Down	0.3932137	0.8683926	0.1593578	0.3817723	0.3234473	0.4760607	0.9588409	0.7836953	0.2242097	0	0	0.08301517	0.1039718	2.690693	0.1981263	0.03078778	Chr17:69094289:69095499:-	1	1211	intronic
lnc-ABCD3-1:4	14.59661533	0.924830849	-2.065802842	0.265996986	-1.910518196	0.0388471	0.238377855	Down	0.264132	0.1411618	0.2965063	0.2235041	0.2321298	0.09071642	0.02316652	0.08568112	0.01859346	0.04909986	0.01637503	0.03034092	0.000215805	1.70E-06	0.1324734	0.1798804	Chr1:94541974:94545391:+	1	3418	undefined
lnc-ABCE1-5:1	20.64813499	0.496428366	-2.56545929	0.413635879	-1.273566764	0.010303931	0.104075684	Down	0.3591098	0.5086262	0.4212213	0.4501891	0.3963762	0.4333444	0.5415759	0.9898793	0.3413643	0.09495956	0.2325877	0.2780389	0.4203837	0.04140123	0.1216812	0.04861424	Chr4:144686748:144688616:+	1	1869	intronic
lnc-ABHD12-5:1	1.847060502	1.259851487	1.968061127	5.576905164	2.479464738	0.049061005	0.273363815	Up	0	0	0	0.04833388	0.05028065	0	0	0.06130331	0.2019382	0.1248319	0.3615439	0	0.2854345	0.0640866	0.0887857	0	Chr20:25284915:25285588:-	1	674	antisense	ENSG00000276952.1;RP5-965G21.6;AL121772.3
lnc-ABHD12B-2:1	21.03814278	0.723205285	2.03705399	2.776386099	1.473208211	0.041644632	0.248310712	Up	0.01987844	0.3009684	0.1442365	0.4055735	0.02402777	0.02374627	0.3864532	0.332929	0.8675597	0.3832032	0.2981082	0.2160363	0.838259	1.413939	0.08016894	0.08250157	Chr14:50696714:50923297:+	3	1894	sense-overlapping	ENSG00000247448
lnc-ABHD17C-1:1	7.432354581	1.243363319	4.641586245	54.61321113	5.771178081	3.46E-06	0.000209292	Up	0	0	0	0	0	0	0	0	0.1910998	0.05238566	0.06828989	0	0.261509	4.455136	0.4403805	0.2636101	Chr15:80821903:80823665:+	3	736	intronic
lnc-ABHD17C-2:1	36.62666582	0.835740664	6.117470206	34.59804492	5.112618611	9.51E-10	1.99E-07	Up	0	0.284166	0.07033437	0.1170742	0	0.3165708	0	0	0.2127706	1.840103	1.661325	0.723651	3.398348	10.618	4.317702	4.582528	Chr15:80790554:80871067:+	2	610	intronic
lnc-ABHD2-1:11	6.186779137	1.173465742	2.25225925	6.24607145	2.642949073	0.024305894	0.181119521	Up	1.51E-42	0.02164909	2.53E-38	0.01825527	3.55E-46	6.22E-35	0.2973186	0.000189105	0.09673181	0.03281273	0.2057108	0.03213043	0.3728534	0.02468183	3.03E-40	0.1292766	Chr15:89040998:89084618:+	3	2532	undefined
lnc-ABHD4-12:3	5.408652706	1.017540178	-2.019219565	0.240709163	-2.054637036	0.043464404	0.25422392	Down	0.8702082	0.1502429	0.6539901	0.7870707	0.07582545	0.9178883	0	0.9445756	0.3826074	0	0	0.0992725	0.07608058	0.0892332	0.5693788	0.02530281	Chr14:21918203:22532569:+	3	460	intergenic
lnc-ABHD4-12:30	3.045927039	1.048590854	-2.287009881	0.189709306	-2.398137645	0.022195246	0.171252329	Down	0.3707889	0.7507487	0.2779562	0.4071677	0.1364751	0.8474187	0	0.4949493	0	0.1119297	0	0.1170874	0	0	0	0.219763	Chr14:22040693:22520047:+	3	387	intergenic
lnc-ABHD4-3:1	3.426749479	1.016476366	3.327119582	10.42473224	3.381938423	0.000877487	0.017516199	Up	0.03880867	0.04959554	0.08981366	0	0	0	0	0	0.1772733	0.3337338	0.1493886	0.2260923	0.318343	0.05842442	0.1191963	0.1530404	Chr14:22651098:22651918:+	1	821	undefined
lnc-ABI3-6:1	585.9031993	0.359558187	-5.694890913	0.241878651	-2.047644654	1.23E-08	1.85E-06	Down	13.45263	16.75914	8.267914	8.32772	39.37541	43.73498	21.99789	38.31295	6.041861	2.63693	2.114241	4.077404	5.145998	13.44914	2.767375	1.660383	Chr17:49171895:49173246:+	1	1352	sense-overlapping	ENSG00000262973.1;RP11-708H21.4;OTTHUMG00000177660.1
lnc-ABO-1:2	73.03611729	0.60607926	-2.137608464	0.407377963	-1.295560155	0.032548534	0.213581862	Down	2.409588	4.594131	4.013738	5.213642	6.63234	3.995221	1.012924	3.941285	1.042187	0.6962298	0.3100934	2.910181	3.446213	0.245379	2.30884	1.648304	Chr9:133250420:133252517:-	2	773	intronic
lnc-ABT1-3:2	13.22310147	1.048845636	-3.762185347	0.064885877	-3.945951684	0.000168435	0.004816913	Down	0.3007168	1.040074	0.3733395	0.494344	0.001005426	8.57E-07	0.8581073	1.838892	1.92E-13	7.67E-14	6.96E-17	0.04049432	1.02E-09	4.89E-06	0.2190246	2.81E-13	Chr6:26673758:26680739:+	3	1615	intergenic	XLOC_005214;linc-HIST1H2AG-4
lnc-ACACB-1:2	19.2236013	0.672385681	-3.160279094	0.229262705	-2.124926412	0.001576181	0.027454356	Down	1.542408	1.247597	0.6880348	1.366017	2.229908	1.723987	1.432788	1.624192	2.01E-10	0.3831789	0.1324608	0.2292982	1.412635	0.05167125	0.2722533	0.2487665	Chr12:109111169:109113397:+	2	636	intergenic
lnc-ACACB-1:4	17.10310146	0.918141921	-2.145304788	0.255307131	-1.969694259	0.031928486	0.211582041	Down	0.8931958	0.8517959	1.64589	0.276971	0.8324317	1.213749	0.6152126	0.2726938	0.3303222	0.3634375	0.007577594	0.004441532	0.08132043	0.0161827	0.7513702	0.39063	Chr12:109111218:109125594:+	3	910	sense-overlapping	ENSG00000256139.2;RP11-968O1.5;AC007637.1
lnc-ACAT1-1:1	6.441449304	0.698269884	-2.793056163	0.258761161	-1.950307004	0.005221263	0.063883395	Down	0.1081704	0.03636017	0.05981372	0.1031472	0.07227983	0.04900568	0.5053853	0.145789	0.01967278	0	0.01881681	0.007858949	0.007423586	0.06143554	0.02661982	0.05712146	Chr11:108149296:108153907:+	2	2864	intergenic
lnc-ACCS-2:1	5.852384975	0.746064898	2.293425785	3.273977653	1.711044474	0.021823504	0.169334822	Up	0.3053638	0.2014192	0	0.1837329	0.1741908	0	0	1.061029	1.555634	0.2755755	0	0.3062885	0.8578804	0.7944418	0.1462315	0.5512535	Chr11:44203058:44203514:+	1	457	intronic
lnc-ACER2-7:1	8.356997063	1.350892124	2.519417081	10.58141525	3.403460693	0.011754932	0.11346443	Up	0	0	0	0	0	0.009666303	0	0	3.09E-72	0	0.01034886	0.01593336	1.004704	0	0.01671037	0.02414172	Chr9:19926094:19929937:+	1	3844	intergenic	ENSG00000261402.1;RP11-378I6.1;OTTHUMG00000175790.1;AL591222.1
lnc-ACKR3-6:1	47.01025151	0.389725786	-2.882241292	0.459047786	-1.123283752	0.003948572	0.052654353	Down	0.4052443	0.8121054	0.5430746	0.6001988	0.7238934	1.226933	0.9320011	1.875162	0.4872847	0.06578627	0.3218835	0.1396022	0.3899862	0.8979265	0.4751807	0.1727828	Chr2:236007568:236010115:+	1	2548	intronic
lnc-ACOD1-1:1	2.360078727	1.356997404	-3.317343904	0.04414436	-4.501627067	0.000908777	0.018003158	Down	0.06378849	0.04477264	0.03914173	0.03723712	0.1119912	0.4759103	0	0.2227415	0	0	0	0	0	0	0	0	Chr13:76664154:76692012:+	2	1284	intergenic	XLOC_010436;linc-CLN5-1
lnc-ACOT11-3:1	6.84566846	0.971002746	-2.053693481	0.251017176	-1.994142008	0.040005368	0.242876385	Down	0	0.9867634	0.2992876	0.3893301	0.09431123	0.2413541	0.2342685	0.9554338	0.2119859	0.08409218	0	2.80E-38	0.05294177	0	0.1711562	0.04191564	Chr1:54659967:54661655:+	3	1065	intronic
lnc-ACOT12-4:1	113.8727742	0.345662047	-4.401324442	0.34835476	-1.521370817	1.08E-05	0.000518308	Down	2.832034	6.832001	2.447632	2.776076	2.724902	3.18358	2.66771	3.866336	1.215653	0.5504055	0.4857501	0.8097302	1.02353	2.622965	0.7512689	0.7981932	Chr5:81414074:81415718:-	1	1645	sense-overlapping
lnc-ACOT12-9:1	15.93708861	0.770389777	-2.552429819	0.255896826	-1.96636584	0.010697446	0.107015445	Down	0.1047605	0.2820903	0.1541782	0.4060232	0.1690013	0.2130069	0.6171221	0.4691808	0.2465449	0	0.0434887	0.0651906	0.0211786	0.8519534	0.03656219	0	Chr5:81517372:81519905:-	1	2534	intronic
lnc-ACOT13-1:1	7.49414657	0.762129502	-2.980605179	0.207099053	-2.271607142	0.002876794	0.042341093	Down	0.5221811	0.7655417	0.4196255	0.5936561	0.993792	0.1073563	5.568214	0.8957296	0.1957988	0	0.2363649	0.2249916	0	0	0.3553555	0.2108726	Chr6:24706747:24707151:+	1	405	antisense	ENSG00000272402.1;RP1-30M3.6;AL031775.2
lnc-ACOX1-1:3	12.0261439	0.689892969	2.426715374	3.191365561	1.674173874	0.015236204	0.134261655	Up	0.2848695	0.6743585	0.5994447	0.3795715	0	0.2456107	0	0.6355217	0.3679113	0.4571025	1.800684	0.9328611	0.8866164	1.163831	0.5657607	0.4001975	Chr17:75938173:75941056:-	3	587	sense-overlapping
lnc-ACP1-11:1	7.47044299	0.930195474	-2.308998615	0.225653325	-2.14782006	0.020943658	0.164998458	Down	0.5105323	1.33E-51	2.07E-31	0.09353106	0.6932725	1.574925	3.59E-36	0.2262451	0.1825015	0	2.66E-59	5.00E-43	0.07870427	1.019993	4.22E-40	1.44E-21	Chr2:307912:326465:+	2	845	intergenic
lnc-ACP1-8:13	3.046434346	1.315063268	-2.351565926	0.117240427	-3.09245797	0.018694577	0.153447153	Down	0.4992514	0.1291222	0.05502432	0.2184309	0.6262977	0.01306203	1.477285	3.11E-13	1.83E-08	0.1755521	4.09E-19	1.96E-12	2.11E-26	0.00425624	4.66E-21	2.84E-30	Chr2:242122293:242138888:+	3	480	intergenic
lnc-ACP1-8:14	57.10082047	0.544099192	2.081532207	2.192474392	1.132559992	0.037385219	0.2319696	Up	0.4746693	1.360705	0.1190675	1.070688	0.7262634	1.040725	0.4052163	1.373612	1.108603	1.586923	2.453844	0.9976984	1.623703	1.225253	2.178262	0.5450604	Chr2:242159345:242161250:+	2	1445	intergenic	XLOC_002561;linc-PDCD1-3
lnc-ACP5-3:1	2.360284356	1.309289442	1.987542941	6.072409095	2.602268988	0.046862262	0.265695122	Up	2.50E-33	0.1185926	1.01E-40	0.02889058	5.10E-42	1.25E-22	0	3.64E-07	0.05407469	8.16E-42	0.07016877	0.0295065	0.1007349	0.2693874	0.2353926	3.44E-39	Chr19:11595982:11597311:-	1	1330	undefined
lnc-ACR-2:7	9.31237998	1.211372049	2.543455454	8.462423253	3.081070845	0.010976205	0.108679832	Up	0.109905	2.47E-07	0.03006184	1.82E-14	0.00334116	0.0124771	0.08258347	0.000263748	0.01865286	2.221571	0.2635972	1.361037	1.40E-07	0.2088108	0.07191247	0.5514816	Chr22:50783797:50789172:+	4	673	intergenic
lnc-ACSBG2-2:3	9.036253234	0.740578986	-2.034654812	0.351885361	-1.506822598	0.041885618	0.24904595	Down	0.02344152	0.0512936	0.007527707	0.01562	0.005885379	0.08993957	0.23176	0.04229238	0.01450431	0.002175968	4.77E-32	0.004151236	0.01464286	0.1249621	0.002462173	0.009753149	Chr19:6062598:6071565:+	1	8968	undefined
lnc-ACSM1-2:1	26.67974342	1.046813821	-6.79546836	0.007220977	-7.113590196	1.08E-11	3.97E-09	Down	8.134158	0.4054318	4.694764	3.949039	0.07843015	1.765076	2.421779	3.038787	0.04624385	4.87E-28	1.08E-22	2.06E-05	1.66E-50	3.31E-27	4.39E-26	4.25E-37	Chr16:20574309:20576340:-	2	471	sense-overlapping
lnc-ACSM1-2:2	5.058630403	1.361728868	-3.225658852	0.04761392	-4.392472778	0.001256831	0.02309349	Down	2.90E-06	0.08750834	0.7045568	0.1402178	1.855144	0.008660321	0.7417603	6.03E-07	0.004084243	2.58E-28	5.41E-23	0.01318422	8.12E-51	3.58E-29	1.33E-08	3.29E-39	Chr16:20574125:20576284:-	3	685	sense-overlapping
lnc-ACTR3C-1:2	207.0079761	0.422130941	-2.615093937	0.465253186	-1.103912065	0.008920292	0.093801377	Down	1.984604	3.091382	5.5739	3.080529	1.448929	3.529239	5.393838	4.616226	1.329157	1.439941	1.242133	3.02001	2.003089	0.9313607	0.7135077	0.5306135	Chr7:150230086:150237581:-	3	2616	intergenic	XLOC_006645;linc-ZNF467-1
lnc-ACTRT3-2:2	809.9527534	0.654176107	3.222588824	4.311352763	2.108140611	0.001270378	0.023293232	Up	16.35682	21.80607	14.61295	10.9844	23.88106	30.52373	3.750094	7.027844	54.80339	82.59359	82.57231	46.60999	35.17321	9.879316	62.06559	106.2324	Chr3:169764520:169765060:-	1	541	intergenic	ENSG00000270141.2;TERC;ENSG00000270141.3
lnc-ACTRT3-2:3	472.1575006	0.584544613	2.869099051	3.197881311	1.677116394	0.004116429	0.054138882	Up	10.16464	13.31545	10.13565	11.00171	15.76782	10.81918	4.140115	13.86074	29.66939	40.86749	34.22258	40.40465	28.1629	2.368606	22.07064	72.59435	Chr3:169764520:169765059:-	1	540	undefined
lnc-ACTRT3-2:4	5027.784779	0.556576478	3.662713513	4.108410071	2.038580188	0.000249558	0.006621899	Up	80.47588	181.8497	117.981	81.46593	119.3062	106.5573	140.9221	133.0505	362.0065	570.7652	945.17	495.2475	317.3719	28.44064	434.1858	649.027	Chr3:169764610:169765047:-	1	438	intergenic	ENSG00000270141.2;TERC
lnc-ACTRT3-2:5	3466.740624	0.729617633	1.998558733	2.747622287	1.458183692	0.045656119	0.261598353	Up	138.6171	8.454345	87.76174	159.2271	166.8532	171.9355	43.36503	74.29533	206.6585	593.6234	127.7402	288.3528	237.5768	45.28944	267.1556	572.4209	Chr3:169764610:169765042:-	1	433	undefined
lnc-ACVRL1-2:1	7.161844788	1.37094067	-2.052626129	0.142197831	-2.81402864	0.040108851	0.243266969	Down	0	1.65023	2.618787	2.490112	0	1.431238	0	3.250657	0	0	0	0	0	0	3.493342	0	Chr12:51963579:51963830:+	1	252	intronic
lnc-ADAM10-1:1	27.9667666	0.45337225	-2.258890299	0.491710757	-1.024118178	0.02389021	0.179658229	Down	0.46452	2.733443	0.4963571	0.5932779	0.6442719	0.4027125	1.140966	0.7170413	1.002059	0.7338547	0.1307207	0.5211324	0.2998654	0.2919612	0.1167749	0.04803302	Chr15:58768074:58770974:-	2	1394	intergenic	ENSG00000245975;XLOC_011488;linc-ADAM10-1;AC090515.1
lnc-ADAM10-1:2	29.33846234	0.424114741	-2.652454235	0.45851952	-1.124944942	0.007990896	0.086394325	Down	0.462227	2.731145	0.4981176	1.062446	0.6495548	0.4018255	1.141478	0.7161706	0.9935011	0.7306372	0.1304202	0.5168647	0.3012414	0.294575	0.1155008	0.0478992	Chr15:58768072:58770974:-	2	1396	intergenic	ENSG00000245975.2;RP11-30K9.6;OTTHUMG00000171982.1;AC090515.2;LOC101928725
lnc-ADAM22-2:1	61.13776483	0.549172819	-4.63647995	0.171201973	-2.546228766	3.54E-06	0.000213207	Down	3.121419	4.711282	3.103063	3.484914	4.236916	5.842888	4.399707	4.957194	1.211383	1.528977	1.20294	0.1676769	1.112606	0.1826971	0.1139792	0.4330622	Chr7:88229659:88231774:+	2	777	intergenic	ENSG00000228747.2;AC005075.5;OTTHUMG00000023862.8;ENSG00000228113.3;AC003991.3;ENSG00000228113.7;AC003991.1
lnc-ADAM22-2:21	9.076788126	0.818521724	-2.784241981	0.206045871	-2.278962545	0.005365299	0.065066399	Down	0.3690731	0.621294	0.2702629	0.1897278	0.2252858	0.6778413	0.1769846	0.3141253	0	0.1231463	0.08086049	0.08997192	0.1140063	0	0.03252395	0	Chr7:88219157:88387412:+	3	1340	undefined
lnc-ADAM22-2:3	33.27055996	0.649367777	-5.747591897	0.075242888	-3.732300974	9.05E-09	1.41E-06	Down	1.974456	2.860696	1.760844	1.911579	3.367208	5.477498	0.9660845	3.61372	0.2347597	0.1315452	0.07880554	0.4522723	0.4338307	0	0	0.1207132	Chr7:88231574:88241436:+	2	719	intergenic	ENSG00000228113.3;AC003991.3;ENSG00000228113.7;AC003991.1
lnc-ADAM8-2:1	15.62549468	0.563160211	2.338865399	2.491744135	1.317155933	0.019342401	0.156792947	Up	0.2095188	0.4519778	0.2918731	0.8661218	0.6248546	0.4671225	0	1.400918	1.012271	0.7879704	0.5003253	1.230805	0.7723477	2.377655	0.599341	0.5921312	Chr10:133295187:133295977:-	3	626	intronic	ENSG00000235245.1;RP11-122K13.12;OTTHUMG00000046186.1;AL360181.2
lnc-ADAMTS15-1:6	4.073035624	0.978114824	-2.412218157	0.194868616	-2.359426338	0.015855791	0.137575314	Down	2.00E-07	0.0811502	0.02867503	0.0897519	0.005707993	0.1935913	0.142384	0.02812815	0.01868657	0.000262653	0.01372831	0.0164134	4.42E-24	0.02785779	0	0.001569981	Chr11:130314530:130404630:+	8	3605	undefined
lnc-ADAMTS19-2:1	7.103329127	0.594641108	2.135493562	2.411368703	1.269852259	0.032720715	0.214442239	Up	0.06135048	0.2301878	0.1170399	0	0.07377184	0.03826447	0.1185024	0.1395833	0.4468738	0.06083739	0.286302	0.02913674	0.1121592	0.2796297	0.1589678	0.1553465	Chr5:129343543:129393935:+	2	1516	intergenic	XLOC_004545;linc-ADAMTS19
lnc-ADCY1-3:2	37.41198088	0.455850262	2.76576956	2.396247255	1.260776779	0.005678865	0.06768244	Up	0.9546207	0.8373351	0.7554797	1.891981	0.6280449	3.583902	0.132925	2.654852	2.742169	1.615594	2.317162	5.594069	0.9102031	3.704004	0.8381586	2.234685	Chr7:45782694:45788814:+	2	549	intergenic
lnc-ADCY9-1:3	11.67965932	0.865544181	-2.10472161	0.282881642	-1.821729541	0.035315548	0.22342839	Down	0.08552228	0.1846203	0.09725094	0.4944722	0.1189209	0.1708248	0.2751724	0.02558712	0.02085215	1.46E-08	1.54E-29	0.2434358	0.3645343	0.1868438	1.09E-12	1.18E-26	Chr16:3930004:3951042:-	3	2605	intergenic	XLOC_011865;linc-CREBBP
lnc-ADGRB1-1:2	4.364848784	0.786887843	2.051697524	3.061960858	1.61445584	0.040199068	0.243469648	Up	0.1254281	0.01619852	0.1320077	0.09004209	0	0.01687019	0.003285097	0.1159942	0.1591973	0.141188	0.06913504	0.2883947	0.1211446	0.161927	0.06284422	0.1191061	Chr8:142403314:142404436:+	1	1123	undefined
lnc-ADGRB3-8:1	3.3408737	1.154036072	-2.10731653	0.185318743	-2.431919292	0.035090151	0.222901293	Down	0.1212939	0.1618075	0.1443467	0.1408939	0	0.02918787	0	0.1310127	0.1406167	0	0	0	0	0	0	0.02355758	Chr6:67452600:67462867:+	4	1788	intergenic
lnc-ADHFE1-1:11	1.975434062	1.487371162	-2.4127271	0.083122295	-3.58862071	0.01583367	0.137575314	Down	0	0.01707205	2.30E-88	0.01801856	1.86E-45	0.2256848	0.5327119	0.257463	0	0	0	0	0	1.32E-08	0	0	Chr8:66471542:66475976:+	3	1371	intronic	XLOC_006828;linc-C8orf46
lnc-ADPRM-5:1	15.93655844	0.825900874	-5.075193562	0.054726872	-4.191606799	3.87E-07	3.39E-05	Down	0.9836566	3.751451	1.866039	3.418293	4.091473	3.992744	3.808752	1.020475	0.1866995	5.67E-27	0	6.18E-29	0.4343626	0.2974822	0	0.327143	Chr17:10844897:10848169:+	2	346	undefined
lnc-ADPRM-5:2	23.19368533	0.62308033	-5.07195231	0.111860011	-3.160233717	3.94E-07	3.43E-05	Down	0.2935735	1.13731	0.6093592	0.3298426	0.3288344	0.7142983	0.5688342	0.4951801	0.09610711	0.02280407	8.68E-24	0.08896585	0.05650377	0.02987635	0.03505638	0.0700171	Chr17:10844897:10881094:+	4	2549	undefined
lnc-ADPRM-8:1	43.79113708	0.464922543	-6.590909878	0.119554258	-3.064262584	4.37E-11	1.41E-08	Down	0.3109053	1.078585	0.4883804	0.941787	0.6877585	0.6437993	1.218022	0.9557371	0.2056647	0.02683734	0.03521194	0.1761273	0.0950787	0.02882488	0.07567467	0.02757568	Chr17:10853813:10857252:+	1	3440	intergenic
lnc-ADRB1-3:1	8.638407494	1.190241446	-3.555503916	0.053219246	-4.231908121	0.000377255	0.009154402	Down	0.01314604	0.2701447	0.3278058	2.53E-21	0.07663211	0.1015107	0.3467986	0.6518803	0.01613719	4.53E-28	1.99E-08	0.01267401	0	0	6.74E-24	2.77E-29	Chr10:114045770:114048809:+	1	3040	sense-overlapping
lnc-AFG3L2-4:1	12.90789324	0.87112721	1.997381606	3.340290242	1.739973466	0.045783744	0.261864965	Up	0.07541699	0.3184318	0.09049756	0.1046079	0.02183625	3.79E-07	0	0.1135438	0.1305464	0.02683882	0.1949236	0.4128047	0.422923	0.613263	0.2604775	0.05223981	Chr18:12305600:12308114:-	2	2220	undefined
lnc-AGA-4:1	100.2195103	0.635938256	2.705945967	3.296224623	1.720814559	0.006811013	0.077018424	Up	1.632602	2.214654	0.8601455	1.297994	1.194387	0.1487871	0.4723126	0.5964357	40.24017	0.9367091	8.180175	2.24252	3.437497	0.1955334	8.252975	0.1306262	Chr4:179166516:179170221:-	2	671	intergenic	XLOC_004186;linc-AGA-10
lnc-AGA-7:6	3.419133852	0.952801439	-2.515144444	0.189933561	-2.396433246	0.011898362	0.114425873	Down	0.02576154	0.09118673	0.6615597	0.0695882	0.0770612	0.1474949	0.5734021	0.04810633	0.03376847	0.028662	0.00015438	0.03623949	0.02662653	0.03701603	4.14E-25	2.80E-31	Chr4:177220383:177227304:-	2	1012	intergenic	XLOC_004182;linc-VEGFC-2
lnc-AGAP1-4:1	8.901321249	0.970260532	2.001878063	3.843293821	1.942343275	0.045297848	0.260207509	Up	0.1103889	0.2563837	0	0.5202983	0.05995311	0.06409198	0	0.431588	0.1198357	0.661003	0.06338341	3.66E-62	0.8226896	0.601542	2.000691	0.5556876	Chr2:234978700:234979898:+	2	638	sense-overlapping
lnc-AGAP1-5:1	11.44160943	0.520491627	2.170529045	2.188196342	1.129742194	0.029966791	0.204183953	Up	0.09164502	0.4126678	0.2703097	0.3456467	0.1641919	0.6738965	1.010008	0.3166066	0.6005389	0.2256788	1.074839	0.3314374	0.4955579	0.5855588	1.506875	0.7913431	Chr2:234952035:234953190:+	2	612	sense-overlapping
lnc-AGAP5-6:5	57.6598419	0.556391036	2.043192884	2.198949094	1.136814206	0.041033348	0.246228321	Up	0.6166679	1.180316	0.2144814	0.9299941	1.019276	0.1895626	0.06694574	1.980387	1.601268	0.6322376	1.70365	0.4199456	1.168251	1.057464	0.6235016	1.932958	Chr10:73742505:73744265:-	1	1761	undefined
lnc-AGO3-3:1	9.535946411	0.674845015	2.578168004	3.340036397	1.739863824	0.009932569	0.101146406	Up	0.01261913	0.0135209	0.0233782	0.005923413	0.003442438	0.007443608	0.02549406	0.02274294	0.01201356	0.06523766	0.02390905	0.03279594	0.06137944	0.007828363	0.03628668	0.1187767	Chr1:36064178:36072501:+	1	8324	sense-overlapping
lnc-AGPAT2-1:17	4.330523072	1.395020809	3.205091308	22.17971724	4.471169068	0.001350196	0.024396975	Up	6.48E-26	4.51E-05	0.01004076	0	3.14E-22	7.26E-08	0	1.11E-05	0.04061708	8.47E-18	0.08437561	1.42E-26	0.4052736	2.657234	6.85E-05	0.1702883	Chr9:136642852:136644476:-	2	764	undefined
lnc-AGPAT2-1:18	2.490915861	1.294567749	2.956343906	14.19378521	3.827187475	0.003113098	0.044893037	Up	1.60E-25	0.000132599	0.0055637	1.10E-25	1.75E-22	0.01337395	1.76E-72	0.000144063	0.1996718	0.2639986	0.01961461	2.35E-11	0.151692	0.1452156	1.19E-05	0.03160236	Chr9:136643200:136644476:-	1	1277	undefined
lnc-AGR3-1:11	4.862982421	0.937011331	2.885916888	6.516678507	2.704136823	0.003902752	0.052310501	Up	0.007037205	0.05800522	0.05955393	0.05776807	6.55E-30	0.1738636	0.000180708	8.98E-10	0.558572	0.09904438	0.160901	0.04941092	0.2751	0.3731655	0.1497545	0.1458227	Chr7:17285899:17299320:-	4	1116	undefined
lnc-AHCY-7:1	61.8962089	0.490703197	3.124733207	2.894504853	1.533316576	0.001779664	0.029863126	Up	0.1530227	0.2188782	0.2545295	0.2695017	0.1503778	0.163133	0.5418881	0.3768632	1.26419	0.1636688	2.128405	1.049362	1.033641	0.09557756	0.4404159	0.4219848	Chr20:34271932:34275171:-	1	3240	intergenic
lnc-AHNAK2-8:1	4.945398356	1.034181979	2.071599629	4.414992552	2.142411004	0.038302795	0.235966543	Up	0.1962837	0.457846	0.1977876	9.60E-32	0.3769983	4.11E-52	8.78E-37	1.12E-28	0.9407447	0.4724011	1.048524	0.4588386	1.76E-31	0.2614997	0.6152312	0.1864115	Chr14:104793157:104795743:-	2	408	sense-overlapping
lnc-AHSA2-5:3	5.978359274	1.066099242	-4.260301586	0.04292898	-4.541904291	2.04E-05	0.000873524	Down	0.9210574	0.3862521	1.426774	0.06005888	0.01391802	0.6619045	1.853493	0.08628155	0.06259867	0	1.95E-65	0	0	0	0.04077167	0	Chr2:61471188:61482720:+	3	545	antisense	ENSG00000270820.1;RP11-355B11.2;ENSG00000270820.5;AC016727.1
lnc-AHSA2-5:7	29.84722501	0.358857461	-2.983154858	0.476144913	-1.070527377	0.002852936	0.042013627	Down	2.460571	2.841747	1.087455	2.521277	2.808161	2.476534	1.96724	1.365778	1.222522	0.50829	0.8604138	1.035591	2.03837	0.9923438	0.6978525	0.2492426	Chr2:61483373:61483941:+	1	569	antisense	ENSG00000270820.1;RP11-355B11.2;ENSG00000270820.5;AC016727.1
lnc-AIDA-2:1	7.727811344	1.061280547	-3.311155952	0.087530802	-3.514065399	0.000929114	0.018302811	Down	0.01000746	0.04348438	0.10119	0.2055046	0.1425329	0.2208664	0	0.1696204	0.01172021	0	0	0	0	0.1188692	0	0	Chr1:222724194:222773141:-	4	4025	antisense
lnc-AIDA-2:2	3.851474461	1.169522351	-2.155473911	0.174237261	-2.520874916	0.031124768	0.208751013	Down	0.06609404	0.3033601	0.3340721	0.08085781	0	0.08487383	0.6593685	0.474141	0	0	0	0.06322875	0	0.6632004	0	0	Chr1:222746069:222773140:-	2	899	undefined
lnc-AIFM2-2:1	16.44728429	0.57194654	-2.072656247	0.439687807	-1.185448569	0.038204282	0.235763132	Down	0.4636038	2.213809	2.282752	0.8043823	0.7445011	0.8102839	1.440998	1.454567	0.3441557	0.6532357	0.08246107	0.5884789	0.07384159	1.404361	0.5122265	0.2068626	Chr10:70025634:70026234:-	1	601	intergenic
lnc-AIG1-8:9	4.332484498	1.15171751	1.985443311	4.879285246	2.286669826	0.047095171	0.266678578	Up	0.001499892	0.001150465	6.27E-06	4.06E-08	0.000154738	9.93E-06	0.06926402	0.003182326	0.01607208	0.009392448	0.000326343	0.004501978	0.003736651	0.02000094	1.81E-13	0.03229862	Chr6:142945456:142966515:+	3	14578	undefined
lnc-AK3-5:1	17.88305251	0.838731781	-3.629985724	0.121196136	-3.044584392	0.000283437	0.007283993	Down	1.035386	1.44368	0.9551503	0.8077404	0.6327508	0.9874732	1.610812	0.3296165	0.602115	8.04E-27	3.59E-16	3.61E-10	0.05595668	1.004631	0.2898196	1.68E-14	Chr9:4774983:4792632:-	2	953	undefined
lnc-AKAP11-4:1	10.81899917	0.850616175	2.210656717	3.681823225	1.880420361	0.027059618	0.191938773	Up	0	0.6038051	0	0.5599613	0.1754689	0.7601702	0	0.6269879	2.306782	0.4602406	1.216347	0.337786	0.793275	0.9508169	0.4761064	0.4778528	Chr13:42056631:42057466:+	2	547	intronic
lnc-AKAP3-1:1	171.6774251	0.70750642	-2.009355584	0.373289808	-1.421631975	0.044499437	0.257229186	Down	3.593066	7.031534	6.482186	6.329076	8.897372	3.094464	9.854277	2.242779	2.337193	0.5609046	1.314995	2.565964	2.316326	0	5.820718	3.542667	Chr12:4700417:4720102:-	4	1249	intergenic	ENSG00000255474;RP11-234B24.2;ENSG00000255474.1;OTTHUMG00000166187.1;AC005833.2;LOC101929549
lnc-AKAP3-1:2	53.32495219	0.651840377	-2.398712367	0.338311102	-1.563577573	0.016452833	0.140836036	Down	2.152626	0.9368123	0.9946907	1.627199	2.282472	0.7013097	2.027485	1.806077	0.490581	0.3078528	0.8601422	0.6649608	0.1338417	0	0.5891738	0.7701711	Chr12:4700441:4704082:-	2	1509	intergenic	XLOC_009990;linc-AKAP3-4
lnc-AKAP7-1:5	79.99350137	0.762186879	4.259649223	9.491583193	3.246648748	2.05E-05	0.000873524	Up	0.01366855	0.009533431	0.344711	0.06857698	9.90E-21	0.1547792	0.2854142	0.08079198	3.178122	0.4168356	3.221389	0.4253667	0.7684831	0.5313835	0.1367282	0.106903	Chr6:131294421:131328725:+	3	3788	undefined
lnc-AKAP7-1:6	159.7554935	0.861401313	3.69103395	9.059688775	3.179461491	0.000223344	0.006025061	Up	0.03677998	0.03443219	0.06641043	0.1178388	7.60E-06	0.1260197	0.3121515	0.04672038	3.328626	0.6527035	4.811247	0.5035116	1.27389	0.1061759	0.2754395	0.003809092	Chr6:131294421:131344687:+	3	6106	undefined
lnc-AKAP9-1:5	81.34967264	0.731290871	5.045601579	12.90450031	3.689802373	4.52E-07	3.81E-05	Up	0.009195935	0.1536002	2.46E-05	0.02544128	0.04610872	0.0357937	3.59E-13	0.04421689	0.1927017	5.369202	0.3923172	0.0571892	0.2402948	0.1509662	0.0264944	0.5121267	Chr7:91880804:91889900:+	3	3855	undefined
lnc-AKIRIN1-1:6	12.93503633	0.491342213	2.473657893	2.322071737	1.215412543	0.013373769	0.123530779	Up	0.009247794	0.0125604	0.006428645	0.01603432	0.006531064	0.01526142	0.06558289	0.1638457	0.02583041	0.01951776	0.01731509	0.0377518	0.04665222	0.06807345	0.03367362	0.09106307	Chr1:38859924:38882318:+	2	10820	undefined
lnc-AKR1C2-3:8	8.70595843	1.093052461	2.250009497	5.499797184	2.459378417	0.024448342	0.181813222	Up	8.71E-05	8.32E-06	0.04091756	1.08E-21	2.27E-05	1.24E-15	0.01318214	8.91E-08	0.02769554	9.72E-09	0.0361579	3.50E-05	0.01072393	0.01734281	0.03393024	6.13E-07	Chr10:4754001:4780913:-	4	23026	undefined
lnc-AKT3-2:3	5.440798319	0.992577553	2.325383305	4.952384304	2.308123272	0.020051473	0.160203173	Up	0	0.2227763	0.01339531	0.001859393	0.003148783	0.01030774	0.004500447	0.2045414	0.2295106	0.06810798	0.0232708	0.08700751	0.07716669	0.1926894	0.06425984	0.01802942	Chr1:244045789:244048241:-	1	2453	undefined
lnc-ALB-1:2	35.91930411	0.651468335	2.090474246	2.570194922	1.361877777	0.036575219	0.228847108	Up	0.08829739	0.2481502	0.03570529	0.1580653	8.86E-08	0.03032818	0.4882943	0.1039152	0.2090456	0.04979004	0.4696218	0.1227454	0.05113721	0.4955429	0.3647732	0.1107899	Chr4:73258787:73264838:+	1	6052	antisense
lnc-ALB-7:1	11.43167277	1.20222584	5.174073441	74.56386766	6.22040479	2.29E-07	2.18E-05	Up	0	0	5.95E-05	0	0	0	0	0	0.3384639	0	3.884376	3.018753	1.77252	0	0.7989325	0.4012293	Chr4:73104365:73110758:+	2	457	antisense
lnc-ALCAM-8:3	5.20808497	1.159149405	1.965675944	4.851773161	2.278512101	0.049336055	0.27413586	Up	0.001266997	1.25E-26	0.004587558	0.004282872	0.001474262	0.01381378	0	0.01136533	0.000961991	0.1615757	0.01928459	0.004951775	0.1849773	0.000756984	0.01539819	0.01395777	Chr3:105998157:106197920:+	5	4765	undefined
lnc-ALCAM-8:6	1.194339289	1.465131034	2.545801964	13.26850078	3.729933464	0.010902702		Up	0	0	0	0	0	0	0	0	0.03886343	0.0622212	0.08155881	0	0.06845973	0.1594606	0.0993072	0	Chr3:105998472:105999571:+	1	1100	undefined
lnc-ALDH1A3-2:6	2.185784321	1.126076323	1.960114147	4.617903836	2.20723813	0.04998245	0.276082457	Up	0	7.71E-32	3.16E-38	0.00569206	0.003230365	1.65E-42	0.01805526	6.89E-30	2.48E-11	0.005283556	0.02166822	0.01079766	0.009616292	0.02486705	0.002024461	0.002080222	Chr15:100716059:100773508:+	6	10553	undefined
lnc-ALDH3B1-2:4	95.07477708	0.280903035	-3.70043358	0.486508521	-1.039463023	0.000215231	0.005866067	Down	1.812118	4.296109	3.335832	2.307795	3.205389	2.441261	1.954262	4.173294	1.843328	0.7873874	1.760927	1.07398	1.325249	1.140442	0.8395111	0.6463033	Chr11:67886483:67894942:+	3	1443	intergenic
lnc-ALDH3B2-3:2	15.56862093	0.964739581	2.314201894	4.699809124	2.232602165	0.02065665	0.163605234	Up	0.1465946	0.1287382	0.2146977	2.36E-08	0.000846337	1.03E-20	0.1763824	9.53E-20	0.8011273	0.2098857	0.5468054	0.8137727	0.07863688	1.71E-25	0.03620267	0.4539995	Chr11:67791648:67805322:-	3	1814	intergenic
lnc-ALDH9A1-3:3	1.874562872	1.275449485	2.825730589	12.16004469	3.604076626	0.004717292	0.05950169	Up	0	0.05653679	6.61E-26	0	0	0	0	0	0.1552595	0.08984711	0.0137621	0.09396584	0.1080436	0	0.04418732	0.1348459	Chr1:165629651:165630786:-	1	1136	undefined
lnc-ALG10B-10:2	3.556205049	1.26623489	2.124118401	6.451491946	2.689632831	0.033660244	0.217434185	Up	6.79E-66	5.77E-52	2.83E-44	2.02E-51	5.97E-54	0.2484643	0	0.2792973	0.7248587	3.91E-64	1.31E-53	3.87E-48	1.768112	0.5465571	1.25E-49	1.859365	Chr12:37575583:37576457:+	2	300	intergenic
lnc-ALG1L-2:13	2.862566335	1.187409876	-2.265767904	0.15492102	-2.690395186	0.023465597	0.177487471	Down	0.2205056	0.0658804	0.1930988	0.1793381	0.4319545	0.1245111	6.59E-30	0.4526885	0.06285102	5.52E-28	4.65E-12	0.2796516	1.20E-29	1.02E-12	1.89E-29	7.87E-24	Chr3:125860815:125863073:-	3	683	intergenic	ENSG00000241288.3;RP11-379B18.5;ENSG00000241288.7;AC092902.2
lnc-ALG1L-2:22	9.393937534	0.633434154	-3.092811363	0.257190213	-1.95909235	0.001982701	0.032234327	Down	0.2614683	1.262424	0.4466705	0.5848693	0.4900953	1.309674	0.7134408	0.9614653	0.280115	0.05700704	0.3394218	0.2224412	0.05677065	0.2521525	0.1086076	0.003895159	Chr3:125888604:125915669:-	6	685	intergenic	ENSG00000241288.7;RP11-379B18.5;AC092902.2
lnc-ALG1L-2:24	7.501913067	0.880336858	-2.650685332	0.19840276	-2.333495997	0.008032864	0.086740316	Down	0.09200331	0.8696361	0.8823515	0.9665338	1.01126	0.6189497	1.844615	1.138293	3.10E-05	0.6648516	0.8068758	5.49E-05	0.1893467	7.31E-34	0.205065	0	Chr3:125908005:125910272:-	3	427	intergenic	ENSG00000248787;RP11-666A20.4;ENSG00000248787.1;OTTHUMG00000162648.1;AC092903.2
lnc-ALOX12-3:1	10.63026633	1.004239006	-2.630129579	0.160286107	-2.641278713	0.008535233	0.090516213	Down	9.64E-09	1.423214	0.07185522	0.8691845	0.8487019	0.1656151	0.2821164	0.5681808	0.04428396	0.0441802	0.03637544	7.86E-06	0.001861716	0.6474735	4.98E-16	0.03203219	Chr17:6950083:6951269:+	1	1187	intergenic
lnc-AMIGO2-2:1	4.71003536	1.3027588	3.90117665	33.87836184	5.082292211	9.57E-05	0.003066764	Up	0	0	0	0	0	0	0	0	0.1215827	1.425628	0.1980658	0.09984171	0.6751593	0	0.05220435	0.05107309	Chr12:47237734:47279021:-	2	663	intergenic	ENSG00000257925.1;RP11-493L12.3;OTTHUMG00000169660.1;AC008083.1
lnc-AMIGO2-8:2	1.510678422	1.436475464	2.699024654	14.69326075	3.877082691	0.006954302		Up	7.23E-91	0	0	0	0	0	0	0	0.04267337	0.2296921	8.28E-66	0.1035938	0	0.06818506	0.1985968	0.1103561	Chr12:47341467:47366862:-	2	744	undefined
lnc-AMN1-2:2	6.053973312	0.987296693	-3.800873214	0.074192154	-3.752589555	0.000144187	0.004268083	Down	0.2005385	0.301442	0.4072729	0.0700438	0.1184284	0.3652967	0	0.1834009	0	0	0.02579511	0.01965988	0.0475004	0	0	0	Chr12:31750180:31779353:-	3	1694	intergenic	XLOC_010043;linc-AMN1
lnc-AMN1-2:5	7.911935372	0.992230211	-3.783509482	0.074113881	-3.754112413	0.000154632	0.00450456	Down	0.01426797	0.03896805	0.01059149	0.006005521	0.08210867	0.2672753	0.2856227	0.1443685	4.00E-08	0.002379194	0.005813609	1.64E-10	0.001295088	0.001424166	9.62E-06	0.01406152	Chr12:31744243:31757089:-	3	5603	undefined
lnc-AMN1-2:6	52.64962687	0.873750778	-6.158954873	0.023990522	-5.381391614	7.32E-10	1.59E-07	Down	0.5323976	0.1453849	0.4395867	0.3946572	0.2278877	0.4885555	1.424893	0.1900817	0.01094702	0.02923586	0.004854816	0.04037024	0.000327827	0.000530292	3.95E-06	8.21E-14	Chr12:31744311:31757089:-	4	7025	undefined
lnc-AMN-2:1	16.50067262	0.757298828	-2.741764517	0.237116004	-2.076335054	0.006111013	0.071518853	Down	0.09423059	0.4313392	0.5123232	0.4112693	0.3780026	0.2678706	0.3637871	0.5631982	0.2500821	0.01870848	0.5283667	0.185292	0.06588344	0	0.01917976	0	Chr14:102917474:102927802:+	3	2056	sense-overlapping
lnc-AMPH-10:8	20.51139217	0.992331548	-3.275147479	0.105109708	-3.250032167	0.001056068	0.019952201	Down	5.718735	2.959425	1.340162	3.500017	1.198236	2.782234	4.046248	1.239434	1.10E-26	0.4528324	0.9000692	0.0195565	2.38E-07	4.13327	0.008641882	3.35E-10	Chr7:38249266:38269534:-	2	351	intergenic
lnc-AMPH-5:1	7.151442834	1.104636783	-2.542097458	0.142783942	-2.808094358	0.011018944	0.108937766	Down	0.5820016	0.3450588	1.869113	0.6243185	1.500751	1.641486	0	0.7520218	0	0.26236	0	0	0	2.453163	0	0	Chr7:38335041:38335514:-	2	353	intergenic
lnc-AMPH-6:4	17.21150508	0.75023092	-3.595699563	0.154148741	-2.697604991	0.000323521	0.008130061	Down	0.4662062	0.05571758	0.4669042	0.3958888	0.4533145	0.5010816	0.1099446	0.3745574	0.01534229	0.08538611	9.86E-26	0.02319057	0.0848564	0.1160523	0.01270382	0.04822852	Chr7:38327158:38330973:-	3	2451	undefined
lnc-AMPH-9:1	1.723040906	1.300294217	-2.228337951	0.134204509	-2.897494951	0.025857987		Down	0.09997829	0.2292001	0.1186454	0.1017591	0.0673933	0.3584984	0	0.974963	0	0	0	0	0	0.2832563	0	0	Chr7:38266336:38266805:-	1	470	intergenic
lnc-ANAPC1-4:1	7.098504755	1.129367738	4.016633167	23.2032649	4.536255914	5.90E-05	0.002067973	Up	4.77E-35	0.008298076	5.58E-21	6.50E-06	6.29E-29	2.40E-34	2.34E-21	0.5498811	0.7932324	0.1538283	0.3479127	3.44E-05	0.5986017	0.9556844	0.5545837	0.2360493	Chr2:111491943:111494811:-	2	881	intergenic	ENSG00000224959;AC017002.2;ENSG00000224959.1;OTTHUMG00000153694.1;AC017002.1
lnc-ANAPC1-5:1	4.025306257	1.144486735	3.47548421	15.75399237	3.977645577	0.000509932	0.01154828	Up	0	0.0900937	0	0.04022134	0	0	0	0	0.3944604	0.1915232	0.1238242	0	0.5391895	1.23028	0.3197183	0.2096385	Chr2:111266842:111267485:-	1	644	intergenic
lnc-ANAPC1-5:2	3.567404905	1.371465722	2.696397627	12.97818668	3.698016918	0.007009394	0.078416383	Up	0	0	0	0.04125088	0	0	0	0	0.2437297	1.25E-07	0.1314488	0	0.7293836	1.772123	0.005510544	0.2502665	Chr2:111266868:111267473:-	1	606	intergenic	ENSG00000270190.1;RP11-803D5.4;AC068491.3
lnc-ANGPT1-2:1	201.3018763	0.267879149	3.882552416	2.05630581	1.040054836	0.000103366	0.003259516	Up	1.331409	3.344697	2.563371	2.293398	3.073405	3.200756	6.187736	6.353312	6.64083	4.194129	5.959142	3.710646	9.067593	3.963161	6.134353	4.607931	Chr8:107233524:107241028:-	2	1339	intergenic
lnc-ANGPTL8-2:1	4.960991723	0.852023642	-2.108574729	0.287861046	-1.79655552	0.034981306	0.222869202	Down	0.08905766	2.280427	0.2226346	0.3733247	0.2244774	0.5256129	0.8373749	0	0.2183518	0.2605257	0	0	0	0.2423941	0.2865056	0	Chr19:11221083:11221573:+	1	491	antisense	ENSG00000273733.1;CTC-510F12.7;AC011472.4
lnc-ANKLE2-2:2	7.233265283	0.991098346	-2.076074707	0.240216273	-2.057594209	0.037887042	0.234415935	Down	0.223049	1.167151	0.8495229	0.120953	0.3828256	0.8819153	1.37915	0.5630157	4.60E-35	0	0.4275004	0.5774577	0	0	0.1168177	0.443065	Chr12:132704944:132710750:-	2	529	undefined
lnc-ANKRD11-7:1	3.674680156	1.042958821	3.004124732	8.773657506	3.13317839	0.002663461	0.039980888	Up	0	0.08405503	0	0	0.03864217	0.1348233	0	0	0.822164	0.2238433	0.3217232	0.3016751	0.1234015	0.08246377	0.04072952	0.2394277	Chr16:89254744:89256894:-	2	676	intergenic
lnc-ANKRD20A1-3:1	4.725880643	1.11341435	-2.283220046	0.171684302	-2.542169964	0.02241741	0.172609429	Down	1.383719	0.8247088	0.3826707	0.3673562	0	1.175664	0.3945185	0.8816092	0.7483836	0	0	0	0	0	1.055124	0	Chr9:67916676:67916990:+	1	315	intergenic
lnc-ANKRD20A2-3:1	46.14589155	0.436969842	-6.353264701	0.145977197	-2.776185072	2.11E-10	5.62E-08	Down	0.3793061	1.394639	0.7470945	0.9111285	0.8827951	0.6811429	1.11101	2.115683	0.1179296	0.03344075	0.116541	0.06320839	0.1435028	0.1697438	0.2579036	0.05585881	Chr9:40316376:40319215:+	1	2840	intergenic
lnc-ANKRD20A2-6:1	7.087132315	0.985466549	-3.039401895	0.125414069	-2.995228898	0.002370484	0.0367756	Down	0.1127919	0.0556925	0.1319577	0.2546043	0.2562264	0.07574156	0.4307972	0.06835804	1.97E-63	0.01512271	4.22E-68	1.75E-82	1.77E-08	0.1044407	0.126569	5.35E-57	Chr9:40345505:40351792:+	2	2249	intergenic
lnc-ANKRD20A3-19:3	5.793197081	1.040843306	-4.168126604	0.049433516	-4.338366672	3.07E-05	0.001218652	Down	0.1441826	0.3388907	0.0112541	0.2965768	0.5142277	0.1389399	0.2912254	0.08025311	0.00011008	5.32E-100	4.67E-54	1.70E-27	4.92E-05	0.04957218	0.02417863	4.37E-18	Chr9:66047085:66052734:-	5	1543	undefined	LOC105379252
lnc-ANKRD20A3-19:6	14.23260971	1.165036423	-5.769593485	0.009474158	-6.721786557	7.95E-09	1.26E-06	Down	0.9864095	1.861091	0.02792224	1.023231	2.008708	2.305444	5.01E-05	0.8923753	8.88E-26	1.41E-99	0	5.10E-28	1.79E-10	0.01058167	3.54E-05	0.000232966	Chr9:66047113:66050907:-	3	768	intergenic	ENSG00000274628.4;FAM95B1;DKFZp686P0734;AL669942.1
lnc-ANKRD20A3-19:7	8.807458042	1.20161296	-3.225346202	0.068127553	-3.875617797	0.001258204	0.023102469	Down	0.3024009	1.43E-13	0.2750072	0.02334659	0.8398803	2.82539	2.092938	0.01005062	0.3535352	1.46E-99	0	5.44E-28	8.29E-11	1.13E-16	0.001698289	4.23E-30	Chr9:66047084:66050857:-	3	713	intergenic	ENSG00000274628.4;FAM95B1;DKFZp686P0734;AL669942.1
lnc-ANKRD20A3-20:1	20.85972473	0.529360638	-4.796849305	0.172030562	-2.539263208	1.61E-06	0.000111334	Down	0.2169287	0.4854345	0.3035552	0.38675	1.025564	0.5597588	0.7055925	0.4306584	0.03773091	0.1345004	0.0959109	0.09082971	0.08663618	0.03687161	0.05866923	0.01612536	Chr9:66014525:66020816:-	2	2254	intergenic	ENSG00000274893.1;RP11-15E1.5;AL136317.2
lnc-ANKRD20A4-1:1	23.97294876	0.669968425	-5.05742287	0.095502769	-3.388313634	4.25E-07	3.66E-05	Down	0.9970789	2.80772	1.149042	0.9800053	1.820741	3.050415	1.518447	1.015011	0.1432395	6.47E-05	0.2171793	0.000795085	0.3052783	0.9932365	0.1171911	0.005890958	Chr9:64439346:64440180:+	1	835	intergenic
lnc-ANKRD20A4-6:1	10.83502901	0.624707495	-2.264845646	0.375044568	-1.414866049	0.023522153	0.177643446	Down	9.36E-24	0.8006739	0.6258395	0.4374384	0.154798	1.566701	1.168034	1.565965	0.05083002	0.3054605	0.1051091	0.04192615	0.1096135	1.44455	0.1622473	0.03708093	Chr9:63828511:63829412:+	2	748	intergenic
lnc-ANKRD20A8P-1:1	437.016774	0.768157361	-3.302191115	0.172348134	-2.536602413	0.000959327	0.01874852	Down	93.02808	69.30027	44.94491	55.42787	57.51921	43.65407	38.42124	61.44571	18.82579	5.165169	0.009636869	5.163285	0.9550692	91.13628	8.743158	8.800753	Chr2:92034522:92035000:-	2	355	intergenic
lnc-ANKRD20A8P-14:1	11.9348154	0.9126266	-3.413663811	0.115390759	-3.115400399	0.000640956	0.013808057	Down	0.1345861	4.400042	0.5789568	1.821009	2.314166	0.002045891	0.03507781	1.175033	3.20E-89	0.6907148	9.26E-74	0.1004395	0.05050991	1.43E-34	0.09615569	2.78E-37	Chr2:94795808:94806452:-	3	534	intergenic
lnc-ANKRD20A8P-14:2	13.66951273	1.100074309	-4.498470235	0.032382282	-4.948651537	6.84E-06	0.000357415	Down	2.213704	2.894409	0.6945354	3.825991	6.006114	2.475139	0	8.124708	0	0	0	0	0	1.964988	0	0	Chr2:94788619:94795820:-	5	259	intergenic
lnc-ANKRD20A8P-15:1	10.02247158	0.871904557	-3.680202819	0.108158158	-3.20878561	0.000233049	0.006228144	Down	0.3257743	0.3223553	0.3119815	0.4222934	0.8863767	0.4398217	0.5116665	0.3509172	8.23E-29	0.1336739	2.66E-74	2.77E-08	0.02795429	0.04003868	0.3038742	0.02606606	Chr2:94734655:94735844:-	1	1190	intergenic
lnc-ANKRD27-2:11	55.76887436	0.586174552	2.143015779	2.388626553	1.256181315	0.032111831	0.212209546	Up	0.0711947	0.09454763	0.09819473	0.009850039	0.02657353	0.09052231	0.000804932	0.1029533	0.1989974	0.06857897	0.08224067	0.04346264	0.05072052	0.1613366	0.04326293	0.1747995	Chr19:32385421:32405999:-	3	19660	undefined
lnc-ANKRD30B-12:1	27.4798305	0.805421014	-3.594042693	0.134463125	-2.89471751	0.000325586	0.008166246	Down	0.3817591	0.4825673	0.3114454	0.3141976	0.2757257	0.5109929	1.113071	1.325934	0.03159369	1.87E-07	1.26E-15	0.217089	0.07463935	0.2661673	0.2003643	5.08E-13	Chr18:14327423:14332523:+	4	2875	intergenic
lnc-ANKRD30B-13:5	20.46529074	0.718804822	-5.010317245	0.082386959	-3.601440195	5.43E-07	4.45E-05	Down	0.5428925	2.291653	0.3099985	0.9065283	2.035597	2.153329	0.7697144	1.397372	0.06665045	0.001640857	6.23E-12	0.03670605	0.1207861	0.224246	0.4590433	0.06314082	Chr18:14248225:14252851:+	5	947	intergenic
lnc-ANKRD30B-13:8	19.0158083	0.536840824	-3.018681176	0.325211169	-1.620551289	0.002538776	0.038674112	Down	0.4219975	1.076054	0.3449604	0.6372667	0.9895124	0.8592569	0.421026	1.633608	0.1522183	0.1299264	0.2034389	0.04575185	0.5481193	0.1983075	0.4486377	0.1287194	Chr18:14252041:14253257:+	1	1217	intergenic
lnc-ANKRD30BL-4:2	22.47420589	0.933504371	2.961601782	6.795916886	2.764668209	0.003060433	0.044344013	Up	9.25E-90	1.433256	2.64E-22	1.163911	1.99E-20	0.08680507	0.3192987	0.1974605	0.2575676	0.07477526	2.953855	1.0012	2.595869	0.4555635	1.639776	1.672376	Chr2:132132016:132133018:-	2	737	intergenic
lnc-ANKRD36B-3:3	35.11561293	0.568343435	2.194458938	2.373813069	1.247206331	0.028202433	0.196731371	Up	0.2234755	1.090743	0.9748803	0.7014868	0.488983	0.240869	0.6888011	1.345542	1.592687	3.086301	1.164764	0.1371658	1.018683	4.674655	1.132415	0.80413	Chr2:97416230:97433487:-	5	875	intergenic	ENSG00000230606.6;AC159540.1
lnc-ANKRD36B-3:4	3.490136027	1.406920978	-2.316771339	0.104421146	-3.259514199	0.020516191	0.162721066	Down	0.04015427	0.7891217	0.03091127	1.64E-10	1.74E-05	0.01255428	2.055552	0.8515919	0.000335963	1.77E-05	0.01127006	0.000331842	0.04954457	5.09E-06	1.73E-10	5.87E-17	Chr2:97422955:97433487:-	4	699	intergenic	ENSG00000230606.10;AC159540.1;AC092683.1
lnc-ANKRD37-2:1	8.01928644	0.639046451	1.969293059	2.392418437	1.258469741	0.048919448	0.272820197	Up	0.02938906	0.1245509	0	0.1713705	0.06960819	0.1802037	0	0.4442171	0.1384265	0.1477859	0	0.2062428	0.238645	0.8716108	0.08969714	0.142989	Chr4:185288875:185299810:+	5	1500	intronic
lnc-ANKRD40-5:13	19.68640456	0.769956173	-2.804452194	0.223864042	-2.15930528	0.005040216	0.062281137	Down	2.181724	1.359207	1.142434	1.359746	2.573181	2.625096	0.1577187	0.8413732	2.403868	0.3117334	9.92E-06	0.5704408	0.1599011	0	0.09490115	0.1070093	Chr17:50764779:50767518:-	4	559	undefined	FLJ20694
lnc-ANKRD40-5:15	24.15891669	0.795882634	-2.862943855	0.206102328	-2.278567295	0.004197249	0.054693208	Down	3.036508	5.34664	1.880325	1.832653	0.5269167	1.893004	0.08868251	3.298641	1.793302	0.541004	9.19E-06	0.548342	0.5531488	0	0.08575768	0.06423185	Chr17:50764779:50767517:-	4	558	intergenic	ENSG00000167117;C17orf73;ENSG00000167117.4;LINC00483;OTTHUMG00000132429.5;ENSG00000167117.8;FLJ20694
lnc-ANKRD40-5:8	137.5708614	0.61252969	-2.248084226	0.385013694	-1.377018334	0.02457082	0.182486839	Down	3.477201	5.110952	4.012618	2.005896	5.640246	3.102818	5.798827	3.363256	2.672362	1.651283	1.296467	0.9228003	0.7615044	0.01748814	2.444267	1.311145	Chr17:50760334:50767518:-	4	1524	undefined	FLJ20694
lnc-ANKRD40-5:9	47.26817813	0.569629627	-1.973028026	0.458853266	-1.123895219	0.048492369	0.271353571	Down	0.6422499	0.5888167	0.4698456	0.6137801	0.5220543	0.6652379	1.068535	1.54669	0.5477556	0.29114	0.2321448	0.08219699	0.7873689	0.01266739	0.4952479	0.2220961	Chr17:50761029:50767518:-	3	2763	undefined	FLJ20694
lnc-ANKRD6-3:1	2.560115064	1.035776513	-2.105563943	0.220539094	-2.180893679	0.035242247	0.2232351	Down	0.008962952	0.01895752	0.05028743	0.01055901	0.03181952	0.01497471	0.4098723	0.03916041	0.01669923	0.01321155	0.005012069	2.92E-36	1.62E-35	0.01325447	0.005602475	5.49E-33	Chr6:89353008:89355701:+	1	2694	undefined
lnc-ANKRD65-5:1	15.82142085	0.931059218	-4.074235819	0.072125098	-3.793354817	4.62E-05	0.001690583	Down	3.173252	1.484786	1.006148	3.350984	1.213879	0.3511149	1.27925	5.368157	0.1624365	0.1364068	3.27E-65	8.77E-38	2.02E-27	0.7017007	0.2913336	2.12E-28	Chr1:1415315:1417662:-	2	443	intergenic
lnc-ANP32A-2:11	4.551754647	1.008969728	-2.721439565	0.149079094	-2.745850137	0.006499827	0.074696514	Down	0.01442894	0.04431562	0.03458123	0.01674373	0.1262204	0.05151307	0.2323449	0.1059655	0.004121262	0	0.008150126	0.08217352	0.008247209	0	0	7.58E-19	Chr15:69295257:69298788:-	1	3532	undefined
lnc-ANP32A-3:4	9.941913601	1.025677008	2.659769193	6.625659706	2.728064109	0.007819422	0.084997959	Up	0.000396549	0.001559088	0.004936245	3.56E-07	0.005001779	0.004753443	5.60E-10	0.000262755	0.000106002	0.001686896	0.04665675	0.01510414	0.000958064	0.1299574	0.02577501	2.07E-05	Chr15:69390361:69415018:-	2	21434	undefined
lnc-ANP32A-3:5	18.39062046	0.796731445	3.410563021	6.576421664	2.717302804	0.000648289	0.01394302	Up	0.000299536	0.006403391	0.002592861	2.74E-07	0.003500324	0.02827097	0.0747946	0.000416675	0.01451236	0.02532245	0.01877577	0.0318507	0.05493298	0.1296925	0.01239929	0.000579832	Chr15:69390361:69415018:-	1	24658	undefined
lnc-ANP32A-3:6	8.14670549	1.297023075	3.978975641	35.7735955	5.160823221	6.92E-05	0.0023747	Up	5.92E-10	3.96E-09	1.25E-08	1.05E-29	1.19E-32	1.71E-20	5.58E-08	2.74E-25	1.52E-07	0.008203688	0.000139338	4.38E-16	0.009794922	0.3408251	0.08808971	0.06119291	Chr15:69396677:69415018:-	2	8471	undefined
lnc-ANPEP-2:2	2.157071822	0.928239974	-1.997084669	0.27666771	-1.853773821	0.045815986	0.261984843	Down	0.03589298	0.02745436	0.01540477	0.01150501	0.001239297	0.02444881	0.07259472	0.05567535	0.01921807	0.003434528	2.82E-05	0.006414937	1.03E-37	1.09E-09	0.005150043	0.009483438	Chr15:89771521:89776582:-	2	4070	undefined
lnc-ANPEP-2:3	12.40235693	0.84164373	-4.207051845	0.085921393	-3.540838808	2.59E-05	0.001058821	Down	0.1440025	0.2510911	0.04653683	0.2172405	0.4051026	0.2539332	0.08139332	0.6107927	0.01125141	0.01006647	0.1246063	0.0014481	0.03853256	0.02994404	3.07E-15	1.06E-12	Chr15:89760482:89776582:-	3	2987	undefined
lnc-ANXA10-4:1	61.37800296	0.515853188	-4.163024068	0.225701946	-2.147509237	3.14E-05	0.001244327	Down	0.708759	0.9093741	0.831875	0.5747403	0.5438135	1.569258	1.002801	2.066806	0.3021214	0.05661924	0.05653706	0.05534994	0.2452099	2.044538	0.2450973	0.04271475	Chr4:168775419:168778471:+	1	3053	intronic
lnc-AOC1-1:1	2.602272215	1.147311696	-2.092406734	0.189380183	-2.400642718	0.036402147	0.228201694	Down	0.8557009	0	0.2432961	0.7122164	0.7438237	0.2716486	0	0.5945705	0.521027	0	0	0	0.3001323	0	0	0	Chr7:150870947:150871219:+	1	273	intergenic
lnc-AOC1-2:1	20.9958411	0.574091363	-4.162331934	0.190840753	-2.389558813	3.15E-05	0.001246214	Down	2.220269	1.088986	2.125049	2.17453	0.9151844	0.129546	3.381249	0.4714174	1.019855	0.3737788	0.18929	0.4566647	0.1001295	0	0.2700384	0	Chr7:150871301:150871971:+	1	671	intergenic
lnc-AP1S2-2:1	20.80284861	0.876851556	4.995807737	20.82986792	4.380581786	5.86E-07	4.75E-05	Up	0	0.1745617	0.08706894	0.008125434	0.07923853	0	1.45E-06	0.01405736	3.95E-06	0.5927937	1.417005	2.633903	3.138428	0.1331622	0.1749686	0.05685714	ChrX:16153220:16170869:-	6	1037	antisense	ENSG00000238178.1;RP11-431J24.2;OTTHUMG00000021187.2;ENSG00000238178.2;ENSG00000238178.6;AC078993.1
lnc-AP1S2-2:4	2.51546769	1.468509317	2.617735463	14.36184226	3.844168917	0.00885154	0.0932286	Up	0	0	0	0	0	0	0	0	0	0.05332353	0.4175376	1.17967	0.1128341	0.1425009	0	0	ChrX:16157753:16160082:-	2	539	intergenic
lnc-AP1S2-2:6	44.08515473	1.233810903	4.768324538	59.02322322	5.883210802	1.86E-06	0.000125656	Up	5.87E-15	3.12E-10	2.38E-20	0.002867115	3.00E-23	1.54E-07	7.76E-25	1.16E-08	2.00E-25	5.22E-13	0.009804855	1.173138	0.2453068	0.000581436	0.007501218	1.58E-54	ChrX:16153529:16184060:-	6	12019	undefined
lnc-AP1S2-2:7	333.0917364	0.680432412	4.450432112	8.158015543	3.028218256	8.57E-06	0.000436173	Up	0.0346288	0.1230961	0.1103382	0.05854515	0.06594396	0.04931642	0.163003	0.1556995	0.6122207	0.4067074	2.181311	1.87787	2.097307	0.4994787	0.2953155	0.004866952	ChrX:16153529:16184060:-	5	16813	undefined
lnc-AP2A2-3:4	4.552951737	1.110433504	-2.221442147	0.180896476	-2.466763789	0.026321029	0.189337562	Down	0.4539633	0.5205641	0.1141035	0.05869533	0.07953304	0.3631582	0	0.07713619	2.38E-24	1.50E-27	0.07798496	0.02623746	1.84E-12	0	1.35E-21	0.06514203	Chr11:1049880:1055749:+	4	1094	intergenic	ENSG00000254872.3;RP13-870H17.3;AC139749.1
lnc-AP3B1-3:1	21.2180792	0.509284598	-2.185048893	0.462391971	-1.112811748	0.028885262	0.199945437	Down	0.2719842	0.4199266	0.3889332	0.3029565	0.4028111	0.4613814	0.5446637	0.8739636	0.06630929	0.09140013	0.04791481	0.1510072	0.2555913	0.8987909	0.2849372	0.08978446	Chr5:77992811:77999845:-	3	2064	intergenic
lnc-AP3S1-4:11	12.77351296	0.727274365	-3.450999591	0.175577084	-2.509823534	0.000558514	0.012421475	Down	0.1899591	0.1723009	0.1755101	0.07462373	0.2092845	0.06428079	0.09567323	0.1993199	0.1355823	0.01152015	0.001780333	0.1056491	0.004874379	0.006569551	0.008913058	0.01127498	Chr5:115602117:115623775:+	3	4163	undefined
lnc-AP3S1-8:1	1.304950501	1.394472754	-1.96130406	0.15020606	-2.734985074	0.049843564		Down	0	0	0.2727251	0.4072822	0.1372541	0.1404903	0.4211714	0.313159	0	0	0	0	0	0.1827538	0	0	Chr5:115606814:115607232:+	1	419	antisense
lnc-AP4E1-6:1	6.134831031	1.23860563	-3.466370469	0.050996216	-4.293465979	0.000527536	0.011853667	Down	1.35E-18	0.4592081	4.61E-20	0.8122006	1.80E-22	1.670204	1.699762	0.2269841	0.000159304	0.03569871	4.33E-26	0.002175346	2.02E-28	1.19E-20	3.62E-28	5.45E-27	Chr15:51094963:51096475:+	2	770	undefined
lnc-AP4E1-6:4	41.4174657	0.536978472	2.236752926	2.2991302	1.201088169	0.025302493	0.18514428	Up	0.00859029	0.01496394	0.02394665	0.0176096	0.02088147	0.04312365	0.1484332	0.06204437	0.06481507	0.04087069	0.08041131	0.04580307	0.03359481	0.01024908	0.1080818	0.1153904	Chr15:51094963:51118694:+	2	23567	undefined
lnc-APBB1-2:3	15.05107323	0.717926615	-1.976455324	0.373984432	-1.41894988	0.048103231	0.270129177	Down	0.2625767	0.2606558	0.3220275	0.1115754	0.07096861	0.3090327	0.3192671	0.7074593	0.417163	0.05612213	0.02025339	0.2539599	0.1127315	0.05980411	0.03292292	0.00526265	Chr11:6385938:6390332:-	2	2404	undefined
lnc-APELA-2:1	151.084186	0.661623227	-2.775707097	0.280005625	-1.836472285	0.005508181	0.066221455	Down	10.88029	9.174923	11.20007	14.28632	15.68745	14.80581	7.451496	6.488794	6.227178	0.6976819	3.003737	8.622962	0.5148742	0.2840248	1.964979	6.291821	Chr4:164754089:164755987:+	2	589	intergenic
lnc-APH1A-1:1	1.85568386	1.37933202	3.204273993	21.4032462	4.419757719	0.001354036	0.024415654	Up	1.49E-23	0	0	0.000814069	1.56E-31	0	0	0	0.07013501	0.3032186	1.42E-30	0.07748774	0.1967038	0.1049303	0.07050863	0.4121751	Chr1:150268901:150269580:-	2	585	sense-overlapping
lnc-APH1B-1:1	8.054024338	0.849887285	-2.789508422	0.193342708	-2.370767739	0.005278812	0.064269417	Down	0.1227653	0.1326643	0.04644393	0.05103308	0.08602876	0.09952045	0	0.07005982	0.04458792	0.03121323	2.86E-70	0	0.01454606	0	0	0.03110231	Chr15:63318726:63326407:+	2	4989	antisense
lnc-APH1B-2:1	7.657988714	0.84145143	-3.535423944	0.127194877	-2.974887534	0.000407121	0.009752239	Down	0.1219245	0.4429043	0.3563022	0.1853031	0.05006136	0.6761085	0.4234708	0.981439	0.07920795	0.0223893	1.18E-39	0.0242425	0.1301744	0.03428787	0.02376683	0	Chr15:63398670:63406229:+	2	1294	intergenic
lnc-APIP-1:7	6.357260683	0.98933537	-3.110430329	0.11848212	-3.07725874	0.00186815	0.030813257	Down	0.04518717	0.0231923	5.73E-31	0.07053946	0.0281144	0.06419346	0.02380896	0.1722851	1.04E-29	1.05E-18	1.01E-09	8.76E-34	0.008443473	0.0355254	0.0078479	2.42E-46	Chr11:35007420:35073984:-	7	7621	undefined
lnc-APLP2-5:1	16.25785571	1.001520714	-2.535408475	0.172030455	-2.539264105	0.011231627	0.110081754	Down	2.66693	7.005373	2.488379	3.590499	3.487462	2.664233	5.32E-20	2.159533	2.766374	0	3.66916	0.8907754	0	0	0	0	Chr11:129815850:129828253:+	3	247	sense-overlapping
lnc-APOBEC3A-1:2	16.01529615	0.965389003	-2.480488232	0.190170311	-2.394636061	0.013120259	0.122084809	Down	0.6073007	0.7190721	0.9001964	0.6900022	0.2966951	0.3521535	0.000156567	0.3331111	0	0.1147489	0.07622143	0.3018973	0	0	0.05548612	0.05792822	Chr22:38921316:38925467:+	2	1586	intergenic
lnc-APOC3-2:6	1.740112317	1.492522908	2.323058536	11.05952932	3.467218083	0.020176008		Up	0.000103684	2.02E-19	8.23E-07	2.75E-13	1.76E-10	1.36E-09	2.81E-33	1.30E-27	0.008548914	0.08818659	2.19E-10	0.05468289	3.29E-12	1.77E-27	0.1017463	0.02323488	Chr11:116773069:116775554:+	2	2345	undefined
lnc-APPL2-1:4	7.071264024	1.019321724	-1.993325085	0.244543062	-2.031839563	0.046225861	0.263125624	Down	0.147439	8.40E-21	0.7363078	0.07883816	7.07E-27	1.248831	2.974452	2.225444	0.5684955	0.02052676	1.56E-20	5.88E-36	5.50E-17	0.60033	0.2864365	8.76E-15	Chr12:105304867:105326990:-	3	522	undefined
lnc-AQP12A-1:8	41.61459236	0.811670927	-2.917759913	0.193678955	-2.368260894	0.003525557	0.04891195	Down	0.0825004	0.5033521	0.2215079	0.1875998	1.306277	0.633536	0.5255258	0.5330124	1.95993	0.1800996	0.0164731	0.01699123	0.1038202	0	0.07281659	0.004344001	Chr2:240686334:240690414:+	3	3398	intergenic	ENSG00000219159.3;AC011298.2;ENSG00000219159.4;AC011298.1
lnc-AREG-1:2	19.37263255	1.111304837	4.659872487	36.2155865	5.178538834	3.16E-06	0.000195905	Up	2.01E-17	1.47E-47	2.50E-92	1.70E-35	3.39E-97	0.00244304	6.34E-98	0.04538667	0.07572807	7.46E-27	0.0125394	2.051335	0.2203074	9.02E-31	0.2794102	0.2486	Chr4:74540397:74581274:+	3	2583	undefined
lnc-AREG-1:3	5.760527032	0.949291929	2.375693301	4.774092353	2.255226475	0.017516015	0.146537378	Up	0	0	0.02562699	0.02399989	0.02428258	0	0.3621771	0	0.05007057	6.95E-28	0.2436899	0.3960441	0.09967486	0	0.1309903	0.1246272	Chr4:74544288:74546045:+	1	1758	undefined
lnc-AREG-1:6	6.651121835	1.139657627	4.075237035	25.0089914	4.64437497	4.60E-05	0.00168569	Up	1.93E-17	2.98E-48	2.37E-92	1.63E-35	3.22E-97	0.002276573	6.05E-98	0.04298265	0.0561456	0.0499446	0.3145364	0.3288261	0.1388034	8.44E-31	0.006955036	0.06789752	Chr4:74544288:74581274:+	3	2736	undefined
lnc-ARF6-2:1	31.91847918	0.558512899	-6.093851824	0.094503079	-3.403494849	1.10E-09	2.28E-07	Down	0.4210017	1.230908	0.9994901	0.8903836	0.3324573	0.4833268	0.4813255	0.5249354	0.101166	0.05317183	0.01414079	0.03160476	0.09055566	0.08911495	0.04449595	0	Chr14:49991376:50007243:+	2	2836	intergenic	ENSG00000248297
lnc-ARF6-3:1	309.4538416	0.847378444	-4.21846409	0.083931982	-3.574635538	2.46E-05	0.001011391	Down	4.601402	4.743177	8.844947	10.68523	6.318297	0.6919317	5.051735	9.28428	3.50E-10	0.1539688	0.6145802	0.1214185	1.697354	8.195607	0.02477434	0.251725	Chr14:49894417:49897054:+	1	2638	sense-overlapping
lnc-ARF6-9:1	46.30636561	0.62532247	-4.506036733	0.141833869	-2.817726018	6.60E-06	0.000346993	Down	0.9312178	2.192159	1.96898	1.451838	0.7536782	1.167309	0.3757033	1.47742	0.4082227	0.1977001	0.06435765	0.1354082	0.1775134	5.55E-59	0.1769123	0.06769505	Chr14:49969348:49974168:+	3	2015	intergenic
lnc-ARFGAP1-1:2	1.621237064	1.497950426	2.317734757	11.09510771	3.471851768	0.020463741		Up	0	0	0	0	0	0	0	0	0	0.2338229	0	0.04704828	0.2797128	0	0.04833473	0.09100779	Chr20:63255934:63256898:+	2	873	antisense
lnc-ARFIP1-2:1	9.99023567	0.898684756	-2.345204343	0.232032791	-2.107599392	0.019016654	0.154873624	Down	0.08812703	0.1027466	0.09279534	0.08440379	0.3814719	0.1240813	0.3614062	0.203457	0	0.02998201	0	0.02965525	0	0.8141949	0.03081713	0.0146209	Chr4:152666368:152670107:+	2	2371	antisense	ENSG00000248571.1;RP11-768B22.2;OTTHUMG00000161462.1;AC106882.1
lnc-ARHGAP10-5:2	14.74985036	0.490986464	-4.686351176	0.202931539	-2.300934992	2.78E-06	0.000176254	Down	0.2396252	0.430717	0.2171938	0.2270979	0.1405662	0.3179667	0.9293045	0.4454224	0.1005731	0.04399142	0.03749235	1.89E-05	0.07148207	0.08594145	0.12479	0.03110011	Chr4:148442712:148445156:+	1	2445	undefined
lnc-ARHGAP10-5:4	36.39466139	0.831831485	-5.25016038	0.048453722	-4.367248703	1.52E-07	1.55E-05	Down	0.7982589	0.9289876	0.706317	0.4921738	0.7616383	0.5776037	1.527073	0.8775324	0.09673199	0	1.44E-48	0.1599983	3.50E-25	0.1794803	0.0269843	0	Chr4:148442712:148487536:+	3	2695	undefined
lnc-ARHGAP10-5:5	6.686198116	1.0129072	-3.692914571	0.074812349	-3.740579758	0.000221699	0.006010953	Down	0.1476325	0.1138073	0.03491182	0.1512018	0.3188667	0.3184122	0	0.1793455	4.15E-29	0	0	0.02960466	0	0.06412883	1.26E-28	0	Chr4:148442712:148574748:+	6	2333	undefined
lnc-ARHGAP10-5:6	19.85211809	0.655328916	-4.507616196	0.12905239	-2.953971235	6.56E-06	0.000345115	Down	0.229123	0.5388206	0.5526812	0.4244555	0.4593438	0.2660711	0.3922942	0.9552278	0.09721288	0.02790012	0.01864551	0.1286851	0.07070297	0.1411541	0	0	Chr4:148445616:148448107:+	1	2492	undefined
lnc-ARHGAP10-5:7	5.289594845	1.155308166	-1.995282618	0.202337229	-2.305166302	0.046012065	0.262251693	Down	1.81E-23	0.5789857	0.2120332	0.2389545	0.3611184	0.2502345	4.03E-24	0.6947363	0.08055616	0	0	0.1330439	0	0.1575951	0	0	Chr4:148445616:148464709:+	2	1124	undefined
lnc-ARHGAP10-5:8	3.292615668	1.137656006	-2.71374482	0.117659679	-3.087308094	0.006652739	0.075819736	Down	0.04589937	0.361712	0.2230043	0.0532015	0.48577	0.1117137	2.05E-24	0.2427675	0.05240464	0	0	0	0	4.31E-27	0	0.04305356	Chr4:148445616:148477974:+	3	1015	undefined
lnc-ARHGAP10-5:9	2.898049445	1.29957138	-2.72451155	0.085929825	-3.540697237	0.006439668	0.074201115	Down	0.1345988	1.10E-24	0.1638082	0.07370213	1.079873	0.4736758	4.39E-20	0.255721	7.55E-30	0	0	0.06283663	0	2.66E-23	0	0	Chr4:148445616:148485426:+	3	591	undefined
lnc-ARHGAP26-4:13	7.446639082	1.05283766	2.544116781	6.402085569	2.67854196	0.010955445	0.108597825	Up	7.03E-05	0.007316468	2.18E-10	0.01065732	4.98E-05	2.80E-06	0.04605401	1.33E-06	0.02653763	0.01374905	1.42E-08	0.01681491	0.02239158	0.04325243	0.006539528	0.03440876	Chr5:142325183:142764384:+	11	16531	undefined
lnc-ARHGAP28-10:12	6.353290377	0.936207892	2.47990354	4.999227794	2.321705266	0.013141793	0.12221465	Up	0.000214494	1.02E-82	0.000296496	0.004239415	0.001047318	0.005828012	0.04667678	3.20E-08	0.01845129	0.008981847	0.000891786	0.002808643	0.009259935	0.08339384	0.008936537	0.003874955	Chr18:5895639:5946917:+	4	19096	undefined
lnc-ARHGAP28-10:7	19.6512305	0.673330577	2.338568563	2.978590349	1.574629721	0.019357773	0.156820187	Up	0.005258224	0.01433716	0.009779091	0	0.006039669	0.01922544	0.1156886	0.06250624	0.06862752	0.005137827	0.02687914	0.01000788	0.03797483	0.5043078	0.02967949	0.0308301	Chr18:5895622:5907981:+	1	12360	undefined
lnc-ARHGAP28-1:1	1.12082433	1.437077392	-2.5578328	0.078247925	-3.67580369	0.010532672		Down	0.04566427	0.02379199	0.007530517	0.064135	0.03506124	0.02232011	0	0.008623417	0	0	0	0	0	0	0	0	Chr18:6954677:6957419:+	2	2295	antisense	ENSG00000265069.1;RP11-781P6.1;OTTHUMG00000178876.1;AP002409.1;LOC101927188
lnc-ARHGAP28-1:2	1.12082433	1.437077392	-2.5578328	0.078247925	-3.67580369	0.010532672		Down	0.04534557	0.02369595	0.007519464	0.06354841	0.03484726	0.02224996	0	0.008614214	0	0	0	0	0	0	0	0	Chr18:6954677:6957418:+	2	2294	antisense
lnc-ARHGEF6-5:1	5.077874346	0.907404556	2.017393373	3.556829791	1.830591937	0.043654478	0.254821916	Up	0.006887548	0.009016615	0	0	0	0.0080606	0.1595554	0.03703571	0.07932987	0.006691407	0.008540575	0.03319292	0.06835279	0.01042742	0.04163411	0.05280686	ChrX:136492156:136497474:-	1	5319	undefined
lnc-ARID2-8:3	1.300534636	1.530960639	2.064733132	8.944650769	3.161025155	0.038948258		Up	1.33E-29	0.005737718	2.55E-24	2.21E-22	5.75E-22	8.46E-28	0	1.99E-28	1.08E-26	0.4619111	0.09214219	0.07643529	0.08543596	3.45E-27	0.139706	1.07E-28	Chr12:46275043:46278955:+	2	499	intergenic
lnc-ARL13A-4:1	4.444573874	0.86131255	2.383462869	4.149410762	2.052906481	0.017150615	0.144826179	Up	0.08122101	0.1420534	0.1237155	0	0.1186085	0	0	0.1165389	0.2401184	0.09753403	0.2240261	0.1758934	0.2185898	0.125853	0.980359	0.1746722	ChrX:100833904:100834594:+	1	691	intronic
lnc-ARL14-2:1	32.65196524	0.420368865	2.91788518	2.340129034	1.226588082	0.003524141	0.04891195	Up	0.5814522	1.271531	0.4064139	0.6210736	0.6525192	0.5634906	0.2279029	0.728551	1.173594	1.059703	1.138892	1.494214	1.390107	0.8217027	0.5978824	1.783345	Chr3:160565447:160568199:+	3	998	antisense
lnc-ARL14EPL-7:1	4.858442495	0.724113217	-2.610988347	0.269685307	-1.890651171	0.009028097	0.094668117	Down	0.09873812	0.3126846	0.04999532	0.04789153	0.04667515	0.09729411	0.03574118	0.44671	0.04723053	0.03885562	0	0	0.02359113	0.0339587	0	0.09343082	Chr5:116029923:116031923:+	2	1996	intronic
lnc-ARL4A-1:3	6.248500125	1.055106813	-2.335004036	0.181283727	-2.463678668	0.01954321	0.15773515	Down	0.1439554	1.452335	1.424001	1.403346	0.1553153	1.091621	0	0.7692745	0.7857247	0	0	0	0	0.1948667	0	0.2567632	Chr7:12654179:12654985:+	2	432	sense-overlapping	ENSG00000229233;AC011891.5;ENSG00000229233.1;OTTHUMG00000152386.1;CTD-2320J21.2;AC011891.1
lnc-ARL4C-12:1	2.513094425	1.431091531	2.875217692	17.32399421	4.11469969	0.00403749	0.053457845	Up	1.45E-24	0	0	0	0	0	0	0	0	0.07268799	0	0.03717436	0.02534102	0.05844754	0.02322603	0	Chr2:234130579:234290627:-	5	4773	undefined
lnc-ARMCX1-1:5	12.36805934	1.115937398	2.147943975	5.266961849	2.39697101	0.031718206	0.210835634	Up	1.80E-21	3.36464	5.50E-08	3.76E-09	4.42E-28	1.08E-08	5.70E-08	3.230924	0.3302099	0.4391952	2.26E-27	0.2684557	3.203064	2.682024	0.3479776	0.8478878	ChrX:101504948:101509608:+	3	491	intronic
lnc-ARMCX3-5:1	202.2699874	0.714045398	2.203223902	2.975643903	1.573201889	0.027578971	0.193834905	Up	4.437388	6.350559	6.378173	9.100553	8.83502	2.04E-05	2.699251	4.481882	11.52716	15.69772	7.608346	15.30688	3.975196	10.68923	7.671161	16.86588	ChrX:101598017:101598671:+	1	655	intergenic
lnc-ARMCX4-1:3	1.641820768	1.433005677	-2.659259688	0.071261456	-3.810734231	0.007831258		Down	1.95E-16	0.04308657	0.0713202	0.3094991	0.06158901	0.3353502	0.3543683	6.94E-14	0.00023636	6.21E-16	1.28E-07	1.59E-05	4.41E-13	2.14E-05	0.00351431	5.61E-05	ChrX:101511022:101533450:+	3	772	intronic
lnc-ARPP19-1:1	12.88580699	0.839800004	-2.101542164	0.294252154	-1.764875118	0.035593401	0.224696251	Down	0.3508739	0.4389061	0.9951889	1.159217	1.344441	1.198844	3.049901	1.161633	0.5520114	0.3233271	0.4259222	0	0	1.839176	0.3415364	0	Chr15:52648634:52649866:-	2	540	intronic	ENSG00000259935.1;RP11-519C12.1;OTTHUMG00000172689.1;AC009754.1
lnc-ARSF-8:1	10.14250911	1.345178531	2.738007754	12.84477087	3.68310925	0.006181262	0.072179225	Up	1.85E-19	1.38E-05	0.003657664	2.25E-08	6.88E-26	5.66E-18	0.2862074	6.63E-14	1.181037	0.6158535	0.8687652	9.51E-22	0.354614	0.04981232	0.002094824	4.07E-22	ChrX:4890902:4893155:+	2	1365	intergenic
lnc-ARSK-1:1	12.85046125	0.812055045	2.412123949	3.887324171	1.958777421	0.015859889	0.137575314	Up	1.96E-25	0.15353	0.02998911	0.03864133	0.2228181	0.1388661	0.005662067	1.313953	0.5839785	0.1053274	0.4895494	0.06013078	1.310272	1.708398	0.03568911	0.06860924	Chr5:95535311:95536468:+	1	1158	antisense
lnc-ARX-2:1	23.04189893	1.171743699	-4.937662571	0.018127515	-5.785675004	7.91E-07	6.13E-05	Down	7.52E-20	1.487738	4.01E-11	1.566843	7.875282	1.583135	27.4772	37.92717	0.1298543	0.00386452	1.75E-06	1.49E-11	1.21E-18	2.60E-06	1.69E-23	9.01E-11	ChrX:24909857:24910078:-	1	222	antisense
lnc-ASAP3-1:1	12.44838593	0.861566055	-3.356433532	0.134736329	-2.891789197	0.000789547	0.016156012	Down	0.3378243	2.548811	1.74976	1.761125	0.4869435	1.571652	0.8320187	4.624886	0.4831761	0	0	0.6877185	0.1182395	0	0	0.5133122	Chr1:23421724:23423500:-	2	456	intronic
lnc-ASB4-7:1	71.44481109	0.596558842	-2.6899034	0.328807325	-1.604685658	0.00714727	0.079343211	Down	0.2109474	0.4361675	0.1876643	0.7708329	0.2773078	0.2481954	0.4991547	0.7905842	0.08411841	0.07033383	0.1267934	0.2485411	0.2398806	7.18E-17	0.1807333	0.04581111	Chr7:95396377:95404861:+	1	8485	intergenic
lnc-ASMT-5:1	3.86238894	1.204695276	2.134178396	5.94235433	2.571034633	0.03282818	0.214715379	Up	1.04E-37	3.55E-32	0.03516934	0.0166109	1.07E-21	0.051413	2.10E-45	5.26E-38	6.21E-32	0.01494499	1.15E-23	0.07557195	0.261911	0.5139495	0.09408946	7.96E-35	ChrX:1776359:1783392:+	2	1945	intergenic	XLOC_007918;linc-CD99-3
lnc-ASPHD1-1:5	3.877014643	0.888491554	2.165841053	3.795609267	1.924331484	0.030323335	0.205540571	Up	0.01360664	0.005522011	0.02868562	0.002934466	2.97E-10	1.03E-07	3.74E-08	0.01950967	0.01016953	0.02507411	0.1005216	0.04716137	0.02625709	0.01308954	4.28E-11	0.01432354	Chr16:29926306:29932017:+	3	5322	undefined
lnc-ASTN2-1:1	1.943302687	1.411336885	-2.859992297	0.060942284	-4.03641262	0.004236513	0.05498059	Down	0.05819476	0.07622678	0.2042527	0.3350825	0.1245516	0.4654006	0	0	0	0	0	0	0	0	0	0	Chr9:117462294:117466260:-	2	751	intergenic	XLOC_007839;linc-ASTN2-4;ENSG00000233516;RP11-388N2.1;ENSG00000233516.1;OTTHUMG00000020560.1;AL445644.1
lnc-ATAD1-5:5	4.433710834	1.121363147	-3.159715082	0.085781595	-3.543188048	0.001579235	0.027489216	Down	0.05676988	0.03504549	0.05646201	0.01233855	0.1847982	0.08716458	0.005583378	0.09864036	0.01960666	1.61E-07	0.002906923	0.001649372	7.03E-06	5.31E-05	0.0208213	1.56E-05	Chr10:87495099:87504810:-	3	3629	undefined
lnc-ATAD5-6:1	24.67483932	0.570340132	2.020187197	2.222516043	1.152193833	0.043363974	0.253977873	Up	1.241583	0.3567545	0.7762293	1.10471	0.4033725	0.4074231	0.495837	0.8803498	1.849118	0.5228663	6.031505	0.5685459	1.859111	0.2566263	2.160961	0.8823009	Chr17:30899110:30899651:+	1	542	antisense	ENSG00000275185.1;RP13-753N3.3;AC130324.3
lnc-ATF3-1:6	3.600108951	0.861217663	-1.970564267	0.308408674	-1.697084754	0.048773737	0.272402627	Down	0.02571292	0.008809379	0.0131868	0.02490797	0.03559838	0.006714917	0.1041371	0.01014656	0.000363722	0.000348168	0.000372163	0.01645657	0.0138173	0.01370845	0.006442809	0.002264881	Chr1:212558318:212564785:+	1	6468	undefined
lnc-ATG10-2:2	12.39117361	0.948791129	2.976575439	7.081958418	2.824148373	0.002914874	0.042756938	Up	0.03731712	0.070741	0.06491277	0	0	0.04397317	0	0.01688005	0.1901296	0.1495469	0	0.09010319	0.2466966	1.657634	0.07008912	0.03897276	Chr5:82382945:82386516:+	2	2511	intronic	XLOC_004445;linc-XRCC4-3
lnc-ATG12-8:1	75.06666303	0.62851094	-5.792252235	0.080186663	-3.640493894	6.94E-09	1.13E-06	Down	0.6462476	3.56921	1.172953	1.512983	1.985984	1.879637	3.427801	4.575187	0.3985316	0.06072237	0.1405649	0.2010285	0.04866507	0.3812938	0.08511225	0	Chr5:116552270:116554489:-	1	2220	intronic
lnc-ATG12-9:1	15.98291167	0.806847178	-4.048911083	0.103891355	-3.26685248	5.15E-05	0.001845507	Down	0.8364556	3.631805	0.8553846	1.885904	0.7619854	1.769015	0.3609997	3.659307	0.4804689	0	0	0.4145462	0.1029737	0.6619487	0	0	Chr5:116550115:116574234:-	2	582	sense-overlapping
lnc-ATG2B-1:2	3.412233497	1.3675446	-2.043994158	0.144060511	-2.795253172	0.040954124	0.245988541	Down	0.413411	0.07537991	0.0678894	0.1985856	0.5764169	0.2089853	0	0	0	0	0	0	0	0	0.3336318	0	Chr14:96259411:96268624:-	2	738	antisense	ENSG00000258793.1;RP11-404P21.3;OTTHUMG00000171397.1;AL355102.4
lnc-ATG4A-2:1	6.723334623	0.962362917	-2.335761337	0.210537614	-2.247850093	0.019503684	0.157566477	Down	0.07004806	0.131405	0.07211063	0.04154723	0.02668722	0.0290269	0.05466807	0.2171809	0	0	0.03135831	0.01164057	0	0.1776148	0.01245386	0	ChrX:108517116:108521524:+	1	4409	intronic
lnc-ATG4B-2:1	56.31007484	0.84386997	3.308582382	6.925956446	2.792013315	0.000937696	0.018408452	Up	0.2295708	0.33403	1.69E-07	1.399482	0.003625695	0.5108223	1.52E-07	0.3647433	3.845728	0.8497472	2.150206	2.01843	9.52E-10	1.739375	2.537455	1.022491	Chr2:241572555:241574130:+	2	1496	sense-overlapping
lnc-ATG4C-2:1	2.469729833	1.541598803	-2.154139949	0.100076867	-3.320819566	0.031229199	0.209021885	Down	2.49E-09	0.01140104	0.3638163	0.2897601	2.87E-25	7.06E-21	0.3992827	0.1146826	1.64E-26	0	1.01E-18	3.01E-05	4.71E-29	3.88E-11	7.40E-27	7.76E-09	Chr1:62688482:62710694:+	2	1228	intergenic	XLOC_000228;linc-ATG4C;ENSG00000235545.1;RP11-230B22.1;OTTHUMG00000009136.1;AC103923.1
lnc-ATG4C-2:2	19.7413903	0.437757453	-3.729401999	0.322512388	-1.63257352	0.000191935	0.005371293	Down	0.0825735	0.1133515	0.1341056	0.09968799	0.07108972	0.227128	0.2705955	0.2944389	0.02706096	0.0212326	0.01684642	0.05697771	0.02798038	0.04590751	0.05727074	0.05602319	Chr1:62687874:62715540:+	2	6682	undefined
lnc-ATG4C-2:3	40.93361768	0.368404031	-7.082357303	0.163893554	-2.609168978	1.42E-12	6.38E-10	Down	0.8101338	0.8959818	0.983981	1.082812	0.9953436	1.328629	1.541461	1.030553	0.1695149	0.112987	0.1587088	0.1800045	0.1799906	0.2229929	0.05155778	0.09758607	Chr1:62687874:62749020:+	2	2135	undefined
lnc-ATG4C-2:6	2.469729833	1.541598803	-2.154139949	0.100076867	-3.320819566	0.031229199	0.209021885	Down	2.49E-09	0.01140104	0.3638163	0.2897601	2.87E-25	7.06E-21	0.3992827	0.1146826	1.64E-26	0	1.01E-18	3.01E-05	4.71E-29	3.88E-11	7.40E-27	7.76E-09	Chr1:62688482:62710694:+	2	1228	undefined
lnc-ATG9B-2:1	2.478604738	1.362082981	3.379351195	24.30121849	4.602956749	0.000726571	0.015152377	Up	0	0	0	0	0	0	0	0	0.125085	0.6881025	0.2069553	0.05501567	0.2572324	0	0.1151394	0.05808987	Chr7:151013854:151015589:-	4	617	sense-overlapping	ENSG00000181652.11;ATG9B;OTTHUMG00000158634.5
lnc-ATG9B-2:5	1.984294836	1.307014278	2.858347659	13.32349988	3.735901201	0.004258535	0.055207729	Up	0	0.09874423	0	0	0	0	0	0	0.1006828	0.3600011	0.5776767	0	0.4431128	0	0.3011966	0.1013562	Chr7:151012209:151012785:-	2	402	intronic
lnc-ATP10A-7:2	3.814903148	1.184702125	-2.044631703	0.186561148	-2.422279524	0.040891181	0.245817892	Down	0.05126496	0.01166266	0.04384571	0.05864382	0.06326342	4.39E-36	0.1293575	0.06853154	6.49E-46	0.008170073	2.91E-28	4.28E-35	0.01906083	0.08184797	1.08E-33	3.19E-31	Chr15:26611858:26615717:-	1	3860	intronic
lnc-ATP12A-1:6	15.1905956	0.769599237	2.429306819	3.654293915	1.869592675	0.015127724	0.133847808	Up	1.23E-05	0.06284207	0.107198	0.5257102	7.23E-08	0.01793917	0.2830216	1.40E-29	0.2004386	0.434387	0.2719989	0.1884925	0.05474213	0.1725927	0.2146208	8.06E-34	Chr13:24580208:24597674:+	9	2714	intergenic
lnc-ATP5I-1:9	5.609042684	0.813655529	-1.976412912	0.328025689	-1.608119293	0.04810803	0.270129177	Down	0	0.4124823	0.1227478	0.5901038	0.167332	0.3420318	0.4281224	0.3675435	0.0583747	0	0.1653785	0.1899649	0.04805923	0.06584607	0.05217429	0	Chr4:661546:664210:-	2	1037	antisense
lnc-ATP5S-1:4	8.531876402	0.688333748	-4.187882962	0.135591517	-2.882661176	2.82E-05	0.00113104	Down	0.1358929	0.2512384	0.1332526	0.1444887	0.08205886	0.1442606	0.3669083	0.156647	0.01397475	0.002545007	0.03024806	0.02342455	0.01421299	0.08262068	0.01262393	0.01193417	Chr14:50396337:50419425:+	3	2930	undefined
lnc-ATP6AP1L-4:1	2.328162801	1.286666245	2.39492791	8.464781929	3.081472902	0.016623633	0.141936909	Up	0	0	0	0	0	0.04027951	0	0	0.02702353	0.01153151	0.02902217	0.02288755	0.0390003	0.3764288	0	0	Chr5:82418701:82422272:+	2	2511	intergenic
lnc-ATP6V0A1-5:1	2.752291463	1.171369812	2.380264747	6.907531663	2.78817027	0.017300204	0.145282704	Up	0	0	0.09265731	0	0	0	0.5594958	0	0.2586423	0.2213849	0.09121871	0.06278712	0.426997	0.2332734	0.1580201	0.1442052	Chr17:42388887:42389507:+	1	621	undefined
lnc-ATP6V0D1-1:1	4.72469952	1.129314481	-2.590323366	0.131643693	-2.925289687	0.009588581	0.098581465	Down	0.3696732	0.6175571	2.94E-09	3.15E-17	1.672228	0.06703804	1.421533	0.8587748	0.1482723	0	0.1483962	7.54E-30	0.1457569	0	0	2.00E-12	Chr16:67430667:67431464:-	2	475	antisense	ENSG00000261320.1;RP11-297D21.2;OTTHUMG00000175505.1;AC009061.1
lnc-ATP6V1B2-3:4	10.86005698	0.663105876	-2.057793407	0.388359618	-1.3645349	0.039609969	0.241301049	Down	7.97E-31	0.1268969	0.1144447	0.1645499	0.09033895	0.1361031	0.03675749	0.1382649	0.000443751	3.19E-18	0.01500989	0.06926637	0.06341085	0.1697508	0.01100718	0.01944478	Chr8:20306944:20416113:+	9	5030	undefined
lnc-ATP6V1D-8:2	14.90822703	0.722634325	2.013274589	2.741302095	1.454861324	0.04408575	0.256147503	Up	0.1061845	0.122096	0.2610727	0.09986878	0.1786846	0.153008	7.28E-92	0.12511	0.05192802	0.288425	0.8394747	0.4082442	0.130558	0.100765	0.1312213	1.028733	Chr14:66256332:66507855:-	4	1485	undefined
lnc-ATP6V1E2-5:2	33.59393721	0.425965843	2.694646424	2.21579949	1.147827336	0.007046336	0.078605866	Up	0.1285711	0.1286346	0.2924512	0.3962894	0.3911525	0.3840548	0.4458069	0.1689682	0.3929106	0.4161796	0.5360385	0.7887534	0.726371	0.9582452	0.1692444	0.356032	Chr2:46534300:46542002:-	3	2334	sense-overlapping
lnc-ATP6V1E2-5:5	2.986261121	1.31753516	3.016569652	15.71898957	3.974436578	0.002556525	0.038853819	Up	1.54E-26	7.50E-13	3.75E-18	4.30E-18	1.16E-17	1.53E-05	6.31E-49	0.04774767	3.05E-26	0.05063798	6.76E-19	0.3685654	0.3007008	0.3170277	2.32E-13	1.041301	Chr2:46527878:46541583:-	4	572	sense-overlapping
lnc-ATP6V1G3-4:4	14.80196362	0.456598764	3.079492611	2.650183984	1.40609252	0.002073535	0.033449831	Up	0.01035174	0.02085371	0.006067065	0.01489478	0.01851971	0.03248186	0.06955797	0.03987829	0.1296941	0.02119628	0.03673638	0.03329918	0.02909031	0.1113958	0.05910371	0.04251975	Chr1:198802218:199008568:-	31	11132	intergenic
lnc-ATXN1-8:2	48.60155635	0.976284167	4.434426824	20.10191025	4.329260699	9.23E-06	0.000460882	Up	0.002769909	5.30E-08	0.004704658	0.5461249	0.08475883	0.008509124	0.08003755	0.2051715	4.159403	0.7926171	9.469412	1.403013	2.497793	0.08527636	1.29079	0.03254196	Chr6:16259101:16262926:-	2	1026	antisense	ENSG00000282024.1;RP3-467D16.3;AL009031.1
lnc-ATXN7-15:1	9.040413896	0.68045769	-2.203708744	0.353668452	-1.499530561	0.027544834	0.193748817	Down	0.05596906	1.016698	0.1445015	0.199027	0.09912771	0.1767227	0.1831164	0.5564565	0.1017674	0.02803718	0.03736002	0.05535392	0	0.442884	0.02870755	0.05463467	Chr3:65032055:65043655:+	2	1670	intergenic
lnc-B2M-1:4	10.41306637	1.533936268	2.497651293	14.23369086	3.831237902	0.01250191	0.118570608	Up	4.43E-13	7.78E-12	5.51E-08	4.69E-12	1.12E-10	1.51E-14	4.40E-13	0.02123006	0.000608443	1.677317	4.57E-10	3.08E-10	3.02495	3.60E-06	1.95E-13	2.587301	Chr15:44729073:44736562:+	2	560	sense-overlapping
lnc-B3GNT5-11:2	17.63126181	0.60340636	2.854108963	3.299362971	1.722187501	0.004315773	0.05559192	Up	1.69E-15	0.2372287	0.1564096	0.6054572	0.09476321	0.3062732	0.06651006	0.297967	0.08926031	0.5293636	0.2642926	0.1478967	0.7797529	1.230879	0.4260979	0.452743	Chr3:183447608:183456013:+	4	1490	intergenic	;LINC00888
lnc-B3GNT5-11:3	17.46101235	0.601455338	2.83697106	3.263254229	1.706311387	0.004554374	0.057866036	Up	1.68E-15	0.2350399	0.1552612	0.600807	0.09438406	0.3041593	0.06485716	0.2968637	0.08863543	0.5242015	0.2614792	0.1465446	0.7707354	1.210703	0.422122	0.4470837	Chr3:183447608:183456012:+	4	1489	intergenic
lnc-B3GNT7-4:2	4.622185921	0.810790105	2.073998792	3.207785555	1.681577699	0.038079423	0.235234799	Up	0.01906124	0.0295011	0.02330175	4.36E-44	0.01223975	0.0199762	0	0.02446655	0.02750179	0.03293905	0.03327683	0.02864493	0.0614898	0.01007915	0.04852265	0.09111487	Chr2:231464763:231469013:+	1	4251	undefined
lnc-B4GALT7-1:1	16.01790037	0.602609157	2.494979153	2.835291924	1.503497284	0.012596453	0.119164271	Up	0.106401	0.3574559	0.2050179	0.0888345	0.1958385	0.1395149	0.06492118	0.039656	0.318572	0.492833	0.130358	0.1901807	0.4291059	0.3076764	0.5062643	0.4523911	Chr5:177611253:177619754:+	3	1751	intergenic	ENSG00000247679.2;RP11-1277A3.1;OTTHUMG00000163407.1;AC139795.2
lnc-B4GALT7-1:3	8.193132424	0.657906405	2.288322943	2.839235111	1.505502321	0.022118721	0.170813314	Up	0.04608216	0.04636165	0.02844446	1.89E-18	0.02687225	0.04252873	0.1609714	0.03194355	0.08227286	0.1679447	0.02991347	0.1469948	0.03533289	0.1676428	0.2291263	0.0346489	Chr5:177617448:177620504:+	2	2946	intergenic
lnc-BACE2-2:1	4.962184977	0.969145194	1.963253866	3.739066288	1.902678048	0.049616683	0.274876214	Up	6.05E-17	0.09512503	0.04251181	0.04007253	0.04121832	0.04091842	1.53E-25	0.04688228	0.3729176	0.3316161	0.1957525	0.03206146	7.31E-06	0.9216096	0.116603	0.000843434	Chr21:40943256:40946203:+	2	1073	intergenic
lnc-BAG1-2:8	5.809958775	0.876168804	-2.120972543	0.275795347	-1.858329977	0.033924113	0.21822089	Down	0.1590077	0.2108099	0.5642983	0.3449506	1.282675	0.2308059	1.97321	0.2122752	0.7790001	1.98E-23	0	0.3330567	0.1782106	4.19E-15	0.3107954	3.33E-21	Chr9:33503825:33511119:-	4	466	intergenic	XLOC_007668;linc-NOL6-4
lnc-BAHCC1-5:1	3.814779413	1.069055159	2.544557013	6.589969565	2.720271802	0.010941645	0.108543445	Up	0	0.2588143	0.277121	0	0	0	0	0.2943115	0.8830582	0.9515802	0.8216372	0.244074	0.233869	0.3091412	0.2430535	0	Chr17:81488080:81488455:+	1	376	undefined
lnc-BAK1-2:1	30.51683217	0.486657559	2.119733482	2.04426797	1.031584322	0.034028528	0.218677051	Up	0.2388772	0.5977121	0.2697833	0.1214419	0.2380068	0.3501479	0.2299964	0.4635384	0.7866563	0.3912338	0.6279808	1.192164	0.3088473	0.9711943	0.4040177	0.117321	Chr6:33631317:33633636:-	2	1970	antisense	ENSG00000246981;AL139044.1
lnc-BANK1-1:1	2.272063907	1.347160915	2.462799757	9.971341245	3.317787575	0.013785688	0.126207687	Up	2.02E-44	7.20E-32	3.39E-32	0.1102161	5.89E-47	3.00E-55	1.86E-59	1.84E-50	0.5480242	3.87E-31	3.29E-38	0.3657606	0.4468058	1.75E-47	0.1933939	0.2801782	Chr4:101411286:101427640:+	5	512	sense-overlapping
lnc-BARX2-5:2	32.16895092	0.613788389	2.580299525	2.997496125	1.583757889	0.009871465	0.100641921	Up	0.1564721	0.1762355	0.2272896	0.09070751	0.0760869	0.1125115	0.2508447	0.1627371	0.2488503	0.2026528	1.491856	0.6313153	0.6068252	0.01047657	0.4413427	0.3713164	Chr11:129279723:129282357:+	1	2635	undefined
lnc-BATF3-2:3	32.12079816	0.661090502	2.538192848	3.199785473	1.677975184	0.011142656	0.109745289	Up	0.003383543	0.09519224	0.01113846	0.0897517	0.1159774	0.02770716	0.01681818	0.2387699	0.169357	0.04715272	0.01649792	0.03000378	0.3010902	0.5436578	0.1961445	0.2683807	Chr1:212629111:212638493:-	4	7580	intergenic	XLOC_001195;linc-TMEM206-2
lnc-BAZ2B-1:16	2.647732797	1.361989724	-2.369834336	0.106750149	-3.227690014	0.017796057	0.148148432	Down	0.07020003	0.5332511	0.08445555	1.35E-06	0.03965973	0.8198221	2.36E-23	0.04959443	3.44E-15	1.40E-28	6.13E-28	0.03578688	2.55E-25	3.67E-26	2.17E-30	1.36E-24	Chr2:159607071:159710901:-	5	885	undefined
lnc-BAZ2B-2:1	55.80854028	0.386902134	-3.641533646	0.376594246	-1.408917137	0.000271019	0.007034094	Down	0.8242033	2.012214	2.524102	0.9884734	1.54802	1.478725	3.927078	4.243513	0.6379129	0.7106951	0.2734873	0.2598733	0.6293156	0.9054837	1.325574	0.3722937	Chr2:159315336:159316683:-	1	1348	intergenic
lnc-BBOX1-13:2	6.56256853	1.208311689	-2.004628209	0.186569402	-2.422215697	0.045002809	0.259072588	Down	0.3884746	2.81E-21	0.9794558	0.02599834	9.18E-05	0.9025937	0.0842181	0.01745281	0.1666108	0	0	0.1080743	0	0	0	1.30E-14	Chr11:27202247:27204332:+	2	1083	undefined
lnc-BCAP31-5:4	4.097041831	1.197581196	2.288839748	6.685666743	2.741071443	0.022088665	0.17063167	Up	0	0.03919702	0.01879296	0	0	4.23E-07	0	0.05775608	0	0.1348771	0.0564875	0.01654948	0.2382878	1.579516	0.06024427	1.09E-21	ChrX:153761539:153766467:-	5	1045	undefined
lnc-BCAP31-5:5	8.234475361	0.847524463	2.598020489	4.600803756	2.20188592	0.00937629	0.09687402	Up	0	0.245959	0.0197693	0	0	0.4147051	0	0.2219789	0	0.3679039	0.06494154	0.01724222	1.064029	1.280118	0.07037707	0.3292706	ChrX:153761539:153766467:-	5	1008	undefined
lnc-BCKDHB-1:10	7.62517401	0.878287622	2.245307824	3.923186906	1.972026069	0.024748378	0.183209238	Up	0.4811339	0.08909282	0.0274426	0.1808757	0.02944589	0.02152216	0	0.3716921	0.3768358	0.436394	0.6686528	0.4305107	0.4733725	0.547206	0.3996728	6.27E-15	Chr6:80443313:80463154:+	4	732	intergenic
lnc-BCKDHB-1:4	5.286228701	1.079605802	-1.968591329	0.229202928	-2.125302622	0.049000039	0.273199022	Down	0	0.08793497	0.6218881	0.06936413	0.963355	0.6690063	0	0.6681629	2.16E-16	4.15E-31	0.01328141	0.4031058	0.2496763	0.09290141	0	9.71E-11	Chr6:80443344:80465927:+	4	682	intergenic	XLOC_005365;linc-TPBG-3;ENSG00000233967;RP11-250B2.3;ENSG00000233967.1;OTTHUMG00000015092.1;ENSG00000233967.2;ENSG00000233967.6;AL359715.2
lnc-BCL11A-2:1	0.896944084	1.467662001	-2.261084004	0.100237409	-3.318507073	0.023754056		Down	0.02981342	0.01278214	0.02436255	0	0.04470409	0.01186733	0.01328677	0.01349695	0	0	0	0	0	0	0	0	Chr2:60394857:60401227:-	2	2755	intergenic	XLOC_002108;linc-FANCL-6
lnc-BCL2L11-3:2	2.684723167	0.928155695	2.042821505	3.721944166	1.896056413	0.041070111	0.246288607	Up	0.00642773	0.0279262	0	0	0.007864365	0.03363431	0	0.08487879	0.1077467	0.008140346	0.02111783	0.06131361	0.1483813	0.1661603	0.03047399	0.01036976	Chr2:111491530:111501008:+	2	1954	intergenic	XLOC_001625;linc-MERTK-2
lnc-BCL6-1:1	9.18147576	1.15393213	2.531217912	7.57294094	2.920853677	0.011366721	0.111030705	Up	0	0	0.449494	0	0.4397948	0.4715311	0	0	0.456506	1.516968	1.886087	1.877068	2.067314	0	0	1.81361	Chr3:187835872:187856318:-	2	335	intergenic	XLOC_003364;linc-BCL6-5
lnc-BCL7A-1:12	16.14285786	1.223258702	2.812280634	10.85393869	3.440146759	0.004919156	0.06133676	Up	0.002477668	1.11E-07	2.05E-18	8.55E-15	0.001941494	5.50E-14	7.54E-16	9.69E-16	0.001926426	0.009509543	0.01800431	0.01655451	9.86E-06	0.007233989	0.000411784	0.4833744	Chr12:122063400:122078514:+	4	10655	undefined
lnc-BCL7A-1:13	6.607163423	1.031226011	3.844510001	15.61173217	3.964558712	0.000120794	0.003693115	Up	8.62E-15	7.96E-18	2.06E-18	0.01136984	6.41E-07	0.000462224	3.34E-21	0.01058333	0.00782716	0.02035796	9.46E-12	0.03036505	0.007366753	0.008239564	0.08706228	0.07199082	Chr12:122063400:122078514:+	3	10522	undefined
lnc-BCL7A-1:14	17.89656111	0.588073128	2.677471093	2.978423284	1.5745488	0.007418025	0.081654571	Up	0.006907751	0.02929249	0.004568233	0.008014598	0.00126433	0.01311696	0.1917372	0.02485122	0.01910917	0.024797	0.02402366	0.0578258	0.02572205	0.02018371	0.07649445	0.07899947	Chr12:122063400:122078514:+	3	14902	undefined
lnc-BCL7A-1:15	5.83292074	1.321644363	3.868325226	34.59640505	5.112550229	0.000109585	0.003410341	Up	6.69E-28	2.37E-13	1.11E-08	1.62E-15	3.01E-12	8.11E-09	0	5.26E-08	0.000115251	3.09E-21	0.2768679	0.4496175	0.3257971	0.5556173	4.51E-11	1.048044	Chr12:122064333:122065822:+	2	917	undefined
lnc-BCL7A-1:16	54.81260589	0.751099121	5.514344888	17.65273231	4.141819597	3.50E-08	4.57E-06	Up	0.01441359	0.9849355	0.3895982	0.2384104	0.07611513	0.01018561	0	0.1207732	0.3690721	0.7387963	3.098565	3.714585	2.033887	0.9700807	2.970057	4.253715	Chr12:122064333:122068904:+	3	1130	undefined
lnc-BCL7A-1:17	9.554382387	1.180787295	2.22720478	6.189638306	2.629855107	0.025933591	0.187829697	Up	0.000499896	0.001808774	0.01819748	1.15E-13	5.74E-07	0.006542769	1.79E-21	0.008105464	1.66E-11	5.77E-06	0.05886597	0.1146518	0.05758586	0.001490303	0.06419008	0.03282025	Chr12:122064333:122078514:+	5	10747	undefined
lnc-BCL7A-1:18	6.649572891	1.322542491	3.781912101	32.03860556	5.001739452	0.000155628	0.004520859	Up	7.28E-28	2.20E-13	1.58E-08	7.77E-16	6.02E-24	1.56E-10	0	7.23E-08	0.000134463	5.06E-21	0.05760239	0.6853396	0.1549855	0.9708015	5.69E-12	1.263537	Chr12:122064357:122065822:+	2	893	intergenic	ENSG00000256546;AC156455.1;ENSG00000256546.1;OTTHUMG00000168952.1
lnc-BDH1-5:11	12.11610554	0.466086486	-3.781863294	0.294701157	-1.762675372	0.000155659	0.004520859	Down	0.3987399	1.109618	0.5480662	0.6252973	0.5485907	0.7745734	0.3348291	1.344095	0.1478874	0.2119528	0.05346986	0.1314931	0.3780997	0.2458626	0.0444915	0.1316094	Chr3:197592995:197604267:-	2	904	intergenic
lnc-BDP1-6:1	2.494667405	1.237397131	-2.029421539	0.1754096	-2.511200391	0.042415373	0.251125939	Down	0.08347812	0.1441392	1.92E-17	0.1817411	0.0268964	0.02836502	6.81E-23	0.1182297	3.65E-25	1.03E-24	2.43E-18	0.01291883	0.0137886	1.65E-05	0.0265836	1.74E-29	Chr5:71572209:71578458:+	3	1962	intergenic	XLOC_004419;linc-MCCC2
lnc-BEX3-2:5	7.601894133	0.864565951	2.599505214	4.748407324	2.247443696	0.009335826	0.096652822	Up	0	0.228112	0.07446916	0.03934919	0.1054576	0.1186241	0	0.2743205	0.1491344	0.3047107	0.5957182	0.4781109	7.94E-26	0.4250395	0.604774	0.3687999	ChrX:103404834:103461349:+	5	888	intergenic
lnc-BHLHA15-1:1	166.1619634	0.470865613	-3.062452833	0.368055764	-1.44200373	0.002195311	0.034865914	Down	4.514061	4.004126	3.006828	2.092608	2.299829	3.311184	2.263792	3.024873	0.4943694	0.3745188	0.9628172	1.153352	0.9192702	3.486007	1.062109	0.3336494	Chr7:98211466:98215442:+	3	2413	sense-overlapping
lnc-BICDL1-1:5	5.753733097	1.083900901	2.223161449	5.313589204	2.409686697	0.026204915	0.18893431	Up	0.001185209	0.143223	0.001333332	0.01132421	0.000118662	0.000543234	2.05E-05	0.06968338	0.3672408	0.2897158	0.0646081	0.004221013	0.003151229	0.007819511	0.09376502	0.0473926	Chr12:120116926:120119296:+	1	2371	undefined
lnc-BICRAL-3:1	1336.133626	0.577205497	2.371959895	2.583108584	1.36910829	0.017694011	0.147506587	Up	15.18568	13.75519	13.64954	16.81679	12.77891	14.66246	0.6767477	14.08183	26.74393	26.73846	33.01312	32.4507	29.65885	11.88001	23.81987	23.36884	Chr6:42887993:42889858:+	1	1866	sense-overlapping
lnc-BIN3-4:1	70.51598657	0.45250974	-2.439203552	0.465301143	-1.103763364	0.014719674	0.13172978	Down	0.4620282	1.341501	0.8102119	0.7541778	0.3900204	0.5804949	0.4981999	1.302489	0.6077622	0.1726767	0.8911144	0.1967118	0.1635033	0.246938	0.3677282	0.06549159	Chr8:22540845:22545405:-	2	4076	antisense	ENSG00000251034.1;RP11-582J16.4;OTTHUMG00000163841.1;AC037459.2
lnc-BIRC2-5:1	6.727265052	1.444359737	2.967565026	19.51121128	4.28623144	0.003001688	0.043638123	Up	0	0	0	0	0	0	0	0	3.15E-27	0.249867	0.4076342	0.02124348	0	0	1.232734	0.000887145	Chr11:102605154:102606562:+	1	1409	undefined
lnc-BIRC2-5:6	5.880481074	1.290358884	3.984584118	35.29870904	5.141543517	6.76E-05	0.002322361	Up	0	0	0	0	0	0	0	0	0	0.1179823	0.9271342	0.05837024	0.1268865	0	1.841851	0.1649249	Chr11:102606916:102608122:+	3	743	antisense	ENSG00000256916.1;RP11-817J15.2;OTTHUMG00000168097.1;AP000851.1
lnc-BLACE-2:2	10.77216353	1.227110269	2.475003302	8.2084053	3.037101967	0.013323494	0.123337054	Up	0.1180036	9.17E-05	8.20E-05	0.006668553	0.000701968	7.98E-08	0.03574166	0.001135697	0.04928665	0.000993368	0.4707766	0.002956901	0.2198654	0.3170243	0.01786644	1.108296	Chr7:155295924:155297775:-	1	1852	bidirectional
lnc-BLM-6:4	3.845849413	1.500329414	-2.420521996	0.080683622	-3.631580348	0.015498242	0.135564184	Down	0.05604865	0.7754802	0.6159687	0.000105946	0.04707624	0.000904165	2.04E-11	0.000797558	2.72E-22	1.88E-26	4.61E-27	0.000878569	3.32E-06	2.10E-23	1.37E-22	9.67E-09	Chr15:90826426:90841560:+	3	1332	undefined
lnc-BMP4-3:2	48.99347079	0.463599685	7.232846137	10.21873844	3.353145193	4.73E-13	2.57E-10	Up	0.0399814	0.1062419	0.03672726	0.1063964	0.1641883	0.000106002	0.09186835	0.05584538	0.4096796	0.559035	0.2842069	0.5596271	3.02533	0.06033457	1.452375	0.1685021	Chr14:53573228:53613938:-	4	3080	intergenic
lnc-BMPER-2:2	3.361403582	1.1404537	2.009716964	4.897308731	2.291989148	0.044461153	0.257219762	Up	0	0.04236872	0.1161015	0	0	0.01846325	0	0	0.2066391	0.04615208	0.08017593	0.04632545	0.1029991	0	0.04910765	0.007608694	Chr7:34215614:34261378:+	5	2135	intergenic
lnc-BMPER-8:1	203.2421881	0.648693209	4.299135437	6.910643055	2.788819964	1.71E-05	0.000761493	Up	0.1616691	0.6856812	0.2096098	0.08549896	0.1092285	0.2335581	0.259845	0.2048091	31.51083	1.485661	7.033931	0.4401306	2.431255	0.5963712	0.1449857	0.1952433	Chr7:34858260:34860457:+	1	2198	intronic
lnc-BMS1-17:1	224.2060869	0.790047721	1.969809153	2.94087045	1.556243232	0.048860247	0.2726509	Up	2.27595	0.1754632	2.281327	0.04731663	0.4638746	0.13492	98.18686	0.184465	5.473169	0.9520822	10.34156	0.5664666	2.796327	0.387121	0.2211627	1.556252	Chr10:41843735:41851732:+	4	1206	intergenic	XLOC_008786;linc-ZNF25-4
lnc-BMS1-2:1	13.21994759	0.910350555	3.20165339	7.540326222	2.914626941	0.001366413	0.024587901	Up	0.02002935	3.62E-35	0	0	0.02347106	0.01244489	0.04996876	0	0.08283392	0.6562045	0.03936157	0.02870288	0.0469869	0.03294851	0.2456255	0.009816457	Chr10:42696035:42706453:+	3	3965	intergenic	ENSG00000234864;AL022344.5;ENSG00000234864.1;OTTHUMG00000018018.1;AL022344.1
lnc-BMS1-9:1	85.73697385	0.796818553	2.57495294	4.146144146	2.051770274	0.010025373	0.101831178	Up	0.1410892	0.2895841	0.2956863	0.5131848	0.2698795	0.2575212	0.1062417	0.4194153	0.05551928	2.763046	0.2371667	0.6112683	3.918974	0.07536359	3.227317	6.775766	Chr10:42191527:42194066:+	2	1714	intergenic
lnc-BNIP1-5:4	3.00906355	1.174292112	2.329689309	6.660986132	2.735735778	0.019822578	0.159477253	Up	0	0	0	0.007022876	0	0	0.09058746	0.002671795	0.01243648	0.0299303	0.02440982	0.01945802	0.02591682	0.03054946	0.004162313	0.004224627	Chr5:173328599:173334751:+	1	6153	undefined
lnc-BOD1-1:10	3.408405409	1.155026714	1.961170693	4.807225705	2.265204541	0.049859114	0.275692816	Up	0.0128457	5.11E-09	0.00335515	0	0.0050134	0	2.16E-108	9.32E-06	0.0193005	1.60E-28	0.01486626	0	0.006380131	0.03449299	0.04200046	0.01911117	Chr5:173657840:173825318:-	21	9557	intergenic
lnc-BRCA1-3:2	30.33082675	0.381967004	2.725720692	2.057846494	1.041135368	0.006416127	0.074060596	Up	0.1661201	0.2193581	0.6375537	0.1905821	0.104048	0.5419719	0.4948556	0.528429	0.9088166	0.4364774	1.17498	0.3007002	0.4070304	0.8009339	0.2219648	0.4237373	Chr17:43165582:43170480:-	2	1924	sense-overlapping
lnc-BRCA1-3:7	27.97126669	0.859578227	2.721258857	5.059991154	2.339134863	0.006503381	0.074704482	Up	0.4173194	2.58E-11	0.3290369	0.5034293	3.00E-08	0.3925768	0.0959433	5.06E-13	1.033838	0.3188592	0.6128706	0.6467966	0.7355294	0.8252023	0.5048033	0.5216475	Chr17:43148368:43170316:-	4	1782	sense-overlapping	ENSG00000267002.2;RP11-242D8.1;AC060780.1
lnc-BRD9-4:5	6.919273337	1.190546399	2.496616384	7.84806857	2.972337647	0.012538452	0.118701585	Up	0.000832818	0.00359213	0.007583231	0.000428361	0.003675809	0.03058728	1.53E-05	0.000590104	0.06331941	0.07406736	0.000191858	0.00243389	0.1400669	0.000626574	0.05405045	0.02803232	Chr5:983219:997319:-	2	7388	undefined
lnc-BRF1-12:1	29.88760249	0.742260697	-2.807084975	0.235926789	-2.083588851	0.004999205	0.0619797	Down	0.9208151	1.619102	7.445116	1.211634	7.970291	4.306834	5.38489	5.941808	1.007283	0.2204986	0.2641701	0.6790749	0	7.103397	0.2231717	0.597205	Chr14:105851734:105852262:-	2	356	intergenic
lnc-BRF1-1:3	6.695086475	1.138515678	2.529516153	7.360959323	2.879893799	0.011421992	0.111403886	Up	0.1580289	0.08845881	4.23E-22	3.43E-26	0.02938892	1.19E-22	2.33E-27	1.20E-09	2.12E-19	0.139754	0.1033032	0.632402	0.3276716	0.250855	0.01803028	0.138725	Chr14:105417611:105419535:-	3	1434	antisense
lnc-BRF1-13:1	129.0385561	0.719183067	-4.219558325	0.122034849	-3.034634898	2.45E-05	0.001008082	Down	4.998892	35.75707	14.45413	49.57865	36.9072	22.06504	95.51363	45.1113	3.519731	0	3.520033	0.3037837	2.240599	12.48072	19.07394	0.8513	Chr14:105939757:105939974:-	1	218	intergenic
lnc-BRF1-24:1	79.02915143	0.832805618	-2.658067357	0.21558767	-2.213653427	0.007859018	0.085250923	Down	13.222	10.96588	2.936628	7.38486	10.08298	7.546147	10.68797	7.46799	1.4318	0.410978	2.45E-16	7.18596	0	29.39616	2.558005	0.5390662	Chr14:106257762:106258223:-	2	359	intergenic
lnc-BRF1-31:1	833.2563352	0.596711749	-6.285866339	0.074281652	-3.750850298	3.26E-10	8.35E-08	Down	182.0599	155.1775	122.8683	125.0798	126.8307	93.41429	185.644	101.0475	12.3306	2.559931	2.495197	14.33648	1.021061	74.59467	11.49593	4.377158	Chr14:105864216:106810734:-	4	340	intergenic
lnc-BRF1-31:11	126.610677	1.013992401	-2.973732346	0.12367776	-3.015342	0.002942016	0.042961986	Down	28.10032	7.926252	13.91135	21.15195	20.73693	8.454544	9.951714	16.30732	4.95E-05	0.005796382	0.04731549	4.42137	1.05E-20	18.99514	11.36128	0.368401	Chr14:105864589:106268901:-	2	363	intergenic
lnc-BRF1-31:12	47.42917786	1.267420273	-3.024825367	0.070134835	-3.833724991	0.002487767	0.038097128	Down	1.09E-05	6.128554	0.1954704	23.88357	29.00548	0.5443503	0.000238782	18.21962	2.12E-12	1.16E-13	0.08223224	1.14E-07	2.78E-19	0.000252137	4.488215	0.03000663	Chr14:106268609:106268901:-	1	293	intergenic
lnc-BRF1-31:13	32.96301781	1.10718594	-3.87544758	0.051089086	-4.29084107	0.000106429	0.003327974	Down	8.98888	13.49222	7.246098	2.07088	5.512553	1.229669	0.9629186	4.437598	6.30E-22	1.45E-28	9.40E-25	0.001541421	3.33E-30	2.816307	2.488914	4.76E-28	Chr14:105864216:106268901:-	3	316	intergenic
lnc-BRF1-31:15	74.07531697	0.912826015	-3.516038133	0.108102285	-3.209531077	0.000438038	0.010246658	Down	7.992876	9.693204	11.54203	15.89134	5.353563	9.219518	22.25097	12.45767	8.67E-14	2.71E-09	0.07560935	3.397076	0.4192267	14.75752	8.117521	0.03346727	Chr14:105865222:106268883:-	2	330	intergenic
lnc-BRF1-31:16	1050.907167	0.730504041	-4.865063324	0.085144171	-3.553948418	1.14E-06	8.46E-05	Down	321.9042	189.7124	99.09167	187.5529	99.10509	61.14623	185.3877	141.8409	23.10194	1.764566	0.4671364	12.27309	0.7576564	111.9853	55.76207	6.888249	Chr14:105864216:106153923:-	2	334	intergenic
lnc-BRF1-31:4	20.37073429	0.894152069	-3.559224097	0.110147787	-3.18248759	0.000371952	0.009044492	Down	2.06414	1.977149	0.5245883	1.094252	0.9021725	6.332112	3.224432	8.350928	0.3405275	0	0	0	0	9.631819	0	1.226585	Chr14:105864588:106680902:-	4	341	intergenic
lnc-BRF1-31:6	115.6912555	0.745329983	-3.048650433	0.207006708	-2.272250574	0.002298718	0.035889196	Down	6.082253	2.652488	4.605556	5.237588	5.272701	2.7972	8.088576	5.771094	2.024548	0.04933823	0.1868653	1.705874	0	5.653944	2.454311	0.5068648	Chr14:106373662:106377775:-	5	1098	intergenic
lnc-BRF1-31:8	114.0481604	0.968945639	-2.606477231	0.173675391	-2.525534746	0.009147891	0.095349869	Down	18.45528	7.200321	18.24152	21.88109	7.734813	4.982104	28.2979	10.71138	4.839085	1.93E-31	5.09E-30	2.954103	1.38E-31	37.63033	0.4471803	10.76872	Chr14:105856195:106373928:-	3	334	intergenic
lnc-BRF1-31:9	1914.113264	0.756694162	-3.554248343	0.155019437	-2.689478972	0.000379061	0.00918968	Down	228.533	264.2785	166.2864	195.0402	247.1741	164.9615	357.0783	237.9742	18.42271	4.970743	0.8118491	82.0809	1.806379	287.116	109.761	24.0715	Chr14:105864217:106269061:-	3	414	intergenic
lnc-BRF1-40:1	1120.084794	0.754890357	-3.298580457	0.17799806	-2.49006658	0.00097175	0.018878274	Down	275.1384	190.6064	120.9897	115.3587	149.0203	107.5431	238.8571	183.7034	23.68118	3.360219	1.143628	55.12522	1.466515	349.23	39.8018	43.91658	Chr14:106421711:106422007:-	1	297	intergenic
lnc-BRF1-41:1	87.98306862	0.820965512	-3.389612727	0.145313924	-2.782755146	0.000699914	0.014749605	Down	13.34662	19.637	6.227911	15.69038	10.80253	11.42316	13.07699	11.44085	0.6106644	1.788856	1.27E-16	0.6687187	0	19.00807	5.172443	1.471613	Chr14:106443133:106443583:-	2	348	intergenic
lnc-BRF1-62:1	30.44905171	1.072603008	-5.204485116	0.020871146	-5.582346389	1.95E-07	1.88E-05	Down	8.779263	5.628799	4.467124	4.091218	2.030975	2.448279	3.190116	4.076567	2.91E-21	5.36E-51	7.22E-08	1.87E-27	0	9.165092	3.63E-06	1.50E-22	Chr14:106666092:106666532:-	2	341	intergenic
lnc-BRF1-70:1	209.8160945	0.751376654	-4.393627805	0.101442256	-3.301269361	1.11E-05	0.000530164	Down	36.76412	35.82159	29.71062	26.014	23.6586	21.12221	60.60902	26.45407	3.535779	0.2727504	0.5333201	4.273084	0	28.19246	3.904684	3.295798	Chr14:106775157:106775618:-	2	359	intergenic
lnc-BRF2-7:4	432.0226627	0.473233396	2.420918497	2.212472438	1.145659483	0.015481348	0.135520732	Up	0.3176158	0.7591217	1.057543	0.5942831	0.3799034	0.2591777	0.6740311	0.5749969	1.043084	0.4971678	2.987496	1.440101	1.236293	0.08494251	1.129874	1.59795	Chr8:37584393:37599839:-	3	12967	undefined
lnc-BTBD10-7:2	2.512026475	1.267706594	-2.045069827	0.165792597	-2.592548504	0.040847975	0.245690075	Down	0.03456166	0	0.001253293	0.04095121	0.008030184	0.01708642	0.1382137	0.003602293	0.01620051	0.00331495	0	0	0	0	0	0	Chr11:13271757:13277131:-	1	5375	antisense
lnc-BTBD17-3:2	6.209789418	0.571494854	-2.0321431	0.447091083	-1.161359323	0.042139171	0.250057673	Down	0.07800115	0.1409044	0.05967166	0.0930495	0.09915523	0.1335367	0.2109042	0.07918351	0.03291099	0.06833446	0.01184686	0.05371023	0.02083697	0.1199197	0.04040405	0.009577279	Chr17:74209980:74213321:-	2	2501	antisense	ENSG00000246731;CTD-2514K5.2;ENSG00000246731.2;OTTHUMG00000166017.1;MGC16275
lnc-BTBD19-1:1	42.26095221	0.745016338	3.025560317	4.770339248	2.254091869	0.002481729	0.038066412	Up	0.06054827	1.030515	0.5178426	0.1428121	0.3541287	0.5989348	0	0.7569863	1.713228	1.660207	0.155223	0.8029266	1.114518	14.4939	2.025591	0.4599472	Chr1:44816833:44817773:+	2	883	intergenic	XLOC_000166;linc-UROD
lnc-BTC-5:2	37.36342163	1.055301792	4.28552591	22.98344529	4.522523174	1.82E-05	0.000800008	Up	1.32E-42	4.81E-42	9.61E-29	0.02668093	1.73E-05	6.74E-36	0.05189034	5.25E-28	0.001575476	0.03249666	0.104467	0.3979086	0.1418529	6.47E-21	0.02497683	0.1939171	Chr4:74542168:74632720:-	8	15322	undefined
lnc-BTC-5:3	33.49770741	1.011525819	4.535513551	24.04706737	4.587789057	5.75E-06	0.000313885	Up	1.29E-42	4.70E-42	9.40E-29	0.02356548	1.62E-05	6.60E-36	0.03756419	5.14E-28	0.005013986	0.02491311	0.1258076	0.2495254	0.03820797	6.18E-21	0.06708371	0.2739331	Chr4:74542168:74632720:-	9	15432	undefined
lnc-BTC-5:4	23.69377628	1.576465158	2.036691539	9.258466452	3.210773249	0.041680963	0.248310712	Up	6.09E-42	2.25E-41	3.45E-97	5.65E-26	1.69E-50	3.18E-35	0	2.44E-27	2.10E-22	0.02114975	0.7316658	0.6379627	1.57E-09	1.44E-19	2.17E-16	0.9822785	Chr4:74549607:74632720:-	7	3714	undefined
lnc-BTD-2:1	1642.636395	0.851685682	2.859976261	5.410645915	2.435800831	0.004236727	0.05498059	Up	155.5474	5.21257	6.407228	109.6321	23.74189	48.41087	0.2131541	104.7269	30.61566	165.4079	99.00645	733.3153	110.4363	10.08153	89.21592	464.5052	Chr3:15738515:15738808:+	1	294	antisense
lnc-BTG4-5:1	18.17584618	0.897977287	-2.994931152	0.155030057	-2.689380149	0.002745068	0.040746858	Down	0.2977169	1.233943	0.6315121	1.466342	1.92257	1.694032	4.032377	1.803694	0.6303621	0	0	0	0.116219	4.169119	0.8136784	0	Chr11:111363331:111364298:-	2	570	intronic
lnc-BTNL8-1:1	2.134568908	1.375648057	-1.987874216	0.150244564	-2.734615303	0.046825603	0.265666531	Down	0	0.2559471	1.050906	0.3281246	0.1084701	0	0	0.2675259	0	0	0	0.09942008	0	0	0	0	Chr5:180869862:180871361:+	2	508	intergenic	XLOC_004685;linc-BTNL8-1
lnc-BTNL8-6:2	24.02106314	0.624438814	2.044302462	2.422575797	1.276541805	0.040923676	0.245862215	Up	0.2412886	0.1778252	0.03271089	0.04045073	0.08492292	5.85E-06	0.6044299	0.1497684	0.3617634	0.2225013	0.6279249	0.1635408	0.07620488	0.02634252	0.2000406	0.3048744	Chr5:180810216:180813522:+	1	3307	antisense
lnc-BUB1-5:4	1.91657802	1.156732583	2.47235356	7.259408085	2.859851919	0.013422669	0.12364783	Up	0	0.3612815	0.1234415	0	0	0	0	0	0.6578334	0.3753036	0.116139	0.174781	0.1381911	0.2729517	0.1134269	0.2986498	Chr2:111203964:111206215:-	2	347	intergenic
lnc-BUB1B-7:1	2.397828534	1.215641542	2.294146382	6.910833137	2.788859645	0.021782092	0.169265006	Up	0.08265179	0	0	0	0	0	0	0.1161364	0.4280606	0.2644727	0.1168319	0	0.10309	0	0.3721362	0.08533885	Chr15:40226386:40227069:+	1	684	intronic	ENSG00000273786.1;RP11-133K1.11;AC020658.4
lnc-BYSL-2:1	22.02798481	0.484948532	2.272857266	2.146846132	1.102218794	0.023034783	0.175499906	Up	0.1774755	0.3867546	0.2856806	0.1619953	0.3819266	0.306782	0.9776641	0.3108086	0.7267269	0.2230051	0.6812712	0.8309081	0.984887	0.267998	0.5506539	0.8915934	Chr6:41934065:41935329:+	1	1265	antisense
lnc-C10orf10-7:1	8.228924319	1.385396772	-2.016379301	0.144237143	-2.793485374	0.043760328	0.255184916	Down	0.1508401	0	0	1.590058	1.766759	0	21.23061	0.8631467	0	0	0	0	0	2.096878	0	0	Chr10:44376885:44377100:-	1	216	intronic
lnc-C10orf113-1:1	4.967077005	1.011625011	2.328658031	5.118527043	2.355728706	0.019877189	0.159656407	Up	0.08972496	0	0.383037	0	0	0.2034585	0	0.347641	0.7297806	0.3754801	0.734038	0.169468	0.2802693	0	0.5110497	0.7198324	Chr10:21146824:21147679:-	2	473	intronic
lnc-C10orf35-2:3	1.882553332	1.153530198	-2.483393077	0.137293106	-2.864668907	0.01301374	0.121562944	Down	0.07220878	0.08866925	0.08193665	0.07776527	0.1521788	0.1594411	0.6882652	0.4739304	0	0	0	0	0.1558406	0	0	0.0662337	Chr10:69684899:69692452:+	4	576	intergenic	ENSG00000235645.2;RP11-242G20.1;AL450311.1
lnc-C10orf67-2:10	1.81730055	1.223872728	1.979815277	5.363006211	2.423041924	0.047724289		Up	5.82E-51	0.01366884	5.36E-32	4.97E-63	3.92E-46	1.52E-56	0.1045212	1.62E-47	0.009221436	0.02330765	6.11E-30	0.01758423	0.03467166	0.02493046	0.0941597	0.1401056	Chr10:23066505:23068318:-	1	1814	undefined
lnc-C10orf67-2:8	5.716218776	1.00343693	2.952401969	7.795000781	2.962549167	0.003153122	0.0452631	Up	0.01737804	0.07067077	0	0.02043435	0	0.04149853	0	0	0.06198771	0.01763207	0.04524123	0.0694883	0.1985858	0.1365367	0.3068331	0.3338752	Chr10:23030578:23068318:-	2	1900	undefined
lnc-C10orf67-2:9	41.09234317	0.709469889	4.215217068	7.94787723	2.990569588	2.50E-05	0.00102444	Up	0.01422256	0.02065083	0.007394313	1.28E-32	0.003301738	0.006887807	0.05364359	0.0343519	0.01381199	0.01860578	0.03853748	0.06448361	0.199096	0.08520065	0.2280489	0.2454959	Chr10:23048274:23068318:-	2	17621	undefined
lnc-C12orf43-4:1	4.47484408	1.2763744	1.966630999	5.696822516	2.51015746	0.049225767	0.273814397	Up	0.6702417	0	0	0	0	0	0	0.8823565	0.6200031	1.019027	0.764135	0	1.480981	0.9656447	1.13547	0	Chr12:120842470:120842734:-	1	265	intronic
lnc-C12orf50-4:1	9.03316341	0.730652378	-2.008050161	0.361686931	-1.467186624	0.044637962	0.257739314	Down	0.1254232	0.2829256	0.2090966	0.2930696	0.05325453	0.3674086	4.546347	0.2772175	0.06042776	0	0.1507956	0.05780289	0	0.8160572	0.946513	0	Chr12:88057876:88058578:-	1	703	intronic
lnc-C12orf75-5:1	15.13087526	0.729318407	3.715223949	6.541317363	2.709581211	0.000203024	0.005597626	Up	0.01242343	0.009768864	0.02582479	0.002216545	8.59E-36	0.004606524	0.004986416	0.0108553	0.02782704	0.03822743	0.02422936	0.007819766	0.04960297	0.3650822	0.04055026	0.04055484	Chr12:105469861:105552892:+	6	11825	intergenic
lnc-C14orf79-5:1	5.659372512	1.189413654	2.386574944	7.153378724	2.838624825	0.017006141	0.144025409	Up	0	0	0.1134039	0	0	0.2945833	0	0	0.1045896	0.7873892	0.6277728	0.6340016	0	0.07069138	0	0.0942643	Chr14:105032745:105055765:+	2	803	antisense
lnc-C15orf48-4:13	76.85594895	0.541781595	-3.17505811	0.303509158	-1.720188047	0.001498065	0.026410855	Down	2.40484	4.509547	3.789531	4.618994	5.776377	5.520952	2.554898	3.223824	1.547278	1.332968	0.8865742	0.8704078	0.7126445	0.1689972	1.220694	0.9924619	Chr15:45511153:45519664:+	5	922	antisense
lnc-C15orf48-4:4	2.307633801	1.553800149	-1.985032099	0.117901733	-3.084343171	0.0471409	0.266879642	Down	1.196852	1.369824	7.91E-28	1.11E-62	0.3331136	2.16E-24	4.75E-30	0.3433817	1.24E-25	2.12E-77	0	0	4.07E-31	5.76E-46	6.44E-48	0	Chr15:45448762:45500230:+	3	309	undefined
lnc-C15orf48-4:5	34.96628489	0.651724225	-4.01193574	0.163269169	-2.61467571	6.02E-05	0.002090984	Down	2.193851	2.804188	5.47977	3.024478	1.705719	2.569077	0.9002467	1.771181	0.5236658	0.721719	0.5342372	0.1087481	0.3534627	1.18E-23	0.5745795	0.1014841	Chr15:45450118:45513767:+	5	702	antisense	ENSG00000259354.1;RP11-519G16.3;OTTHUMG00000172025.1;ENSG00000259354.5;AC025580.2
lnc-C15orf48-4:6	55.62048147	0.592067356	-4.470086076	0.159696871	-2.646592046	7.82E-06	0.000401079	Down	0.7225146	1.706427	0.7153332	1.616012	0.4654014	1.288073	1.838726	3.188861	0.7904027	0.1944404	0.1302344	0.04395344	0.254543	0.04507544	0.2600889	0.02853533	Chr15:45450250:45479744:+	4	2399	antisense	ENSG00000259354.1;RP11-519G16.3;OTTHUMG00000172025.1;ENSG00000259354.5;AC025580.2
lnc-C15orf48-4:7	71.72604759	0.83791748	-3.006295698	0.174460494	-2.519027715	0.002644517	0.039774388	Down	0.8915315	1.280071	1.172438	2.656693	2.500436	1.964839	2.07349	0.01715305	1.273753	0.2427238	0.158252	0.06215676	0.02531119	9.58E-05	0.3517283	0.03326522	Chr15:45450265:45479744:+	4	2384	antisense	XLOC_011237;linc-PLDN
lnc-C15orf48-4:8	5.711567918	0.671903032	-3.549771387	0.191431194	-2.385102157	0.000385566	0.009321411	Down	0.3886979	0.3819448	0.1718897	0.5912014	0.6483394	0.7965959	0.4422964	1.372933	0.1595754	0	0	0.1260851	0.1616966	0.2104268	0	0.1244894	Chr15:45459010:45460956:+	2	552	intergenic	ENSG00000259354.1;RP11-519G16.3;OTTHUMG00000172025.1;ENSG00000259354.5;AC025580.2
lnc-C16orf45-4:1	128.1819562	0.566854232	2.482650506	2.652404752	1.407300945	0.013040896	0.121562944	Up	2.543298	4.115242	4.488914	1.440536	1.754996	3.21956	0.5006076	1.684969	4.714156	6.905561	4.235502	4.471694	3.973725	3.166293	8.166429	6.769485	Chr16:15701237:15702118:+	1	882	intronic	ENSG00000280206.1;CTB-193M12.5;AC026401.3
lnc-C16orf54-1:1	7.048276829	1.25502904	-4.968714227	0.013268226	-6.235880645	6.74E-07	5.35E-05	Down	0.1513246	0.7467339	2.685711	0.7114797	1.844686	0.5245477	3.123297	1.538757	9.96E-79	9.24E-64	5.49E-68	1.89E-63	9.20E-60	1.91E-62	1.22E-78	2.26E-60	Chr16:29731051:29731404:-	1	354	intergenic
lnc-C16orf72-1:4	2.451017186	0.909574023	-1.962999494	0.290076766	-1.785493347	0.049646233	0.274918068	Down	0.006566297	0.01677948	0.006046276	0.00359877	0.008112406	0.01463148	0.1317669	0.0300997	0.003879455	0.005237634	0.002896138	2.32E-07	0.002086173	0.007253119	0.01846115	9.69E-06	Chr16:9068549:9077897:+	3	6243	undefined
lnc-C16orf78-5:7	3.54829363	1.160402902	-2.307338669	0.156318183	-2.677442488	0.021035947	0.165137879	Down	0.004926314	0.009914623	0.035738	7.16E-27	0.01193444	0.04216024	0.1845375	0.006805249	0.005857365	0	6.72E-14	0.004741214	0.004953247	9.91E-06	7.25E-11	3.08E-25	Chr16:49282062:49296942:+	4	7445	undefined
lnc-C16orf95-2:9	2.285205899	0.967978132	2.843176087	6.737121307	2.752132276	0.004466639	0.056917488	Up	0.01149526	0.0112437	2.13E-39	0.01206642	5.92E-42	2.66E-40	2.73E-48	0.04496437	0.2119499	0.0534252	0.013647	0.0231456	0.03602415	0.09749267	0.04697733	0.07267153	Chr16:87083562:87302762:-	5	1650	intronic
lnc-C17orf58-3:1	1.360550681	1.424342864	-2.039241143	0.133547181	-2.90457857	0.041425967		Down	0.1468215	0.1898302	0.007844449	0.1529745	0.2180859	5.73E-24	0.008908084	0.3015777	0.01973061	0.01624641	0	0.01114445	0.03155135	0	0	0.0118421	Chr17:68096046:68101474:-	3	650	intergenic	ENSG00000265055.1;AC145343.2;OTTHUMG00000179786.1;AC145343.1
lnc-C17orf58-3:8	3.426002792	1.168898357	-2.438014459	0.138716269	-2.849791094	0.014768183	0.131946878	Down	0.1399993	0.1738635	0.0963501	0.1459302	0.2005354	0.315286	0.5699453	0.2851298	0.01955195	0.0161655	0	0.6004375	0.03115692	0	0	0.01170935	Chr17:68096046:68101496:-	3	672	undefined
lnc-C17orf97-12:20	11.30916933	1.317042063	2.35315444	8.569454548	3.099203379	0.018614901	0.153048673	Up	7.12E-07	4.52E-06	4.29E-09	0.0670261	5.99E-24	0.7614062	2.03E-13	1.95E-14	0.2729322	1.020148	1.112706	2.49E-05	0.08323225	4.99E-29	0.6116909	0.8549947	Chr17:45638975:45646229:+	3	942	intronic	FLJ25168
lnc-C17orf97-12:3	143.9558787	0.395884516	3.750602316	2.798794151	1.484805382	0.00017641	0.004979921	Up	2.504529	7.706149	3.942776	2.146052	4.324029	5.51783	5.197456	4.670614	8.427535	12.60032	17.23974	8.455511	8.203148	5.776319	9.712518	9.939113	Chr17:45620328:45636394:+	4	546	sense-overlapping	ENSG00000204650.13;CRHR1-IT1;FLJ25168
lnc-C17orf97-1:4	12.56175716	0.706050032	-1.996744964	0.376363377	-1.409801845	0.045852895	0.262030879	Down	0.2691086	0.7059745	1.075291	1.64426	0.7438618	0.8685213	0	1.139761	0.1994247	0.4199772	0.4230356	0.2605883	0.1919975	0	0.08637353	0.1274113	Chr17:352638:357581:+	2	748	antisense	ENSG00000262294.1;RP11-1260E13.2;OTTHUMG00000177417.1;AC129507.2
lnc-C18orf25-1:1	9.729406716	0.720224157	-2.757217544	0.252470253	-1.98581468	0.005829555	0.069092006	Down	0.07095958	0.4013315	0.1858028	0.09656923	0.2014765	0.1019035	0.6831361	0.6596573	0.03214081	0.0387964	0	0	0.1427754	0.2434844	0.150239	0.01310072	Chr18:46277485:46279425:+	1	1941	intergenic
lnc-C19orf44-8:2	14.61663475	0.680438567	2.296081881	2.953330195	1.562342665	0.0216712	0.168704542	Up	1.35E-05	0.08282251	0.5351179	0.1472713	0.2546143	3.29E-05	0.3084968	0.5154812	1.057922	0.1145311	0.2767755	0.5722175	0.8918537	0.01279607	0.6175315	0.3993542	Chr19:16542620:16543827:+	1	1208	undefined
lnc-C19orf57-6:7	115.5779488	0.52567109	3.449422005	3.51435864	1.813261426	0.000561788	0.012473031	Up	0.8924999	2.972916	0.07293967	0.9582238	0.3986643	0.6987032	2.542157	0.4931786	6.785812	1.035366	1.887807	1.683309	2.366932	7.95166	2.456488	0.5736775	Chr19:13834516:13836287:-	1	1772	undefined
lnc-C1orf109-2:1	7.504360962	1.091460909	-4.820825148	0.026065002	-5.261742198	1.43E-06	0.000102269	Down	0.2525216	1.045851	0.2679445	2.423035	0.7526512	2.567938	0.787441	1.69276	0	0	0	0	0.1463693	0	0	0	Chr1:37713893:37715020:-	2	421	intronic
lnc-C1orf186-1:1	3.1352576	1.230264032	-2.942548676	0.081327563	-3.620111799	0.003255226	0.046267802	Down	0.3044268	0.4087629	0.1846278	6.71E-17	0	0.1900849	1.247994	1.269645	4.21E-16	5.17E-12	0	0	0	0	0.1570004	0	Chr1:206035237:206044983:+	3	548	intronic	XLOC_001171;linc-C1orf186;ENSG00000240754.1;RP11-38J22.6;OTTHUMG00000036123.1
lnc-C1orf186-1:2	10.88565456	0.918114422	-2.001060644	0.27986391	-1.837202637	0.045385855	0.260502236	Down	1.769672	0.2073353	0.7012116	1.54441	1.189407	0.7453008	0	1.111396	0.1019523	0.08928565	0.06996244	0.09295899	0	1.446257	0.4353307	0.08729695	Chr1:206035253:206053214:+	4	515	sense-overlapping	ENSG00000240754.1;RP11-38J22.6;OTTHUMG00000036123.1
lnc-C1orf186-1:3	11.22629895	1.251973322	-1.983733691	0.178799963	-2.483581659	0.047285536	0.267350657	Down	3.720659	4.54663	4.632572	0.4115992	0.8276526	1.45E-26	0.6836095	3.82E-06	0	0	0.6273273	0	0	0.5052105	5.28E-29	0.6671101	Chr1:206051791:206053101:+	2	292	sense-overlapping	ENSG00000240754.1;RP11-38J22.6;OTTHUMG00000036123.1
lnc-C1orf186-1:5	6.162315964	1.198376063	-2.969031025	0.084904468	-3.558015711	0.002987404	0.043503138	Down	0.8213978	0.000317303	0.2297972	0.3344293	0.3073345	0.1728437	0.8001034	0.7451132	7.57E-25	5.96E-37	2.43E-19	1.89E-86	6.63E-16	1.467211	0.005736894	2.64E-11	Chr1:206053153:206061767:+	6	681	sense-overlapping
lnc-C1orf61-2:38	1.640194308	1.515668722	2.271489242	10.8741083	3.442825197	0.023117377		Up	0	3.56E-15	1.77E-08	0	8.08E-26	0	0	0	1.37E-18	0.5178791	0.0832288	0.09961074	0	6.89E-24	0.193148	0.05148111	Chr1:156446412:156456554:-	4	611	undefined
lnc-C1orf61-2:5	2.160847603	1.394493315	3.189165658	21.81532695	4.447270191	0.001426841	0.025412561	Up	0	1.30E-14	2.69E-08	0	1.21E-20	0	0	0	0.4523074	4.12E-17	0.1137242	0.6480619	0.3502411	1.09E-23	0.2254838	0.2316088	Chr1:156446469:156456599:-	3	446	intergenic
lnc-C1QTNF1-8:3	4.466834141	0.953765228	2.477067212	5.142751967	2.362540575	0.013246695	0.12291088	Up	2.71E-06	0.003180077	0.002662165	0.02284074	4.84E-05	0.009137205	2.86E-05	0.01925104	0.05583035	0.01755733	0.02142438	0.05753095	0.01083173	0.03508345	0.03421361	0.000669315	Chr17:78841035:78848705:+	2	7181	undefined
lnc-C1RL-3:1	3.738312615	0.785782715	-1.970004012	0.341984987	-1.5479951	0.048837911	0.272644398	Down	0.1663763	0.2186509	0.128979	0.2569025	0.1921501	0.4697092	0.3506774	0.229655	0	0	0	0.1128653	0.2055898	0.1686318	0.1109738	0.05262194	Chr12:7115736:7116486:-	1	751	intergenic	ENSG00000276144.1;ABC12-49244600F4.4;AC233309.1
lnc-C20orf96-3:1	7.577877751	0.527511961	-3.121089881	0.319433551	-1.646412244	0.00180183	0.030080428	Down	0.08561997	0.4417999	0.1822067	0.294515	0.07499613	0.1757078	0.2308382	0.4178191	0.05703754	0.02675631	0.0845418	0.06393742	0.02923358	0.03782078	0.04293518	0.0562372	Chr20:325625:328728:-	2	1783	antisense	ENSG00000246892;AL034548.1
lnc-C21orf33-1:4	29.96500884	0.526914866	-2.17756602	0.451440605	-1.147391908	0.029438362	0.202372393	Down	0.1811803	0.3037002	0.4020469	0.104375	0.2043381	0.1942635	0.6242155	0.8133314	0.09742021	0.07724384	0.08337867	0.08087445	0.03249759	0.5987716	0.2177976	0.04774013	Chr21:44175455:44179777:+	2	4129	undefined
lnc-C21orf58-1:2	39.43659603	0.738326955	-2.203098038	0.323849031	-1.626606667	0.027587839	0.193834905	Down	0.1073468	0.5203839	0.02129605	0.3268235	0.1151379	0.2247833	0.7675173	0.3695887	0.08892334	0.02031384	0.000426994	0.1278308	0.161862	0.08490495	2.16E-07	0.2001321	Chr21:46451494:46458606:-	1	7113	intergenic
lnc-C2orf40-5:1	2.798281037	1.429666133	2.233711529	9.148033972	3.193461723	0.02550206	0.186098039	Up	0	0	0	0	0	0.04391568	0	0	0	0	0.04413714	0.9964232	0.7305087	0.01540602	0.04304133	0.4261031	Chr2:106701757:106800794:+	4	486	intergenic	XLOC_001616;linc-RGPD4-4
lnc-C2orf72-4:1	4.040487304	0.934615823	-2.810842866	0.161873842	-2.62705822	0.004941191	0.061425323	Down	0.4467987	0.2021728	0.3808194	0.2694469	0.190139	0.2005345	1.118546	0.2649432	8.35E-28	0.08198727	1.12E-23	0.04815811	0.0216014	0.01674287	0.0903606	0.118333	Chr2:231052040:231052637:+	1	598	intergenic	ENSG00000261829.1;RP11-223I10.1;OTTHUMG00000176272.1;AC009407.1
lnc-C2orf82-2:3	32.65554932	1.270287726	-2.27786361	0.134572713	-2.893542184	0.022734705	0.174040577	Down	3.598087	0.000419045	1.775307	3.878877	2.441396	3.051728	3.373606	2.39E-10	0.02187694	0.6830255	2.951533	1.47E-19	3.23E-07	1.11E-22	4.98E-12	3.00E-22	Chr2:232876521:232878708:+	2	660	intronic
lnc-C2orf91-7:1	12.75752127	0.955935546	-3.27988041	0.113805779	-3.135354271	0.001038511	0.019749105	Down	0.1092906	1.489293	0.02902719	0.1980452	0.6022651	0.5997668	0.4793387	0.7479312	0.6213189	8.32E-16	1.14E-11	2.54E-25	0.1143429	0.1568256	2.82E-21	1.22E-30	Chr2:41784856:41787673:-	4	1454	intergenic
lnc-C3orf52-1:1	125.8799189	0.361493553	-5.254513965	0.268041275	-1.899472922	1.48E-07	1.52E-05	Down	1.589887	4.937686	2.907237	2.879573	3.070942	3.507478	4.855816	4.595804	0.8398652	0.7298013	0.4177029	0.7743566	1.222384	0.3353113	0.8269811	0.8646515	Chr3:112133423:112135359:+	1	1937	intergenic	ENSG00000261488.1;RP11-757F18.5;OTTHUMG00000175748.1;AC128688.2
lnc-C4orf32-6:2	1.307590066	1.460376422	-2.457810114	0.083081557	-3.58932794	0.013978706		Down	0.01156807	0.03211565	0	0.01316967	0	0.03409573	0.07588994	0.007903537	0	0	0	1.96E-08	0	0	0	0	Chr4:111959584:111988314:+	3	4813	undefined
lnc-C4orf47-3:2	4.680484663	1.124073058	-3.368694815	0.072460618	-3.786659081	0.00075525	0.015650459	Down	0.4189977	1.77E-23	9.17E-05	0.1887775	2.107265	1.426376	0	1.454351	0	0	0	7.49E-26	0.1689835	0.07209159	0	0	Chr4:185471516:185472263:+	2	394	antisense	ENSG00000249679.1;RP11-279O9.4;AC106897.1
lnc-C5orf30-10:1	4.951310849	0.933663386	-3.559166869	0.099921311	-3.32306379	0.000372033	0.009044492	Down	0.04878367	0.07336042	0.07620128	0.05875751	0.07961988	0.1351864	0.04419351	0.05208989	0.01425478	0.02361902	0	7.72E-32	0.01438212	0	1.10E-82	0	Chr5:103511894:103949177:+	8	3909	undefined
lnc-C6orf201-9:1	4.598263384	0.634817988	-2.120298403	0.39338025	-1.346003567	0.033980888	0.218478452	Down	0.01317836	0.1216877	0.05284272	0.04003716	0.03285748	0.06657119	0.006970822	0.03274712	0.01013771	0.02091608	0.005467197	0.009267723	0.01457952	0.03561462	0.005048196	0.005003087	Chr6:4170575:4181185:+	14	4899	intergenic
lnc-C7-1:1	2.916712071	1.351329226	-2.047122652	0.146977103	-2.766336669	0.040646043	0.244983424	Down	0.2469041	0	0.5623655	0	0	0.2855954	3.515424	0.3429301	0	0	0	0	0	0.3875862	0	0	Chr5:41015734:41020126:+	2	360	antisense
lnc-C7orf57-6:1	3.599792635	1.337037602	-3.342787844	0.045140523	-4.469433042	0.000829413	0.016787573	Down	0.6039	0.09020562	1.12005	1.186107	3.74E-09	0.08839535	0.4510696	1.53E-20	0	0	0	0	0	0	7.27E-11	0	Chr7:46969662:46972660:+	3	469	undefined
lnc-C7orf57-6:6	2.913240966	1.432220906	-2.707101783	0.068054399	-3.877167769	0.006787344	0.07678404	Down	0.2900408	0.3736608	0.1384591	2.83E-29	7.72E-11	0.02745809	0.002162051	0.1277763	0	0	0	0	0	0	6.92E-12	0	Chr7:46969662:47027497:+	5	1420	undefined
lnc-C7orf57-6:9	3.182974124	1.417740835	-2.820693273	0.062542815	-3.999012035	0.004792	0.060152924	Down	0.338911	3.68E-05	0.4529789	0.124061	0.1217629	0.04994927	0.007319285	0.008847907	0	0	0	0.009491133	0	0	1.51E-11	0	Chr7:46969702:46983429:+	4	1138	intergenic
lnc-C7orf77-5:1	2.964160981	1.363852821	2.014629738	6.716261718	2.74765845	0.043943459	0.255816598	Up	0.06752166	1.93E-25	2.52E-23	9.10E-23	1.25E-25	1.13E-21	7.04E-19	0.0575857	2.94E-21	0.3375465	0.4585248	1.31E-20	0.1591081	0.6657218	0.005252127	0.06644168	Chr7:124898261:124929802:-	4	717	sense-overlapping
lnc-C8B-4:1	8.9223822	0.701023899	3.849831871	6.492725195	2.698824148	0.000118199	0.003626527	Up	0.01765325	0	0.02273853	0.02062224	0.0427241	0.1722883	0	0.07313457	0.2624449	0.03581417	0.06829028	0.1006497	0.1930941	0.4905565	0.321817	0.2444863	Chr1:56994779:56996848:-	1	2070	sense-overlapping
lnc-C8orf34-5:1	31.53315562	1.175121475	4.053730027	27.16402215	4.763625209	5.04E-05	0.001815361	Up	4.37E-16	1.151113	4.45E-22	2.12E-22	1.26E-21	1.68E-17	2.52E-17	0.1316723	2.308806	3.567692	9.96E-16	1.498486	4.828597	9.111912	5.224297	1.06E-14	Chr8:69492832:69563697:+	3	548	sense-overlapping
lnc-C8orf34-5:2	17.19446771	0.781180386	4.838158602	13.73204519	3.779474605	1.31E-06	9.48E-05	Up	0.1289036	0.1607169	0	0.223183	0	0.07601024	0	0.1740518	1.182643	0.5423941	0.2443286	0.628859	2.238674	5.996112	1.448393	0.3658451	Chr8:69562813:69563877:+	2	670	sense-overlapping
lnc-C8orf34-6:1	10.16910024	1.167798212	2.941165764	10.81294888	3.43468812	0.003269795	0.046399102	Up	0	0.6058306	0.03613638	0	0	0	0	0.09811069	1.458563	0.03566354	0.2090074	0.3597129	1.254008	5.133508	0.9146294	0	Chr8:69592884:69597592:+	2	558	intronic
lnc-C8orf48-9:1	13.50866838	0.631530557	-2.229910464	0.37676671	-1.408256598	0.025753388	0.186991365	Down	0.1683948	0.4782501	0.4266317	0.4206184	0.3685761	0.3791116	0.4322787	0.9569305	0.09513957	0.1009452	0.504889	0.1674486	0	0.06449294	0.282571	0.08004389	Chr8:12958387:12962200:+	3	1418	intronic
lnc-CA13-1:3	74.46790314	0.58051248	-2.79263421	0.325074206	-1.621159011	0.005228077	0.063936816	Down	3.235252	1.694429	5.959862	4.713274	7.831015	4.514769	4.24668	6.467567	4.741661	1.513476	0.6185589	3.23369	0.6288808	0.7484537	1.224741	0.2206568	Chr8:85220927:85230336:+	4	700	intronic
lnc-CA4-2:1	43.79452595	0.426843267	-4.368642834	0.274575389	-1.864725778	1.25E-05	0.00058605	Down	0.8981698	1.851663	0.2479119	0.390946	0.9016202	0.5461991	0.4083241	0.6926424	0.195001	0.1009525	0.06341305	0.1222711	0.2794991	0.1890411	0.1737342	0.08807744	Chr17:60170057:60177420:+	2	3029	intronic
lnc-CA4-2:2	8.414826783	1.097045726	-5.16698363	0.019662393	-5.668417307	2.38E-07	2.23E-05	Down	0.3526758	0.4152458	0.06222712	0.0544365	0.1520368	0.2136015	0.3645795	0.2075024	0	0	0.01499402	1.97E-15	0	0	0	0	Chr17:60170057:60172521:+	2	2361	intronic
lnc-CA5A-4:1	1.259727151	1.337986501	2.564346276	10.78579565	3.431060701	0.010337036		Up	0.001532474	1.96E-09	2.39E-09	0.005313042	0.001914801	2.92E-93	7.27E-27	0.01957788	0.0175215	0.03881656	0.006217501	0.02611191	0.06274328	0.01027853	0.05991944	0.02082935	Chr16:88177377:88186744:-	3	2112	intergenic	XLOC_012057;linc-CA5A-2
lnc-CA5A-4:2	23.34921029	1.124894842	6.676591113	182.3369201	7.510462902	2.45E-11	8.29E-09	Up	2.33E-21	9.52E-26	1.46E-44	1.63E-21	1.25E-13	6.19E-13	0	9.43E-18	0.00128412	0.4783817	0.2716326	0.3626056	0.6689449	1.363119	0.5062462	0.006296804	Chr16:88181264:88186744:-	2	2990	intergenic	XLOC_012057;linc-CA5A-2
lnc-CA5A-4:3	38.64916288	0.781612045	5.269950495	17.37639364	4.119056786	1.36E-07	1.44E-05	Up	0.001684383	0.02050644	0.04541903	0.09546718	0.006686449	0.00045003	3.37E-08	0.03711733	0.1428465	0.251556	0.1596859	0.3448185	0.2703825	0.3859061	0.5778215	0.1189922	Chr16:88178955:88186687:-	3	6888	intergenic	XLOC_012057;linc-CA5A-2
lnc-CA5A-4:4	34.28299665	0.94763472	5.948144794	49.75151411	5.636668527	2.71E-09	5.06E-07	Up	8.30E-19	3.45E-26	2.29E-05	4.04E-29	0.1182172	2.90E-12	1.86E-34	0.03508952	0.4442921	0.1396146	0.05566646	0.1479682	0.6111554	1.373726	0.9627032	0.2362789	Chr16:88181264:88185454:-	2	4075	intergenic	XLOC_012057;linc-CA5A-2
lnc-CA5B-1:6	63.62807	0.443598563	3.103498814	2.596750875	1.376707613	0.00191247	0.03134626	Up	1.318625	1.276935	3.475958	1.388631	1.406399	1.080584	1.251095	2.633598	3.665449	2.311427	2.169875	2.554868	6.863326	2.155879	4.702385	5.545593	ChrX:15676294:15697460:+	5	654	sense-overlapping
[truncated: 3,348 more rows]
