# Supplementary material for: LncRNA MIR17HG promotes colorectal cancer liver metastasis by mediating a glycolysis-associated positive feedback circuit
Source: Oncogene. 2021 Jun 18;40(28):4709–24. doi: 10.1038/s41388-021-01859-6 (PMC8282501; doi:10.1038/s41388-021-01859-6)
Supplement: Supplementary file 3 — Supplementary Table S2 [file 41388_2021_1859_MOESM3_ESM.xls]

lcn_id	baseMean	lfcSE	stat	FoldChange	log2FoldChange	pval	padj	up_down	expression_T1	expression_T2	expression_T3	expression_T4	expression_T5	expression_T6	expression_T7	expression_T8	expression_M1	expression_M2	expression_M3	expression_M4	expression_M5	expression_M6	expression_M7	expression_M8	locus	exon_count	length	class_code	source	gene_id	nearest_ref
ADAMTS19-AS1:9	5.64056385124995	0.874676404491677	-2.149328448343	0.271689952893361	-1.87996687926833	0.0316083729367099	0.876606764452969	Down	0.001468512	7.560843e-25	0.06848282	0.03302914	0.004492782	1.114998e-27	0.02324115	1.083616e-05	1.410747e-12	4.807827e-07	0.02338674	2.202395e-05	0.003565462	2.75129e-31	7.64551e-05	0.0006734677	Chr5:129444348:129461041:-	4	15495	undefined	RP11-346A9.1
APTR:10	4.49256338779843	0.812459876992212	-2.05450587168749	0.314426869070708	-1.669203587791	0.0399267556683589	0.916798504747918	Down	6.390455e-11	1.187042e-19	0.9685068	0.683974	0.1971055	0.3214795	0.3987057	7.653421e-20	4.4724e-06	0.007698245	0.2389338	0.2870692	4.537124e-11	0.1412167	6.526804e-25	1.509419e-12	Chr7:77683943:77696262:-	3	609	intergenic	ENSG00000214293;AC090421.1;ENSG00000214293.4;OTTHUMG00000162596.1;RSBN1L-AS1;ENSG00000214293.8;APTR;
ARHGAP5-AS1:1	36.3205578148758	0.654573942484437	3.54664758657867	4.99866586437179	2.32154309334971	0.000390166133114404	0.111677207434654	Up	0.0004887438	0.1578492	5.738801e-06	0.07053454	0.3736575	8.715586e-05	0.1451577	0.0877966	0.4003903	0.2599938	0.2758248	1.570995	0.7968542	0.06237748	0.6843159	0.4379658	Chr14:32073785:32076877:-	1	3093	antisense	MGC15504
ARHGAP5-AS1:4	20.8285688178031	0.787698805960575	-2.1101380562033	0.315967214250396	-1.66215322728331	0.0348464661587655	0.895870844274539	Down	1.169916	0.3234726	1.174636	0.4711113	0.04987737	5.64658e-05	0.9259868	0.06778928	0.1111389	0.1471551	0.1165856	3.028663e-07	0.03422827	0.1082336	1.156153e-09	0.3412438	Chr14:32074946:32076793:-	1	1848	antisense	ENSG00000258655.2;ARHGAP5-AS1;MGC15504
ATP2A1-AS1:11	7.02743530362637	0.857023006050143	-2.89324325625519	0.179297088606539	-2.47957603271013	0.00381285871266779	0.38417324394262	Down	1.314699	0.2920626	0	0.4624667	0.09166186	0	0.6447146	1.74942	1.772862e-08	0	8.688726e-23	0.7404449	1.00952e-07	9.78287e-08	1.981148e-11	0.08304543	Chr16:28878957:28879916:-	2	526	undefined
BAALC-AS1:2	6.77208644606748	0.916708813366745	2.07554701307193	3.73905123326034	1.90267223944006	0.0379358664280926	0.909744282330686	Up	6.77513e-09	9.048201e-18	3.524079e-15	0.09460588	4.591833e-18	1.799133e-17	1.061557e-18	1.83426e-09	2.595958e-06	0.2350004	1.274275e-29	2.375566	0.02723157	0.007913734	6.445537e-05	1.423302e-15	Chr8:103246657:103298782:-	5	958	antisense
BAIAP2-AS1:13	33.2238645443186	0.691253999758062	-2.52450942613426	0.298317964141387	-1.74507723824223	0.0115859897752914	0.659688148354279	Down	0.008070072	0.6223194	0.2342336	0.1692907	0.02477617	0.02685553	0.2338665	0.9838656	0.05449628	0.117229	0.0393509	0.00091509	0.02843822	0.09460544	0.008661117	0.1335575	Chr17:81029133:81034686:-	2	4575	undefined
BAIAP2-AS1:3	8.49958503232493	0.916956813332689	2.74962612539919	5.7409456987067	2.52128840980235	0.00596632967082479	0.475708817878359	Up	1.828474e-09	4.660984e-13	0.0005906199	2.375795e-10	0.007379389	4.69007e-10	4.120187e-22	5.095114e-16	3.30938	0.263342	1.597916e-07	0.2548074	8.53559e-10	0.2149615	9.647712e-12	2.788482e-14	Chr17:81032163:81034778:-	3	1230	intergenic
BBOX1-AS1:11	24.5053356621113	0.611122074085447	-1.99765890228768	0.429040738929757	-1.2208134516813	0.045753652666501	0.941201902659561	Down	0	1.675017	1.847635	1.79444	1.943221	0.9232012	0.04012466	0.03507864	0.0146309	0.9996002	1.808285	2.280987	0.3024422	0.04584005	0	0.03494208	Chr11:27217001:27218735:-	2	760	undefined
BBOX1-AS1:4	13.076564055408	0.698866406251723	-2.88166576386571	0.247602983503323	-2.01389939641145	0.0039557910042548	0.384793389015441	Down	0.4809666	0.4037902	0.5495048	1.937647	0.3809486	0.01097857	0.8392183	0.1080278	0.4102214	4.648299e-07	0.3922439	0.6648264	0.09969508	0.0001884738	0.005374912	0.0002234953	Chr11:27063020:27220086:-	5	879	antisense	ENSG00000254560.1;RP11-1L12.3;OTTHUMG00000166122.1;ENSG00000254560.5;BBOX1-AS1;
C5orf66-AS1:1	4.10985947547648	0.917237213633549	-2.81635967887384	0.166862317804981	-2.58326990444012	0.00485712554278155	0.428908298816831	Down	0.03522192	0	0.5055723	0.3743229	0	0	0.06450723	0.8814283	0	0	0	0	0	0	0	0	Chr5:135038838:135040047:-	2	836	intergenic	XLOC_005009;linc-PITX1-3;ENSG00000249082;CTC-276P9.1;ENSG00000249082.1;OTTHUMG00000163077.1;Epist
CAMTA1-DT:3	13.9232284014253	0.772586237707948	-6.70036055232702	0.0276494319188631	-5.17660635040908	2.07905917009637e-11	7.39610449339141e-08	Down	0.2870005	0.5807705	1.386492	0.5823286	0.4750995	0.4108895	6.852406e-17	0.7564242	5.708004e-09	3.742401e-10	1.572276e-07	0.02315749	5.374433e-08	1.7199e-09	4.323008e-07	8.089426e-21	Chr1:6783715:6784982:-	1	1268	undefined
CARMN:25	16.137952304585	0.830270933415641	-2.52527286827211	0.233798785144608	-2.09666066146948	0.0115608485620433	0.659688148354279	Down	0.8463443	0.003368357	0.0008188652	0.3860293	0.02553967	2.0974	0.05397457	1.212679e-07	0.02352988	0.0814861	7.139022e-05	0.01199245	0.001922886	0.2397458	1.538125e-23	9.395603e-05	Chr5:149422605:149426237:+	4	2360	intergenic	CARMEN
CARMN:37	62.544553045095	0.433808626438392	-2.50674026333026	0.470593875353085	-1.08744555047311	0.0121850213879349	0.66982649581094	Down	0.4814421	0.4829796	0.100721	0.2988635	0.3333342	0.8621665	0.9195058	0.2169357	0.1188855	0.2789156	0.09025263	0.1552129	1.084535	0.1863278	0.09184785	0.2815608	Chr5:149406963:149414097:+	2	5131	undefined	CARMEN
CARMN:7	59.8396363078001	0.421511259399831	-3.05754367988603	0.409294422658097	-1.28878908717875	0.0022315911518552	0.31348378394508	Down	0.302458	0.2148613	0.09997135	0.2284203	0.2351419	0.3675729	0.3207814	0.1312375	0.1002434	0.1684634	0.0485506	0.05646861	0.4632949	0.1820794	0.01906924	0.09694693	Chr5:149406877:149432836:+	5	9591	intergenic	CARMEN
CASC15:32	3.93544353610203	0.910367837304495	-2.09905752096016	0.265923935653534	-1.91091445573423	0.0358118304473601	0.896766330436287	Down	0.1049394	0.04389053	3.501597e-27	0.001672083	8.631579e-18	1.484481	0.6645018	5.247548e-26	3.380211e-07	1.442648e-05	9.018925e-21	3.168709e-08	1.471168e-18	1.813345e-15	6.766769e-25	3.355148e-24	Chr6:21664220:21909797:+	6	928	undefined	lnc-SOX4-1
CBR3-AS1:43	16.1776239342759	0.578336319334751	-1.98519071428503	0.451216618569731	-1.14810789087713	0.0471232570328489	0.949272262942254	Down	0.02914085	0.1117049	0.074368	0.09205482	0.04428384	0.0203434	0.1242458	0.166685	0.08341278	0.05761156	0.02703964	0.06944859	0.01591817	0.02779238	0.02094936	0.007702749	Chr21:36135300:36156317:-	3	6848	undefined	PlncRNA-1
CCDC18-AS1:55	31.9741570123662	0.813308028803741	2.11745167723788	3.29925536895321	1.72214044970152	0.0342215323168786	0.89233989293708	Up	3.131481e-09	1.505624e-15	4.50928e-11	6.33393e-05	0.6766318	2.170597	1.842018e-07	0.7006538	1.734926	1.736472e-07	0.8142278	1.04315	2.675182	1.906627	1.219405e-14	2.387017	Chr1:93337460:93345790:-	4	1316	undefined	ENST00000440778.1
CCDC18-AS1:7	18.7778919489759	0.83587408121004	2.40182522060029	4.02119263355162	2.00762344949637	0.0163135007711707	0.73883544118925	Up	0.003919343	3.132706e-11	0.01025247	0.2723694	0.07249314	0.00276367	0.2267071	1.397105e-15	0.1096733	0.09678614	0.02951017	1.88007e-12	0.8680867	0.4679479	0.8284591	0.7017663	Chr1:93311593:93345839:-	8	2516	bidirectional	ENST00000440778.1
CD27-AS1:2	21.5976617550319	0.577081920769645	2.77010967075466	3.0284512951578	1.59858020954167	0.00560374207450558	0.459027582695191	Up	0.3078711	0.004176686	0.1050304	0.7198158	0.09411617	0.6647766	0.3090056	0.05531053	1.087902	0.2324664	0.9110031	0.1710579	1.110791	1.179971	0.485888	1.138968	Chr12:6449944:6451770:-	2	1339	antisense
CFLAR-AS1:8	14.4757932841685	0.679079715693854	2.54758235436694	3.31730462811923	1.73001150091018	0.0108472246712895	0.638575859963242	Up	0.2085425	0.8848149	0.05918558	4.185285e-05	0.5377701	1.135373	3.740986e-14	0.0607579	0.7801435	0.6406862	1.5427	0.7108619	2.269313	0.4795435	0.3022421	1.496805	Chr2:201149856:201151160:-	2	697	antisense	ENSG00000226312.3;CFLAR-AS1;ENSG00000226312.7;
CKMT2-AS1:24	10.6404331438807	0.740242559454863	-2.86726148315508	0.229653554928683	-2.12246897891707	0.0041404076671848	0.391077733943392	Down	0.124958	0.03923358	1.005761	0.1835672	6.584567e-22	0.684729	0.3526003	0.4525096	0.02228798	8.914188e-11	0.007348762	0.0002057409	3.254847e-17	0.18709	0.2100322	0.1960544	Chr5:81238215:81301518:-	2	1373	undefined
CNNM3-DT:3	43.8118681136706	0.602674715327781	-2.02782962309559	0.428651875010553	-1.22212164083238	0.0425776398679514	0.923500391055213	Down	3.11905	0.9691234	2.183969	1.91675	0.6448372	0.2443428	0.2453172	2.938726e-07	2.275243	1.074082	2.543339	0.2321391	0.04468988	0.294621	7.973289e-09	5.444697e-06	Chr2:96814947:96816253:-	1	1307	antisense
CNNM3-DT:9	10.7434417418093	0.725965313963179	-2.78406641739254	0.24636416851652	-2.02113565079672	0.00536820403606017	0.450097700020102	Down	0.5527453	0.09712982	0.02722061	0.03836707	1.092292	1.073213	0.05713246	0.7277771	0.4964288	0.04031902	0.002433669	0.02889597	6.572697e-12	0.03174672	3.649212e-10	0.4123099	Chr2:96814872:96816042:-	1	1171	undefined
COX10-AS1:18	108.665968038715	0.571419575748435	-2.51920039735631	0.368689843073718	-1.43952042228263	0.011762169218107	0.659688148354279	Down	0.1397545	0.1906624	0.04310849	0.638296	0.22929	3.024418	0.3098058	0.3594542	0.02810207	0.02742423	0.538404	0.1849177	0.02327356	0.2707731	0.2227252	0.4010107	Chr17:14026250:14069479:-	2	8375	undefined
CTBP1-AS2:15	7.93249145243394	0.886999422374768	-2.39042137129711	0.22999870199776	-2.12030237557284	0.0168290522446163	0.747017930473146	Down	3.443291e-18	7.629364e-10	0.6347948	0.7852981	0.3385473	1.382655e-11	6.338464e-09	0.07925926	7.233585e-16	1.961937e-06	0.002199906	0.08104324	1.406897e-16	0.0001162625	1.701961e-07	0.0629219	Chr4:1249273:1252106:+	3	1647	undefined	MGC21675
CYP1B1-AS1:15	26.9661718561991	0.483820397978366	2.76292706889296	2.52583513272468	1.33676047405699	0.00572855649238271	0.467713159912506	Up	0.1494249	0.7050204	0.8629007	0.1539647	0.6924094	0.3723449	0.03790045	0.1301512	1.238486	1.788115	3.237856	1.112864	0.6126104	1.715687	0.04048512	0.3121519	Chr2:38083173:38131567:+	2	995	antisense	ENSG00000232973.11;CYP1B1-AS1;MGC34824
CYP4A22-AS1:1	4.23838208307967	0.715806900850389	2.2892818191605	3.11381606086028	1.63868372414641	0.0220629833548821	0.810342789827837	Up	0.03726092	0.09333469	5.749547e-10	0.03015122	0.01749105	0.04637051	5.675223e-83	1.553722e-31	0.05913952	0.08307592	0.0587473	0.1310325	0.121006	0.1254019	0.09250322	0.09114591	Chr1:47177597:47180373:-	2	2037	intergenic	ncRNA-a3
CYTOR:40	11.3135621936471	0.784860201370932	2.49387617304677	3.8834641702323	1.95734415537166	0.0126356616039441	0.679334536496488	Up	0.02653873	0.05929291	0.0007678397	0.07599689	0.04322197	0.02895902	0.4002397	2.187227e-19	0.05127612	0.2241807	0.1768887	0.4417654	0.9735695	0.8390254	1.553338e-08	0.6613548	Chr2:87469950:87584264:+	3	1508	undefined
DARS-AS1:50	7.34692704399818	0.901038813219062	3.0979113437076	6.92271694465226	2.79133836059217	0.00194889721582158	0.292358063062583	Up	4.469162e-10	2.418633e-19	0.0001109398	4.4889e-13	2.476533e-06	3.224823e-05	0.05980987	8.845092e-19	2.501825e-13	7.423846e-16	0.509598	1.810944e-06	1.851294	6.376441e-17	0.5910521	4.273171	Chr2:136000411:136007757:+	2	631	undefined
DISC1FP1:1	6.16590404020914	0.873337954720908	2.00374932339607	3.36346987307504	1.74995033586813	0.0450969198126776	0.938181701900833	Up	1.522551	0	0	0	0	0	0	0.02579184	0.3903856	0.1698326	0	0.713736	0.150145	0.05749558	0	1.145828	Chr11:90251232:90915052:+	7	774	intergenic	ENSG00000261645.1;RP11-660M18.2;OTTHUMG00000167309.3;DISC1FP1;ENSG00000261645.5;
DLEU2:15	21.3818814622038	0.480882672164826	2.60630077673864	2.38390192203867	1.25332488198334	0.00915260505479759	0.582910923464373	Up	0.7092174	0.08650485	0.6074811	0.4779915	0.262951	0.203695	0.7843914	0.06904071	1.962693	1.599805	4.074697	0.4675599	0.6823912	0.3747716	0.5428983	0.7159107	Chr13:50049190:50081978:-	4	791	intergenic	ENSG00000231607;DLEU2;ENSG00000231607.2;OTTHUMG00000016927.1;ENSG00000231607.4;ENSG00000231607.8;LEU2;TRIM13OS;NCRNA00022;gene_alias_10=LINC00022;gene_alias_11=MIR15AHG;gene_alias_12=ENSG00000231607.9;gene_alias_13=ENSG00000231607.10
DLEU2:39	6.94316069112497	0.871764251315545	-3.25458739854064	0.139929015417876	-2.83723294682979	0.00113557213222468	0.222661553044558	Down	1.557821	0.4629517	0.00910555	0.1186023	0.2494949	0.01323323	7.049299e-11	0.001238879	0.1915096	2.649957e-09	1.473781e-16	1.444112e-11	6.768073e-11	2.887609e-08	3.119743e-11	0.001473251	Chr13:50043915:50081991:-	5	1264	undefined	LEU2;TRIM13OS;NCRNA00022;LINC00022;MIR15AHG
DLEU2:6	8.49702390754492	0.694090828499247	-2.77284355379141	0.263412318574183	-1.92460527954988	0.00555688286061815	0.458203632434149	Down	0.5712685	0.6343997	1.50232	0.07808826	1.279499	0.6310883	0.3108408	0.0007738349	1.21892e-11	0.1123645	0.1087333	3.534469e-27	0.3354651	0.3020043	0.3200439	1.288624e-13	Chr13:50027128:50082002:-	4	621	intergenic	LEU2;TRIM13OS;NCRNA00022;LINC00022;MIR15AHG
DLGAP1-AS1:3	12.2292455536739	0.635009409078495	2.22390700869888	2.66143046845323	1.4122018754394	0.0261547014261428	0.844752756049038	Up	0.1132337	0.002839846	3.379067e-05	0.3442883	1.955437	0.4071166	0.6861456	0.09472784	0.3574863	1.885409	0.7477388	1.700727	2.774102	0.853417	1.071329	0.1209297	Chr18:3594070:3597386:+	3	447	antisense	HsT914;FLJ35776
DNAJC3-AS1:8	57.12041037092	0.472187465603785	-2.32211218125326	0.467658635966513	-1.09647226571366	0.0202268959420427	0.788247516038726	Down	0.4427685	0.208772	0.07257552	0.04680165	0.04141653	0.01923726	0.2985323	0.09547718	0.6427812	0.04375031	0.01770943	0.04268194	0.06175011	0.02368797	0.04608211	0.02623243	Chr13:95664062:95676939:-	1	12878	undefined
DSCR9:13	2.84469412895696	0.88396793509392	2.43351543479997	4.44181594678272	2.15114961391931	0.0149529978906949	0.713858840961084	Up	0.1082373	0	0.08609236	0	1.237411e-22	0	4.44657e-27	0.0001199236	1.555372	0	0.05322503	0.09057601	0.2315282	0.8241568	0.1535093	0	Chr21:37221419:37237744:+	2	520	antisense	ENSG00000242553;AP001432.14;ENSG00000242553.1;OTTHUMG00000086656.1;NCRNA00038;AP001432.1
EGLN3-AS1:2	11.5114738602979	0.756132278217396	3.20388494965037	5.36121809805695	2.42256082612556	0.00135586646554379	0.244665121195445	Up	0	0.692508	0.03183296	0	0.006847341	0	0.2547723	0	0.08937199	1.195227	0.7108793	0.02721213	0.6899303	0.3414018	0.2978819	0.5750087	Chr14:34040131:34060105:+	3	1079	antisense
EGOT:1	4.17028363393999	0.851111079415276	2.50793107719299	4.39093423340543	2.13452792620884	0.0121440351992487	0.669050364008165	Up	0.2586173	2.385769e-54	0	1.337051e-28	0	0	0	0.2510233	0.269841	0.9325752	0.1690482	0.1370897	0	0.4736505	0.9349568	1.283037	Chr3:4750844:4751657:-	2	406	antisense	EGO;NCRNA00190
EGOT:17	5.55669456190498	0.866036389456454	2.24373389587618	3.84545737748754	1.94315520208567	0.0248495278423424	0.837775614950199	Up	0.0008180578	5.358481e-05	1.603286e-26	0.0002898168	0.105938	0.003810165	0.01109157	0.04079713	0.03275108	0.1870793	0.06264587	0.1586909	4.342798e-10	0.02771567	0.03329164	0.32383	Chr3:4740217:4751622:-	3	2724	undefined	EGO;NCRNA00190
EGOT:18	32.9291278141604	0.440179826193906	2.45236388764877	2.11327586828062	1.07948110982945	0.0141921060634861	0.701213938874864	Up	0.115682	0.1551636	0.02852408	0.0999894	0.2379181	0.05265482	0.2140094	0.072769	0.2582865	0.2027847	0.1862753	0.2652647	0.2165281	0.4523973	0.3601229	0.3180602	Chr3:4745432:4751622:-	3	4772	undefined	EGO;NCRNA00190
EIF3J-AS1:9	2.45207691503416	0.848645176661629	-1.97754725431966	0.312464470886822	-1.67823593899883	0.0479798046388825	0.954719624367567	Down	0.02539475	0.08391637	0.1627339	0.08942231	0.01669167	2.798274e-13	2.609947e-06	0.08157334	0.003935241	0.0002939561	0.03800617	0.003446466	0.01260415	0.001521549	0.01537876	0.04105237	Chr15:44534524:44536856:-	2	1765	intergenic
ENTPD1-AS1:12	280.436789094487	0.346794365519959	-4.12672245316817	0.370841833765722	-1.43112409482343	3.67970048699664e-05	0.0183263803054381	Down	0.8083918	1.155237	0.4050336	1.17137	0.6476502	0.5330021	1.805331	1.578026	0.2306996	0.4415295	0.3664095	0.4953455	0.1989674	0.2697852	1.074766	0.3651261	Chr10:95867205:95908151:-	3	10054	antisense
ENTPD1-AS1:22	4.41765769311235	0.872961586080846	3.08214054079987	6.45577498693585	2.69059029502074	0.00205517780482096	0.303108096844562	Up	0.001158124	0.0001477689	2.755115e-08	0.04867977	0.01836888	0.02978445	4.767592e-21	4.466474e-07	0.2314823	2.393764e-09	0.8432107	0.724346	0.4377439	5.333205e-17	0.04537483	1.613312	Chr10:96088909:96090215:-	2	633	undefined
ENTPD1-AS1:32	36.2014945678334	0.40605308551684	-3.00622526715729	0.429078332309555	-1.2206870454879	0.00264512959620519	0.336873217448869	Down	0.107752	0.05435971	0.08375291	0.1113844	0.04675314	0.04875113	0.1366276	0.1097702	0.0433675	0.007415387	0.03023634	0.09828702	0.04211619	0.03436039	0.07300983	0.03907942	Chr10:95861863:95908162:-	7	14735	undefined
ENTPD1-AS1:33	11.8227391604528	0.678377800745893	-2.43651491432523	0.318005224084989	-1.65287762906452	0.0148295579032869	0.713858840961084	Down	0.02648858	0.021998	0.04394587	0.02553783	0.006213668	0.0600815	0.07477883	0.001590866	0.0005668755	0.004754837	0.007314044	0.008722312	0.01818289	4.401923e-06	0.04929887	0.002028443	Chr10:95861863:95908162:-	6	14600	undefined
ENTPD1-AS1:43	47.1692094861201	0.40055889854997	-3.04911206553237	0.428881511403065	-1.22134897052507	0.00229518846894246	0.31348378394508	Down	3.822582	3.570306	1.283434	2.77185	0.8022418	3.101688	3.438841	2.549702	0.8010422	1.714013	1.160328	0.912896	1.045917	0.5258197	3.528264	1.001086	Chr10:95875526:95907903:-	4	631	undefined
FAM66B:7	67.2277523246398	0.406729024536999	-2.99738881186577	0.429543150562564	-1.21912502760828	0.00272303170701454	0.336873217448869	Down	0.4280995	1.093163	0.4371425	1.018214	0.6936057	2.379724	0.743764	0.5307304	0.2258749	0.3448323	0.2119608	0.06831408	0.9175026	0.9903897	0.4313976	0.5835989	Chr8:7283485:7286358:-	1	2874	intergenic
FENDRR:11	9.38132871110982	0.711572881469364	-4.86000718109847	0.0909836224676833	-3.45824931381604	1.17381495023379e-06	0.00100794275485247	Down	0.09814588	0.1018851	0.1674254	0.03418791	0.08888147	0.0216257	0.2231556	0.3483494	0.02554927	0.0002893666	0.001874527	1.718484e-05	0.001890297	2.410892e-05	0.008138002	0.0854445	Chr16:86474445:86498566:-	4	3300	intergenic	XLOC_012046;linc-COX4NB-9;lincFOXF1;onco-lncRNA-21
FENDRR:12	62.5367769868167	0.490435450909494	-7.4035265799121	0.0807187757372423	-3.63095189653962	1.32614602494707e-13	1.10078961044106e-09	Down	0.7499669	0.9359955	0.7313051	0.9729875	0.9144412	1.074683	0.4473313	1.425205	0.06944266	0.01123701	0.1038657	0.04227547	0.1401149	0.1545639	0.0003673004	0.293387	Chr16:86487713:86498510:-	2	3379	intergenic	XLOC_012046;linc-COX4NB-9;lincFOXF1;onco-lncRNA-21
FENDRR:14	10.7005753557823	0.775359184792417	-2.97407725325651	0.202223404757192	-2.30597811459464	0.00293871078835508	0.345531982537719	Down	0.2499503	0.2119021	0.2865675	0.03703076	0.2771759	0.002656946	0.3395891	0.05841588	0.009342227	0.05326543	0.02462623	0.0140653	0.004588682	0.04480087	0.001808087	0.02953587	Chr16:86487718:86490879:-	2	2823	intergenic	ENSG00000246979;XLOC_012046;linc-COX4NB-9;AC009108.1;lincFOXF1;onco-lncRNA-21
FENDRR:15	13.2273485112024	0.69645218153011	-4.0263744841281	0.14317214170863	-2.80417729312819	5.66434532227985e-05	0.0250260463139549	Down	0.2537282	0.2281074	0.4459926	0.04465993	0.3991154	0.05604411	0.3729168	0.05750731	0.009316046	0.05316207	0.02477757	0.01405775	0.004592885	0.04450505	0.001809075	0.02947525	Chr16:86487716:86490879:-	2	2825	intergenic	ENSG00000268388.1;FENDRR;lincFOXF1;onco-lncRNA-21
FENDRR:16	54.1301307140377	0.664700614450293	-5.6029028055531	0.0756638009828538	-3.72425293755641	2.10791437716187e-08	3.49941892133899e-05	Down	1.159121	0.6157376	0.6013419	3.112219	0.6963771	0.06354129	1.184271	0.1660178	0.008864325	0.084328	0.0235419	0.01297174	0.1159676	0.04144774	0.001715025	0.02783375	Chr16:86487706:86490879:-	2	2835	intergenic	ENSG00000268388.5;FENDRR;lincFOXF1;onco-lncRNA-21
FENDRR:20	5.88750021215709	0.806530603718907	-4.07988832552771	0.102198448929517	-3.29055479429358	4.50573415655551e-05	0.0211701494276501	Down	0.2630713	0.04690623	0.04483818	0.166478	0.2395139	0.01151243	0.0007396365	0.04794335	0.0110056	6.260419e-13	2.707381e-12	2.344169e-05	2.266209e-17	0.0002855471	0.009958352	0.01418592	Chr16:86474529:86508886:-	4	3121	undefined	lincFOXF1;onco-lncRNA-21
FENDRR:22	22.0170358441484	0.602759518327875	-5.16802224024379	0.115416820924959	-3.11507459623709	2.36584162762193e-07	0.000267791764595643	Down	0.3522967	0.2084357	0.1695676	0.419293	0.4054693	0.03338622	0.4003387	0.3423498	0.02775013	4.572599e-13	0.07289951	0.044557	1.887504e-16	0.01562345	0.0283976	0.07054121	Chr16:86474623:86508886:-	4	3606	undefined	lincFOXF1;onco-lncRNA-21
FENDRR:23	12.1071102703604	0.902764291715821	-3.01865053942272	0.151235641615454	-2.72512991615953	0.00253903222245126	0.325912270121037	Down	0.2841369	5.461775e-09	1.705601e-10	4.004134	0.231294	7.263084e-08	2.145598e-07	1.751627	3.813544e-22	1.683407e-21	3.502633e-19	4.043071e-25	0.04384013	5.116997e-25	2.102469e-29	2.467894e-20	Chr16:86478011:86508886:-	5	731	undefined	lincFOXF1;onco-lncRNA-21
FENDRR:24	20.6485847307427	0.897527136149369	-2.36033616544797	0.230291687297498	-2.1184657589243	0.0182583812654454	0.770758001755397	Down	1.419134	0.9113662	0.2182358	0.002462724	9.134399e-07	0.1692753	0.3937435	0.07584635	0.0001035018	0.003262115	0.001490056	0.0783412	0.01079049	1.114697e-06	0.05398606	0.0005959555	Chr16:86487737:86508886:-	4	2630	undefined	lincFOXF1;onco-lncRNA-21
FENDRR:25	7.26247399263207	0.805695718694783	-2.72226810911257	0.218647724512832	-2.19331976065134	0.00648355180123859	0.493741305671081	Down	0.270634	0.002026117	0.0042885	0.1368621	0.1724955	0.05182344	0.103249	0.00083708	0.08628637	0.0001498104	0.0007193466	0.01388413	0.0005201962	0.003027353	0.003303416	0.01538458	Chr16:86473638:86498552:-	4	4093	undefined	lincFOXF1;onco-lncRNA-21
FENDRR:30	15.5402817354012	0.758547890198283	-5.5192949413819	0.0549152429353984	-4.18664953316729	3.40362510522677e-08	4.98571013943277e-05	Down	0.4871167	0.02402286	0.1418715	0.5528664	0.6825746	0.390839	0.2599049	0.07986882	0.0001022557	0.004552651	0.001446951	0.0001338539	0.04205477	2.151434e-07	0.04598525	3.123915e-05	Chr16:86487663:86508860:-	4	2678	undefined	FENDRR
FENDRR:4	2.53931037126486	0.894517569348808	-2.56438982092263	0.203924673952224	-2.29389174947454	0.0103357388646107	0.626230095393028	Down	0.1317966	0.0486067	0.003247676	0.08603679	0.01892835	0.01151442	0.0002988453	0.03080566	0.01133687	6.268935e-13	2.727421e-12	2.353564e-05	1.071416e-17	0.0002872503	0.01005761	0.002665314	Chr16:86474529:86508860:-	4	3095	intergenic	ENSG00000246979;AC009108.1;ENSG00000268388.1;FENDRR;ENSG00000268388.5;lincFOXF1;onco-lncRNA-21
FENDRR:5	19.9567596399404	0.789841277121517	-5.29668586254979	0.0550336899697785	-4.18354112618781	1.17923304152401e-07	0.000146826306000155	Down	0.2136923	0.06525996	0.003512683	0.4831865	0.08753419	0.03603449	0.03105271	1.514928	0.012166	6.248779e-13	2.708051e-12	2.342572e-05	1.066708e-17	0.0002863071	0.01000907	0.002635241	Chr16:86474525:86508860:-	4	3099	intergenic	XLOC_012046;linc-COX4NB-9;lincFOXF1;onco-lncRNA-21;FENDRR
FENDRR:6	14.0444178922647	0.738370788774622	-5.72085620553481	0.053507572564603	-4.22411310894693	1.05988571397921e-08	2.03025184996233e-05	Down	0.4969286	0.02440129	0.1422427	0.3323084	0.6909178	0.3908488	0.2631734	0.08055239	0.0001023734	0.00456047	0.001445388	0.0001341809	0.04204105	2.153492e-07	0.04605588	3.125688e-05	Chr16:86487665:86508860:-	4	2676	intergenic	XLOC_012046;linc-COX4NB-9;lincFOXF1;onco-lncRNA-21
FGF10-AS1:1	2.22885662528739	0.909395334919485	-2.58703881133589	0.195787284112799	-2.3526410262845	0.00968046877166268	0.604051415320059	Down	0.02145102	0.03667119	0	0.05617671	0.06550108	0.389002	0.03879731	0	0	0.02020711	0	0	0	0	0	0	Chr5:44388732:44413989:+	3	1894	antisense	ENSG00000248464;RP11-473L15.2;ENSG00000248464.1;OTTHUMG00000162233.1;FGF10-AS1
FIRRE:13	88.1902551646955	0.667958420058154	-2.03346519798633	0.390049681236522	-1.35827020089019	0.0420055461786202	0.923500391055213	Down	2.30462	0.05769142	0.2370812	0.4274691	1.302796	0.6293863	3.370097	7.283097	1.940156	0.1733327	0.5617726	6.947992e-05	0.6235557	1.852052e-14	0.1228209	8.455625	ChrX:131711730:131830604:-	11	1568	undefined	LINC01200
FLVCR1-AS1:7	10.8804413826279	0.67515798072242	-2.14729295810632	0.366081816846455	-1.44976197761453	0.0317699660943872	0.876606764452969	Down	4.111884e-07	0.7584677	1.128301	0.8118468	6.957583e-28	0.1992419	0.3348377	0.3196648	9.018759e-11	0.01655303	0.09666816	0.6562163	4.105025e-27	0.1498607	0.0598751	0.3368053	Chr1:212856604:212858088:-	2	892	intergenic	ENSG00000198468;NCRNA00292;ENSG00000198468.2;FLVCR1-AS1;OTTHUMG00000036923.1;ENSG00000198468.3;ENSG00000198468.7;LQK1
FRY-AS1:5	2.25781810644913	0.916703051842475	2.26774217760947	4.22469202653116	2.0788461750065	0.0233449255159653	0.829294344077844	Up	7.342612e-07	2.696618e-21	4.004336e-14	4.07196e-22	2.138652e-19	4.01025e-10	3.347662e-12	0.0006254526	0.0560702	1.069587e-25	0.03888723	0.04469704	1.758026e-20	1.076146e-20	0.01815112	0.00256195	Chr13:32019903:32031556:-	3	6764	undefined
FRY-AS1:7	4.45260360653344	0.70542738520295	-2.85824820946065	0.247193624466833	-2.01628656066084	0.00425987034139429	0.395818250900749	Down	0.0414843	0.002040319	0.03105583	0.03697698	0.01128449	0.02333511	0.007419864	0.006594746	0.007314859	2.290383e-15	0.003111046	0.007911901	2.606295e-05	0.01879307	1.634762e-22	0.005435324	Chr13:32019903:32031514:-	3	10262	undefined
FTX:26	10.4900583093333	0.781427763809908	-3.05333583260451	0.191317216026558	-2.3859613918328	0.0022631251164587	0.31348378394508	Down	0.007416477	0.05057556	0.15997	0.04572416	0.6011835	0.04842516	0.4163653	0.2236041	0.0021486	0.01211043	0.4243485	8.758752e-12	0.1462399	0.0007196825	2.94041e-05	2.750229e-12	ChrX:74028136:74293530:-	7	2312	undefined	LINC00182;FLJ33139
GAPLINC:7	8.56497580586832	0.755417481017152	2.33074934398469	3.38859871115929	1.76068879831529	0.0197665806206784	0.784434289278468	Up	0.5094608	0.3231884	0.0001679302	0.5149796	1.180951e-11	0.247751	1.008665e-10	5.558412e-16	0.1004441	1.956826	1.838584e-07	1.854146	1.77106	0.8335175	0.1363834	0.4778857	Chr18:3466292:3478976:+	3	457	intergenic	TCONS_00026238
GNG12-AS1:1	2.11251625745898	0.901427870738478	2.84443155474276	5.91365418071097	2.56404987985311	0.00444907434287819	0.40434616527866	Up	0.002480761	0.002172799	8.891711e-29	2.772512e-06	0.002427608	1.048221e-14	0.004043356	0.01578246	0.08157044	0.04370944	0.03014503	0.07445359	0.1356403	2.887822e-07	0.003704358	0.1657639	Chr1:67832288:68202987:+	10	2247	antisense	;GNG12-AS1
GPC5-AS1:6	28.2388706952511	0.450507668481651	-2.55175318963681	0.450755068749777	-1.1495843800039	0.0107182415749106	0.638575859963242	Down	0.1423051	0.2518844	0.237801	0.2874092	0.6015665	0.4438134	0.3306505	0.5323265	0.3956095	0.07466414	0.1252184	0.0614737	0.2366343	0.2673218	0.1883885	0.1666861	Chr13:92698913:92719973:-	5	3022	undefined
HAGLR:7	12.5394900266756	0.769199668319021	-1.96733005390523	0.350316385604746	-1.51326962493794	0.0491451724011872	0.955357598075226	Down	7.521026e-05	0.02874629	0.07655567	0.3673482	0.2536204	0.2902843	0.01591958	0.1116919	0.001922517	0.04768507	0.007844365	0.1045113	0.0008598488	0.0001755148	0.0126043	0.1825442	Chr2:176173189:176188572:-	3	3821	bidirectional	Mdgt;HAGLR
HCG11:6	182.554352654085	0.479647150969595	-2.28110520613963	0.468419937073886	-1.09412561318679	0.0225422221499167	0.810932882537772	Down	39.90341	7.112302	5.024734	18.61475	28.60554	24.48846	17.52241	25.51669	25.24346	10.83112	16.6932	11.2754	3.662186	8.231027	4.378025	5.571642	Chr6:26527063:26527404:+	1	342	intergenic	ENSG00000261353.1;CTA-14H9.5;OTTHUMG00000175905.1;bK14H9.3;FLJ14049;FLJ30357
HDAC2-AS2:8	9.21913956905058	0.73237686552232	-2.97028095647391	0.221385853660751	-2.175365056623	0.00297527501599215	0.345531982537719	Down	0.7312538	1.726383e-07	0.2466485	0.6054567	0.3937267	0.001785285	0.1790838	7.668485e-07	0.077077	5.937995e-05	1.709338e-15	0.2747846	0.0345907	2.469113e-15	0.05238287	2.819186e-06	Chr6:113969981:114021533:+	5	1579	undefined
HHIP-AS1:2	15.6106380681395	0.517356705592111	-2.03776085578612	0.481547746586957	-1.05424924313407	0.0415738548376867	0.923500391055213	Down	0.4447394	0.5771206	0.1797307	1.03916	0.2673801	0.9157202	0.295758	0.2757934	0.2393362	0.1968979	0.2166969	0.09565389	0.1171869	0.1698679	0.2331888	1.218121	Chr4:144642916:144646019:-	2	1132	bidirectional	;HHIP-AS1
HIF1A-AS2:3	17.065461649001	0.605777252925672	2.55049146094009	2.91810078314211	1.54502971081867	0.0107571159188655	0.638575859963242	Up	0.2013878	1.186837	0.4260026	0.1842213	0.6829062	0.1188483	0.08937171	0.1608403	0.2194818	0.9899585	2.273933	1.058458	0.6536088	1.644547	2.394759	2.387029	Chr14:61715558:61751097:-	3	533	antisense	ENSG00000258667;RP11-618G20.2;ENSG00000258667.1;OTTHUMG00000171135.1;HIF1A-AS2
HNF4A-AS1:10	2.40527875809457	0.918484014552459	2.57858614984028	5.16364621633822	2.36839015877467	0.00992055592951949	0.612314269301455	Up	1.45841e-19	8.918512e-92	1.325042e-29	0.000475643	2.039329e-08	3.674652e-30	1.320152e-33	2.553344e-63	0.01650312	0.1440612	0.03624689	1.81656e-60	0.00535838	1.46157e-34	0.006793383	0.01856177	Chr20:44356531:44384730:-	2	4599	antisense	uc002xlx
HNF4A-AS1:13	1.87755316484288	0.919331202545249	2.41897203734613	4.67134005690292	2.22383647201675	0.0155644366276431		Up	6.111668e-28	0	1.124706e-29	0.0004020606	1.784448e-08	3.061326e-30	1.133931e-33	2.201052e-63	0.03412446	0.07366346	0.04339092	1.539226e-60	0.003586051	1.221337e-34	0.003845754	0.005387593	Chr20:44356325:44395662:-	4	5217	undefined	uc002xlx
HNF4A-AS1:4	3.5236657569354	0.916375004924357	2.03270280974779	3.63692215686362	1.86271804729238	0.0420825572630547	0.923500391055213	Up	7.324208e-19	5.777863e-81	1.097022e-29	0.0003963744	1.737111e-08	2.981675e-30	1.09456e-33	2.13728e-63	0.01212546	0.2306661	0.0006268971	0.001546337	0.003362333	1.201855e-34	0.003440125	0.004356241	Chr20:44355990:44395656:-	4	5484	antisense	uc002xlx
HOTAIRM1:15	7.51445300777603	0.89117447017618	-2.04990108903925	0.281885365063448	-1.82681951693813	0.0403740839208974	0.919685354381692	Down	1.500235e-26	0.1165651	6.797637e-30	4.465585e-28	1.085398e-25	0.08992569	0.3390485	2.636015	8.384347e-26	2.70079e-27	7.862208e-21	2.583933e-21	9.07723e-28	1.186091e-24	2.156521e-24	1.427737	Chr7:27096170:27099966:+	3	700	undefined	HOXA-AS1;NCRNA00179;HOXA1-AS1
HOTTIP:2	22.4992548861979	0.816242041112208	-2.23113581159249	0.282995918510313	-1.82114684885279	0.0256721342270791	0.838584356703218	Down	1.094475e-12	0.2522927	2.781825e-28	4.767626e-06	0.1314064	0.08552302	1.053693	0.1908499	4.51436e-05	0.02915063	0.002976146	0.2074823	0.01089098	0	0.02091654	0.07838526	Chr7:27200421:27207259:+	4	4511	intergenic	ENSG00000243766;HOTTIP;ENSG00000243766.2;OTTHUMG00000063751.5;ENSG00000243766.3;HOXA-AS6;RP1-170O19.3;HOXA13-AS1
HOXA10-AS:7	7.48931345005809	0.680377668534914	-2.60214158739167	0.293119524552419	-1.77043902642728	0.00926435953210698	0.587025651573863	Down	0.2695709	0.2794543	0.01549665	0.3444278	0.05914099	1.278214e-05	0.842723	0.20597	2.915704e-15	0.09739127	0	0.1544845	0.03462129	0	0.3107687	0.02798742	Chr7:27169094:27171765:+	2	1129	antisense	ENSG00000253187.2;HOXA-AS4;OTTHUMG00000158203.3;HOXA10-AS;
HOXA11-AS:8	19.9819205673171	0.805687863935735	-2.15817188916113	0.299616109508503	-1.73881289938438	0.0309144701165088	0.870850831268441	Down	0.8598031	1.070057	2.886133e-07	1.440723	0.2137212	9.534897e-18	2.158254	1.287069	0.2701557	0.094378	0	0.7840827	1.005724	0	5.77294e-12	1.023267e-14	Chr7:27188029:27189293:+	2	918	intergenic	HOXA11-AS1;HOXA11S;HOXA-AS5;NCRNA00076
HOXA-AS2:6	9.46682323856076	0.654267816752068	-2.37616124867311	0.340412086719621	-1.55464583242023	0.0174938160912078	0.762926459375233	Down	2.053312	0.06482051	0.4110811	0.3286735	0.07784257	2.965887	0.2667881	0.1286839	1.314016	0.06896976	0.170278	5.360293e-06	0.2719808	0.1533402	0	0.08165876	Chr7:27116036:27116664:+	1	629	antisense	ENSG00000253552.3;HOXA-AS2;ENSG00000253552.7;HOXA3as
HOXD-AS2:2	6.8232195365302	0.847709644320441	-3.18607925260761	0.153800264551943	-2.70087011000473	0.00144215085634301	0.252904511441222	Down	0.3751248	0.8575612	0.08199051	1.446545	0.1788034	0.6353681	0.06477798	0.05945051	0	0	0	3.744624e-09	0.4658377	2.23417e-27	0	0.0395849	Chr2:176134841:176137098:-	3	692	antisense	;HOXD-AS2
ID2-AS1:17	6.44184685659343	0.677047932018232	-2.24093442222892	0.349358460435632	-1.51722001635856	0.0250303231361214	0.838584356703218	Down	0.03421103	0.02369992	0.1434419	0.04419439	0.001802109	4.06479e-06	9.163967e-07	0.006003402	0.01204685	0.00386337	0.06124989	0.002379109	0.003122151	0.005012113	1.1901e-14	0.003673813	Chr2:8666636:8681861:-	7	8178	undefined
ILF3-AS1:9	22.8792729204889	0.506697118794944	-3.38424640454403	0.304647350296535	-1.71478790247461	0.00071373918275997	0.164569751195267	Down	0.2624169	0.6508757	0.4712947	0.937084	0.2442655	0.1315594	0.2789415	0.5996208	0.2504708	0.2607247	0.2119236	0.1382609	0.1034532	0.1219338	5.610911e-06	0.1360041	Chr19:10651862:10653841:-	1	1980	undefined
ITGA9-AS1:6	9.4757760463243	0.63957985882572	2.07702476682942	2.51128054571698	1.32842320714628	0.0377992734033266	0.909744282330686	Up	0.02685692	0.003467143	0.1243653	0.637662	0.08204052	0.153207	0.2413702	0.02727084	0.05072461	0.4219553	0.2617611	0.4459084	0.5287873	0.6785044	0.2382641	1.325343	Chr3:37818277:37861765:-	4	895	antisense	ENSG00000235257;AC093415.2;ENSG00000235257.2;OTTHUMG00000155924.1;ENSG00000235257.4;ENSG00000235257.8;ITGA9-AS1;
JHDM1D-AS1:1	47.0233351622405	0.738669843155382	-2.4854458993468	0.280112072313289	-1.83592393264169	0.012938925242429	0.679334536496488	Down	0.6572534	1.05955	0.4411814	0.9646265	1.814437	0.7133316	0.09970107	0.001343471	0.1477616	0.2838486	0.5279705	0.3201265	0.0009347377	0.004012266	0.05698339	0.0005673635	Chr7:140176943:140179879:+	1	2937	antisense
JMJD1C-AS1:6	7.50710916267157	0.604462698494466	2.23278638153793	2.54847832196267	1.34963608134611	0.0255630347761851	0.838584356703218	Up	0.005948918	0.01843788	0.00256834	2.074517e-05	0.003802619	0.03396237	0.006244775	0.01669146	0.05127337	0.008477088	0.0140789	0.006057096	0.02740407	0.09701288	0.02531663	0.03355222	Chr10:63465193:63476224:+	1	11032	undefined
JPX:1	27.1214517604833	0.638364338692991	2.08879318322559	2.51997789583063	1.33341107907623	0.0367263443089344	0.904608729951617	Up	0.2320381	1.435091e-08	1.00114e-10	0.2911251	1.222225	5.980088e-07	0.04375401	0.4291172	1.146584	4.75308e-10	0.4682068	0.348493	2.296345	0.1362137	0.1256863	0.7258625	ChrX:73944272:74000547:+	3	2053	intergenic	ENOX;LINC00183;DCBALD06
L3MBTL4-AS1:4	8.35195660630834	0.621437841840362	2.992862369385	3.62976948890808	1.85987793175585	0.00276374352366721	0.336873217448869	Up	0.01471933	0.0256884	4.993882e-05	0.08032988	0.03178801	0.2106948	0.0831671	0.006202849	0.08497049	0.2105991	0.1130964	0.07783316	0.755614	0.3126752	0.1483054	0.08215098	Chr18:6256747:6260934:+	3	2045	antisense
LENG8-AS1:24	6.15061095178963	0.78544532200814	-2.25405254833866	0.293120336598022	-1.77043502965313	0.0241928623524087	0.830637545242345	Down	0.4237528	0.05900055	0.2534622	0.2785629	0.1403578	3.851736e-05	0.294639	0.2416252	3.541789e-07	0.008366972	0.8266744	0.0329712	0.09898086	9.022159e-10	0.07150914	0.0005810537	Chr19:54445556:54449041:-	3	1048	undefined
LIFR-AS1:1	4.03957596345416	0.903665053425197	-2.02789593969842	0.280770118496463	-1.83253869268831	0.0425708696369787	0.923500391055213	Down	0.0004591234	0.06144539	0.1828134	0.03040911	0.1140891	0.1260848	0.01660964	3.287591e-22	4.921698e-28	0.1704738	0.003077834	1.981903e-06	3.829222e-17	0.005130612	0	3.018583e-10	Chr5:38556774:38595045:+	2	2442	antisense
LINC00174:6	13.7875775896418	0.736962589185159	-2.01090856521455	0.358001023498049	-1.48196438283513	0.0443351154851852	0.931088009282865	Down	0.5304266	1.20481	1.745511e-06	0.08800625	1.41578	1.648287	0.9756243	1.907963	1.62333	0.295931	0.01787299	0.02558803	3.34747	0.2976539	2.556735e-27	0.07135264	Chr7:66390131:66393729:-	2	520	antisense	ENSG00000179406;NCRNA00174;ENSG00000179406.6;LINC00174;OTTHUMG00000156590.1;;ENSG00000179406.7
LINC00313:10	2.16273439055896	0.916138610890915	2.85134929765354	6.11448582055291	2.6122311847171	0.00435341171470744	0.399012247713266	Up	0	7.429098e-16	1.884962e-08	3.326202e-28	1.345703e-28	0.002706677	1.072164e-10	5.915185e-26	3.655256e-24	0.01069054	0.1124053	1.044043e-05	0.1181769	0.02331933	0.02510106	0.1035709	Chr21:43460198:43478129:-	8	3331	intergenic
LINC00324:3	122.840176437071	0.468797671071029	-3.69154515031838	0.301329167241693	-1.73058776912281	0.000222895818027359	0.0730335744804908	Down	15.98607	4.536481	2.033322	1.303619	6.540983	3.265698	13.0856	0.668909	3.620624	0.5687469	0.6717438	0.7929636	1.550027	0.7011037	1.794634	3.936001	Chr17:8172794:8223041:-	2	959	undefined	FLJ34790;MGC104931
LINC00333:3	8.51289536059869	0.590017246194393	-2.17813495554321	0.410331783407316	-1.28513718830935	0.0293959908475297	0.862213149688085	Down	0.06797409	0.09506635	0.08881824	0.03671093	0.6291999	0.1010258	0.1422438	0.02405653	0.03268412	0.06211138	0.03974165	0.01470926	0.08937563	0.1991232	0.03863683	0.00264972	Chr13:84086746:84310793:+	5	2445	undefined
LINC00426:2	4.93372461310065	0.853745688094591	-4.0821913971589	0.0893026437743185	-3.48515330330124	4.46130312558809e-05	0.0211701494276501	Down	0.4980859	0.0007392887	0.001669178	0.2706522	0.271151	0.146586	0.386253	0.4611924	0.0454238	0.005050485	3.111147e-22	2.731945e-69	7.110249e-09	0.0001041957	1.484282e-13	0	Chr13:30357742:30377145:-	6	1056	intergenic	XLOC_010556;linc-KATNAL1-3;ENSG00000238121;RP11-374F3.4;ENSG00000238121.1;LINC00426;OTTHUMG00000016668.4;ENSG00000238121.5;
LINC00426:7	15.1501488936345	0.748609058541903	-2.55328057033755	0.265832801329514	-1.91140896395373	0.0106713495526858	0.638575859963242	Down	0.7450935	0.264313	0.09073791	0.1406335	0.4368482	2.157776	0.190432	0.5582677	0.1376022	0.2412652	0.003253054	0.2337562	0.3926966	0.002403646	0.01252425	0	Chr13:30340399:30374661:-	4	1364	intergenic	XLOC_010556;linc-KATNAL1-3;
LINC00513:7	21.8911354120733	0.664156659802931	-2.66744947830681	0.292882858466585	-1.77160433570532	0.00764293792540704	0.548091013599811	Down	1.955135e-09	0.134695	4.259909e-30	6.167629	0.0555823	0	0.3942399	1.266578	4.755188e-24	0.05025868	3.245657e-21	2.818865	9.982585e-26	1.362212e-19	0.04819253	0.3649535	Chr7:130915880:130939734:+	2	748	intergenic	XLOC_006252;linc-MKLN1-2
LINC00533:6	10.43933554064	0.558620691899477	2.58624271548595	2.72211627947598	1.44472869514474	0.00970285784788464	0.604051415320059	Up	0.01328544	0.1029046	0.0342944	0.1261952	0.5008038	0.9907787	0.3025263	0.000275226	0.2810031	0.2795803	0.6694506	0.237435	1.075377	2.275849	0.4611109	0.1607689	Chr6:131910:144885:-	3	727	intergenic	ENSG00000170590;NCRNA00266-3;ENSG00000170590.4;LINC00266-3;OTTHUMG00000014109.2;ENSG00000170590.8;dJ24O22.2;ENSG00000170590.9
LINC00571:8	3.97503776071939	0.655461939133883	-2.7489136655353	0.286814868060246	-1.8018082817234	0.00597931330800444	0.475708817878359	Down	0.07107195	0.2100732	0.1589801	0.03925027	0.08432046	0.1500774	0.2246519	0.06809463	0.03225358	0.08320791	0.02421373	1.528197e-25	0.02475648	0.09248499	0.05594371	9.00374e-24	Chr13:38050662:38350259:-	9	1290	undefined
LINC00578:12	34.4547108897143	0.73285047302783	-8.61316846388992	0.012584881279172	-6.31216458303012	7.10685422314476e-18	8.84874419323754e-14	Down	0.9681901	0.1377486	1.190824e-06	0.1347368	0.3152167	0.7023052	0.2135579	0.04881576	0.0002495034	1.035104e-07	1.005887e-28	1.171696e-05	0.003012683	0.0002044892	0	0.001074875	Chr3:177441965:177759084:+	5	6929	undefined
LINC00578:13	71.27223750569	0.53477168449071	-8.99788720187764	0.035604038531476	-4.8118152958055	2.30103057432991e-19	5.73002633619635e-15	Down	0.2837506	0.4290863	0.11748	0.4398112	0.4773616	0.5040434	0.4502396	0.2346833	1.47708e-07	0.01166895	0.001588173	0.008810832	0.03529333	0.02176447	2.363699e-29	0.03188395	Chr3:177441965:177761847:+	3	10222	undefined
LINC00578:14	2.61979010230291	0.894983872308797	-3.78211469349838	0.0957269096684403	-3.38493165390318	0.000155501679593297	0.0545394764117223	Down	0.2500994	0.2068737	3.489013e-09	0.1027599	0.3995469	1.066822	0.2165206	0.3142756	0	0	0	0	0	0	0	0	Chr3:177651538:177654893:+	2	521	intergenic
LINC00578:5	8.06251680921716	0.864540748870652	-2.45876048179874	0.229140022373318	-2.12569862822785	0.0139417597121387	0.695809800909141	Down	0.3976686	0.04315396	0.02819412	0.08196023	0.2314689	1.740877	0.1566136	0	0.1020712	0	0.0297133	0	0	0	0	0.05550911	Chr3:177539179:177547247:+	2	1605	intergenic
LINC00578:8	15.0966354088234	0.684663622336018	-6.88473523783799	0.0381089120755536	-4.71372776676258	5.7895110213143e-12	2.40284005754614e-08	Down	1.4979	0.4709017	0.2563318	0.2157971	1.096957	2.545127	0.559542	0.08966874	1.748021e-27	0	0.03434216	0	0.03920559	0.1096119	0	0	Chr3:177441732:177691174:+	8	1121	undefined
LINC00702:12	1.07144854209925	0.92007858433403	-2.02705871010602	0.274513059854416	-1.86505330835632	0.0426564088517871		Down	0.1944897	0.1955281	0	0.04986846	4.655602e-29	0.5165625	0.1247167	0.06417845	0.05936732	1.099414e-30	2.151267e-07	4.168225e-25	0.03278264	5.718837e-28	4.300494e-73	0.0001550844	Chr10:4242950:4243757:-	2	414	undefined
LINC00704:13	24.0500293996098	0.600040333819753	2.2714214612296	2.57209600273155	1.36294449184156	0.0231214764456087	0.823706733116663	Up	0.004427275	0.0326992	0.004851206	0.01845605	0.1331128	0.01808346	0.04406861	0.01527475	0.03418551	0.1233219	0.09942435	0.0193538	0.3817358	0.5387786	0.04465726	0.009693951	Chr10:4637478:4678214:-	6	8344	undefined
LINC00862:1	3.7414576172525	0.916481511349235	2.81256225962177	5.96971190896391	2.57766131046198	0.00491485078221347	0.430949345699576	Up	4.901377e-29	4.848456e-31	0	0	0	2.277054e-08	1.350205e-11	0	1.12149e-28	3.823268e-30	1.725849e-25	0.05683177	0.9027134	1.228816	0.2386987	0.348484	Chr1:200342544:200374354:-	4	759	intergenic	ENSG00000203721.1;LINC00862;ENSG00000203721.5;;ENSG00000203721.6
LINC00862:2	2.30100209294576	0.907243109602475	2.25173170462582	4.12063898811303	2.04286807369522	0.0243392318402052	0.830670132604338	Up	1.226337e-07	0.111357	0	0	0	0	1.3667e-11	0	0	0.4036108	0.05626718	0.2350612	0.1490868	0.4792112	7.586282e-22	0.06976987	Chr1:200329205:200374191:-	5	726	intergenic
LINC00862:3	9.48243572734981	0.8230165052128	5.06503336941891	17.9835515811245	4.16860606248536	4.08328817518983e-07	0.000423675175577404	Up	4.777618e-08	2.552975e-19	0	0	8.603213e-30	0.04171783	0	0	0.06486651	0.05698913	0.0371162	0.05686331	0.1099764	2.517	0.317487	0.1788996	Chr1:200342544:200373792:-	5	1417	intergenic	ENSG00000203721.1;LINC00862;ENSG00000203721.5;;ENSG00000203721.6
LINC00862:4	24.2902037600597	0.665933859348912	2.54144640075573	3.23201794870879	1.69243520998366	0.0110394871105042	0.642969395539795	Up	0.3179591	0.1958853	0.03138568	0.1984237	0.3648286	0.0374503	0.07488937	0.007751923	0.3657449	0.6519386	0.4883858	0.3942562	0.5074461	4.083708	0.1271799	1.06974	Chr1:200366591:200400705:-	6	1400	undefined	ENSG00000203721.6;LINC00862;
LINC00886:14	10.9240046314703	0.732920438430521	3.42734800071888	5.70399769719697	2.51197339934085	0.000609507419473763	0.146991374201861	Up	0.01987197	0.1107999	0.007521886	5.758869e-05	0.00349767	3.830355e-16	0.01861683	0.01066974	0.2709351	0.04163005	0.1246302	0.03427653	0.2526677	0.1613498	0.0305718	0.4964111	Chr3:156746736:156751538:-	3	3885	undefined
LINC00893:45	2.43086475682224	0.913186552542069	2.97520339593352	6.57465746168028	2.71691573224399	0.00292794342073171	0.345531982537719	Up	3.058638e-78	2.182019e-30	1.998319e-33	7.244333e-05	0.004273518	1.794018e-25	4.088282e-55	0.000226734	0.8292943	0.1069877	1.187244e-07	0.086862	2.160675e-28	0.1913223	0.4041773	0.6770536	ChrX:149533739:149540793:-	5	564	sense-overlapping	ENSG00000241769.7;LINC00893
LINC00899:1	8.89495037915901	0.735819384881075	2.31352495561804	3.25427576638447	1.70233650974988	0.020693794311545	0.792040142285389	Up	0.1288765	0.02221948	0.352601	5.743119e-05	0.07219488	0.02462415	0.02366532	1.745036e-09	0.2283159	0.3299397	0.591497	0.5949476	0.157699	0.5914851	0.0008648606	0.1123565	Chr22:46040308:46045007:-	4	1338	intergenic	XLOC_014404;linc-WNT7B-2;
LINC00900:3	18.0926329206736	0.681293768694809	2.41347214724186	3.12592580280819	1.64428353483436	0.0158013355436673	0.729593720593188	Up	0.004912171	0.009616546	1.935269e-08	0.128956	0.02968162	0.4072868	0.002285734	0.01795515	0.1033305	0.1084942	0.05251827	0.1349064	0.1592415	0.3487376	0.3810118	0.03359601	Chr11:115754020:115760228:-	2	4432	intergenic
LINC00910:5	9.98089775256784	0.637555225796927	-3.07365017411176	0.257095857396116	-1.95962173077658	0.00211457230610848	0.307936137817037	Down	0.04436519	0.1720778	0.7909429	0.05976923	0.03536683	0.3796262	0.02310773	0.1034764	0.01912079	0.01609269	0.03732585	0.08197562	0.03227346	0.08346035	2.93018e-25	0.03729221	Chr17:43369845:43388545:-	6	2303	intergenic	ENSG00000188825.9;LINC00910;ENSG00000188825.13;
LINC00923:11	1.90665541418845	0.91576181620088	-2.21008011209434	0.245891372665975	-2.02390697740096	0.027099602855213		Down	0	0.07955441	0.2252737	0.2558775	0.0945297	0.1602927	0.6883651	5.122901e-24	3.926956e-35	1.285262e-18	2.375545e-41	0	0.1427103	0	3.626434e-20	3.453847e-06	Chr15:97631023:97653208:-	3	503	intergenic	ENSG00000251209.7;LINC00923;
LINC00924:4	1.85475657092413	0.918744118822991	2.65891753538836	5.43720358557418	2.44286484807338	0.00783921480632926		Up	0.001396922	1.313534e-22	0.001017724	1.569072e-11	1.007662e-35	0.00343368	0.001028115	4.246654e-11	8.17783e-13	0.02464552	0.03027314	0.01048782	0.07742526	8.701351e-07	0.04644779	0.1280088	Chr15:95433092:95508097:+	9	3240	intergenic
LINC00939:10	10.5139957447089	0.730459706434664	3.19084547424813	5.03078679140078	2.33078404839767	0.0014185712933225	0.252323302473692	Up	0.02746981	1.843367e-11	0.01266363	8.876537e-12	0.01712937	0.008625754	1.607618e-07	5.60795e-17	0.1316401	0.005586086	0.09774217	6.005315e-06	0.07643458	0.4867739	1.481707e-06	0.05624903	Chr12:125958551:125983374:-	4	6425	undefined
LINC00939:8	9.54196591444614	0.8496247587607	2.39739093556898	4.10357890811945	2.03688269528788	0.0165122958923618	0.742218758685185	Up	3.516898e-05	2.478222e-11	3.923646e-14	8.366197e-13	3.497401e-05	0.2682919	0.04493098	2.120888e-16	0.1427974	0.0989396	0.1807874	0.09604247	0.04336758	0.07817696	0.04495669	7.292292e-05	Chr12:125958702:125980448:-	6	4972	intergenic	ENSG00000249267;RP5-916L7.1;ENSG00000249267.2;OTTHUMG00000168492.1;LINC00939;ENSG00000249267.6;
LINC00941:20	2.19602947675987	0.905800832167069	3.28696780782597	7.87531797768285	2.97733817563513	0.00101272410165256	0.206158281262098	Up	1.178364e-05	1.29512e-05	9.943893e-11	0.000591927	1.81642e-06	0.0001828587	0.0002710993	5.254929e-17	9.861294e-10	0.01166113	0.01879011	0.003375857	0.01505242	0.01257518	0.003077191	0.002217829	Chr12:30795699:30817915:+	6	17122	undefined
LINC00957:2	13.7109292160044	0.616020240815881	2.28746416968551	2.65575899100773	1.40912422866737	0.0221687444993997	0.810640345850294	Up	0.1033151	0.766761	0.002879143	0.2228475	0.3988284	0.04997868	0.2352112	0.08289318	1.87	1.054554	0.1016254	0.5880101	1.30033	1.567171	0.4390964	0.04520095	Chr7:44039049:44044296:+	3	748	intergenic	;LINC00957
LINC00963:4	85.2174226060344	0.482751512791108	-3.24108110022529	0.338062804226071	-1.56463680421243	0.00119077301599144	0.228969605484543	Down	0.1928855	0.2315982	0.9829491	1.043544	0.8664988	1.321258	0.6424622	0.2081431	0.0125325	0.3822946	0.1847132	0.3079004	0.2677719	0.3631492	0.09986075	0.5892931	Chr9:129488579:129507586:+	3	5165	intergenic
LINC01000:8	20.1170198289227	0.600559539272978	-2.25049186996757	0.391869620845449	-1.35155436056531	0.0244177390196119	0.830670132604338	Down	3.520356	1.94265	1.111753	0.002701096	0.683048	2.159832	1.565972	0.9301831	0.5378168	0.1823068	0.2496748	0.02755632	0.6489796	2.773334	0.05527006	1.75739	Chr7:128641332:128651398:+	6	539	intergenic	FLJ45340
LINC01002:13	7.83994355973338	0.792824822708021	-2.51400076703569	0.251187710706235	-1.9931622124129	0.0119370174270406	0.661957011034789	Down	0.1313152	1.174311	0.0663728	0.5396751	0.6939131	1.233319e-05	0.06127817	1.297726	2.658251e-07	0.2589794	7.727129e-06	1.418243e-23	0.07109137	6.034574e-25	0.3172956	0.3061573	Chr19:203976:209644:-	4	622	intergenic	ENSG00000282508.1;LINC01002;
LINC01002:29	10.2340828308355	0.860876060448033	2.19996829903752	3.71638519707752	1.89390004238598	0.0278091442629027	0.854498746609618	Up	6.717042e-06	1.508988e-05	1.164502	0.0001494885	0.2945785	0.0002022495	0.05816699	0.003324268	1.439565	0.918546	0.2550285	1.567408	1.960651	0.06042461	0.00334413	0.8795908	Chr19:201455:205327:-	4	615	intergenic	ENSG00000282508.1;LINC01002;
LINC01003:2	89.3857235088445	0.498532997196225	-2.12672356159142	0.479551654909692	-1.060241871368	0.0334430586416629	0.885956432228394	Down	2.794885	2.815708	2.843651	2.793286	2.3245	0.2199934	2.84185	1.138531	1.247591	1.427667	1.588811	1.41722	0.3740943	1.698333	0.950927	0.6438559	Chr7:152464124:152465545:+	1	1422	intergenic	;LINC01003
LINC01018:10	9.74449063133691	0.864208537562301	2.31056833346476	3.99117318158603	1.99681288040134	0.0208567100488589	0.792040142285389	Up	0.004885169	0.007114222	4.54579e-06	0.002167257	0	0.006437288	0.007605445	0	0.06070658	0.9088062	0.01350845	0	1.726866e-17	0.3466353	2.263627e-06	0.002237469	Chr5:6583297:6588499:+	3	3031	intergenic	XLOC_004271;linc-SRD5A1;
LINC01018:11	9.48730593543253	0.864422609197108	2.29924017676631	3.96553410998242	1.98751519277115	0.0214913047583604	0.804013203774376	Up	0.004875205	0.007102193	4.536649e-06	0.002163973	0	0.006486238	0.007584973	0	0.05981459	0.8832839	0.01344135	0	1.724914e-17	0.3405632	2.260537e-06	0.002234136	Chr5:6583297:6588500:+	3	3032	intergenic
LINC01018:13	4.49419665371207	0.91429993426169	2.146607329621	3.89775373007293	1.96264294035814	0.0318245559009521	0.876606764452969	Up	0.006207118	1.106507e-05	5.161985e-06	0.002418432	0	0.003014106	1.041574e-09	0	0.03196677	0.4846435	0.005215227	0	2.425605e-17	0.008514239	0.05067957	0.003711284	Chr5:6583567:6588483:+	2	2945	intergenic	XLOC_004271;linc-SRD5A1;
LINC01018:26	6.43907631586862	0.908442147624407	2.75912922783919	5.68243501896018	2.5065092813115	0.00579556117121747	0.469617920513289	Up	0.004952717	0.007439024	9.864852e-05	0.002193582	0	0.005422124	2.020989e-07	0	0.05535797	0.7509384	0.01386631	0	1.86096e-17	0.07661631	2.553802e-06	0.002407691	Chr5:6583333:6588390:+	3	2886	undefined
LINC01018:8	6.26543391012487	0.914414492393265	1.98669123560251	3.52264540388871	1.81665925774562	0.0469566236616048	0.949272262942254	Up	0.004751294	0.006888365	4.499136e-06	0.002158305	0	0.004606061	0.008778151	0	0.04769729	0.4549462	0.01269147	0	1.629391e-17	0.380997	2.065588e-06	0.002029718	Chr5:6583276:6588500:+	3	3053	intergenic	;LINC01018
LINC01082:1	14.619484542542	0.826703876469569	-5.86991063019592	0.0346097451272548	-4.8526778725129	4.36030115510258e-09	9.04835161369704e-06	Down	0.1530667	0.04380249	0.8666322	5.868024	0.2125891	0	0.9885344	1.836307	0	0	0	0	0	0.01580182	0	0	Chr16:86196036:86199699:+	2	565	intergenic	XLOC_011812;linc-FOXF1-3;TCONS_00024492
LINC01082:7	8.76879572114	0.852469703472156	-5.12271595832291	0.0484634138973629	-4.36696015396362	3.01165853062787e-07	0.000326070959694327	Down	2.473611	0.07704573	1.083593	0	2.57806	0	1.67881	0.3925056	0	0	0	0	0	0.0176629	0	0	Chr16:86196128:86199720:+	2	494	undefined	TCONS_00024492
LINC01093:2	8.91759299796643	0.916699716181695	2.01274399978373	3.59273332457114	1.84508185334815	0.0441415679514786	0.931088009282865	Up	0	0	0	0	1.077005e-24	0	0	0	2.529134e-22	2.587213	0.03061079	0	0.04549425	0	0.01040334	7.143124e-05	Chr4:184893000:184899461:-	2	1296	intergenic	XLOC_004209;linc-ACSL1-2;;LINC01093
LINC01096:2	3.26654438960409	0.865521800100888	-3.14698569887965	0.151376721619803	-2.72378472698607	0.00164963030051767	0.266747361970721	Down	0.07861469	0.2216753	0.1113803	0.1579891	0.1170131	0.004485022	0.02123339	0.008098951	0.002862527	0.003836024	0.01688518	0	0.007645147	0.01037796	0	0.004253925	Chr4:13546076:13547824:-	1	1749	intergenic	;LINC01096
LINC01106:7	31.7973666536764	0.775720514078548	-1.96015045342622	0.34855810562168	-1.52052891740309	0.0499782076084901	0.96181948965569	Down	0.05147362	0.1185691	4.599743	3.04297	0.7415165	0.0246242	0.7415529	0.01381891	0.05060591	0.009065773	0.5500112	0.09534927	0.00174387	1.224395e-15	1.275673	0.624966	Chr2:110376188:110384525:-	2	1092	intergenic	FLJ38359
LINC01116:3	12.4141275748874	0.538710220218241	-2.15239125931962	0.447662951365488	-1.15951516930389	0.0313665515451183	0.876451269194974	Down	1.605912	0	2.911295e-12	1.119816	2.206594	3.716974	0.5997491	1.987689	0.5205417	0	0	0.8797108	1.744207	0.4040467	0.5500486	0.8736062	Chr2:176633031:176637749:-	2	383	intergenic	;TALNEC2
LINC01117:9	3.43132570126	0.796609809235318	-2.03391920542301	0.325281349277987	-1.62023999023207	0.0419597422315993	0.923500391055213	Down	0.01339851	0.01103157	0.01463631	0.009237303	0.02962067	0.02461291	0.003823874	0.02208314	0.004543936	0	0.002574953	9.493478e-15	9.990783e-28	0.01931592	0	0.04734988	Chr2:176637736:176825541:+	10	8383	undefined
LINC01128:44	8.12635023714668	0.877320079604055	-2.06972827525751	0.284043899811401	-1.81581417520768	0.038477797349325	0.909744282330686	Down	0.09577125	3.806001e-09	0.124224	0.4006969	0.6215829	0.2116425	0.1038911	0.0002288738	0.2372462	1.020113e-14	0.1271283	0.003511056	0.0001297758	2.567928e-06	1.499464e-17	4.088946e-09	Chr1:849214:854808:+	5	2073	intergenic
LINC01128:47	11.4828708051461	0.706265851245216	-3.05599636541297	0.224012963165307	-2.15834587442068	0.00224313975053558	0.31348378394508	Down	0.08377023	0.1041366	0.3104508	0.05329004	0.2428369	0.06736973	0.07780371	0.1035739	2.882676e-09	0.2272325	0.000387486	0.0199029	0.06658029	5.489368e-07	0.008092694	0.03932111	Chr1:850088:857699:+	5	3526	intergenic
LINC01128:49	6.74048584708766	0.840580066570613	-3.33927991866715	0.142899013668346	-2.80693213633115	0.000839958783283209	0.185103129392199	Down	0.0941895	0.01294625	2.159551e-05	0.2689896	2.560131e-12	0.1924474	0.1522972	0.09020895	3.719282e-09	5.835046e-09	0.0001194919	2.294405e-07	0.0003657942	2.530216e-13	0.009461309	0.07693448	Chr1:851785:857699:+	4	3404	intergenic
LINC01128:52	2.12016692785877	0.903404164372303	-1.98375105932808	0.288745632898669	-1.79212896807496	0.0472835984343561	0.950327819380415	Down	0.1453501	1.506281e-24	0.1581889	0.0542986	0.4334964	0.03049655	0.08285146	1.045003e-23	2.120181e-25	3.80605e-20	1.086346e-26	8.093607e-28	0.1601963	4.422711e-27	1.700597e-17	0.02822609	Chr1:854875:857159:+	2	973	intergenic
LINC01132:2	21.0462664705353	0.602969108596353	2.11333430900693	2.41877287362997	1.274275304468	0.0345721641636959	0.89454380342773	Up	0.05071416	0.001406319	0.05015802	0.3503245	0.05217605	0.01110916	0.156698	0.139766	0.111381	0.07471635	0.6918413	0.2894105	0.3407949	0.1276708	0.2543003	0.06898068	Chr1:234725401:234731643:+	2	3574	intergenic	ENSG00000227630;XLOC_000626;linc-GGPS1-2;RP4-781K5.8;ENSG00000227630.1;OTTHUMG00000038017.1;
LINC01132:3	4.61155298786653	0.66117560604243	2.4326797798456	3.04919523717693	1.60842852774658	0.0149875491017208	0.713858840961084	Up	0.04870721	8.088265e-29	0.140905	0.07566022	1.119755e-27	7.474488e-27	0.04161996	0.1912559	0.2097198	0.2403894	0.3526883	0.1680521	0.1041713	0.04570298	0.07425804	0.7349007	Chr1:234724969:234727108:+	2	940	undefined	ENSG00000227630.3;LINC01132
LINC01133:10	13.2097162738745	0.719237231672257	-2.00246387381788	0.368504317326193	-1.44024657312848	0.0452348647546732	0.938728514377039	Down	0.7831607	0.04396268	0.4387454	0.4326218	0.1629951	0.003260361	0.6714756	1.659471	0.3766148	0.2400371	0.05208656	0.1035083	0.1452715	0.04299887	0.004243691	0.1106902	Chr1:159961257:159979061:+	3	1080	undefined
LINC01138:9	14.9546830018748	0.604080699377657	-2.67985684751612	0.325594943845371	-1.61884979867954	0.00736536509995828	0.53428836009578	Down	0.6859142	0.7919927	0.2256787	0.3463779	0.6838675	0.06040067	1.05022	0.5923114	0.06916286	0.3920088	0.02658494	0.1326872	0.0946765	0.4146259	0.1299581	0.4723609	Chr1:148432959:148459757:-	3	1050	antisense	ENSG00000274020.1;LINC01138;FLJ39739;ENSG00000274020.2
LINC01146:1	9.49855667964461	0.858595229990223	2.36915865187911	4.09580865345398	2.03414831759347	0.0178286038637425	0.765773206080422	Up	7.93503e-26	0	0.1719759	0.0865192	0	0.752038	3.146307e-07	0	0.3355688	1.402961	1.011924	0.4144091	0.3042884	1.524358e-05	0.09546945	0.5913868	Chr14:88024539:88084749:+	3	919	intergenic
LINC01146:2	18.6291712008324	0.806330377534392	2.16901197538049	3.36111579192763	1.74894024498516	0.0300817747451781	0.866965482675344	Up	0.04341399	0.03221886	0.04440114	0.05395628	0.0006027259	5.996445e-15	0.1319119	0.001531136	0.05411111	0.4655155	0.3508714	0.2570101	0.4148093	0.005462041	4.063238e-05	0.5833753	Chr14:88024546:88100116:+	3	3905	intergenic	XLOC_010897;linc-SPATA7-3;
LINC01184:42	82.0808696268158	0.527644849333391	-2.00150544862672	0.480935710712965	-1.05608404088061	0.0453379471870218	0.938728514377039	Down	0.7347864	0.7273209	1.329401	0.8911038	1.149592	1.310595	1.505991	2.8605	0.3024425	1.194112	1.451358	0.2390703	0.501271	4.731393	0.07458347	0.8572911	Chr5:127940633:128083072:-	5	1911	undefined	FLJ33630
LINC01184:49	45.4296824138558	0.655186741589012	-2.82068490369827	0.277762674405733	-1.84807535110338	0.00479212474733739	0.4246743432676	Down	0.7795111	0.1527905	0.02979785	0.7237953	0.9727851	0.3602458	0.2584698	1.593411	0.01526608	0.2108078	0.4430243	0.1486984	0.02500776	0.04081676	0.06923954	0.3321543	Chr5:128021713:128083072:-	4	3244	undefined	FLJ33630
LINC01197:25	31.4582564368522	0.543784255508831	2.94070168518458	3.02955789657571	1.59910727655166	0.003274697398302	0.365679437724289	Up	0.1083667	0.01633527	0.01072779	0.06129135	0.01429776	0.358188	0.07489311	0.001676288	0.313733	0.07590418	0.131954	0.0911402	0.4560363	0.1833438	0.1212442	0.1526697	Chr15:95248519:95327110:-	5	8054	undefined
LINC01198:16	3.53957130068563	0.636692466076897	2.21383259603139	2.65650703806939	1.40953053504865	0.0268402968742601	0.853946356587982	Up	0.04935864	2.682899e-100	0.05492921	0.04054537	0.05464527	0.06889778	0.04449664	0.04259731	0.2342776	0.08605348	0.05466399	0.09108798	0.1944143	0.2919093	0.2921928	0.2054922	Chr13:46455203:46466776:-	6	935	undefined	LINC01198
LINC01214:2	2.64786608089603	0.850833450674295	-2.2092467323935	0.271740024288912	-1.87970102071327	0.0271574840128129	0.853946356587982	Down	0.06697296	0.05357954	0.8885902	0.04981957	0.6263064	0	0	0.3654511	7.991802e-07	0	0.07327539	0.08557468	0.07053095	0	0	0.07843546	Chr3:150265407:150323747:-	4	484	intergenic	;LINC01214
LINC01224:13	2.39269525402437	0.842312843985488	-2.07108711948918	0.298436669473025	-1.74450328175864	0.0383506553367087	0.909744282330686	Down	0.04567534	0.001668493	0.1012382	0.05817173	0.05877972	0.01028148	0.01813544	0.02922794	0.04823374	0.005819086	1.243886e-05	0.006888822	0.01396797	0.003599517	1.39491e-13	4.521084e-07	Chr19:23399470:23408098:-	8	2773	intergenic	ENSG00000246181;AC022409.1;
LINC01224:15	8.64387055373705	0.784041251165574	-2.44216596185824	0.265216262027214	-1.91475885628931	0.0145994333821028	0.710068535314697	Down	0.1526	0.003447224	0.5441854	0.1659504	0.1972129	0.02567799	0.02713108	0.0767144	0.124389	0.0172702	5.57147e-05	0.01787419	0.04596754	0.0075599	3.527089e-13	1.211544e-06	Chr19:23399470:23408091:-	8	2766	intergenic	ENSG00000269416.1;CTB-175P5.4;ENSG00000269416.5;LINC01224;
LINC01235:1	6.18887888857133	0.799999865974954	-2.01930237739547	0.326365026094038	-1.61544163127928	0.043455800946735	0.928075776308401	Down	1.366868	0.3469239	0.6186735	0.1275115	1.93469	1.807451	0.1296099	0	0.1617045	0.1270589	0.8491664	0	0.1532663	0	0	0.6199458	Chr9:13416399:13433053:-	3	395	intergenic	ENSG00000270547.1;RP11-536O18.2;ENSG00000270547.5;LINC01235;FLJ41200
LINC01235:2	15.9728586468778	0.595713467489492	-2.79115513983759	0.315841202621165	-1.66272870665377	0.00525202919472419	0.444850445602115	Down	0.5602173	0.1309373	0.1760773	0.06392137	0.4571942	0.5384429	0.2846926	0.1863972	0.04314136	0.09057999	0.2913135	0.01927411	0.04495684	0.06790388	0.01176249	0.5109457	Chr9:13406380:13431329:-	3	2328	intergenic	ENSG00000270547.1;RP11-536O18.2;ENSG00000270547.5;LINC01235;FLJ41200
LINC01237:5	2.72222043137094	0.916179928039797	-2.04654537106309	0.272626216819289	-1.87500379079076	0.0407027433270388	0.9222736992722	Down	0.7725161	0	0.3923969	0	0	0.5373999	0.9701487	0.8694726	0	0	7.627543e-62	3.414239e-29	0	0	1.966968e-24	0.7408747	Chr2:241881384:241887863:+	3	291	intergenic
LINC01270:13	2.58613324024795	0.883407329822031	2.08933727099751	3.59436236113026	1.84573585966956	0.0366773735919659	0.904296987313994	Up	9.440262e-07	0.004400425	1.024184e-09	4.008112e-06	5.41099e-10	4.707508e-14	0.00871572	0.0001875946	4.861345e-06	0.02541329	1.953051e-17	0.01053367	0.001034918	0.004531585	0.02793718	0.01647997	Chr20:50308873:50321497:+	4	10599	undefined
LINC01278:5	17.7555307944977	0.703455804894997	-2.16842032793988	0.347386147981026	-1.52538786714162	0.0301267204295193	0.866965482675344	Down	0.6433514	0.8854391	0.5565783	1.609612	1.005754	0.1507252	1.670447	0.1167744	2.647752e-06	0.6757685	0.04418045	0.02968681	0.2682476	0.285016	0.2750389	1.586667	ChrX:63426559:63561064:-	3	799	intergenic
LINC01320:1	4.58806737794617	0.905476642476721	2.60714705038828	5.13623338195896	2.36071075762867	0.00913001416294331	0.582910923464373	Up	2.339901e-48	6.599621e-21	6.109593e-06	0.0001927854	0.008612359	2.476191e-28	1.686679e-34	5.55432e-83	0.1905955	0.2687003	0.01005295	0.002502771	3.829503e-06	0.0577986	0.00890894	0.03334705	Chr2:34677403:34725051:+	3	3773	intergenic
LINC01336:7	2.10339731254746	0.914524468068131	2.11318178125739	3.81731024680399	1.93255644443568	0.034585212040347	0.89454380342773	Up	0	0	0	0	0	0	0	0	0.1968883	0	0	0	0.2289919	1.7438	0.1577395	0.3833563	Chr5:75053648:75054060:-	1	413	undefined
LINC01370:2	26.232296555067	0.832489785064808	5.5333945466108	24.3608815625042	4.6064944367868	3.14091852273249e-08	4.88844706581778e-05	Up	1.341576e-20	8.094503e-49	1.564444e-37	1.811244e-41	3.509633e-46	9.604115e-122	8.465453e-33	4.079173e-37	0.02837234	0.7720132	0.1226854	9.78856e-36	0.02379477	0	0.0143839	0.04667436	Chr20:40004291:40020130:+	4	10856	intergenic	HI-LNC25
LINC01376:3	17.2350853012198	0.709816377289678	2.51652284730731	3.44921756222814	1.78626913084238	0.0118519215637554	0.661957011034789	Up	0.2278924	5.99246e-05	0.9724927	0.2154556	0.504238	0.07958015	0.5505722	4.410855e-05	0.1211985	1.328471	1.584545	1.439762	1.187265	4.187353	0.8819053	1.372995	Chr2:19022449:19306054:-	5	571	intergenic	ENSG00000236204;AC092594.1;ENSG00000236204.1;OTTHUMG00000151766.2;ENSG00000236204.5;LINC01376;
LINC01410:18	16.7758261102431	0.671095355860971	-1.96868100775852	0.400209499913439	-1.32117268147844	0.048989733589365	0.954947252113339	Down	0.06256025	0.05798347	0.1259268	0.03532989	0.2718467	0.02279034	1.805182e-09	0.03061809	0.02911818	8.253197e-05	0.2253707	0.0002396142	0.2271355	0.001897562	2.740396e-05	0.04358252	Chr9:62802754:62813485:+	3	7682	undefined
LINC01426:1	23.7669812917321	0.743554120461953	1.97668542791163	2.76978231408051	1.46977259478079	0.048077198978272	0.954719624367567	Up	0.3816231	0.1735539	7.860694e-08	0.008996453	1.11878e-17	0.7627627	2.676213e-05	1.321781e-08	0.09948284	0.1746481	0.1262916	0.01454285	0.1919747	2.660519	0.02778577	0.1740226	Chr21:34745757:34784886:+	3	2632	intergenic	ENSG00000234380.1;AP000330.8;OTTHUMG00000086233.1;LINC01426;
LINC01428:2	12.0536071876807	0.841391467754999	4.29267645054874	12.2254980893865	3.61182133932452	1.76532159319326e-05	0.00999091779856788	Up	0	0	0	0	0	0	0.01218045	0	0.1914153	1.169655	0.09236969	0	0	0.05628297	0.04984468	0.07552704	Chr20:7254051:7258266:-	3	3089	intergenic	XLOC_013647;linc-FERMT1-3;
LINC01436:3	6.12445097374787	0.906348200676819	-2.07405956985648	0.271717584779931	-1.87982015923596	0.0380737788093491	0.909744282330686	Down	0.4078386	0.4995743	0.03484279	0.8763195	0	0.01417745	0.3859853	5.496869e-05	0.01132952	1.218778e-11	0.0005565035	0.03281833	0.08996579	0.01072517	2.274429e-05	0.03337821	Chr21:36005338:36007838:+	2	1048	intergenic	ENSG00000231106.2;AP000688.8;LINC01436
LINC01446:8	8.2894032823942	0.790621890662048	2.14441759436194	3.23871942962011	1.6954234928234	0.0319994417437489	0.876606764452969	Up	0.01049581	1.819832e-13	0.3399345	4.075519e-07	0.1563477	5.481142e-09	6.679927e-15	0.00770267	0.08376868	0.2668102	0.1435452	0.04331976	0.6039479	0.001496726	0.1585733	0.08799581	Chr7:53762166:53764366:-	1	2201	intergenic	FLJ45974
LINC01506:5	3.39544693661586	0.862557921143667	-2.14167760259368	0.277907951639977	-1.84732098065316	0.0322194342452331	0.876606764452969	Down	0.006290092	0.1012393	0.8629744	0.04294389	7.422987e-30	0.06575491	0.186737	0.00870735	1.43726e-28	0.04509453	0.05765081	0.02033442	2.995903e-12	5.826057e-23	7.144718e-13	3.630171e-11	Chr9:68543541:68546615:-	4	994	undefined
LINC01506:6	2.45647806723622	0.9125229660833	2.52078427849105	4.92551148171707	2.3002735466648	0.0117093612524854	0.659688148354279	Up	0.01251808	0.04282365	0.0002194853	1.589032e-29	0.009429114	1.095469e-10	6.241303e-24	0	0	1.356663	0	0.3485143	1.049789	0.1255402	6.587985e-08	0.2209484	Chr9:68543541:68546615:-	4	364	undefined
LINC01544:4	19.8238369251646	0.719910918887793	2.33663191891841	3.20909574066384	1.6821668318511	0.0194583313009106	0.784063699118568	Up	1.411981e-08	0.05504862	0.002355006	0.01185667	0.1899903	0.2287978	0.1232922	0.04149279	0.1816077	0.02122302	0.3199303	0.253835	0.5549828	0.1050494	0.1462373	2.435101	Chr18:61750497:61753635:+	2	2502	intergenic	TCONS_00026194
LINC01554:3	17.0506434107827	0.673303444289505	6.54735081675435	21.2347299425713	4.4083538558924	5.85666761993743e-11	1.82303421339602e-07	Up	0.007929095	0.006298366	0.01213235	0.0001159596	0.003565054	0.0004459426	0.03004572	0.0008282936	0.378269	1.522189	0.532652	0.1318159	0.05748831	0.006744209	0.5262286	0.4260589	Chr5:95852232:95860133:+	4	2052	intergenic	ENSG00000236882.7;LINC01554;FLJ38821;FIS
LINC01555:1	16.7735592212767	0.526038731175524	-2.42427079721671	0.413150599360696	-1.27526033419376	0.0153391626636994	0.723439069415612	Down	0.2593503	0.02150083	0.288132	0.1382252	0.2764226	0	0.561312	0.05415082	0.06781338	0.01136574	0.1465216	0.06788362	0.0871787	0	0.5052257	0.02641988	Chr1:84628230:84635020:-	3	2884	intergenic	ENSG00000180869.4;LINC01555;FLJ35487
LINC01569:14	4.17686410895991	0.898295495767597	-2.55910527468584	0.203227460264411	-2.29883274144539	0.0104941956496439	0.631223333496215	Down	1.065689e-18	0.1571433	0.01743979	0.4600322	0.12229	3.81166e-12	1.320172e-05	0.1137817	0.006544018	0.001309603	0.008100511	0.101973	9.354862e-06	2.514784e-06	2.623101e-05	1.526682e-10	Chr16:4246011:4252035:-	3	1653	intergenic	XLOC_011867;linc-SRL;TCONS_00024567
LINC01579:12	3.91457573418287	0.74089904805573	-2.70587146842151	0.249173475159601	-2.00477759511466	0.00681254079857173	0.510981599295281	Down	0.1654738	0.3095636	0.04069212	0.07037327	0.05861822	0.03367924	0.1504296	0.1021388	0.06206383	0.07630449	0.007910427	0.01328211	0.0797594	0	0	0.0105215	Chr15:94064369:94070876:-	3	1388	undefined
LINC01579:13	3.26736602257095	0.858984228571209	-3.59575150509502	0.117546718310882	-3.08869383273781	0.000323456453190167	0.0970447300884523	Down	0.4284909	1.124506e-14	0.04148605	0.06698322	0.3565179	0.04491767	0.1409025	3.753455e-05	0.01172444	2.736712e-29	0	1.277922e-20	0.01959456	0	0	0.01054378	Chr15:94064373:94070876:-	3	1433	undefined
LINC01592:11	6.02039661723861	0.855569282499907	2.98885090967999	5.88551649888575	2.55716902829411	0.0028002873669551	0.336873217448869	Up	0	0.03668184	0	0	7.188199e-07	0	0.2811654	0	0.04189069	0.3074991	0.5993328	0.2341291	1.663011	0.6297471	0.04046872	0.09364858	Chr8:69068074:69104201:-	3	866	undefined
LINC01612:4	8.84224214972952	0.869516810534689	2.23423288797281	3.8442523820742	1.94270305474183	0.0254677535376549	0.838584356703218	Up	3.714737e-10	0.005829381	0.02209123	0.0003476555	0.2354062	0	3.767017e-11	0.03932506	0.7835441	0.2977371	0.00836831	0.3196878	0.3224299	0.9824797	0.02090006	0.08883143	Chr4:170226610:170283976:+	3	1494	intergenic	RP11-789C1.1;TCONS_00008319
LINC01614:14	254.161416342037	0.517156839711354	2.8043173499497	2.73259546496295	1.45027189824771	0.00504232477505297	0.434477410201969	Up	0.3235545	5.873389	0.06742411	0.5890653	4.12993	4.946464	2.640956	0.1145365	1.620204	8.489107	1.819546	4.076038	10.20413	5.00746	1.727538	4.923623	Chr2:215718043:215720946:+	2	2170	undefined	LINC01614
LINC01629:11	9.80847521755106	0.578595287125317	2.75792626981649	3.02245978074721	1.59572314195492	0.0058169316440883	0.469617920513289	Up	0.00957689	0.01701751	5.674089e-26	0.008491237	0.0235902	0.1142508	0.1515808	0.008619758	0.04097195	0.05058552	0.02627023	0.01602038	0.5145599	0.1824606	0.2406937	0.04492833	Chr14:76959636:76973068:+	3	3547	undefined	linc-KIAA1737-2
LINC01647:3	3.33488267001679	0.916463494333737	-2.94568756016122	0.153934113076498	-2.69961511460077	0.0032223771486182	0.363093374456517	Down	0.1988047	5.1083e-19	0.07176383	4.508072e-19	0.2282842	0.1665106	0.5733257	3.63532e-30	0.000234586	0.008416191	3.800514e-10	3.593999e-24	4.268714e-20	1.724603e-06	0.001604207	3.985567e-06	Chr1:11609531:11613354:+	3	1284	intergenic
LINC01694:12	48.1254287156165	0.593145587210344	2.250968129666	2.52302029808305	1.33515181306251	0.0243875560088013	0.830670132604338	Up	0.6085909	0.006822762	0.2561315	0.01451485	0.02391402	8.12559e-07	2.651513e-07	0.0611062	2.31141	0.1435116	0.3292247	0.06486846	0.2886286	0.007238109	0.001015094	0.05013597	Chr21:45593654:45602954:+	2	6619	undefined
LINC01694:3	7.25802560601746	0.880879833997685	-2.82267172228595	0.178446733982062	-2.4864345981572	0.00476253092957334	0.423559090029412	Down	0.5553645	0.0006470489	0.0008587433	0.009887804	0.1008628	0.2039058	0.1717241	0.0001007443	0.1687626	1.692688e-07	0.001884052	3.22394e-10	3.271463e-05	0.0008854612	0.003521009	5.692007e-06	Chr21:45590771:45599428:+	2	3224	undefined
LINC01697:9	31.1246623283643	0.800035647389191	3.05819771294773	5.45155267459932	2.44666718712228	0.00222672608673291	0.31348378394508	Up	3.14702e-16	0	0.001046634	1.45383e-32	0	0.3898716	1.544534e-10	0	0.01192768	0	8.228286e-09	0.00351349	0.0322151	1.970496	0	0.03184787	Chr21:28090132:28109095:+	2	6936	undefined
LINC01705:2	27.3483719906402	0.598083087249846	-2.18698831620484	0.403880186140262	-1.30800072393513	0.0287433769410388	0.857206673755387	Down	0.7888734	5.498142	0.4300015	2.167781	3.093896	0.2511481	2.505076	0.1638629	0.1111597	1.104951	0.3184612	0.2645288	0.6859465	1.284777	0.4207219	1.026407	Chr1:222041705:222064763:-	3	562	intergenic	XLOC_001215;linc-DUSP10-2;ENSG00000232679;RP11-400N13.3;ENSG00000232679.1;OTTHUMG00000037425.1;LINC01705
LINC01714:13	3.17990481143677	0.817575437596551	2.63707982807753	4.45681072982716	2.15601169441753	0.00836231500893099	0.570161203774947	Up	0.06301828	3.636483e-22	0.04260874	9.959313e-35	0.0008446331	0.02499419	2.581489e-51	7.056005e-14	0.1854707	0.1161632	0.1504797	5.64942e-37	0.1075513	0.07613799	0.0177284	0.2669468	Chr1:8201369:8204758:+	3	1690	undefined
LINC01714:4	18.8341079796677	0.54201929180026	2.23008882197718	2.31137471278481	1.20875116393975	0.0257415467618391	0.838584356703218	Up	0.06302344	0.01974557	0.02982287	0.01820253	0.01247552	0.07692531	0.0030464	0.07566928	0.05559555	0.02392916	0.1123225	0.1123346	0.1436647	0.07241764	0.08690825	0.1943895	Chr1:8026493:8127110:+	3	8682	undefined
LINC01798:4	10.4338464033505	0.728746965703024	-3.42554321283139	0.177223985641371	-2.49635422223546	0.000613571321925452	0.146991374201861	Down	0.4878977	0.07796857	0	0.2157684	0.09445446	0.6631589	0.4334311	0	0	0.02072331	0	0.02062736	0.136984	0.02633382	0.02189602	0	Chr2:66665775:66693962:+	3	2398	intergenic	XLOC_001508;linc-ETAA1-6
LINC01798:6	1.49127889201607	0.9200842169377	-2.46692524799058	0.207361650974268	-2.26977898504125	0.0136278803865367		Down	0.08788306	0.4130323	0	0.1088574	0.06800514	0.3676859	0.4165338	0.02379019	0	0	0	0	0	0	0	0	Chr2:66691416:66697585:+	2	446	undefined
LINC01819:2	55.6937448313904	0.747392795433357	-2.10949625733752	0.335265908489604	-1.57662230472769	0.0349017687325974	0.895870844274539	Down	0.02694147	0.6933102	1.001018	0.0218108	2.505509	0	4.490299	0.04933757	0.0004483013	0.4593961	1.222938	6.105248e-59	1.46618	1.840159e-33	6.415383e-55	0.01984399	Chr2:43027853:43039556:-	6	2169	undefined
LINC01819:3	57.0904793385957	0.790559186029417	-2.90271756219592	0.203800566486883	-2.2947700332429	0.00369940103686729	0.382250973527258	Down	0.06839829	2.839187	2.449551	0.4488962	3.53699	0	15.2989	0.3395545	0.00401434	0.204315	2.463895	0	4.293335	0	0	0.004448827	Chr2:43032501:43039556:-	4	812	undefined
LINC01819:5	23.4344406957538	0.786991597850809	-3.05330118090452	0.189081172992829	-2.40292237507981	0.0022633864856048	0.31348378394508	Down	0.07285795	1.438273	1.282695	0.4591957	2.303167	0	3.563435	0.06679748	0.004142895	0.04699859	0.5543606	0	4.509695	0	0	0.004943319	Chr2:43032501:43039547:-	4	803	intergenic	ENSG00000231826;AC016735.2;ENSG00000231826.1;OTTHUMG00000152373.2;ENSG00000231826.5;LINC01819
LINC01819:7	5.25212703352515	0.917966211516765	-2.50419377480084	0.203236964623651	-2.29876527235779	0.0122730796111645	0.672701424759748	Down	0.002318513	0.4242225	1.6409	0.005059389	0.2590324	0	0.3783485	8.018779e-07	2.128986e-29	0.000140943	0.01824268	0	0.01357742	0	0	4.165864e-21	Chr2:43033233:43039541:-	3	786	intergenic	ENSG00000231826;AC016735.2;ENSG00000231826.1;OTTHUMG00000152373.2;ENSG00000231826.5;LINC01819
LINC01833:7	19.8281943089406	0.772277193966235	2.034792497105	2.97197883136002	1.5714238399678	0.0418717563384172	0.923500391055213	Up	0.0241217	0.0008468761	0.00220946	0.03236509	0.06767531	0.001060598	0.03193263	1.485429e-24	0.1287841	0.005149059	0.2231362	0.03621539	0.1183925	0.2537956	0.003827628	0.0258491	Chr2:44927816:44939232:-	1	11417	undefined
LINC01857:2	7.49322100639248	0.705425141446205	3.17571509854146	4.72472143710482	2.24022927258146	0.00149467665451068	0.255153050794503	Up	0.01080178	0.005189778	1.663112e-05	0.02348661	0.005861757	0.07556213	3.124986e-20	1.721329e-43	0.06457746	0.01070451	0.05101231	0.1351469	0.1178842	0.04933992	0.02216586	0.1045881	Chr2:207662254:207679116:+	13	5937	intergenic
LINC01876:4	9.64216409366838	0.770049818416819	2.99077097580115	4.93497455758612	2.30304264684197	0.00278274112080015	0.336873217448869	Up	0.1163342	7.683692e-13	0.06235338	0.08788798	0.01023546	6.213603e-08	4.81858e-13	2.144926e-09	0.4393065	0.04420939	0.5060984	0.0599959	0.4218557	0.455639	1.311619e-07	1.055519	Chr2:156020535:156254931:-	4	1757	intergenic	LOC101929378
LINC01876:7	18.9372611437464	0.717616262480341	2.00448438548928	2.71029632207694	1.43845059291502	0.0450181979032543	0.937327060356888	Up	3.836617e-22	0.195828	0.4206248	0.7219007	0.02732439	0.5518871	0.04471285	0.3569003	1.498959	0.01187415	1.782322	0.8179763	0.843088	2.227383	0.4530583	1.025259	Chr2:156011530:156254929:-	5	884	undefined	ENSG00000226383.6;AC093375.1;LINC01876
LINC01876:8	10.2525155811947	0.775069429529315	2.47229506870957	3.77427705258066	1.91620032853286	0.0134248658859997	0.687872449162891	Up	0.1460207	9.054753e-13	0.09257092	0.1374711	0.01124799	7.362563e-08	6.072871e-13	2.650855e-09	0.8526558	0.05795619	0.1875223	0.08832206	0.1462236	0.2584035	1.492122e-07	1.506302	Chr2:156020535:156254920:-	4	1746	intergenic
LINC01978:11	8.20924335643368	0.675499155001466	2.36505820408949	3.02638350528344	1.59759481839174	0.0180272375152708	0.76755122064451	Up	0.09814159	0.005347696	3.10523e-05	0.04680262	0.01199833	0	0.005804105	0.01100665	0.1739767	0.008452505	0.0320858	0.03922821	0.1029977	3.083973e-09	0.04162638	0.3518496	Chr17:79919374:79929959:+	2	5037	undefined
LINC02012:3	3.02833274981604	0.827009652765141	-2.01694060600047	0.314682891396145	-1.66802935021636	0.0437017118753252	0.929342467224037	Down	0.04077436	0.1756764	0.1292008	0.02555267	0.06630421	2.376643e-22	0.09786861	0.04943234	0.08766924	0.00190926	6.505564e-46	0.01824644	3.837796e-45	0	0.02690727	0.02006036	Chr3:197505262:197506986:-	1	1725	intergenic	ENSG00000272989.1;RP13-616I3.1;LINC02012
LINC02015:13	2.26840436508587	0.900000818453261	2.73655577458872	5.51324776257178	2.46290243687285	0.00620860692674326	0.483874852424795	Up	5.486058e-37	1.671201e-22	6.67458e-25	7.922419e-32	4.634507e-47	0.01412126	2.742543e-31	4.68523e-35	0.04441352	0.008699107	0.0474911	1.396716e-42	0.01134956	0.1115223	0	0.06037482	Chr3:177827783:177940796:+	7	4395	undefined
LINC02019:2	34.0165806729112	0.474711468935513	2.68925820658756	2.42270998325559	1.27662171359607	0.00716110044379847	0.525950595652493	Up	0.3352577	0.3405009	0.1592248	0.02009782	0.2007906	0.06674335	0.217484	0.2832054	1.28915	0.5001676	0.2112025	0.6859125	0.4287259	0.2241167	0.4732487	1.52213	Chr3:50669418:50672025:+	2	2414	intergenic	XLOC_002650;linc-DOCK3
LINC02086:5	27.4245242230852	0.410578804218619	-3.70118425256997	0.348775884341057	-1.51962780461296	0.000214595573938076	0.0712514530960797	Down	1.880676	3.746389	2.899664	0.05761808	1.09065	0	0.8669222	1.572602	1.04858	1.176267	1.267919	0.1315984	0.3098567	0	0.139919	0.8465991	Chr17:48680947:48704245:+	5	679	intergenic	ENSG00000244649.4;CTD-2377D24.6;LINC02086
LINC02158:3	3.82491935815619	0.874073742563265	2.05403067317435	3.47105512635943	1.79537427784124	0.0399727230591491	0.916798504747918	Up	4.476723e-08	2.224852e-08	2.16301e-10	0.0002772657	0.0002787139	2.50282e-07	0.003831256	0.05610471	0.01258431	4.226571e-07	0.01264727	0.01122343	0.1055817	0.06491211	0.002927872	0.118906	Chr3:42770600:42778283:+	2	5557	undefined
LINC02246:2	76.8392391052164	0.348913182048875	-3.45601860655932	0.433513717759924	-1.20585044923473	0.000548217476817452	0.140739294924827	Down	0.4681444	0.2602018	0.2868879	0.490688	0.1791831	0.08495722	0.6842784	1.285965	0.1781592	0.1522423	0.06914126	0.1427346	0.1423786	0.1004083	0.295831	0.7878096	Chr21:14818843:15014430:-	4	5929	sense-overlapping	ENSG00000235609.7;AF127936.9;AF127577.4
LINC02246:9	51.0615517426621	0.794263016599433	-3.32244320271126	0.160551298604926	-2.63889376066572	0.000892328356621237	0.186729081820017	Down	0.4949189	1.871526	0.9237164	0.7962818	1.554186	0.7314676	0.9762009	3.54134e-05	0.008699417	0.02635714	0.6014371	2.641974	2.958237e-05	9.832513e-08	0.003784357	1.201729e-09	Chr21:14822688:14857708:-	3	1997	intergenic
LINC02263:7	11.1721590324481	0.816916826348728	2.18822333479904	3.45239242632379	1.78759646200626	0.0286533381517984	0.857206673755387	Up	3.148147e-24	0.02149915	0.0006448427	0.0002199265	0.1658198	4.330508e-05	0.0319169	1.590135e-25	0.01770501	0.5785193	3.253818e-05	2.519599e-12	0.3259234	0.001298853	0.06388746	0.5545524	Chr4:117325500:117338915:+	7	3221	undefined
LINC02335:2	12.9059713826394	0.590014752539828	2.24732815868607	2.50699091391502	1.32595676742295	0.0246190625638797	0.833432026490285	Up	0.02482566	0.01214589	0.003068676	0.002481558	0.03685869	0.05086599	0.00254527	0.002440563	0.01087544	0.01928159	0.04753174	0.02429957	0.07632709	0.06018839	0.02657031	0.04551094	Chr13:55039418:55055415:+	2	15454	intergenic
LINC02348:5	9.54811856876456	0.675705516105147	2.21156718302687	2.81740730397374	1.49436814480838	0.0269965850280649	0.853946356587982	Up	0.1382377	0.1216066	0.02671731	0.01157029	0.0206495	0	0.002735236	0	0.0516387	0.1663744	0.3390601	0.09105177	0.1577635	0.01621089	0.01056932	0.02105995	Chr15:101602707:101614327:-	3	3947	intergenic	XLOC_011616;linc-PCSK6-2
LINC02397:9	5.0927985961478	0.913265220355406	-3.08186595639237	0.142145369528565	-2.8145609917705	0.00205707446657822	0.303108096844562	Down	0.1298441	9.767712e-07	0	0.309606	2.307748e-29	0.8946207	0.01151082	0.0299737	2.89718e-21	6.173764e-21	1.082228e-09	5.210819e-17	4.87661e-10	8.923279e-15	0.001100315	1.555864e-24	Chr12:92466679:92483680:+	2	1987	intergenic	XLOC_009835;linc-C12orf74-2
LINC02398:6	2.43112102079861	0.904266685291877	2.65128579014393	5.26878172577137	2.3974694132149	0.00801859593294359	0.559125107750922	Up	1.339645e-20	0.005243035	3.883213e-14	9.560998e-08	7.502397e-27	1.101616e-06	1.368084e-24	3.701727e-31	0.07361519	0.01109473	2.39353e-25	0.03101668	0.01919038	0.04109498	5.574688e-19	0.006805168	Chr12:19775453:20129495:+	13	7081	undefined
LINC02413:7	12.4275758586514	0.777489496493341	-2.30994873639233	0.287979719319212	-1.7959608799831	0.020890992405947	0.792040142285389	Down	0	0.01587605	3.148681	0	0.1022043	0.04306922	0	0.5386456	0	0	1.065815	0	0	0	0	0.2895124	Chr12:93003562:93019912:+	3	1050	intergenic	XLOC_009837;linc-NUDT4-4
LINC02446:2	1.98835424168205	0.910768651306346	2.47568232656706	4.77259479628071	2.25477385363044	0.0132981842623201		Up	0.0002208021	0.03904231	6.240527e-05	0.0003880701	0.000391019	1.514285e-05	0	0.002323466	0.02571603	0.4682637	0.002856266	0.1408463	0.07628008	1.427652e-12	0.1282576	0.05001759	Chr12:10553363:10558049:+	2	868	intergenic	ENSG00000256039;RP11-291B21.2;ENSG00000256039.1;OTTHUMG00000168797.1;LINC02446
LINC02474:3	27.0951012849992	0.605495376232112	2.02837729910392	2.34270139254464	1.2281730758616	0.0425217551618841	0.923500391055213	Up	0.08600404	0.5754655	0.6384728	0.8881046	0.2112613	0	0.07376225	0.1030977	0.9265219	0.4533929	2.58115	1.2307	0.9190697	0.09163348	0	3.407082	Chr1:221966410:221984964:+	3	1148	intergenic	XLOC_000575;linc-MIA3-2;ENSG00000228437;RP11-400N13.2;ENSG00000228437.1;OTTHUMG00000037424.1;ENSG00000228437.5;LINC02474
LINC02484:5	5.53236289390541	0.908393477696617	2.23884776972381	4.09469135908252	2.03375471157272	0.0251658228737431	0.838584356703218	Up	4.307364e-10	1.124626e-09	3.794823e-05	0.003721182	0.04288563	1.781351e-06	1.376494e-07	3.583338e-08	0.03969938	0.2705276	1.652491e-10	0.005812479	0.008054181	0.4547267	1.03954e-10	0.2953978	Chr4:34121847:34335342:-	4	2494	intergenic
LINC02499:2	15.0635437252551	0.879996284549805	4.02372855422863	11.6387658244339	3.54086617775815	5.72839386352673e-05	0.0250260463139549	Up	0	0	0	0	0	0	0	0	0.1168733	2.398459	0.4862704	0	0	0	0.0289657	0.2080478	Chr4:73508176:73529855:+	4	1961	intergenic
LINC02532:12	24.7556274534701	0.844505958516325	4.80890523614593	16.6927428722558	4.06114912586559	1.51759123233044e-06	0.00125970189558309	Up	4.465407e-17	1.34084e-24	0.009147391	1.042372e-24	2.148509e-24	2.018671e-15	1.829122e-27	5.291439e-18	5.376505e-09	0.4201108	0.7588224	0.001028772	0.004210169	1.39311	7.935658e-26	0.03630196	Chr6:106742880:106787499:-	3	4805	intergenic
LINC02576:6	3.88588147025391	0.775602939499737	-2.87140985715883	0.213591490213958	-2.22707392572091	0.00408645312018576	0.391077719426997	Down	0.09101831	0.05486533	0	0.02806297	0.2902755	0.5070235	0.5597363	0.09754046	9.966624e-10	0.08831429	0.005020664	0	0.03703775	0.06262641	0.06136485	3.249414e-26	Chr2:65030747:65053017:+	3	1018	intergenic	ENSG00000232613.6;AC007386.4;AC007386.2
LINC02580:8	2.58178054022081	0.851734794264263	2.78226774609431	5.16853082203728	2.36975424630773	0.00539804862528563	0.451081231096855	Up	0.03848889	0	8.063022e-28	1.98384e-30	2.359884e-13	8.838959e-10	0.1012892	0	0.1757145	0.1865122	0.1337279	6.741418e-40	0.2149393	0.077028	0.2344786	0.1205724	Chr2:43097746:43102691:-	2	952	intergenic	XLOC_002070;linc-HAAO-6;ENSG00000230587;AC093609.1;ENSG00000230587.1;OTTHUMG00000152374.2
LINC-PINT:68	57.4365149371548	0.851952458278151	2.03650041652353	3.32879848325658	1.7350015361417	0.0417001313193342	0.923500391055213	Up	1.388174e-05	1.181891e-07	0.03705005	0.001113931	4.909617	0.002276854	1.116637	0.0004131319	2.065065e-06	1.909802	2.302739	3.803251e-06	3.343632	1.409854	0.5284326	6.528508	Chr7:130910961:130961249:-	3	1435	undefined	FLJ43663;PINT;LincRNA-Pint
lnc-AAGAB-1:8	2.71418919319995	0.905447346193911	2.32990163690741	4.31572594371801	2.10960325403067	0.019811350495789	0.784434289278468	Up	4.730302e-12	0	0.02201367	0	1.073014e-43	4.177109e-14	0	4.700568e-67	0.03168943	0.08192463	0.03469773	0.04461753	0.02337343	0.09525111	3.228633e-41	1.116912e-28	Chr15:66985562:67059231:-	7	3853	intergenic
lnc-AARS-1:1	4.30104632403842	0.848540335728637	-1.98490682841058	0.311159563527789	-1.68427350656957	0.0471548385374495	0.949272262942254	Down	0.07555754	7.971821e-24	0.0574235	0.1614266	0.00350459	0.5507394	0.04295861	0.2821743	0.04611231	0.002999755	1.193913e-08	0.0001444633	0.007661732	0.1338811	0.05105501	3.59937e-08	Chr16:70315640:70346747:-	5	1471	antisense	ENSG00000261777.1;RP11-529K1.2;OTTHUMG00000177044.1;ENSG00000261777.5;AC012184.3;LOC100506083
lnc-AARS-1:5	6.58681594177794	0.70502852087272	-2.09921051054495	0.358487996661813	-1.48000328124997	0.0357983478915397	0.896766330436287	Down	0.0918275	0.002284669	0.05655611	0.2780733	0.6988151	0.2185374	0.04019847	0.151981	0.041388	0.002873924	1.081484e-08	0.0003413009	0.4702543	0.1149238	0.04752237	0.03208498	Chr16:70315640:70346761:-	5	1485	undefined
lnc-ABHD4-12:3	6.84983381862553	0.706615322833822	2.39576659138685	3.23302661344335	1.69288538340731	0.0165856481818387	0.742834192489475	Up	0.3826074	0	0	0.0992725	0.07608058	0.0892332	0.5693788	0.02530281	0.2329421	0.1109504	0.274068	0.2026216	1.170955	0.2411676	2.847274	0.1369835	Chr14:21918203:22532569:+	3	460	intergenic
lnc-ACCS-2:1	5.32035446847822	0.779131695686784	-2.93320387206695	0.205135330410222	-2.28535210663856	0.00335483517565593	0.369064066979871	Down	1.555634	0.2755755	0	0.3062885	0.8578804	0.7944418	0.1462315	0.5512535	1.036505	0	0	0	0.1984081	0	0	0.1923246	Chr11:44203058:44203514:+	1	457	intronic
lnc-ACP5-3:1	2.26842379124755	0.900321153945499	-2.25097405102748	0.245432880636489	-2.02659955512243	0.0243871809454673	0.830670132604338	Down	0.05407469	8.160699e-42	0.07016877	0.0295065	0.1007349	0.2693874	0.2353926	3.438019e-39	1.251163e-41	6.254868e-34	4.802494e-15	6.420732e-40	1.31572e-28	1.625583e-36	0.02857209	0.03115278	Chr19:11595982:11597311:-	1	1330	undefined
lnc-ADAMTS15-1:6	3.19654316472143	0.791125801221544	2.04743960802152	3.07328657509596	1.61978230034875	0.0406149407877284	0.921863393867214	Up	0.01868657	0.0002626531	0.01372831	0.0164134	4.424437e-24	0.02785779	0	0.001569981	0.08722833	0.06177926	0.05904609	0.06545665	0	0.08445416	8.692947e-23	1.414296e-23	Chr11:130314530:130404630:+	8	3605	undefined
lnc-ADAMTS15-5:12	13.3687668037675	0.887552492784225	2.61078576645092	4.98367301739171	2.31720941513908	0.00903344638161073	0.582910923464373	Up	1.398997	5.984555e-20	8.489473e-15	2.630886e-20	4.642162e-10	0.01041165	7.430882e-12	3.251398e-08	1.343457	2.44379	1.873586	2.696998e-14	1.590763	4.778492e-13	1.963335e-23	2.224514	Chr11:130755436:130759024:+	2	676	intergenic
lnc-ADGRL2-5:1	4.2779447829185	0.806069291159086	-2.58532419551404	0.235867664921957	-2.08395044169444	0.00972874726957539	0.604146939572516	Down	0.3751829	0.08655724	0.05734495	0.1581061	0.1566154	0.06858022	0.1842572	0.133181	0.05328997	0.1784172	0	0	0.1697065	0	0	0	Chr1:81992876:81996530:+	3	1215	intergenic
lnc-AGAP5-1:12	7.28203298395265	0.885013031824596	2.97256531153255	6.19351768472783	2.63075903865604	0.00295322371410895	0.345531982537719	Up	0.3096737	1.160679e-30	2.659509e-20	0	3.302663e-49	9.119913e-38	3.077061e-31	2.297673e-27	0.1591299	0.2778615	12.43335	0.2725127	0.1831206	1.715866	1.712538e-46	4.746847	Chr10:73705066:73718084:-	3	212	intergenic
lnc-AGR3-1:11	6.16333837531887	0.769205439897875	-2.20033213483547	0.30938873043243	-1.69250744769755	0.0277833389385391	0.854498746609618	Down	0.558572	0.09904438	0.160901	0.04941092	0.2751	0.3731655	0.1497545	0.1458227	0.05737882	6.522792e-28	0.1892116	2.876379e-08	0.1803044	0.6282374	1.430438e-36	4.668694e-17	Chr7:17285899:17299320:-	4	1116	undefined
lnc-AHSA2-5:3	1.89651370345664	0.903832145375469	1.96991833279576	3.43539386655651	1.78047551294526	0.0488477309938552		Up	0.06259867	0	1.946962e-65	0	0	0	0.04077167	0	0.331597	0.7932185	0.06820796	0	0.1014409	0.04848382	0.07680529	2.50833e-06	Chr2:61471188:61482720:+	3	545	antisense	ENSG00000270820.1;RP11-355B11.2;ENSG00000270820.5;AC016727.1
lnc-AIRE-3:1	23.2187293258282	0.558041713316966	2.32613500678616	2.45901470885782	1.29808036459352	0.0200113495465331	0.784926416670246	Up	3.209552	0.8509819	0.2166916	0	1.27501	1.684081	0.1820758	0.8302795	6.670155	5.535009	1.438867	0.7503173	2.298066	0.7889666	2.388095	1.648451	Chr21:44308144:44308525:+	1	382	intronic
lnc-AKR1C2-3:11	7.32197210862364	0.862319783230728	2.88189395833198	5.59878652721544	2.48511417344278	0.00395292740513553	0.384793389015441	Up	1.142516e-07	0.01017491	2.197365e-08	2.775491e-10	0.0004270347	3.011914e-07	0.002938723	0.0002248171	0.002095866	0.1269626	0.2366967	0.0001057045	1.289733e-10	1.317512e-05	0.01741947	0.008640458	Chr10:4754001:4764085:-	2	8653	undefined
lnc-AKR1C4-3:1	9.84074563472723	0.851634174044055	3.90139566118113	10.0043939699888	3.32256187152905	9.56396831451671e-05	0.0378034823758881	Up	0.2199224	1.059608e-18	4.57824e-05	1.345288e-10	5.530727e-06	0.01068384	6.210654e-07	7.110103e-08	0.1101062	0.154865	0.109427	0.2581062	3.848017	0.8237472	0.9496023	6.070773	Chr10:5224358:5253202:+	2	477	intergenic
lnc-ALCAM-8:3	16.5999357204754	0.644257336389951	2.75377378654426	3.42033815299254	1.77413896473947	0.00589124721587074	0.471780888061806	Up	0.0009619905	0.1615757	0.01928459	0.004951775	0.1849773	0.0007569835	0.01539819	0.01395777	0.01457395	0.3690474	0.03600405	0.167072	0.1631136	0.07265569	0.1081503	0.2127095	Chr3:105998157:106197920:+	5	4765	undefined
lnc-ALCAM-8:7	20.7567847893345	0.626685342102439	2.12441436372457	2.51636175797774	1.33133934229807	0.0336355099582547	0.887187379327592	Up	1.058571e-40	0.1364771	0.009579592	0.03893351	0.03522382	0.0001749784	0.04281931	0.003947507	0.0009198055	0.0800233	0.1694875	0.0714238	0.2730719	0.05198492	0.0564226	0.01852515	Chr3:105998472:106280458:+	5	10021	undefined
lnc-ALOX12-1:6	5.70112710843972	0.874892507573891	2.54885686088728	4.69126100826653	2.22997577046858	0.0108076649376122	0.638575859963242	Up	0	0.06020526	0	0	0.05822198	0.03510527	0	0	0.2630449	0.104597	0	0	2.013813	3.314417	0	0.02570178	Chr17:6853930:6895103:+	5	575	intergenic
lnc-ALOX12-3:1	7.0397744217269	0.753671972522224	2.01501532141837	2.86524910399092	1.51866057195589	0.0439030437403223	0.930445612954473	Up	0.04428396	0.0441802	0.03637544	7.863224e-06	0.001861716	0.6474735	4.977481e-16	0.03203219	0.4296355	0.02922348	0.06837836	8.592995e-06	0.2373212	0.9925012	1.22355e-11	0.9921588	Chr17:6950083:6951269:+	1	1187	intergenic
lnc-AMN1-2:3	14.7820537914292	0.538981679194108	2.44567759500194	2.49350555482243	1.31817541692155	0.0144580223368077	0.707335308902131	Up	0.8694521	0.2239132	3.111711e-29	0.1155913	0.5885456	0.3602208	0.07843692	0.03785693	1.472676	0.3203991	0.6225357	0.3313787	0.7683206	0.7457491	0.3117183	0.7989901	Chr12:31754469:31757089:-	2	1028	undefined
lnc-AMOTL2-2:1	2.99949120281264	0.833535528143899	2.43459409851403	4.08212589827762	2.02932067772091	0.0149085029346787	0.713858840961084	Up	0.02782919	0.015778	0	0.00268912	0	0	0	0.007757911	0.0848801	0.007947675	0.07217774	0.05533533	0.04123774	0.1239196	0.007826075	0.03672974	Chr3:134323750:134340492:-	2	3360	intergenic	XLOC_003261;linc-RYK
lnc-AMZ1-7:2	8.28227210300206	0.892944689386354	-3.82529808599376	0.0937017880768119	-3.41577961120792	0.000130613949225301	0.0471383849798324	Down	0.7568252	0.0002865782	1.116477e-28	0.5155287	3.465092e-23	8.113332	0.4391228	0.2605999	6.173253e-27	5.644807e-30	3.132683e-29	8.170827e-30	4.854525e-29	5.085919e-29	1.97032e-29	1.892396e-28	Chr7:3338126:3338601:+	1	476	intronic
lnc-AMZ1-8:1	1.74458903190107	0.887155720527572	2.34998650513639	4.24217451315344	2.08480397119434	0.0187740917133463		Up	5.012118e-32	9.82411e-41	0.02066423	7.718132e-25	2.218046e-20	0.01856194	2.011201e-24	4.76251e-44	0.1017606	0.01679981	0.0352836	0.03613994	3.710854e-28	0.05264102	0.1080024	0.2192975	Chr7:2844721:2846173:+	1	1453	undefined
lnc-ANKFY1-5:1	12.5459147680953	0.889114202225256	-1.97576301684684	0.295928600808316	-1.75667895850994	0.0481816239277259	0.954947252113339	Down	0.09638449	6.119226	3.698089e-10	0.0002440937	0.02108296	3.522399	0.359746	5.301007e-13	0.0001334701	0.0003921876	6.691583e-09	3.400578e-05	0.0006161491	0.3509462	0.2206743	4.050979e-09	Chr17:4271431:4271894:-	1	464	sense-overlapping
lnc-ANKRD30BL-4:2	89.149935597648	0.600388053380079	2.53292503058598	2.86937778751031	1.5207379284712	0.0113115142517349	0.651665055739738	Up	0.2575676	0.07477526	2.953855	1.0012	2.595869	0.4555635	1.639776	1.672376	3.493681	2.183932	6.901237	2.209319	8.256334	1.464604e-30	4.997195	27.40625	Chr2:132132016:132133018:-	2	737	intergenic
lnc-ANKRD40-5:1	39.695243451108	0.434203518233704	-2.44800414181907	0.478658285990698	-1.06293201102852	0.0143650004275394	0.706951068471512	Down	1.50202	2.560129	1.586263	0.6507428	1.85048	5.142505e-11	1.641868	1.849969	2.20268	0.8317897	1.161525	0.826813	0.6103889	0.002873155	0.3327493	1.12669	Chr17:50762851:50767557:-	3	940	intergenic	ENSG00000167117;C17orf73;ENSG00000167117.4;LINC00483;OTTHUMG00000132429.5;ENSG00000167117.8;FLJ20694
lnc-ANO1-2:1	8.9965798615955	0.7474930425479	2.25812196746823	3.22194185795923	1.68793045990708	0.0239380564317202	0.830637545242345	Up	0.6966606	0.0126703	0	0	0	0.04457354	0.08314018	0	0.649514	0.07134056	0.1245838	0.02872549	0.2716993	0.1078399	0.05268673	0.1168156	Chr11:70065489:70073911:+	2	2232	intergenic	XLOC_009196;linc-ANO1-2
lnc-ANXA2R-1:20	3.27235849678045	0.814477180302142	2.40110295493638	3.87888919543701	1.95564356435173	0.0163457368696473	0.73883544118925	Up	2.097507e-15	0.0067677	7.98452e-05	0.0253891	1.540308e-15	0.0184526	1.171461e-16	0.01481879	0.02310843	0.01080213	0.001051975	0.2551169	0.161759	0.05535758	0.07055309	0.01611756	Chr5:43014729:43018811:-	3	2276	intergenic	LOC648987
lnc-APBA2-2:1	1.70556506707183	0.919535900246746	-2.09069502205756	0.263802633276979	-1.92246912924909	0.0365554115167705		Down	0.2874533	0	0.654342	0.002707945	0.5922358	0.1524987	0.3184399	0	0.01048065	7.584417e-35	1.601939e-27	0	0.1384882	0	0	7.389875e-35	Chr15:28691351:28699604:+	2	375	intergenic	XLOC_011193;linc-APBA2-3
lnc-APELA-1:1	10.7681122889807	0.893749813526055	-3.83540830446276	0.0929181694818216	-3.42789545690987	0.000125355868942359	0.0459060565941561	Down	0.2875267	0.0002327185	1.266619e-14	7.539082e-20	0.2289534	2.236111	0.01295766	0.0283874	0	0	0	0	3.966515e-23	0	0	3.98686e-28	Chr4:164895216:164897517:+	1	2302	sense-overlapping
lnc-APOB-1:1	3.6032613469685	0.891766995736451	3.7322562914181	10.0442851086134	3.32830298031639	0.000189772270136809	0.0647579577681103	Up	0	0	0	0	0	0	0	0	0.2100638	0.4149393	0.08774915	0	0.01446919	0.01578422	0.1650286	0.1143906	Chr2:20999337:21000917:-	1	1581	intergenic	ENSG00000261012.1;RP11-116D2.1;OTTHUMG00000175749.1
lnc-APOB-1:2	30.283823760632	0.813060234238734	6.22340619891748	33.3589991927198	5.06000410185464	4.86475713205578e-10	1.34602424558281e-06	Up	0	0	0	0	0	0	0	0	0.6811056	5.996807	0.6356054	0	0.01420229	0.2566129	0.1368337	0.1002769	Chr2:20999313:21000917:-	1	1605	intergenic	ENSG00000261012.2;RP11-116D2.1;AC115619.1
lnc-APOC1-1:7	35.0663003884552	0.694877044479478	3.32954737197562	4.97130988940642	2.31362603729283	0.000869872654089708	0.185341863485989	Up	0.3292916	2.507873e-59	1.012706	3.930375	1.102664	7.095046e-69	2.498506	7.672223e-55	4.836681	14.70298	8.958313	3.83278	4.644408	0.2829906	5.702833	6.163953	Chr19:44926820:44931190:+	3	279	intergenic
lnc-APPL2-4:1	9.45607894291267	0.776014751262802	2.13009258111585	3.14483268777574	1.65298326450135	0.0331639707108262	0.883261175017105	Up	0.1945856	4.057004e-21	9.317339e-15	0.04951481	0.6690204	0.06522245	5.434275e-12	0.0008106714	0.2203286	0.1791926	0.1846693	0.1698568	0.2623045	0.4636601	0.5722752	0.01816071	Chr12:105478160:105479627:-	1	1468	intergenic
lnc-ARF1-3:6	16.684251828134	0.589382579957066	2.06769630646087	2.3273112771724	1.2186641836696	0.0386685894568498	0.909744282330686	Up	0.020521	0.01524077	0.003829637	2.042674e-11	0.02716841	0.07723154	0.02935374	0.0001384586	0.07303836	0.04312973	0.01802681	0.02439856	0.07632487	0.01896269	0.05084513	0.006598154	Chr1:228109471:228126749:+	1	17279	undefined
lnc-ARF6-3:1	133.149824027663	0.557534821914031	2.01301080789751	2.17697316257797	1.12232362229216	0.0441134923574217	0.931088009282865	Up	3.501115e-10	0.1539688	0.6145802	0.1214185	1.697354	8.195607	0.02477434	0.251725	0.000380947	0.5966488	4.047451	1.037954	2.186498	4.984197	4.938475e-05	4.888478	Chr14:49894417:49897054:+	1	2638	sense-overlapping
lnc-ARHGAP11A-5:1	4.33151801876042	0.858036320627377	-2.01601359156794	0.30149105736116	-1.72981288444374	0.0437985545689319	0.929813815750676	Down	0.21624	0.5457443	0.06703207	0.2010031	0.0852153	1.704577	1.219988e-29	0.1892747	0.0003279886	0.0243407	1.514294e-06	1.560073e-08	0.5583589	0.6647798	1.103282e-29	0.02573542	Chr15:32593653:32594179:+	1	527	intronic
lnc-ARHGAP11B-3:1	3.1268364042292	0.906904008435242	3.22556429545572	7.59619630574886	2.92527718901439	0.00125724592969972	0.233641329413301	Up	0	0	2.602233e-20	0	6.232649e-27	0	0	0	0	8.912202e-32	0.6821619	0.16662	0.2245021	0.405053	1.020073	0.1912293	Chr15:30782396:30782920:+	1	525	intergenic
lnc-ARHGAP15-14:1	11.7293860445436	0.679528878154403	2.04898259001937	2.62504624870141	1.39234284075377	0.040463817376403	0.919685354381692	Up	0.6295302	2.128829	5.05162e-15	1.535829e-08	7.364134e-08	0.1342806	0.5284552	0.4935574	7.939862	3.459889	1.318686e-19	0.7183572	0.7641164	0.3911673	0.554558	0.5802972	Chr2:144450668:144450978:+	2	306	antisense
lnc-ARHGEF7-7:2	7.4624757557058	0.76952869494299	2.15203180980221	3.1515252684175	1.6560502300729	0.0313948490933225	0.876451269194974	Up	7.954264e-31	0.03005519	0.01265473	0.009303901	0.005738565	2.79752e-30	0.0100861	6.129773e-08	0.01145136	0.029807	0.1930206	1.839875e-34	0.1482499	0.0244204	0.01174851	0.04356686	Chr13:110983181:110990875:+	1	7695	intergenic
lnc-ARL4A-2:6	6.93734011193344	0.918563130738154	2.03543224872476	3.65449742945399	1.86967301879402	0.0418073992216474	0.923500391055213	Up	0.2400889	0.002568877	1.287652e-26	9.761874e-30	1.217992e-08	0.0002012993	5.428993e-11	3.15907e-13	1.64254e-10	1.116966	1.197912e-26	2.123429	0.4260937	0.2245453	0.7123743	2.48604e-09	Chr7:13101391:13102389:+	2	575	intergenic	XLOC_005988;linc-LOC100129335-5;ENSG00000229618;AC011288.2;ENSG00000229618.1;OTTHUMG00000152349.2;ENSG00000229618.2;AC011287.1
lnc-ARL4A-2:9	1.93984022817987	0.914063669523337	2.12643525204417	3.84690235225427	1.94369720948728	0.0334670351226871		Up	1.097871e-19	1.170363e-23	2.529784e-35	1.82329e-36	8.589984e-22	2.607869e-20	2.651238e-39	8.550552e-34	7.034469e-19	6.754472e-30	0.05753896	5.122049e-29	0.2398787	0.01830831	0.01586011	0.1531141	Chr7:13717215:13751920:+	7	2642	undefined	ENSG00000229618.2;AC011287.1
lnc-ARMCX1-1:5	9.15555758135052	0.78849160046942	-4.08812283474514	0.107064305671965	-3.22345051688378	4.34877880415154e-05	0.0211701494276501	Down	0.3302099	0.4391952	2.259281e-27	0.2684557	3.203064	2.682024	0.3479776	0.8478878	9.560689e-08	4.156102e-08	1.040611e-26	2.032949e-13	0.1516153	1.086492	0	1.358674e-08	ChrX:101504948:101509608:+	3	491	intronic
lnc-ARX-2:1	22.2200641504924	0.800954001828075	6.09424020901566	29.4706317778316	4.88120608351265	1.09958444407937e-09	2.73818518264646e-06	Up	0.1298543	0.00386452	1.75109e-06	1.494033e-11	1.209398e-18	2.598142e-06	1.689162e-23	9.013419e-11	14.39709	1.280135	10.47652	3.140187e-08	24.38262	0.00460904	1.944597e-18	15.39423	ChrX:24909857:24910078:-	1	222	antisense
lnc-ASAP1-6:3	14.6625308067603	0.612776388271888	2.28405221388784	2.63830849277956	1.3996132662506	0.0223684625039779	0.810932882537772	Up	0.3675641	1.833228e-16	3.578496	0.1393098	7.727689e-12	0.9221808	0.1304983	0.1179265	0.6716201	1.231848	3.501555	0.5563378	0.1539399	1.180512	0.3506511	1.268185	Chr8:129970676:130016556:-	2	507	sense-overlapping
lnc-ASB4-7:5	9.69060522522395	0.847048928096248	2.1342731292366	3.50116187639117	1.80783376638449	0.0328204295225708	0.883261175017105	Up	9.100813e-05	0.002693131	3.980205e-14	2.651362e-05	0.009974388	0.05386486	0.0008621917	1.799785e-06	0.01825623	0.02876438	0.1295059	2.311167e-09	0.005320753	0.4236541	0.0003570436	1.330776e-05	Chr7:95396472:95404962:+	3	7670	undefined
lnc-ATAD5-7:1	4.55958583295169	0.881784664436855	3.17348549830761	6.95635155918615	2.79833084522041	0.0015062042593684	0.255153050794503	Up	0	4.531966e-20	0	0	5.692128e-10	0	0.2183772	0	1.365225	0	0.9215473	0	0.3726287	2.537447e-29	1.727973	0.6150664	Chr17:30803654:30804077:+	1	424	antisense	ENSG00000276250.1;CTD-2349P21.12;AC127024.6
lnc-ATG12-8:1	21.9582492923454	0.488524737043887	2.61945275337988	2.42783010418	1.27966746754379	0.00880709716085977	0.580196649470185	Up	0.3985316	0.06072237	0.1405649	0.2010285	0.04866507	0.3812938	0.08511225	0	0.6293468	0.1320164	0.2704141	0.7225798	0.4431607	1.289943	0.04280474	0.2394764	Chr5:116552270:116554489:-	1	2220	intronic
lnc-ATG2B-1:2	43.499215140763	0.87829420211489	2.83083560209364	5.60341558681465	2.48630649645925	0.00464265770428144	0.418531261230271	Up	0	0	0	0	0	0	0.3336318	0	0.1352453	0.5192209	0.1502726	0.0575264	0	29.03096	0.0558665	0.4218672	Chr14:96259411:96268624:-	2	738	antisense	ENSG00000258793.1;RP11-404P21.3;OTTHUMG00000171397.1;AL355102.4
lnc-ATL1-8:3	7.99488049232178	0.797604027746613	2.09632314126384	3.18663941744387	1.67203578093047	0.0360535352677262	0.897602794838695	Up	0.01249108	0.004532052	0.02692864	0.01019854	3.425154e-05	0.5527474	0.001298896	7.902874e-41	0.04185734	0.06606536	0.1743224	0.2476377	0.06933326	0.01284201	3.358218e-07	0.09630584	Chr14:50668556:50671830:+	1	3275	undefined
lnc-ATP12A-1:6	11.9076411542379	0.70270422674838	-2.79861225379792	0.255855888125547	-1.96659665977361	0.00513227266775619	0.43772519521621	Down	0.2004386	0.434387	0.2719989	0.1884925	0.05474213	0.1725927	0.2146208	8.057022e-34	0.09931001	0.01579819	0.03805982	3.530815e-11	0.05964304	1.578373e-08	0.07427638	0.01841126	Chr13:24580208:24597674:+	9	2714	intergenic
lnc-ATP6V1D-8:7	21.7016544305912	0.479905019822531	-2.18141901564841	0.484015805356879	-1.046873935946	0.0291524384138976	0.862178172663752	Down	0.2693534	0.1718679	0.1131167	0.05860149	0.1896551	0.1368005	0.2385614	0.0340006	0.05787103	0.06200056	0.08477828	0.06440871	0.3460177	0.007766751	0.1038451	0.04451806	Chr14:66502589:66507837:-	1	5249	undefined
lnc-B3GALNT2-3:1	78.5456517102161	0.483236194961668	2.23813155667109	2.11630296818771	1.08154617726937	0.0252124773291253	0.838584356703218	Up	5.324051	2.480948	1.84775	0.5609069	7.054501	13.48149	3.508548	1.061793	14.45846	5.358775	9.393034	6.283268	8.091695	7.397443	3.312187	21.76928	Chr1:235309620:235309998:-	1	379	intronic
lnc-B3GLCT-6:2	12.1588293661718	0.500473646182081	2.23241530885842	2.16935330081524	1.11726502941707	0.0255875269430903	0.838584356703218	Up	0.04065876	0.0206556	0.04675279	0.0167395	0.05275328	0.005160159	0.02199699	0.01875504	0.1314927	0.08948499	0.02888844	0.03102767	0.2148785	0.06654073	0.03840874	0.06577673	Chr13:31162207:31169314:+	1	7108	undefined
lnc-BAG1-2:10	6.54283286994179	0.727416135624205	-2.13972931445035	0.339981080776417	-1.5564736291993	0.032376648563049	0.878260678123143	Down	0.2129801	0.2280823	3.604439e-09	0.1697543	1.015607	1.817805	0.3609329	0.1180735	0.1085355	0.1758937	0.1651641	0.0001347915	0.1116601	0.1044186	0.1770603	1.300845e-06	Chr9:33219072:33511049:-	7	695	sense-overlapping
lnc-BCL7A-1:13	7.90028591064672	0.789963803471494	-2.01201376418199	0.332305471846722	-1.5894180457902	0.0442184860774415	0.931088009282865	Down	0.00782716	0.02035796	9.456703e-12	0.03036505	0.007366753	0.008239564	0.08706228	0.07199082	1.80237e-05	0.007138407	0.006194766	0.04574404	0.006385693	1.810226e-16	0.002341672	5.000878e-07	Chr12:122063400:122078514:+	3	10522	undefined
lnc-BCL7A-1:16	71.7540423948459	0.370891231506338	-3.28542390336569	0.429718883879953	-1.21853491753966	0.00101829044234351	0.206158281262098	Down	0.3690721	0.7387963	3.098565	3.714585	2.033887	0.9700807	2.970057	4.253715	0.6617598	0.3268604	1.784363	2.877522	0.5953501	0.3375284	0.6293937	2.025243	Chr12:122064333:122068904:+	3	1130	undefined
lnc-BCOR-2:1	0.963508051710597	0.917520711437259	2.08128116287336	3.75709754579246	1.90961857326053	0.0374081783192512		Up	0	0	0	0.03416562	0	0	0	0	0.043888	0.03514318	0.08694824	0.1516531	0.1986908	0	0.07873092	0.04427032	ChrX:39401252:39434824:-	4	786	intergenic	XLOC_008144;linc-RPGR-2;ENSG00000234191;RP11-157D23.2;ENSG00000234191.1;OTTHUMG00000024097.1;AC091808.1
lnc-BIRC2-5:5	11.3144345215301	0.755926683877778	2.2147663318553	3.19142549690718	1.67420096880353	0.0267761072690115	0.853946356587982	Up	0.009298217	3.888934e-06	0.07972115	9.051736e-05	0.002916951	8.887843e-116	0.03281492	0.01000401	0.06999781	0.1259195	0.1862555	0.02704462	4.652649e-19	0.03984293	0.01758994	0.07160244	Chr11:102605154:102687655:+	9	8078	undefined
lnc-BMP6-5:5	6.67048221648867	0.815237996207238	-2.30984512322919	0.271105538186401	-1.88307350981042	0.0208967301213357	0.792040142285389	Down	0.07285699	0.6107023	0.07785389	0.004948751	0.5848658	0.04515574	0.0173524	0.4014434	0.0377259	0.03342729	0.0006654026	1.228508e-07	0.09455448	0.3758351	2.511718e-06	0.006413006	Chr6:8435623:8785445:+	5	1183	intergenic	LOC100506207
lnc-BMP6-8:2	30.7457846847241	0.794816897085503	4.13110305048194	9.73695387751392	3.28347050812451	3.61026682620861e-05	0.0183263803054381	Up	0.007838711	5.666577e-107	0.04311009	2.894791e-33	0.007657808	1.945428e-61	0.006907624	0	0.1384284	1.283356	0.08664359	0.006840608	0.008674901	0.3747434	0.2162992	0.2226439	Chr6:8906099:8931142:+	3	5534	intergenic	XLOC_005160;linc-SLC35B3-BP
lnc-BMP6-9:4	17.7302577981283	0.834534381054818	2.69112776273848	4.74312747302604	2.2458386418164	0.00712109175151625	0.525671528797454	Up	0	0.02388675	0.05187444	0	0.006527531	0	0.01525256	0	0.08204189	0.4708671	0.03388117	0	0	0.4251545	0.1150521	0.1731768	Chr6:8931309:8958476:+	3	5775	intergenic
lnc-BMS1-17:1	83.2108679137799	0.426982428928429	-2.34245569930951	0.49993504795911	-1.00018742414842	0.0191573081324617	0.779502103128368	Down	5.473169	0.9520822	10.34156	0.5664666	2.796327	0.387121	0.2211627	1.556252	0.6567538	0.9117963	3.45516	0.9061134	2.486732	0.1554024	0.09959795	1.475406	Chr10:41843735:41851732:+	4	1206	intergenic	XLOC_008786;linc-ZNF25-4
lnc-BRF1-12:1	7.6582252553664	0.859138942499806	-2.14518281465609	0.278739604273192	-1.84301009485239	0.0319382330927847	0.876606764452969	Down	1.007283	0.2204986	0.2641701	0.6790749	0	7.103397	0.2231717	0.597205	0	0	0.5508089	0	0.5708858	0.7414769	0	0	Chr14:105851734:105852262:-	2	356	intergenic
lnc-BRF1-31:11	72.3230816734681	0.715075994893095	2.19518773632752	2.9684834186626	1.56972605453153	0.0281501336187333	0.855915295938579	Up	4.946487e-05	0.005796382	0.04731549	4.42137	1.04842e-20	18.99514	11.36128	0.368401	0.325194	7.690644	4.65924	8.298666	1.125856e-19	33.12427	3.524558	4.006777	Chr14:105864589:106268901:-	2	363	intergenic
lnc-BRF2-9:5	13.3299481936619	0.655717708577924	2.6300309743164	3.3047883601323	1.72455788396772	0.00853770889206261	0.573062066927609	Up	0.06330712	0.02465514	0.01170121	8.001778e-05	3.192438e-05	0.1416254	0.1157132	0.0001565336	0.1973347	0.1379638	0.07203876	0.0589888	0.2331429	0.1039691	0.1291131	0.008965206	Chr8:37325645:37331929:-	3	5209	undefined
lnc-BRF2-9:6	9.27917658176227	0.7565569313918	3.32897709839755	5.73010151544477	2.51856069823723	0.000871655714957057	0.185341863485989	Up	3.095841e-15	0.08909626	5.016822e-08	0.007860543	0.1056483	1.040383e-12	1.746599e-11	1.123388e-13	2.804691e-12	0.3357872	0.1492343	0.2167043	0.5328662	0.00118735	0.02556854	0.3565975	Chr8:37327083:37331929:-	3	2640	undefined
lnc-C11orf54-1:2	58.0558274673657	0.803122904936252	5.21254348481065	18.205633850035	4.18631306562766	1.86268886124416e-07	0.000220879419155724	Up	0.112037	6.121907e-05	0.08968733	5.081718e-08	0.22576	5.681774e-08	1.180596e-07	5.411038e-09	67.67418	8.99329e-07	16.37418	0.06025861	3.423995	0.0001831646	0.009532029	45.80834	Chr11:93721514:93721790:+	1	277	intronic
lnc-C12orf43-4:1	4.18651758951052	0.890268095613403	-2.66219401682143	0.193436721402086	-2.37006639750901	0.00776331165225388	0.55393119416741	Down	0.6200031	1.019027	0.764135	0	1.480981	0.9656447	1.13547	0	0	0	0	0	1.679401	0	0	0	Chr12:120842470:120842734:-	1	265	intronic
lnc-C15orf48-4:7	29.5622463021617	0.478101761483549	2.42475840149422	2.23346130955619	1.15928126292642	0.0153185773613166	0.723439069415612	Up	1.273753	0.2427238	0.158252	0.06215676	0.02531119	9.579304e-05	0.3517283	0.03326522	1.683792	0.6996398	0.2509741	0.1826324	0.5431966	0.05276858	0.4634287	0.1197051	Chr15:45450265:45479744:+	4	2384	antisense	XLOC_011237;linc-PLDN
lnc-C17orf58-8:5	14.2645584528174	0.48153376003737	2.0976079084612	2.01400745450681	1.01006902324545	0.0359397959109877	0.896766330436287	Up	0.03332711	0.04534362	0.02109406	0.07327603	0.03919934	0.2320842	0.03979211	0.01603714	0.06468286	0.1218798	0.1686655	0.08922596	0.1458371	0.09951741	0.1128842	0.1818727	Chr17:67712874:67717674:-	1	4801	undefined
lnc-C17orf75-3:1	9.26272426670852	0.582151056609504	-1.98557671744924	0.448784394688026	-1.15590558404231	0.047080343810879	0.949272262942254	Down	0.7252709	0.2529104	0.2967347	0.12446	0.2796302	0.5535979	0.2543613	0.469055	0.3153332	0.1270987	0.526648	0.04211455	0.8170938	0.09744757	0	0.1965573	Chr17:32509954:32523424:-	2	927	intronic	ENSG00000265222.1;RP11-466A19.8;OTTHUMG00000179638.1;AC079336.2
lnc-C17orf97-12:22	9.09930148679107	0.893622652278465	2.46684389156241	4.60891634221899	2.20442758113493	0.0136309769370603	0.691320952518688	Up	0.0008528137	0.01104648	0.004091682	7.490211e-08	0.09105291	6.547681e-29	0.2570508	1.33538e-07	0.8281372	2.499938	1.351571e-14	0.6157488	0.477475	0.217692	4.959595e-17	1.775204	Chr17:45638975:45646008:+	2	654	intronic	ENSG00000204650.13;CRHR1-IT1;FLJ25168
lnc-C19orf57-6:6	224.406655086796	0.44341034106573	2.87077775915151	2.41652269713388	1.27293254530928	0.00409463288498725	0.391077719426997	Up	0.1481587	0.8930896	1.878942	1.788099	1.377548	5.752321	3.449512	2.555889	3.411026	3.898288	2.918773	3.464971	11.39639	5.484254	2.991212	15.3426	Chr19:13834516:13836289:-	1	1774	intergenic	ENSG00000267519.2;MIR24-2;ENSG00000267519.3;CTD-3252C9.4;ENSG00000267519.4;ENSG00000267519.5;AC020916.1;LOC284454
lnc-C1orf186-6:1	12.5459147680953	0.889114202225256	-1.97576301684684	0.295928600808316	-1.75667895850994	0.0481816239277259	0.954947252113339	Down	0.09638449	6.119226	3.698089e-10	0.0002440937	0.02108296	3.522399	0.359746	5.301007e-13	0.0001334701	0.0003921876	6.691583e-09	3.400578e-05	0.0006161491	0.3509462	0.2206743	4.050979e-09	Chr1:205957925:205958388:+	1	464	undefined	LOC103021295
lnc-C1orf52-2:1	75.457644774379	0.527756502175663	-2.96914742415822	0.33751257054546	-1.56698685901762	0.00298627288864704	0.345531982537719	Down	2.416319	0.972549	0.7439551	1.06393	0.3348603	0.3599751	2.435731	0.8292516	1.441661	0.1700649	0.1127501	1.002075	0.2143081	0.1208308	0.03429188	1.275281	Chr1:85174312:85176880:-	1	2569	intronic
lnc-C1orf61-2:5	2.23464031566168	0.906590051548609	-2.62011223389776	0.192727228463617	-2.37536768519251	0.008790083254555	0.580196649470185	Down	0.4523074	4.119915e-17	0.1137242	0.6480619	0.3502411	1.092847e-23	0.2254838	0.2316088	1.373076e-14	1.912603e-21	1.331323e-32	1.742665e-07	7.994915e-30	4.383068e-22	0	0.1214333	Chr1:156446469:156456599:-	3	446	intergenic
lnc-C1orf74-6:1	13.2948420700372	0.49699223119688	2.2008591831462	2.13436944114366	1.09380991598197	0.0277459942654409	0.854498746609618	Up	1.053567	0.361787	0.2511284	0.4339182	0.07364779	1.474722e-19	0.3749864	0.3046508	1.601872	0.7456575	0.445555	0.5513947	1.894408	0.158349	0.5080735	1.558704	Chr1:209639746:209640409:-	1	664	intronic
lnc-C1QL3-1:1	7.60083174943815	0.765344133100711	3.90874017920568	7.95317746933789	2.99153136397009	9.27786797225872e-05	0.0372641077814817	Up	0	0.0964948	0.01162493	0	0	0	0.03630369	0	0.2162489	0.07310141	0.1500367	0.1270992	0.1913877	0.05992836	0.271306	0.271818	Chr10:16512080:16514516:-	1	2437	sense-overlapping
lnc-C1QL4-1:4	2.82800458605984	0.850241261418442	2.45780530128978	4.25667658177069	2.08972747968956	0.0139788936674627	0.695809800909141	Up	1.653673e-31	0.02503492	2.533852e-31	1.142268e-29	0.008363316	0.01245071	2.58419e-129	1.123166e-39	0.04070141	0.02716361	2.896149e-27	0.008955523	0.1721172	0.1239498	1.06841e-17	0.06220641	Chr12:49285749:49293701:-	2	3453	antisense
lnc-C1QTNF3-AMACR-2:6	11.5448921383319	0.75651696007298	2.0074278932679	2.86523455713348	1.51865324738074	0.0447041212755054	0.934695237617662	Up	0.737609	0.0008151457	0.1666392	0.005421043	0.0006624084	0.5452624	0.2107508	0.4662279	1.129625	1.145554	1.035071	0.3507153	0.7249506	1.7585	0.358892	0.05572969	Chr5:34169025:34175964:-	3	665	intergenic
lnc-C1QTNF3-AMACR-3:1	21.6660433558271	0.581970945618182	2.48065482030171	2.72011761140999	1.44366903152329	0.0131141299378592	0.680350132734519	Up	0.172914	3.498818e-11	1.991294	0.2105625	2.751366	5.514893	2.498417	8.354568e-11	3.609077	0.5354576	6.525999	1.771418	7.092445	4.602217	1.506551	0.6087429	Chr5:34189906:34190204:-	1	299	intergenic
lnc-C1QTNF9-4:1	18.6756651053669	0.619600403451813	-2.61416597729294	0.325394485269427	-1.61973829422071	0.00894455726645943	0.582881662541953	Down	4.44462	1.054314	0.0438174	0.03533019	0.03784876	1.255993e-10	0.3072201	0.6665577	2.267665	0.1256779	0.08977874	1.518882e-23	0.004414877	7.836658e-24	0.0378581	0.3448962	Chr13:24328708:24329693:+	1	986	intergenic
lnc-C2orf91-7:1	7.61323642237296	0.763592592718184	2.5944134489544	3.94787111705858	1.98107489207002	0.00947524669502008	0.597348337213646	Up	0.6213189	8.320723e-16	1.139035e-11	2.536198e-25	0.1143429	0.1568256	2.817052e-21	1.221854e-30	0.3461546	0.0130876	0.2631204	0.08997263	0.5709462	0.5070219	0.1298365	0.1451139	Chr2:41784856:41787673:-	4	1454	intergenic
lnc-C8A-1:8	2.59466335247219	0.918407425831109	2.53029483923299	5.00663599878412	2.32384156989371	0.011396671340634	0.653851219545738	Up	0	0	0	0	0	0	0	0	0.04005351	0.4053733	0.01095066	0.008720523	0	0.027276	0	0.06371779	Chr1:56991350:57014700:+	4	1937	antisense	ENSG00000231229.1;RP6-239D12.1;OTTHUMG00000008313.1
lnc-C8orf22-5:3	12.899768235797	0.696216960483015	2.1005211480577	2.75569925871213	1.46241844913102	0.0356830222733757	0.896766330436287	Up	0.02175856	0.006931051	0.07618693	0.01802432	0.00484478	0.02380476	1.976591e-05	9.520602e-14	0.02071076	0.150998	0.06980655	0.06924313	0.01063199	0.03300721	0.1417887	0.01147647	Chr8:48556312:48599439:+	2	8150	undefined
lnc-CA5A-4:3	50.1449653243824	0.34874526504182	-3.8523885230206	0.394062875009999	-1.34350225650488	0.000116971233156707	0.0434748902696765	Down	0.1428465	0.251556	0.1596859	0.3448185	0.2703825	0.3859061	0.5778215	0.1189922	0.07075988	0.03185401	0.06213983	0.1371941	0.1735347	0.247439	0.1902158	0.1149668	Chr16:88178955:88186687:-	3	6888	intergenic	XLOC_012057;linc-CA5A-2
lnc-CAGE1-1:4	6.14021776904413	0.852519091469863	2.06145834735332	3.38095917865531	1.75743259738862	0.039259333309085	0.913477182886935	Up	0.000386956	0.3372926	2.435706e-28	0.005511697	0.1635438	0	3.593343e-23	1.411055e-09	3.135407e-18	0.2442388	0.2888112	0.4197647	0.4496822	0.3976477	0.02660618	0.01678486	Chr6:7540149:7543095:-	2	1230	antisense
lnc-CALB2-4:3	1.68475151697151	0.914285178871343	2.00622897223763	3.56589794676288	1.83426541473915	0.0448318241074435		Up	0	0	0	0	0	0.08454927	0	0	0.04493099	0	0.02384534	0.0555067	0.1242461	0.2427403	0	0.04513956	Chr16:70986850:71091386:+	2	1642	antisense
lnc-CALHM1-1:5	4.98114473033989	0.881694648676984	-2.32001638400202	0.242230757486098	-2.04554603061751	0.0203399910420487	0.788735568757631	Down	0.4938826	3.144016e-26	8.688888e-23	0.4721141	0.08035501	0.7712696	0.4175248	6.148895e-21	1.810061e-23	5.060169e-12	1.864207e-12	0.0321299	6.979084e-17	4.490489e-16	0.3129322	2.289499e-15	Chr10:103450025:103452287:-	2	908	sense-overlapping
lnc-CALM2-2:13	1.4400459903311	0.914017772743186	-1.9951942083491	0.282506708837251	-1.82364296650535	0.0460217024770794		Down	0.0002245687	0.009391198	0.01352979	0.01636355	0.005270098	1.687859e-06	9.950672e-05	0.008904826	7.222211e-05	8.603156e-05	0.002576318	0.0002004564	1.048269e-09	4.316182e-11	3.856541e-10	0.0017059	Chr2:47319286:47345076:-	5	9584	undefined
lnc-CAMSAP2-1:8	4.19520503201524	0.886505297233711	2.1968834216459	3.85718619749117	1.94754879069401	0.0280287731461659	0.854498746609618	Up	0.001111078	2.521512e-05	0.0001324741	1.972255e-10	0.07298789	0.280541	4.777397e-16	3.149026e-28	4.039993e-14	0.009151456	1.432304e-09	1.226692e-19	1.376671	0.9180403	0.1569227	1.055471	Chr1:200675057:200694254:+	3	678	undefined
lnc-CAND1-1:1	7.56136646628821	0.692855303315395	2.45898101991229	3.25739356668615	1.70371804039813	0.0139331983739929	0.695809800909141	Up	0	0	0.1420198	0.1124134	0.3955484	1.142189	0.1147464	0	0.2518775	0.7503694	0.3000426	0.3411762	4.919047	0.8156976	0.9748652	0	Chr12:67394615:67421304:+	2	416	intergenic	XLOC_009790;linc-DYRK2-2
lnc-CAND1-3:3	2.19370503050007	0.908731281432796	-2.62663561943794	0.191191997923605	-2.38690595230887	0.00862336213526938	0.574168352653685	Down	0.02341047	0.05660457	0.106489	0.0002591329	0.0001424276	0.02756492	0.01376517	0.1462663	0.0003239167	0.006835179	0.003822338	9.580105e-08	1.462554e-07	1.556079e-07	4.987318e-14	1.256919e-11	Chr12:67317747:67319952:+	1	2206	sense-overlapping
lnc-CAPN2-3:1	10.9656966597597	0.85687495035705	-3.01955357884083	0.166387640477676	-2.58737982296969	0.00253147513010278	0.325912270121037	Down	0.9264001	1.259877	1.018763	7.093562e-11	0.03257684	0.2731015	0.472681	1.070944	0.4582267	0.0007896008	9.286498e-07	1.183083e-12	0.1510127	0.001088711	1.336821e-06	1.091764e-16	Chr1:223846144:223846943:+	1	800	intergenic
lnc-CAPNS1-2:1	15.5870043011782	0.510296591980438	2.315617106571	2.26836298187405	1.18165151781478	0.0205791839869284	0.790837715497673	Up	0.8923564	0.2038751	0.173257	0.1867977	0.2851699	0.3223763	0.0954008	0.03402807	0.5996842	0.2672642	0.5193946	0.6895848	1.037393	0.5835295	0.4478758	1.040354	Chr19:36155116:36156211:+	1	1096	intergenic
lnc-CASP10-1:3	34.2514859419489	0.84014186115049	3.00132638052018	5.74194667036948	2.52153993125029	0.00268806279155616	0.336873217448869	Up	8.830879e-12	7.874096e-11	9.905879e-09	5.424815e-12	0.2665607	10.88938	5.841999e-19	0.00329673	5.527406e-14	2.248907	3.766831	1.733793e-08	8.583218	8.654389	3.678404e-14	12.63042	Chr2:201166965:201167546:+	2	445	sense-overlapping	XLOC_001808;linc-CASP10-2;ENSG00000234431;AC007283.5;ENSG00000234431.2;OTTHUMG00000154717.1;AC007283.1
lnc-CASP9-1:1	3.44845342164353	0.905320262739991	2.78409305292496	5.7377927320894	2.5204958541666	0.00536776320572671	0.450097700020102	Up	0.00450382	0.001147031	4.713211e-07	8.325742e-11	3.840476e-05	2.166226e-11	0.0008147541	3.854077e-09	0.0311951	0.0281711	0.07380428	0.0009152652	0.1070604	1.39133e-10	2.56648e-10	0.1691644	Chr1:15402979:15409433:-	3	5178	intergenic	ENSG00000228140;RP3-467K16.4;ENSG00000228140.1;OTTHUMG00000002257.1;AL031283.1
lnc-CBFA2T3-1:4	5.94071703936272	0.670199806243952	2.25253730085454	2.84740964506813	1.50965006258999	0.0242883382743346	0.830670132604338	Up	0.1932245	0.01985832	0	0.02049583	0	0.02704214	0.04209978	0.08021717	0.6701756	0.06431379	0.02186212	0.108082	0.2582424	0	0.05938216	0.4556696	Chr16:89051290:89052954:-	1	1665	undefined
lnc-CCDC28A-1:9	4.37918668486742	0.787487254392306	2.10187744578633	3.14967222168982	1.65520169885139	0.0355640127313836	0.896766330436287	Up	5.862534e-06	7.640559e-31	2.250553e-08	0.02340252	0.0001741653	0.2522782	0.07137922	0.02288503	0.0288422	0.29465	0.1005666	0.07095604	0.1528231	0.2357618	0.09769014	0.027889	Chr6:138696047:138697629:+	1	1583	intergenic
lnc-CCDC38-5:1	12.8884287410156	0.753834874881913	2.05661095763583	2.92887183595202	1.55034506393018	0.0397236633551222	0.916798504747918	Up	0.4202154	1.408155e-05	0.007413882	2.092022e-09	0.4243346	0.8271313	7.75742e-05	0.4425266	0.8383941	0.9647253	0.2567847	0.006450773	1.166361	1.457464	1.128217	0.6966467	Chr12:95754047:95781541:-	3	747	intronic
lnc-CCDC80-5:3	433.328886569738	0.838483269420055	2.56048783810405	4.4288318208969	2.14692621380377	0.0104525321895057	0.631223333496215	Up	0.0003202515	0.00665193	0.01538359	8.337702e-06	0.0008855387	79.85109	0.0001852836	0.1841604	1.016223	0.01831348	2.473182	1.177685	8.97867	4.448245	8.225198e-05	5.076941	Chr3:112596856:112599495:-	1	2640	sense-overlapping	;TCONS_00006930
lnc-CCL1-12:8	8.65471987050249	0.678593765320413	-3.29377865250827	0.212400982108341	-2.23513765793759	0.000988503076345512	0.203435567001289	Down	0.2942375	0.4659074	0.5846044	3.747663e-09	1.366308	0.1838362	0.07508947	0.8396785	0.003749079	2.293398e-14	0.1985731	1.339748e-13	0.7667294	0.08519345	6.288929e-09	0.1924619	Chr17:33827757:33932685:-	2	811	undefined	ENSG00000279668.2;CTC-304I17.6;AC024610.2
lnc-CD34-4:1	3.60876792594728	0.774182339696844	-2.15904398681002	0.313928143079708	-1.67149372521699	0.030846754552605	0.87065309729093	Down	0.4984453	0.0342139	0.03891454	0.4767238	0.0358829	0.03156766	0.03578221	0.234767	0.04086886	0.03430869	5.695851e-23	0.03713262	3.649898e-20	0.07328678	7.060537e-14	0.2013399	Chr1:208230191:208244301:-	2	939	sense-overlapping
lnc-CD40-3:2	1.4933640559981	0.907524027375899	-2.02312049641709	0.280091389692411	-1.83603046077516	0.0430607258509713		Down	0	0	0.397875	0.3121956	0.354089	0.2540687	0	0.1464009	0	0	0	0	0	0	0	0	Chr20:46364531:46365487:+	2	444	undefined
lnc-CD59-2:5	4.88230972502018	0.913103861049847	2.46432027283619	4.75742316374978	2.25018035599014	0.0137273389094035	0.694793076264157	Up	0	1.376689e-09	0	0	0	0.04671636	0	0	1.520569e-06	0.05938176	0.1510498	0	0	1.773716	0.02736696	0	Chr11:33668671:33696998:-	3	1234	antisense
lnc-CDH11-12:4	3.75075561341783	0.761195269055279	-2.08065348813397	0.333605830473561	-1.58378359171094	0.0374656342538104	0.909744282330686	Down	0.4043901	0.06800346	0.1889282	0	0.3513928	1.392547	0.07613934	0.2824633	0	0	0.1025659	0	0.5860692	0.2383655	0	0.09437784	Chr16:65053899:65124188:-	2	545	sense-overlapping
lnc-CDH11-12:7	4.07978769719126	0.904734185728078	-1.99965185583763	0.285358334645355	-1.8091533935309	0.0455378702661418	0.938728514377039	Down	0.3295174	0	0	0.1474539	0.3447255	3.828616	0.1505869	0.1356024	0	0	8.510584e-56	0	0.9449483	3.088129e-55	8.440077e-55	0	Chr16:65094607:65122015:-	2	425	sense-overlapping
lnc-CDH1-6:1	3.38421867886458	0.916640792125705	-2.12594994649717	0.259043727751726	-1.94873244297677	0.0335074274514042	0.88620632986061	Down	2.634504e-12	2.06005e-42	0.8178141	0.4844688	7.764518e-27	1.876627e-45	3.181932	0.331909	1.513993e-25	2.959883e-24	2.685159e-27	8.889819e-28	1.847331e-27	8.425536e-29	0.3560037	0.03885547	Chr16:68686399:68686670:+	1	272	intronic
lnc-CDH5-4:3	5.45910423030034	0.90341061236287	-3.34636003074268	0.123011306870198	-3.02313716455988	0.000818800060969339	0.183691523587914	Down	0.006517894	3.796953e-18	0.002408484	3.557464e-30	0.08797874	0.3481823	0.004457486	0.008382792	4.366683e-07	0.0001021982	0.0003052231	0.0001935074	0.0003118015	1.88058e-06	2.044467e-06	1.030133e-07	Chr16:65132658:65139803:+	2	6976	intergenic
lnc-CDHR3-3:2	12.962661110366	0.746557895226894	2.33086331930226	3.34063975210623	1.74012441371986	0.019760567995323	0.784434289278468	Up	4.23736e-14	0.1876995	1.430409	3.714833e-09	0.03067721	8.937978e-07	0.02003557	0.2742514	1.081074	0.2053236	1.361114	2.800268e-05	0.5122645	0.603985	0.6557292	0.9763647	Chr7:106285455:106286326:+	1	872	undefined
lnc-CDK20-12:4	22.5619361127912	0.610237865140579	2.71721221289238	3.15610626219996	1.65814577992935	0.00658343810717504	0.498300230227577	Up	0.3925186	0.3391868	0.6401327	0.05974083	1.251879e-07	0.4468321	0.2372122	5.485437e-05	1.223445	0.6087232	0.6500323	0.5093367	0.7856096	0.7158996	0.7614439	0.58176	Chr9:88386886:88388275:-	1	1390	undefined
lnc-CEBPB-13:1	6.36905919892242	0.7127850015137	2.31086803282108	3.13214732681538	1.64715207427233	0.020840145260998	0.792040142285389	Up	5.376e-12	1.646279e-18	0.0007009567	0.06762259	0.03444473	3.944405e-10	0.07852333	0.1119911	0.01507413	0.05141185	0.0110006	0.1936883	0.2174299	0.04230371	0.4198117	0.09894291	Chr20:50267486:50279795:+	4	2010	intergenic	ENSG00000224397;RP11-290F20.3;ENSG00000224397.1;OTTHUMG00000032721.1;ENSG00000224397.5;LINC01272;;SMIM25
lnc-CEBPB-13:10	44.7174592290339	0.737959938051569	3.56610738801249	6.19731966936341	2.63164438714294	0.000362322950197156	0.106147836538936	Up	0.0007168168	2.871531	1.580899e-09	6.489178e-06	1.026859	0.5675295	0.05128094	1.838635e-18	1.678844	2.126183	0.1022524	0.9792168	5.497944	1.751524	2.07864	1.843607	Chr20:50276323:50279037:+	3	1052	undefined
lnc-CENPP-7:1	14.7693269475594	0.642819653217993	2.24102662835603	2.7142920521751	1.44057596009211	0.0250243502014628	0.838584356703218	Up	0.07483447	2.809725e-08	0.1043403	0.0140329	0.02524417	0.1263028	0.007657629	1.224718e-28	0.01716572	0.03058674	0.2078667	0.05061397	0.1281975	0.2343225	0.08170434	0.1021708	Chr9:92689781:92696140:+	1	6360	intergenic
lnc-CEP44-1:13	28.0563863835872	0.792198121040876	2.4350307787191	3.80798239172725	1.92902680757797	0.0148905230428665	0.713858840961084	Up	0.2616259	1.276849e-28	4.75396e-07	0.07958844	1.696962e-06	0.00452282	0.1966824	1.004751e-17	0.2857006	0.06873097	0.2930836	0.4648378	0.3097007	0	0.2016358	0.1143697	Chr4:174523459:174534886:+	3	5959	undefined
lnc-CERK-1:2	40.7047063510981	0.514489500456562	-2.16249806128507	0.462465436925771	-1.11258254728884	0.0305798063658482	0.87065309729093	Down	0.8354345	2.351589	5.293214	2.580267	4.355936	0.8085758	2.059907	0.8839635	0.844575	0.8969487	1.627963	1.148148	0.3336112	0.9744854	0.345833	3.572781	Chr22:46761894:46762528:-	1	635	undefined
lnc-CERKL-2:2	1.61745990077354	0.919392793418392	-2.13435894669123	0.256616486572242	-1.96231423415599	0.0328134094146359		Down	0.01260167	0.01044773	0.02269212	5.763768e-40	0.09249256	0.0530907	2.337948e-24	1.623352e-41	3.248191e-35	6.166882e-32	5.5044e-33	1.096678e-48	0.01430987	5.717391e-33	5.321802e-44	3.749223e-15	Chr2:181105853:181444830:-	12	3866	intergenic
lnc-CHL1-7:71	3.00883621977587	0.871775097888738	3.11834271714691	6.58185173178601	2.71849352749138	0.00181871184456436	0.283059764708386	Up	3.441655e-30	4.931043e-24	8.091943e-29	0.07837014	6.544914e-30	1.077763e-13	8.315986e-31	2.608248e-26	0.1256593	0.1215922	0.05212906	0.4676207	0.05298732	0.09251691	1.315747e-30	0.5927144	Chr3:195699039:195708370:+	4	956	intergenic	ENSG00000242086.4;LINC00969;ENSG00000242086.8;;ENST00000453324
lnc-CHMP7-1:11	60.7396790726537	0.572932027540991	-2.09871315963822	0.434545760162997	-1.20241998577848	0.0358421939188121	0.896766330436287	Down	0.24756	0.7690477	3.237401	1.201546	0.4443039	0.1165209	2.327394	0.9831154	0.1853671	0.2080319	1.913179	0.271039	0.6440215	0.2582576	0.00764955	0.8754297	Chr8:23225218:23230926:+	3	1973	undefined
lnc-CHRD-1:2	8.10568951178587	0.892936758735068	2.13986817770823	3.76008937615556	1.91076695472311	0.032365421479805	0.878260678123143	Up	0	0	0.01292196	0	0	0	0.01083278	0	0.1398057	1.813811	0.09168639	0	0	0	0.02068951	0.03777699	Chr3:184378208:184379842:+	2	1521	intronic
lnc-CHRNA5-3:3	9.10999484250832	0.666613091725622	2.481775841518	3.14788812036752	1.65438426668427	0.0130729484221728	0.680305005047177	Up	0.02233459	0.003067074	4.783661e-16	0.0009500285	0.08740766	0.09157054	0.1937002	0.06344311	0.2060349	0.1115292	0.01480108	0.17223	0.2976585	0.1423563	0.09823424	0.4044451	Chr15:78729268:78732883:+	5	2469	intergenic
lnc-CHST12-1:5	4.42865120512367	0.822446866519118	2.59043125350104	4.37866800506953	2.13049206737512	0.00958557650707722	0.601259511786491	Up	0.0002527046	1.473966e-06	0.005021206	0.05350835	1.587658e-12	0.01721428	0.05090025	5.179157e-08	0.1547139	0.02974465	0.1154504	0.02608564	0.243371	0.1428898	0.02489872	0.04926703	Chr7:2443557:2448471:+	2	2711	sense-overlapping	XLOC_005968;linc-LFNG
lnc-CHSY1-5:15	7.56557608630076	0.768399148365005	-2.03004391561481	0.339178348687161	-1.55988401590198	0.042352075558554	0.923500391055213	Down	0.1976138	0.4771915	0.6549134	0.460098	0.1966948	1.782015	0.6299666	0.7450537	0.946357	0.16005	0	0	1.391655	0.2200609	0	0.2039834	Chr15:100916142:100916623:-	2	473	antisense
lnc-CILP-1:2	3.42370898734325	0.906327204479778	-2.01159378529107	0.282600873101381	-1.82316217197175	0.0442627750582559	0.931088009282865	Down	0.2077027	0.3676847	0	0.9081868	8.694653e-42	3.870611	2.486355e-29	8.722754e-29	8.394626e-41	1.435679e-29	0	0	4.973048e-28	7.116007e-29	0	1.215832e-29	Chr15:65234565:65244453:-	2	342	intronic	XLOC_011507;linc-CILP
lnc-CIT-11:1	3.15031229909905	0.889634300359375	2.52207777139175	4.73618978795095	2.24372689360403	0.0116663912039521	0.659688148354279	Up	4.20473e-06	1.606416e-09	1.393998e-13	3.383587e-08	1.001766e-15	3.402622e-05	0.009848456	1.288606e-09	0.005349902	0.009490594	0.0003537667	7.892551e-14	0.002092706	0.0124231	0.03287125	0.008773013	Chr12:119126965:119154590:-	2	16440	undefined
lnc-CLDN9-1:5	7.9205730339105	0.681903695530914	2.64551420997901	3.49183627694971	1.80398591636423	0.00815668610537134	0.562653178382153	Up	0.08771277	0	0.05487877	0.6065742	0.1372449	0	0	0.04948317	0.7636008	0.1496692	0.3257843	0.4941197	0.2127144	0.3972645	0.1023449	0.3313876	Chr16:3004197:3005247:+	1	1051	undefined
lnc-CLDN9-2:1	4.19861332501601	0.712015152443608	-2.02829795607948	0.367501265136642	-1.44417887839899	0.0425298474572264	0.923500391055213	Down	0.09724067	0.6747836	0.1092793	0.166717	0.4958368	0	0.2512502	0.3315919	0	0.2661304	0	0.1816771	0.3382095	0	0	0.2074645	Chr16:2992113:3002005:+	2	556	sense-overlapping	ENSG00000262152.1;LINC00514;OTTHUMG00000177448.1;
lnc-CNBD2-2:1	6.71318240863238	0.908504828931466	2.47828398238192	4.76188561280019	2.25153296545748	0.0132016024258693	0.682046273047711	Up	0.02201362	0.3740672	9.204902e-60	9.084682e-58	2.52067e-28	8.56165e-06	1.786565e-68	1.795096e-38	0.155436	0.008232294	2.710638	3.390408	0.8827635	2.147487	1.985277	1.262674e-06	Chr20:35878476:35878733:+	1	258	intronic
lnc-CNTN6-7:2	4.11812559307004	0.882282502518167	-4.15571841836435	0.0787531998772891	-3.66651764591534	3.24266992903927e-05	0.0168227013693617	Down	0.09606644	0.01646633	0.02129007	0.06333242	0	0.5004837	0.1374694	0.01625378	0	0	0	0	0	0	0	0	Chr3:197643:248599:+	3	2562	sense-overlapping
lnc-COIL-2:11	24.2520914366327	0.477970963323661	2.35740839848102	2.1836971133958	1.12677276316926	0.0184029950075253	0.770758001755397	Up	0.2008007	0.06585487	0.3036195	0.03924577	0.09511518	0.1465021	0.2124714	0.04224035	0.6900115	0.3101613	0.27705	0.1395288	0.5265761	0.7389057	0.07345133	0.2278729	Chr17:57081934:57085009:-	1	3076	undefined
lnc-COL21A1-6:1	11.5756385825068	0.741370896403385	2.71340090339528	4.03239358203292	2.01163646005191	0.00665964834141678	0.50254109999382	Up	0.6769167	0.8367266	0	0.2814433	0	0	0	0.2605445	0.3369797	2.106843	2.447095	1.18003	0.3673069	1.372529	0.3033324	1.621321	Chr6:56649709:56650169:-	1	461	intronic
lnc-COL6A1-6:1	27.6318494211576	0.610836501864614	-2.21317413640846	0.391779129952584	-1.35188754750098	0.026885642483127	0.853946356587982	Down	1.375027	8.719246	2.136156	3.72247	0.6878559	5.083669	3.281854	1.967077	0	7.642258	2.430026	2.892638	1.120581	0.6185981	0	1.265706	Chr21:45923978:45924904:+	2	267	intronic
lnc-COL6A3-5:6	12.3458586711634	0.681721023627796	2.02714235855927	2.60619595895608	1.38194556371629	0.0426478560125992	0.923500391055213	Up	0.07951184	0.03647355	0.5499923	0.000985458	0.03746726	0.0347449	0.02781328	0.0120181	0.4056994	0.1423403	0.04394914	0.1748432	0.09457395	0.1487477	0.08851329	0.1152944	Chr2:237021913:237085821:-	2	2953	undefined
lnc-COL9A2-1:1	75.6990952272748	0.483776949899071	-2.86325365447289	0.382842760160762	-1.38517611974826	0.00419314733607283	0.391077733943392	Down	0.9773164	1.827585	2.487947	2.743206	1.203602	1.336044	1.256119	2.093233	0.6970183	0.6648508	2.856537	1.131938	0.6482479	0.002086498	0.4789585	1.343772	Chr1:40256427:40257967:-	1	1541	intergenic	ENSG00000259943.1;RP1-39G22.7;OTTHUMG00000175805.2;AL050341.2
lnc-COQ10B-3:2	9.58774356612958	0.59024498083802	2.05614734138159	2.3192054811017	1.21363064811392	0.0397683162100206	0.916798504747918	Up	0.1286225	0.1726308	0.08691919	0.07282511	0.07251333	1.37487e-23	0.07034027	0.1163376	0.6558659	0.5480352	0.2020483	0.02455675	0.1756236	0.3751358	0.2424482	0.3854819	Chr2:197435232:197436608:+	1	1377	undefined
lnc-COX14-2:2	6.85903046240336	0.561631351107922	-2.26163249609406	0.414601225370489	-1.27020371449089	0.0237201185413369	0.830637545242345	Down	0.1991678	0.6442191	0.4102273	0.227741	0.08817674	0.03465602	0.3504923	0.8678682	0.05635273	0.1678153	0.1736734	0.02550748	0.0815752	0.09082575	0.237866	0.4127605	Chr12:50112197:50165618:+	2	698	sense-overlapping	ENSG00000272368.2;RP4-605O3.4;AC074032.1
lnc-CPEB2-10:1	7.02400824037107	0.676369012840733	2.32497306790936	2.97427849318152	1.57253973882314	0.0200734003487011	0.784926416670246	Up	0.2002618	0.2768671	0.0001586934	2.531455e-10	0.2232106	0.249244	0.09419864	3.187467e-33	1.093571	1.328862	0.3019186	1.110729e-14	1.443416	0.4982413	3.740519e-35	0.3121058	Chr4:14170100:14173569:+	2	621	intergenic
lnc-CPO-3:2	13.3279518548409	0.659741818243196	2.09017293066456	2.60083430375221	1.37897448971935	0.0366022682274411	0.903998362648305	Up	4.591782e-20	0.12196	0.04440626	0.1361215	0.00953914	4.559771e-13	0.04217136	0.09363629	0.2637595	0.07272168	0.09723073	0.1846487	0.06867507	9.402713e-08	0.3604567	0.6988655	Chr2:207166383:207169236:+	1	2854	undefined
lnc-CRACR2A-3:1	5.01059574680055	0.871488245062969	2.00006684110721	3.34738557775111	1.74303474136516	0.0454930467468149	0.938728514377039	Up	2.085921e-14	0.1331432	0.0005283014	0.001205421	0.3152744	4.161922e-21	0.004310794	2.416876e-08	1.521017	0.6869661	0.04542597	0.03064806	0.1163701	7.476752e-08	0.4075982	0.06602502	Chr12:3331777:3366162:-	2	720	intergenic
lnc-CREM-7:1	10.1756098831334	0.622038949713839	-2.2806777252281	0.374056893361954	-1.41867037683663	0.0225675241988064	0.810932882537772	Down	0.3358744	0.3045313	0.9088122	0.4961771	0.5147687	0.379407	0.007664051	0.2373835	0.1391657	0.06841722	0.4238165	0.4475376	0.003715274	0.06097374	0.008390482	0.4328053	Chr10:34969909:34975578:+	2	967	intergenic	ENSG00000283000.1;RP11-297A16.4;AL392046.2
lnc-CRYBA4-23:48	11.9020279384592	0.793705362790815	-3.15810320248281	0.175969408779734	-2.50660344805745	0.00158799329251543	0.261882178610724	Down	0.02404616	0.001736425	0.1277547	5.795126e-09	0.1111686	0.1569444	0.06048596	0.09116262	0.06858379	2.809281e-13	0.0001237723	4.37301e-11	0.0009223584	0.002960154	0.003124147	0.03465722	Chr22:26667160:26676473:+	2	8467	intergenic
lnc-CRYBA4-23:5	27.2048217606144	0.799773816892311	-2.65175781886576	0.229918351453154	-2.1208064722683	0.00800739536374244	0.559125107750922	Down	0.107037	0.08599682	0.004990325	0.02155121	0.1311848	0.4510464	0.406201	2.012237e-06	0.01328209	0.001995785	1.96418e-05	5.493827e-12	0.048133	0.0876746	0.0001036361	0.1133403	Chr22:26646867:26676569:+	5	9390	undefined
lnc-CSPG4-1:8	7.94977040377623	0.727036992778694	2.00453162362237	2.74607046046302	1.4573686435682	0.0450131428724395	0.937327060356888	Up	0.08999108	0.001993228	0.01061076	0.001558522	0.001182163	0.02773859	0.01078614	0.007967686	0.02386098	0.03610398	0.06600057	0.09222934	0.04991078	0.07041317	0.001707352	0.04711057	Chr15:75727612:75738770:-	4	7565	undefined
lnc-CSTF2T-1:1	53.7535090213559	0.513439139995261	2.35310850618055	2.31045662849501	1.20817800772888	0.0186172005893841	0.773965824836131	Up	1.059681	0.06575097	0.04613652	0.2473546	0.8290251	2.077888	0.1384047	0.155072	0.9376171	0.2656757	1.023244	0.3739963	1.903454	1.103332	0.9362193	1.899268	Chr10:51966855:51984134:-	6	2252	antisense
lnc-CTAGE1-9:12	4.23023672128177	0.898218464926188	2.0729117391412	3.63493004706358	1.86192760025888	0.0381804943242211	0.909744282330686	Up	1.202193e-34	0	0	0	5.605735e-08	0.05965992	0.01110801	1.930162e-11	0	0.02316908	0	0	0.0142161	1.396083	0.01113505	0.1600755	Chr18:22688249:22873071:-	4	1331	undefined
lnc-CTAGE1-9:7	1.37044688298596	0.919711187567427	-2.40739342452947	0.215519951233862	-2.21410666541601	0.0160668509371555		Down	3.04321e-12	3.142133e-08	0.1341594	0.09370571	0.01521859	0.09776656	0.07089036	0.02605929	0.01078898	0	1.83429e-06	6.767724e-08	0.0007271415	3.795436e-06	0.00363327	0.0007983106	Chr18:22899951:22933764:-	3	1337	undefined
lnc-CTXND1-5:1	6.21223407331659	0.83002550258631	-2.17283734148096	0.286476676846851	-1.80351040640104	0.0297925617485678	0.863573352635375	Down	0.02310852	0.2306207	0.0229678	0.1211131	0.0272686	0.2700619	0.01952237	0.06135597	0.0002053409	9.390483e-15	0.2315344	1.634373e-32	0.006439134	0.1157896	2.914992e-05	2.468379e-08	Chr15:80554609:80562944:-	3	2520	antisense	ENSG00000259175.1;RP11-379K22.2;OTTHUMG00000172165.1;AC108451.1;LOC101929586
lnc-CUL2-3:6	55.2228854030322	0.369949782176456	-2.88963844915121	0.476642296605847	-1.0690211148322	0.00385685129650851	0.38417324394262	Down	0.06901092	0.1025164	0.07001009	0.06482354	0.06268993	0.09856816	0.06440189	0.1044278	0.08690897	0.04027578	0.02558963	0.04995644	0.07324502	0.05916668	0.01118296	0.04036514	Chr10:35310763:35336396:-	3	24721	undefined
lnc-CUL4A-1:1	3.61729962014027	0.683926616651153	-2.18221146139832	0.355402934445537	-1.49247250161152	0.0290939298036422	0.862178172663752	Down	0.2345696	0.4587107	0.3685889	0.2203021	0.2454383	0.0588153	0.04974302	0.2312636	0.1954846	0.08567518	0.1963807	0.0476683	0	0.09802393	4.565899e-68	0.1029883	Chr13:113267329:113268945:+	2	615	intergenic
lnc-CWC15-1:1	64.9451400400721	0.767206412708499	-2.13524795667187	0.321262406606605	-1.63817592508138	0.0327407615252264	0.883261175017105	Down	0.8459609	0.009305676	0.01778536	0.8122493	0.02555085	1.05986	1.208514	0.09260201	0.0004557411	0.07526873	0.01094414	0.01628664	0.1178359	0.01806861	0.0878402	0.301318	Chr11:95165546:95172195:-	1	6650	sense-overlapping
lnc-CWC27-1:1	7.62102031945634	0.789182166780031	-3.2291084779233	0.17094986334632	-2.54835482537528	0.00124176782700525	0.233641329413301	Down	0	0.2245351	0	0.07282381	0.8158276	4.135325	0.8473392	0.07436803	0	0	0	0.07547521	0.214926	0.1781483	0	0	Chr5:65066066:65070491:+	2	622	intergenic	XLOC_004407;linc-PPWD1
lnc-CWC27-3:1	3.26373577782112	0.878520569166356	-2.05626584532552	0.285889226475324	-1.80647184079271	0.039756898540492	0.916798504747918	Down	0	0.4198519	0.8697567	0.5100469	0.2549314	0.3995026	0.4388851	0	0	0	0.3259491	0	0	0.5980876	0	0	Chr5:65020614:65020989:+	1	376	intergenic	ENSG00000272354.1;RP11-307L14.2;AC092354.1
lnc-CXADR-2:1	2.13148180246074	0.908359593987972	-2.03060286351598	0.278448496403295	-1.84451759265419	0.0422952970193376	0.923500391055213	Down	0.07183547	0.01530498	0.01949021	0.04486232	0	0.1688335	0.03172313	0	0	0	0	0	0	0.01821019	0	0.01860047	Chr21:18003584:18006284:+	2	2633	intronic	ENSG00000250851
lnc-CXorf49-4:1	3.03709312381278	0.865605078131161	2.02970188106518	3.37975871705183	1.75692025534239	0.0423868515909457	0.923500391055213	Up	2.731975e-10	6.290907e-30	3.089185e-29	1.902323e-18	0.1952397	0.3402285	1.66285e-15	3.815159e-26	0.1967154	0.05731734	0.07092625	4.847552e-22	0.2804056	0.5760702	0.4447308	0.3426032	ChrX:71780527:71784696:-	2	651	intergenic	XLOC_008182;linc-CXorf49B-2
lnc-CXorf66-2:1	28.3869674176714	0.792086560675161	2.95337131936893	5.06066063313147	2.3393257307556	0.00314323624790705	0.357410360937814	Up	1.452661e-27	0.4790042	1.319552e-12	0.4946113	5.668328	1.325041	6.544429e-06	5.760269e-05	9.191302	8.385964	5.500952	0.9711074	3.681784	1.657521	5.684572	3.997995	ChrX:139915995:139916289:-	1	295	intronic
lnc-CYS1-1:7	13.969423854319	0.51191606378284	2.66672411121147	2.57601127888607	1.36513891020617	0.00765945196099647	0.548091013599811	Up	0.02879501	0.01321313	0.01435167	0.06535449	0.06712771	0.02233842	6.187503e-05	0.003305656	0.09957404	0.07456596	0.09353748	0.07215296	0.1450691	0.02650701	0.006390673	0.09527107	Chr2:10031957:10043401:-	4	8834	undefined
lnc-CYS1-1:9	13.7632227399043	0.627251581069771	2.39089640747829	2.82782639179418	1.49969355176479	0.0168072943926786	0.747017930473146	Up	0.02411051	0.04493929	0.004783732	0.09842114	0.01611738	0.05694572	0.002605375	7.467669e-18	0.380909	0.04377799	0.05956581	0.03347906	0.153288	0.1230055	0.01648111	0.05337836	Chr2:10031957:10043401:-	3	6677	undefined
lnc-DALRD3-1:11	2.20007738381931	0.828111924571108	-2.20888522995004	0.281419811579482	-1.82920419893062	0.0271826247924547	0.853946356587982	Down	0.05931782	0.1467985	0.3739909	0.200424	0.1786334	0.2917712	0.1006375	0.04759722	0.1864176	0	0.06124233	0	0	0.05579005	0.0517215	0	Chr3:48983906:48984492:-	1	587	antisense
lnc-DCTD-11:1	5.20976014072268	0.678023667504709	-1.96063467780356	0.397945642810362	-1.32935671488128	0.0499216540821622	0.96181948965569	Down	0.5147431	0.4177891	0.475677	0.4122358	0	0.9029935	0.4567344	0.5690418	0.7639148	0.197273	0.2335788	0	0	0.474525	0	0.4414672	Chr4:182881777:182882203:-	1	427	intergenic	ENSG00000272646.1;RP11-188P17.2;AC079766.1
lnc-DET1-1:12	4.64447092258843	0.896945602161224	2.26343435230541	4.08455097528577	2.03017748808097	0.0236089271349848	0.830637545242345	Up	2.501162e-05	0.008043148	1.185226e-07	4.967655e-05	0.01344977	3.587157e-13	0.0001026423	0.000613567	0.001654896	0.02697154	0.1411985	0.0001377989	0.7321495	0.01055656	0	0.002019431	Chr15:88501918:88505333:-	1	3416	intergenic
lnc-DGCR6-7:28	5.17269754444391	0.823171134049851	2.78818937818	4.90807403884977	2.29515701238218	0.00530035494921956	0.447421826933782	Up	0.0135822	0.01157231	0	0.03493708	6.148059e-59	3.018228e-71	6.004492e-88	8.72859e-111	0.04637948	0.0383046	2.936569e-89	0.1389608	0.06374428	0.6657453	0.02433971	0.01439865	Chr22:19017834:19020248:+	1	2415	intergenic	ENSG00000273032.1;DGCR9;NCRNA00037;LINC00037
lnc-DISP1-4:8	11.154355345545	0.678998594708413	2.16859547585093	2.77497212719374	1.4724732805938	0.030113408957587	0.866965482675344	Up	0.2130571	0	0.3964501	0	0.1269951	0.7732085	0.3193467	2.9821e-38	0.7138733	0.1197201	0.5071649	0.3685964	0.6080622	0.3120125	0.6661193	0.7554331	Chr1:222847339:222860338:+	2	981	intergenic
lnc-DLX2-1:1	9.14655124185326	0.517458961268369	-2.36404935444692	0.428302343631915	-1.22329852333926	0.0180764042635732	0.76755122064451	Down	0.2066222	0.1690222	1.090607	0.3006974	0.4920829	0	0.7692744	0.04078027	0.05020874	0.04436247	0.7294924	0.140229	0.3430845	0	0.172081	0.05475484	Chr2:172323350:172326207:-	2	899	intergenic	XLOC_002392;linc-DLX2-3
lnc-DLX6-3:1	10.9183861142475	0.712497709487923	3.2399926915462	4.9536343183097	2.30848737148427	0.00119532763284036	0.228969605484543	Up	0.01677959	0.01595181	0.008993009	1.694306e-10	0.05563255	0.06969208	1.799536e-28	5.114703e-33	0.07117003	0.01452234	0.1104841	0.0860132	0.2784183	0.1179838	0.139219	0.2491453	Chr7:96637240:96676956:+	8	4822	antisense
lnc-DNAAF5-1:6	9.67597849297003	0.83580940479189	2.39122359903546	3.99614012718863	1.99860717303415	0.0167923225617131	0.747017930473146	Up	1.500177e-10	0.05716925	0.0001976921	0.004776546	0.0001729753	0.06110767	2.772528e-07	2.799519e-05	0.1052497	0.06735811	0.03949633	1.103001e-20	0.1268329	0.2860397	6.930723e-05	0.1071197	Chr7:602056:608617:+	4	6167	undefined
lnc-DRICH1-3:40	5.95268115321529	0.666501983402172	2.40564771646455	3.03852039266589	1.60336897439053	0.0161438238938064	0.73883544118925	Up	0.6267075	0.1279271	0	0.4225045	0	0.4184989	0.1318902	0	1.474327	0.5844773	0.5554441	0.4146426	0.8831012	1.138927	0.1335244	0.32564	Chr22:23678610:23690297:-	3	438	antisense
lnc-DTNBP1-15:1	17.2015615543462	0.576058104895998	2.11633706586909	2.32806787296705	1.2191331194857	0.0343161504379498	0.893118934419459	Up	0.1819534	0.2104033	0.09312621	0.06500294	0.67443	2.996236	0.7277072	0.3580912	0.9500783	0.212656	2.134744	1.139394	2.815289	0.7415825	1.359468	1.416841	Chr6:16752962:16761479:-	2	568	sense-overlapping
lnc-DTNBP1-7:1	33.3618562541413	0.495102265728588	-2.09097308410468	0.487932839050907	-1.03524551151772	0.0365304768414138	0.903998362648305	Down	0.4758897	1.793355	0.7859063	0.5091509	0.6886043	1.225687	0.65877	0.3936715	1.298809	0.9116308	0.2272446	0.1820085	0.6708706	0.180252	0.05933936	1.25897	Chr6:15708502:15725998:-	3	1376	intergenic
lnc-ECD-2:3	12.5182304623672	0.55030463231712	-2.17509436156981	0.436192085135581	-1.19696450289871	0.0296230459119363	0.863573352635375	Down	0.4956961	0.1931585	0.3448716	0.2429608	0.09491486	0.01115681	0.5731301	0.3969566	0.3162666	0.09510875	0.04324536	0.171362	0.09416348	0.0759281	0.1513226	0.06091025	Chr10:73124583:73126199:-	1	1617	antisense
lnc-ECD-3:1	2.32216031543566	0.917946327761632	2.32776425232384	4.39774101987246	2.13676264731547	0.0199246252420773	0.784434289278468	Up	0	0	0	0	0	0	0	0	0	0.2319082	0.3487098	0.2241171	0	0.2954472	0.8367219	0	Chr10:73069312:73069787:-	1	476	intronic
lnc-EDDM13-5:6	8.81231057487823	0.902446492922459	-1.96979068306411	0.29166199358053	-1.77763069372254	0.0488623648140208	0.954947252113339	Down	0.6131811	0.009485927	0.2197886	0.0003455041	0.01764012	0.3661489	0.003369629	0.0002158236	0.01154919	0.0005084934	0.000250554	0.0002443666	0.01285789	3.075168e-05	0.04445848	0.0009063362	Chr19:56314752:56343911:+	3	3562	undefined
lnc-EDN1-2:1	3.11759845853435	0.717265479859724	2.07952382636118	2.81194944155422	1.49157065519468	0.0375692301755938	0.909744282330686	Up	0.0652619	0	0	0.05362149	0.06640809	0.1660049	0.05614867	0	0.25718	0.1113031	0.07241326	0.2201268	0.07250168	0.202083	0.1736199	0.5240592	Chr6:12115656:12116842:+	3	784	intronic
lnc-EEF1AKMT1-4:1	6.91338902898168	0.583729822876891	-2.75734290760608	0.327702074956164	-1.60954328706775	0.00582732059427381	0.469617920513289	Down	0.5852117	0	0.5703588	0.6488713	0.7315609	0.4941513	0.3004403	0.427499	0.4117448	0	0.4079234	0.07771626	0.4061769	0.1871664	0	0.09212397	Chr13:20722471:20723098:-	1	628	antisense
lnc-EEF2-3:1	9.29202338057999	0.582433025330194	2.10730433042147	2.34138736366169	1.2273636364588	0.0350912082385495	0.896247453903959	Up	0.04250181	0.01061534	0.006922566	0.0297709	0.02233435	2.792122e-14	0.04135336	0.004130179	0.1355355	0.04569533	0.02251179	0.0750997	0.01718575	0.03162712	0.03051202	0.0682685	Chr19:3999701:4007504:-	1	7804	undefined
lnc-EFEMP1-3:1	2.72535076588919	0.912962290811787	2.31830072296447	4.33647002982338	2.11652113882827	0.0204329831581291	0.789006053140827	Up	0.005049996	5.041202e-25	2.266418e-16	0.02805631	1.471629e-09	1.088083e-05	6.06853e-08	5.674046e-18	4.622566e-14	5.995204e-20	0.01463476	0.3001051	0.1702555	1.464873e-14	0.02152356	0.3056878	Chr2:56174740:56185770:-	3	1657	antisense	ENSG00000233251;AC007743.1;ENSG00000233251.2;OTTHUMG00000152032.1;ENSG00000233251.3;ENSG00000233251.7
lnc-EIF2B1-1:6	11.5675881929017	0.653587041249921	2.60773868141604	3.25889802520621	1.70438420913968	0.00911425041674535	0.582910923464373	Up	0.05951238	0.0001091691	0.002094264	0.01247265	0.05002209	0.009271253	0.03314112	2.436172e-06	0.1246857	0.05447068	0.01576945	0.08089596	0.0724677	0.05297097	0.02215847	0.09778905	Chr12:123575002:123584427:-	2	8744	undefined
lnc-EIF3B-2:3	480.70086305245	0.771207068154213	2.64438742306687	4.11066063437694	2.03937027160728	0.00818389249815485	0.562970417096829	Up	35.47138	2.771487	88.39765	0.01051716	0.9658599	2.169726	0.00107977	2.792754	57.6906	48.92107	59.26549	35.18138	25.2319	27.05591	32.36748	11.51061	Chr7:2380221:2380745:+	1	525	sense-overlapping
lnc-EIF4A3-1:1	7.79339928704634	0.552092357453906	2.9553702873317	3.09864471817935	1.63163734908219	0.00312293986232643	0.356731414915838	Up	0.1539391	0.1330885	0.164426	0.1416454	0.4616428	0.4167214	0.1530373	0.1325073	0.9562662	0.8247488	1.295835	0.4423271	1.256906	0.2811769	1.365882	0.4806307	Chr17:79991944:79992841:-	2	443	intronic	ENSG00000262172.1;CTD-2529O21.1;OTTHUMG00000177535.1;AC116025.2
lnc-EIF5B-1:1	10.5185771022781	0.734396899170619	2.28084613879976	3.19329609575046	1.67504633181982	0.0225575530695056	0.810932882537772	Up	0.8681379	0.02383698	0.09652918	0.1198097	0.5951716	0.437104	0.2174462	1.236346e-23	0.8882923	0.2417374	1.825725	0.7367467	0.08366879	0.6838341	2.044648	2.138083	Chr2:99491319:99509022:+	3	473	intergenic	XLOC_001588;linc-NMS-2
lnc-ELAVL2-2:2	9.00509175808358	0.754575603260603	1.96888564978773	2.80047796532375	1.48567307693972	0.0489662237975272	0.954947252113339	Up	0.04663007	2.354537e-22	8.248868e-17	2.58687e-07	0.1968266	0.4669896	3.165824e-11	0.5223537	0.02032482	0.01958828	0.8547718	2.338283e-12	1.553266	1.009252	8.006001e-27	3.235728	Chr9:23894990:23898054:-	2	687	intergenic	ENSG00000237414.2;RP11-321L2.2;AL365204.2
lnc-ELK4-1:6	9.07194851528	0.777214702608401	-2.35840629435397	0.280682681076744	-1.8329880466961	0.0183535928427524	0.770758001755397	Down	0.3006197	0.06162713	0.0586874	0.1662441	5.58616e-07	1.343038e-28	0.108065	0.09040195	5.105749e-09	1.983161e-18	0.05626569	0.109005	0.01009436	0.001816976	0.003969887	0.0161771	Chr1:205553895:205569256:-	4	3939	undefined
lnc-ELL2-2:1	4.5791474235486	0.808957484270813	2.21293235337748	3.45855209988206	1.79016818944973	0.026902309755897	0.853946356587982	Up	0.1395384	2.196067e-24	0.1277828	3.145712e-26	0.1198745	0.009827614	0.09753159	5.142878e-19	0.7142755	0.1069787	0.5143448	0.09778232	0.3469434	0.5546959	7.140205e-13	1.198309	Chr5:96002900:96003556:-	1	657	intergenic
lnc-ELMO2-2:1	13.0666055629317	0.669778450932086	-3.28201470636252	0.21790591656365	-2.19822272596381	0.00103068229493971	0.20698427829507	Down	0.6117861	0.6259016	3.813614	0.1904672	0.02735388	0.07506541	0	0	0.06014006	0.2022293	0.4421006	0.1009156	0	0	0.01314648	1.211394e-10	Chr20:46457185:46459370:-	2	882	intergenic
lnc-ELOVL1-1:6	4.84023057617548	0.599424874956752	-2.03330250757411	0.429636330274788	-1.21881210135186	0.0420219699997315	0.923500391055213	Down	0.1020892	0.07670211	0.04042162	0.07234847	0.01897352	0.03534593	0.0322769	0.04323107	0.01763215	0.03948865	0.03700943	0.005317662	0.03642309	0.03284274	0.0142933	0.01214822	Chr1:43354366:43358673:-	2	3514	undefined
lnc-EMB-4:9	12.5632833588175	0.881389250195492	-2.21551928573344	0.258326064045527	-1.95273488204625	0.026724442097823	0.853946356587982	Down	0.002233722	0.002071687	0.0004502483	0.01295526	0	0.5013347	0.08609097	0.0001298577	0.0005924184	0.0002678985	0.0003292783	0.003484889	6.421817e-05	0.003469555	0.0008341902	0.004906172	Chr5:51371487:51383266:-	1	11780	undefined
lnc-EMSY-4:4	2.50723227985328	0.886188102669488	2.41676948824696	4.41285507386309	2.14171236737909	0.0156589301007209	0.729593720593188	Up	0	0	0	0.008082558	0	0.01203258	0	0	0.1327034	0.009628609	0.1541622	0.00875192	0	0.009705032	0.03347183	0.09857393	Chr11:76657063:76664980:+	4	3051	undefined
lnc-ENTPD7-1:3	9.25832593640419	0.666096230191319	2.9930997697349	3.98254999624006	1.99369247320692	0.00276159455340265	0.336873217448869	Up	0.01564024	0.04898105	7.839517e-08	0.01599402	0.1348875	0.00544529	0.01916929	2.749685e-05	0.2459225	0.1012738	0.01282954	0.09867835	0.1139866	0.1738914	0.06686922	0.1223571	Chr10:99620857:99624795:+	1	3939	undefined
lnc-EPC1-3:5	2.81020719873628	0.823239858162272	1.96629574823736	3.07105219627776	1.61873303288401	0.049264457678146	0.956929426756001	Up	0.01198413	0.004656336	0.0002460528	3.901626e-27	0.004003646	0.04153084	0.01859373	0.0303896	0.222239	0.09195936	0.007229324	0.08582694	0.0576249	0.05913079	0.01386775	0.01699337	Chr10:32443919:32446044:-	1	2126	undefined
lnc-ERG28-2:2	6.69803710224691	0.540837912122845	2.18720884269267	2.27036690385409	1.18292546385853	0.0287272816560571	0.857206673755387	Up	0.0127007	0.02505485	0.02152821	0.02166972	0.02216399	0.03108979	0.01493746	0.03063358	0.07988209	0.04151075	0.02141693	0.1260129	0.1153174	0.1375484	0.009446849	0.07775596	Chr14:75423653:75427846:-	1	4194	undefined
lnc-ERV3-1-10:1	18.2957539035362	0.685806050160382	2.04106523119979	2.63860406614801	1.39977488432882	0.0412443437327236	0.923500391055213	Up	1.07573	1.401838e-11	0.4159326	0.05377092	0.2274786	0.05482459	6.839969e-14	0.4990375	1.04092	0.1427349	0.3908296	0.8161068	0.7585599	0.8252468	0.4943322	0.4924208	Chr7:65762613:65770811:-	2	1239	intergenic
lnc-ESR2-3:13	3.81181105101947	0.791919617830228	2.16811586805392	3.28746033963175	1.71697348964092	0.0301498718173981	0.866965482675344	Up	3.744841e-12	1.858132e-13	0.006519403	4.124919e-09	0.01761487	0.01128822	0.004136647	5.224133e-18	0.001053405	1.102641e-08	0.03917622	0.02221549	0.03836763	0.03344586	0.004323921	0.06429943	Chr14:64374736:64387950:-	2	8848	undefined
lnc-ESR2-3:15	7.6126979986035	0.607689106120824	-2.175275433744	0.400010234030068	-1.32189118389848	0.0296094823125715	0.863573352635375	Down	0.01999509	0.03060183	0.0332257	0.02364511	0.00670592	0.002761851	0.09849265	0.01496102	0.01189665	0.01421569	0.004141395	0.006725912	0.02814611	0.001347259	0.02729	0.007119263	Chr14:64354284:64387950:-	5	9910	undefined
lnc-ETFBKMT-8:2	21.8928911969282	0.822274874860246	2.41430409589677	3.95923471842567	1.98522159832809	0.0157652983493386	0.729593720593188	Up	0.02299918	1.385069e-10	1.038535	0.2933418	1.943354e-09	2.557615e-18	0.002180793	1.98514e-09	0.1820921	0.277921	0.8470528	0.2523509	0.880116	0.0001845526	0.5578447	0.7687019	Chr12:31729117:31731204:+	1	2088	antisense	ENSG00000276900.1;RP11-467L13.7;AC023157.3
lnc-ETS1-6:1	3.16155944920047	0.858116420777567	2.50853096735227	4.44631948465425	2.15261161511402	0.0121234341117267	0.669050364008165	Up	0.02429606	1.526743e-35	2.644101e-17	6.431021e-32	9.858747e-24	0.08044696	8.672723e-14	4.250952e-29	0.1041496	0.1227284	0.03831937	0.02141611	0.1937253	0.2861515	3.01944e-29	5.797368e-19	Chr11:128186451:128192129:-	2	1912	intergenic
lnc-EXOC2-11:3	4.56164897554369	0.90123615891571	-3.0424404249819	0.149481896490022	-2.74195732234056	0.00234668263895609	0.317592886278721	Down	1.10058e-05	0.01385904	0.2261565	0.01333519	2.64731e-19	9.369918e-06	0.4178938	0.05506219	0.0002227417	3.898814e-08	0.01520052	0.0003065129	9.980074e-23	4.919735e-16	0.001347836	0.002007675	Chr6:708464:711405:-	2	2588	undefined
lnc-F13A1-2:6	7.45038776786873	0.694408161493145	2.20085686844878	2.88444343466962	1.52829297172908	0.0277461581815679	0.854498746609618	Up	0.02584743	5.989283e-05	0.005038746	0.00328958	0.04692167	0.01746816	5.932027e-09	0.0007838166	0.06456481	0.005092954	0.03674904	0.006416509	0.02927665	0.04389584	0.02771136	0.03255314	Chr6:6674870:6686913:-	2	11624	undefined
lnc-F13A1-3:16	4.83302114964257	0.75895758702307	2.19876671771063	3.1794355898672	1.6687706825003	0.0278945141902878	0.854498746609618	Up	1.608365e-08	0.07343259	0	0.09203015	0.0008553858	0.009705709	0.02315135	0.01016914	0.1157104	0.06327554	0.07693533	0.04709965	0.2121059	0.2450181	0.1741616	0.03787029	Chr6:6704256:6801171:-	7	1898	undefined
lnc-F3-7:18	11.6014036266442	0.860682165154915	-2.09204558814255	0.287057901695598	-1.80058632640532	0.0364344378208353	0.902776488173572	Down	0.002044355	1.946806	0.3168898	0.02996109	0.5856102	0.5620941	0.336638	0.05240387	2.060549e-12	0.0007035825	2.415007e-18	1.102897e-14	9.532883e-07	0.1341156	2.074872	3.009957e-05	Chr1:94672936:94742282:-	4	713	intergenic
lnc-FAM104A-4:1	3.23060332948736	0.821441732370067	2.06119674640667	3.23362644658128	1.69315302612384	0.0392842738160422	0.913477182886935	Up	7.543232e-29	2.332293e-25	0.1178796	0.3828304	0.1067791	2.886053e-27	6.708443e-13	8.965316e-27	0.1136755	0.3145581	0.8096132	0.2070718	0.8378464	0.1066318	1.611114e-27	0.109614	Chr17:73091839:73092710:-	2	558	sense-overlapping
lnc-FAM110B-4:1	1.98747799051631	0.916503682369264	2.83376216290837	6.05091558153893	2.59715345726421	0.00460035563929356		Up	0	0	0	0	0	0.01555538	0	0	0	0.8994985	0.4490753	0	0.9817965	0.8083508	0.5396823	0.2704819	Chr8:57462907:57492947:+	2	251	intergenic	XLOC_006808;linc-FAM110B-2
lnc-FAM169B-4:4	3.86572828098017	0.901432086302254	-2.11308569806114	0.267052769428561	-1.90480324933871	0.0345934335676212	0.89454380342773	Down	0.4151005	0.04129298	0	0.1618197	0.006111845	0	0.08885782	0	0.01199178	0	0	0	0	0.01192163	0	0.0126579	Chr15:97994895:98017778:-	2	2392	intergenic	XLOC_011603;linc-RGMA-6
lnc-FAM207A-9:1	12.964267334007	0.619920135890928	2.10913930295354	2.4751190580425	1.30749792329986	0.0349325592237803	0.895870844274539	Up	0	0.3298248	0.1239618	0.2367196	0.169065	1.110079	0.04827707	0	0.2253454	0.3482309	0.6250198	0.356153	0.9903354	0.4737294	0.1995521	0.5358651	Chr21:45109428:45110592:+	1	1165	intronic
lnc-FAM217A-1:5	45.7675669647249	0.786408618047325	2.01983172498772	3.00718385620383	1.58841307553574	0.0434008451901135	0.928075776308401	Up	9.93625e-07	7.466932e-15	0.08790519	5.779156e-05	0.005149868	0.6525792	0.002827124	0.03399071	9.353387e-12	0.06023964	0.2052882	0.3152468	0.6675536	0.458912	5.992681e-16	0.1782908	Chr6:4002068:4021167:-	3	9717	undefined
lnc-FBXW7-5:1	8.39475065988194	0.598645434517995	2.10287595236596	2.39309403588316	1.25887708824156	0.0354766144481903	0.896766330436287	Up	0.3325152	0.1381859	0.3626215	0	1.076047	0.5260555	0.1380704	0	0.6302818	0.2941402	0.5938297	0.2965722	1.245206	1.435035	0.8748526	0.550365	Chr4:152320544:152321044:-	1	501	intergenic	ENSG00000270750.1;RP11-461L13.3;AC080078.2
lnc-FCGR2B-2:1	139.988653159566	0.37104866301149	2.71954087146918	2.01263004383685	1.00908200436374	0.00653726155035536	0.496313680265089	Up	2.784166	1.071357	0.6200067	1.702404	5.808389	16.817	2.774382	0.7867716	3.157857	1.61881	3.851892	5.417188	17.78013	11.01305	6.753105	6.767169	Chr1:161601237:161605656:+	2	842	intergenic
lnc-FCN1-4:1	3.00301191369864	0.890025711818395	-2.89041783949872	0.168107244695706	-2.57254619505243	0.00384730083475713	0.38417324394262	Down	9.22509e-32	0.01634571	0.04046658	2.533541e-17	0.1268058	0.3606669	0.01100121	5.605544e-24	6.98386e-25	5.379875e-25	1.811302e-18	3.072268e-24	0.01527717	0.01296853	9.595967e-28	7.167642e-13	Chr9:134602548:134612070:-	3	2919	intergenic
lnc-FGF21-2:4	5.31694970833574	0.863187457870148	2.53231367864276	4.54998379408268	2.18586140679745	0.0113312572940048	0.651665055739738	Up	0.005278742	5.949496e-07	1.532407e-18	1.204678e-24	0.1366305	2.732452e-06	1.193893e-25	0.002737022	0.02088105	0.1446285	0.05280203	3.503349e-23	0.06425507	0.07227418	0.05850526	0.1875846	Chr19:48806867:48813330:+	3	3651	undefined
lnc-FNBP1L-1:14	9.57689640775772	0.748063158233062	-3.40888684013446	0.170747616430037	-2.55006265569011	0.000652285309415154	0.151805689486506	Down	1.003756e-16	1.694398	1.344818e-17	1.693054	3.30973	1.102588e-27	0.6365809	2.559037	7.02868e-16	4.401049e-19	4.890344e-27	0.3347996	0.4468881	1.334833e-28	6.040974e-23	1.123742	Chr1:93592336:93613055:+	3	340	undefined
lnc-FOXD4L3-3:1	5.80105040323948	0.621959932286851	-2.39109547596752	0.356712683617783	-1.48716558032416	0.0167981838999988	0.747017930473146	Down	0.1037315	0.01230201	0.03219953	0.03763666	0.08940169	0.4183542	0.2328065	0	0.0454122	0.01369449	0.01723807	0.013289	0.01667518	0.03158874	0.06707885	0.01635592	Chr9:68368663:68371574:+	2	2546	intronic	ENSG00000249221
lnc-FOXD4L4-1:1	18.7346478589303	0.867893438830021	2.13118908977803	3.60411495644626	1.84964502792448	0.0330735674708211	0.883261175017105	Up	1.708851e-29	5.341337e-13	2.014363e-24	1.871829e-08	1.320588	5.895628e-11	1.378686	0.0005071597	0.000164767	0.0003083967	0.01066914	1.301851	4.139123	6.348755e-35	5.414472	15.26498	Chr9:65770955:65771434:+	2	348	intergenic
lnc-FOXD4L5-1:1	38.9868136795896	0.540803645883605	2.01448288815413	2.12791377171759	1.08943969048389	0.0439588596679623	0.93074968369577	Up	0.5705066	0	0.1194913	0.5636534	0.6502568	1.397257	1.640345	2.783433	0.4892519	0.8944633	0.3990111	0.6758903	4.17113	0.4813516	4.143169	20.85718	Chr9:65266325:65268971:-	2	530	intergenic
lnc-FOXD4L5-22:3	7.40453921760965	0.776649929614708	2.03832888651213	2.99606305340955	1.58306798624127	0.0415170528821447	0.923500391055213	Up	0.00242415	1.726391e-23	0.02648017	0.7714815	0.1623729	3.369136e-27	0.004136312	0.2039407	0.2955209	0.5697672	0.1528119	1.112346	0.5970065	0.07824919	0.4659619	0.0837247	Chr9:63299285:63333132:-	4	704	intergenic
lnc-FOXD4L5-9:1	116.002673680222	0.531839858696307	2.69047451472505	2.69615153769055	1.43090158573739	0.00713504845930204	0.525671528797454	Up	0.4531564	0.1900144	1.605262	1.182485	3.476858	0.6962843	3.433614	4.852763	1.767213	1.179767	11.24618	4.376831	9.617467	0	9.520731	59.48124	Chr9:64810865:64811429:-	1	565	intergenic
lnc-FOXD4L6-22:1	1206.95898034604	0.425247649509065	2.42080765170567	2.04123567858765	1.0294427638014	0.0154860690411271	0.725781760453023	Up	2.892312	5.18062	7.786635	7.287133	16.07384	2.525789	18.78186	26.55497	9.300764	6.454258	38.23684	14.89779	50.79369	0.5675553	57.16381	255.3657	Chr9:40735062:40746923:-	2	1240	intergenic
lnc-FOXL2NB-5:1	4.16460611794745	0.896418715176572	2.22110645735396	3.97523843736622	1.99104139677162	0.0263437517855171	0.848657318192688	Up	1.488154e-14	2.602909e-20	1.965006e-27	4.947923e-23	1.802447e-21	9.185322e-27	1.523528	5.14685e-41	2.012543e-25	0.5174484	1.043662	1.238195e-27	1.21736	1.561247	0.9142477	0.4801955	Chr3:138812292:138812578:+	1	287	antisense
lnc-FOXP1-4:1	16.4840480926251	0.583434005824151	2.89409285118457	3.22324127576323	1.68851218539365	0.00380255698981226	0.38417324394262	Up	0.109873	0.4789776	0.6765918	0.07997162	0.04839428	0.06019137	0.08080569	0.1651557	0.3270531	0.3254912	1.254883	0.274416	1.881379	0.2296262	0.91731	3.032185	Chr3:70688124:70700221:-	4	869	intergenic
lnc-FRG2-13:4	6.44889952879081	0.869376996422878	-2.37215401812518	0.239434651868972	-2.06229613533013	0.0176847171278069	0.764426481047277	Down	0.01766092	0.0004187377	0.0006989232	0.03232635	0.0365701	0.1412583	0.185608	5.275746e-07	0.004003936	0.000384468	3.003893e-16	0.0006092333	1.479008e-09	0.0002259696	0.07123227	2.854107e-09	Chr4:189703831:189722274:-	4	5970	undefined
lnc-FSCN2-2:2	5.11719896970638	0.543853358863691	-2.13342963986337	0.447427899644913	-1.16027287553905	0.0328894977756332	0.883261175017105	Down	0.05539108	0.06234416	0.1663229	0.07282425	0.06336451	0.05144299	0.06647425	0.07610812	0.04184669	0.0552262	0.03718253	0.03668379	0.0444437	0.04477917	0.01024438	0.03626615	Chr17:81552462:81554947:+	1	2486	undefined
lnc-FSIP1-4:23	14.2338490473021	0.649634137476779	-2.26091413832272	0.361290942904368	-1.46876700615834	0.0237645744535798	0.830637545242345	Down	0.00119372	0.02012696	0.04718151	0.02554276	0.0487679	0.01639524	0.01720985	0.0196243	0.0002413066	0.01807192	0.0001746337	0.0246405	0.03321184	0.001467602	0.009996278	0.004879031	Chr15:38864111:39196004:-	8	21589	undefined
lnc-FSIP1-4:29	17.0896756481066	0.589772498117429	-2.57220255697326	0.349408272902782	-1.51701432769016	0.0101053748498137	0.616774618897207	Down	0.0004157531	0.1173514	0.02551664	0.003873355	8.104163e-06	0.06505526	1.172205e-05	0.09729552	0.0001064784	0.05260282	0.0115347	0.002487325	0.0004369037	0.01891629	0.0001491185	0.01957234	Chr15:38869844:39194324:-	6	16365	undefined
lnc-FSIP1-4:40	32.7278492550979	0.880081433267724	2.01562622803852	3.41980773989832	1.77391521970416	0.043839075040481	0.929881300390169	Up	6.571825e-22	0.7584325	5.166868e-09	0.003109939	0.0002268075	8.649766e-08	5.290936e-08	9.338266e-12	1.462083e-18	0.6516742	0.4403303	0.2609717	0.0005153889	0.7304685	9.800175e-13	0.0008518571	Chr15:38881473:39118723:-	6	4748	undefined
lnc-FUT4-1:1	13.1347321440117	0.482859170723057	2.08294763597215	2.0080154479144	1.00577036816506	0.0372559968626278	0.909744282330686	Up	2.123048	0.1693392	0.4537478	0.7963855	0.1881501	0.8433997	0.7348476	0.5163565	2.832686	0.4004941	1.368435	0.7298275	2.442838	3.249342	0.538257	2.389143	Chr11:94559018:94559374:+	1	357	intronic
lnc-FXN-1:1	13.0874903062781	0.567155599768353	2.4695126864105	2.640109831956	1.4005979487967	0.013529722107207	0.68899210616292	Up	0.4987263	0.05707436	0.1300973	0.3331992	0.1090392	0.2656354	0.1226542	0.162055	1.264626	0.7317267	1.537158	0.5177419	1.075621	0.05950035	0.8104789	0.3102262	Chr9:69121293:69122232:+	2	822	sense-overlapping	ENSG00000227410.1;RP11-265B8.4;OTTHUMG00000019975.1
lnc-GALC-8:5	6.93250409842612	0.862005874851375	-2.11431808870101	0.282719909095118	-1.8225546137648	0.0344881084218983	0.89454380342773	Down	0.08003365	0.01382271	0	0.0417434	0.07544898	0.4604579	0.05691599	0.02437179	2.177224e-06	0	0.06013911	7.432706e-25	5.277702e-18	0.03151419	0	0.07535216	Chr14:85527060:85531224:-	1	4165	undefined
lnc-GAS2-1:8	4.59388359608707	0.605988466490543	-2.31707152206899	0.377848914058592	-1.4041186184075	0.0204998360124534	0.789006053140827	Down	0.01700193	0.02366732	0.00367469	0.07330061	0.01791431	0.07009123	0.09355373	0.07297217	0.004323725	0.00986355	0.001953849	0.0176931	0.01988945	0.01808536	0.02592931	0.01902973	Chr11:22829414:23106723:+	5	3993	undefined
lnc-GAS8-1:1	25.3853598640341	0.430294477803251	-3.10125204089355	0.396542766707096	-1.33445162747256	0.00192704190131618	0.292358063062583	Down	0.4658908	0.1208951	0.4687901	0.1956842	0.7510677	0.8003882	0.4335911	0.6075464	0.2133804	0.0139021	0.7133265	0.02969712	0.6799752	0.3226265	0.08719244	0.3593573	Chr16:90185997:90216935:+	4	2056	intergenic	ENSG00000260923.1;AC137934.1;OTTHUMG00000172851.2;ENSG00000260923.5;ENSG00000260923.6;LINC02193
lnc-GCKR-1:1	1.51345828476095	0.912672913261707	2.2365995244886	4.11611646537038	2.04128380381476	0.0253125260338781		Up	0.01006209	0	0	0	0	0	0	0	0.02413105	0.1002888	0.009776999	0	0.01127625	0.1431811	0.02116171	0.01159131	Chr2:27525854:27528763:+	3	2021	intergenic
lnc-GCLC-1:11	8.50822191840433	0.715907491421853	2.11548130170071	2.85697598984364	1.51448891185039	0.0343889469287243	0.893118934419459	Up	7.141286e-16	0.004450217	0.006837257	0.00628576	0.1893137	0.0008557816	0.002480902	0.07129109	0.05665987	0.1372282	0.05526011	0.009767886	0.3270767	0.0002876383	1.098073e-31	0.4974996	Chr6:53561289:53573275:-	4	3531	sense-overlapping	LOC101927136
lnc-GCLC-1:7	50.6219835251588	0.741755303177844	1.97135126090251	2.75539710250409	1.46226025220076	0.0486837118093646	0.954947252113339	Up	5.531848e-16	0.003711386	0.004931522	0.005247196	3.307088	0.0007998134	0.002032239	0.04645191	1.176389	0.08185836	0.05944831	0.009076389	3.471114	0.03115525	1.061359e-31	0.1688133	Chr6:53561289:53617007:-	5	3653	sense-overlapping	ENSG00000231683.2;RP1-27K12.2;OTTHUMG00000014879.2;ENSG00000231683.6;AL033397.1
lnc-GDF11-1:8	31.7438320744272	0.626285415639012	2.06688801780463	2.45285477813106	1.29446182131007	0.03874470705871	0.909744282330686	Up	0.005303945	0.1414763	1.973198	0.1742519	8.148899e-10	0.1132611	0.6543429	0.1283587	0.5898876	0.5687968	0.8872004	0.4866944	0.3960313	0.1450921	1.195179	0.4939791	Chr12:55729144:55731195:+	2	1746	antisense
lnc-GEMIN4-1:1	9.54881968981455	0.740410717617767	-2.17242219030482	0.32794262293075	-1.60848467289236	0.0298238327550567	0.863573352635375	Down	0.02091686	0.04827468	0.08492715	0.5002712	0.549977	0.03154799	0.01188641	0.3028493	0.0001353591	1.920891e-17	0.464936	0.2435963	0.1615283	1.002899e-20	2.285761e-11	0.01772862	Chr17:763565:765319:-	1	1755	intronic	ENSG00000262228.1;RP11-676J12.4;OTTHUMG00000177498.1;ENSG00000262228.2;AC087392.3
lnc-GGCT-1:1	14.05768543059	0.839032172817055	4.71219400221009	15.494479346156	3.95368237240982	2.45063905068523e-06	0.00179487687176952	Up	4.097883e-15	8.684988e-12	7.085982e-13	1.453117e-20	5.761121e-17	4.879384e-14	8.847676e-22	0.05471442	1.784779e-06	0.7936608	2.469091	1.40867e-13	2.412599e-10	6.033768	0.4309696	1.701964	Chr7:30577904:30594809:-	5	644	antisense	ENSG00000196295.5;AC005154.6;OTTHUMG00000152788.6;ENSG00000196295.7;ENSG00000196295.11;AC005154.1
lnc-GGCT-1:31	4.051708076996	0.86348873725722	2.60465203781855	4.75382138866439	2.24908769913039	0.00919676073750283	0.584228918074733	Up	0.01602007	0.007405063	0.0001685995	2.059288e-13	0.001063827	3.909219e-05	2.958583e-10	5.17622e-16	0.03987878	0.007215827	0.08182953	0.06925269	0.05390705	0.1061906	0.0008946922	0.006187364	Chr7:30524378:30579310:-	12	5497	sense-overlapping
lnc-GGT1-1:1	50.0347220818541	0.482510228519569	-2.20230119813383	0.478757550666646	-1.06263285438048	0.0276440396238409	0.854498746609618	Down	3.824383	3.027318	4.567619	1.259394	1.72077	1.836625	4.849869	2.522504	0.9425155	3.54116	1.189502	0.3097029	1.750965	2.383	4.703323	0.4385205	Chr22:24651847:24652397:+	1	551	intergenic
lnc-GINS1-11:3	4.04864026350949	0.842321061465013	2.65046181906532	4.69960600620603	2.23253981280759	0.00803818121334953	0.559125107750922	Up	0.08992313	0	0	0	0	0	0	0.2224927	0.2778785	0	0.1085289	0.08064519	0.4241704	0	0.324756	2.26457	Chr20:26190989:26193946:+	2	626	intergenic	XLOC_013504;linc-DEFB115-1;ENSG00000238129;RP3-410C9.2;ENSG00000238129.1;OTTHUMG00000032150.1
lnc-GINS1-12:5	9.7814272188642	0.677442927099521	-2.90891029760942	0.255143234706346	-1.97062070668246	0.00362690909415136	0.382118186555685	Down	0.3368716	0.6918248	0.9918191	0.1625946	0.2744007	0.07415409	0.5134098	0.9533535	0.01660516	0.2290756	0.5035989	0.2472706	0.2222305	0.005264231	3.054054e-05	0.09883536	Chr20:26209156:26217463:+	2	773	undefined
lnc-GJC1-1:1	7.55573669354642	0.852566286197904	-2.1058758252118	0.288091952953647	-1.79539873149477	0.0352151401024976	0.896766330436287	Down	1.102105	0.498131	0.407069	1.183017	0	0.2845618	0.5704172	0.2351919	0	0.1883573	0	0	1.421102	0.10156	0.08780284	0	Chr17:44794747:44797783:-	2	587	intergenic	ENSG00000267405.1;CTC-296K1.4;AC005180.1
lnc-GLOD4-2:2	53.1710994027954	0.898927577211543	2.65513375281842	5.22986226430908	2.38677295159365	0.00792769680210023	0.559125107750922	Up	7.321599e-09	7.251994e-05	1.455624e-07	6.709323e-08	0.03494112	3.422557	2.489037e-09	6.37337e-07	0.0006947436	1.92987	7.274472	19.84416	3.363538	1.74924e-05	1.38107e-08	4.786253	Chr17:759543:760160:-	1	618	sense-overlapping
lnc-GLRX3-2:6	23.48198399604	0.384499515928205	2.67068485433383	2.03760871279539	1.02687703368814	0.00756966787131494	0.544797310206603	Up	0.04246118	0.02694434	0.03556933	0.02819589	0.1076577	0.05079729	0.02785352	0.03213787	0.1862018	0.05695077	0.1605072	0.1243078	0.1448864	0.06918743	0.02246924	0.1491726	Chr10:130111293:130128876:+	2	9635	undefined
lnc-GLRX-4:1	11.546795007569	0.795873458525029	2.90894818094597	4.97658004822009	2.31515464943956	0.00362646963682617	0.382118186555685	Up	0.1778506	0	0	0	0.1959038	0.9565089	0.2945682	0	0.4044625	0	6.760742	0.1569842	0.2192215	10.28338	0.3351033	12.08196	Chr5:95927965:95928176:-	1	212	intronic
lnc-GLYATL3-2:3	28.5182102336633	0.406283758309626	-2.54108339253241	0.488895858448979	-1.03240091089625	0.0110509557983709	0.642969395539795	Down	0.6538183	4.207598	1.65316	3.636283	1.833295	0	1.635789	0.2521383	0.08345614	1.663764	1.29541	2.094991	1.71722	4.610708e-29	0.7578826	0.3445031	Chr6:49552462:49561848:+	3	535	intronic
lnc-GNAQ-7:6	22.4167585392707	0.422801278716125	-2.99062922147218	0.41626037646624	-1.26444185900425	0.00278403308099458	0.336873217448869	Down	0.1607295	0.06877512	0.04182619	0.07791195	0.08642601	0.2001074	0.0545005	0.08786994	0.04267843	0.0289891	0.02088963	0.0398264	0.1432863	0.11959	0.0036404	0.05221134	Chr9:78226927:78236019:-	1	9093	undefined
lnc-GNG2-1:2	2.44463868572262	0.87588988885312	2.27581107997993	3.98163207428567	1.99335991389432	0.0228573192988177	0.816632661663066	Up	0.008257035	5.168058e-06	0.00567864	3.238133e-31	7.036335e-06	0.00406552	2.570679e-20	1.502547e-28	0.0001700136	0.03536445	0.01686007	0.01672134	0.02279989	0.05885276	0.007418362	0.02318442	Chr14:51765276:51825414:+	10	5974	intergenic	ENSG00000250873
lnc-GNPNAT1-3:1	11.7852261894507	0.612555198499645	3.32732528031425	4.10724326313893	2.03817039755578	0.000876839556812366	0.185341863485989	Up	0.3582038	0.1021775	0.1400785	0	0.1226334	0.3752274	0	0.2036852	0.3371913	0.97522	0.4586164	0.5372602	0.7140974	0.7011276	0.3410965	3.29935	Chr14:52669582:52683776:-	2	726	sense-overlapping
lnc-GOLGA8Q-2:4	29.4405923861643	0.651881857464518	-2.57689847453219	0.312118685857118	-1.67983336407553	0.00996912266817815	0.612314269301455	Down	0.5267076	1.356521	0.6227857	0.863555	1.52074	11.5024	0.8877917	0.06436502	0.2827513	0.2324279	0.009244383	0.04504714	3.465096	1.08908	1.584265	1.4937e-05	Chr15:30483117:30485022:+	2	653	intergenic
lnc-GOPC-1:6	2.49122258676952	0.794552029695924	-2.09779003117506	0.314950427121306	-1.66680332714602	0.0359236975272186	0.896766330436287	Down	0.04182598	0.1382904	0.462553	0.1383784	0.08102827	0.03609175	0.07313741	0.05711168	0	0.07133893	0.2045195	0.1126554	6.616806e-20	0	7.381786e-13	0	Chr6:117609014:117675304:-	4	735	undefined
lnc-GPAM-2:1	6.59925674873353	0.868295487668956	4.48648923472738	14.883050549408	3.89559835798913	7.24063740488307e-06	0.00480462157623661	Up	0	0	0	0	0	0	0	0	0.6669669	2.074899	0.6517077	0	0	1.147583	0.2621267	0.5241212	Chr10:112217538:112227704:-	2	580	intergenic
lnc-GPI-4:1	10.9810739163308	0.53825682701413	2.31218578425284	2.36944600258216	1.24454978369911	0.0207674473434695	0.792040142285389	Up	1.444747	0.3170492	0.59224	0.1561612	0.1986337	0.4309607	3.080802e-31	0.1481129	1.359313	3.091043	1.295697	0.4859992	0.6478185	1.555125	1.374475e-30	0.8836187	Chr19:34383061:34402159:+	2	425	sense-overlapping
lnc-GPM6B-1:3	25.6118283490943	0.410474955545556	2.75784253673112	2.19166195576863	1.13202529266635	0.00581842179834542	0.469617920513289	Up	1.125199	0.8260847	0.5385875	0.2276086	1.474892	1.41264	0.4096541	0.5110344	1.018011	1.421256	3.037628	1.911162	4.310164	2.23541	0.601258	3.627063	ChrX:13980066:13988820:-	2	544	intergenic	XLOC_008117;linc-GPM6B;ENSG00000212663;RP1-122K4.3;ENSG00000212663.2;OTTHUMG00000021163.1;AC003035.1
lnc-GPR137B-6:1	1.28631402279665	0.917680154474631	2.16417393032813	3.96142494000208	1.98601946669349	0.0304510032629744		Up	6.779571e-38	0	6.381435e-36	0	0	0	0.006033228	0	0.007022591	0.06041989	0.04400199	0	0.03217604	0.001656094	0.03828682	0.03002896	Chr1:235928975:235931668:+	2	2637	intergenic
lnc-GPR183-5:1	8.9473776634045	0.806632229033206	2.98034174481578	5.29283142344387	2.40403970490146	0.00287926968197968	0.344709488560855	Up	0.007038801	1.129026e-19	0.0173808	1.165835e-16	0.1352837	1.291595e-17	0.0002534423	1.515206e-08	0.04253913	0.05217109	0.0707916	0.002019906	0.1476245	0.09961066	0.09309527	0.1416729	Chr13:99486213:99501747:-	4	5940	undefined
lnc-GPR183-5:9	15.1471947774273	0.558281934450703	-2.02936531411856	0.455979859261119	-1.13295799327327	0.0424210952848907	0.923500391055213	Down	0.06239051	0.01710245	0.07103022	0.01708246	0.01205043	0.009491835	0.007743908	0.08912902	0.02420182	0.006294847	0.02732317	0.003112201	0.00880855	0.01211114	0.02546553	0.0133215	Chr13:99483951:99501313:-	4	16112	undefined
lnc-GPR20-1:1	13.9289281403475	0.516365694385426	-2.4159134486578	0.421178931121531	-1.24749482549127	0.0156957917749722	0.729593720593188	Down	0.312036	0.1178952	0.1807856	0.3507092	0.2545279	0.4197216	0.1792612	0.3558761	0.1064768	0.1171953	0.3221784	0.1628564	0.3135496	0.09093119	0	0.09678022	Chr8:141353403:141355365:-	1	1963	intergenic	ENSG00000261655.1;CTD-3064M3.3;OTTHUMG00000164483.1;AC100803.2
lnc-GPR63-10:1	5.53482374465875	0.913825418827069	2.20628735315446	4.04506101603083	2.01616146454924	0.0273638863201117	0.853946356587982	Up	3.050232e-23	3.88047e-14	1.486373e-22	1.291119e-21	4.668008e-18	7.663982e-06	6.531991e-19	3.389709e-06	0.06633049	0.005855252	2.768505e-08	4.597111e-20	2.803522	0.003989627	1.034854	0.9989981	Chr6:95666664:95683882:-	4	661	intergenic
lnc-GPX6-3:1	7.25314422633129	0.873028377572902	-2.15890213141739	0.270784520630904	-1.88478282513	0.0308577604856206	0.87065309729093	Down	1.395923	0.2484329	0.1703207	1.129699e-32	1.526737e-29	1.846029	0.3758931	1.962282	0.1485122	4.469155e-30	2.87242e-35	6.738455e-31	0.7167612	0.4577774	6.004083e-33	3.221854e-22	Chr6:28593408:28597535:-	2	476	intronic
lnc-GRAPL-2:1	5.90404398350994	0.761177993721045	2.26074350406041	3.29625580027523	1.72082820473859	0.0237751448533679	0.830637545242345	Up	3.287263e-10	1.25963e-17	0.6502613	1.494974e-17	0.23438	0.1004758	7.134944e-33	0.06632658	0.1637739	5.286566e-25	0.3888395	0.3088825	1.052445	0.6175082	0.1940744	0.3233084	Chr17:19159736:19163120:+	3	771	intergenic
lnc-GRHL2-12:6	17.704360173136	0.511240263119061	-2.60996111676941	0.396579715282125	-1.33431720806771	0.00905525145631809	0.582910923464373	Down	0.05531395	0.1723718	0.02322343	0.08036087	0.02439044	0.04833459	0.2549194	0.09016208	0.06685442	0.02891152	0.007449832	0.05411216	0.03135222	0.01905741	0.01022505	0.07353193	Chr8:101204842:101212130:+	1	7289	undefined
lnc-GSDMC-6:1	9.54804920139158	0.862659881620349	2.17588404311038	3.67322653101912	1.87704787104921	0.0295639322620324	0.863573352635375	Up	4.204584e-09	1.268613e-12	0.1002222	2.64463e-18	0.004761788	0.7592829	0.04977606	5.194839e-14	3.601826e-08	0.4247728	0.9985736	7.451298e-05	1.395756	1.971136	0.006297606	1.146837	Chr8:129621442:129622250:-	1	809	intergenic
lnc-GSDMD-1:1	88.8226479518666	0.416458497944071	2.91838954498006	2.3220324380272	1.21538812631808	0.00351844502522801	0.379291419992329	Up	7.87905	4.901327	1.869936	4.87805	6.261533	1.123346	1.974704	5.08504	35.94484	9.152033	11.15731	11.60858	8.917312	0.8189383	17.46613	19.57777	Chr8:143542110:143542400:+	1	291	intergenic	ENSG00000254144.1;RP11-661A12.4;OTTHUMG00000165015.1;ENSG00000254144.2;7SK;ENSG00000254144.3;AC067930.1
lnc-GTDC1-28:1	3.3169988159783	0.825923527049988	-2.545576653854	0.232862196362565	-2.1024516483272	0.0109097408037691	0.640741428055327	Down	0.008392142	0.01053364	9.218245e-09	0.0588121	0.01213516	0.02210697	0.00937932	0.01073573	0.008550048	6.364033e-05	7.284763e-34	0.003617329	2.036219e-11	0.01286652	7.483644e-08	7.454724e-44	Chr2:143667610:143903644:-	2	9099	undefined
lnc-GTPBP4-6:1	5.16586274244475	0.808977334763353	2.0210100701028	3.10577074520882	1.63495134004166	0.0432787226689873	0.927528669440544	Up	0.2580659	0	0.1531137	0	0	0.6404563	0.2269029	0	0.4908448	0.6140132	0.8836159	0.2489784	0.3452799	1.066362	0	0.7059365	Chr10:1094785:1095744:+	2	493	intronic
lnc-GTPBP8-3:1	4.51560563460315	0.787535577136467	-2.69051573581549	0.230226073765238	-2.1188768628002	0.00713416704132652	0.525671528797454	Down	0	0.7936253	0.146164	0.3625925	0.2476598	0.5471302	0.2364419	0.3237395	0	0.1251364	0	0	0.2835535	0.3009796	0	0	Chr3:113017478:113018044:+	1	567	antisense
lnc-GUCA1C-2:1	4.67814406330653	0.872516670623615	1.99574252940816	3.34340616390041	1.74131862718116	0.0459619552567109	0.944343737460902	Up	2.515761e-21	0.09843951	1.069948e-15	2.654983e-17	6.950694e-21	0.4969601	1.570761e-26	2.582202e-16	1.97894	0.1048229	0.05098375	9.250888e-05	0.1096919	1.496706	1.623116e-29	0.2799496	Chr3:108863282:108904029:-	3	589	intergenic
lnc-H1FOO-2:2	3.71544012255996	0.901613347655953	2.05745229352287	3.61758383350236	1.85502645000557	0.0396427393781028	0.916798504747918	Up	0.02274093	2.970204e-14	1.524941e-14	7.790517e-07	0.01554424	7.288494e-12	0.0001609636	5.954372e-10	0.2036231	0.08985145	3.751006e-12	1.269666e-11	0.09630828	0.1723772	2.031527e-06	1.586413e-09	Chr3:129626936:129630643:+	2	3402	undefined
lnc-HAAO-7:13	30.2673849390363	0.782625101504879	2.35754872994973	3.592720775338	1.84507681407961	0.0183960406856523	0.770758001755397	Up	0.2517319	0.002786252	1.981172	9.471618e-06	2.122062e-13	0	1.210232	3.427317e-05	1.390305	0.6830195	3.613458	0.01213496	0.07902108	4.735978	1.520746	0.05065606	Chr2:42972398:43001464:-	3	942	intergenic	XLOC_002067;linc-HAAO-4
lnc-HACD2-2:1	38.3889277567996	0.366975168644119	-3.26780568134995	0.435515647500512	-1.19920354100961	0.00108384752820236	0.215919769178361	Down	1.589022	1.866245	0.4312291	0.7983196	0.7988453	2.466376	1.169225	0.5504521	0.4371074	0.6338739	0.4549486	0.2860159	1.199954	0.6068671	0.2276299	0.8044787	Chr3:123610734:123612003:-	1	1270	sense-overlapping
lnc-HDDC2-5:4	2.50391776201157	0.914675480399783	2.10801472558864	3.80566713734848	1.92814938181761	0.0350297157047736	0.895900029855657	Up	7.465455e-06	0.002796922	4.408969e-18	1.023005e-33	3.219146e-05	1.970492e-08	8.029047e-05	5.906185e-26	4.422101e-22	7.263134e-24	0.008225465	0.1184178	5.749992e-21	0.01622973	0.1779752	0.0252993	Chr6:125718236:125749190:-	2	2635	antisense	ENSG00000237742.2;RP11-624M8.1;ENSG00000237742.6;AL365259.1
lnc-HEYL-2:1	4.26574934903997	0.743631502995978	2.85362372336586	4.35310403146876	2.12204449839153	0.00432236933355796	0.398650522756519	Up	0.2212208	0	0	0	0.219589	0.2115961	0	0.1819437	0.7452118	0.2103614	1.295229	0.9443954	1.106183	1.058065	0	0.6724337	Chr1:39622339:39622670:-	1	332	intergenic
lnc-HIP1-1:9	35.3634415597204	0.5191865912602	2.90033547995212	2.83985110687329	1.50581529134736	0.00372763463245223	0.383576684369113	Up	0.2990511	0.4596986	1.082689	0.3587235	0.02212684	1.805376	5.706934	2.399444	2.99171	3.129225	4.763359	2.352617	0.4035017	3.785505	10.4057	1.450878	Chr7:75525931:75527852:-	2	365	intergenic
lnc-HIST1H2BJ-5:1	13.4616898084697	0.701545341064437	-1.96030943964462	0.385486981919886	-1.37524595442732	0.0499596333726526	0.96181948965569	Down	2.017083	0.3525446	0.615225	0.3228939	0.2820046	0.2043402	0.1199563	0.6957392	0.5258661	0	0.1694712	0.1194492	0	0.6086131	0	2.867049	Chr6:27100387:27128083:-	2	778	sense-overlapping
lnc-HNRNPF-1:6	2.66467373281551	0.826466426388934	1.9614621237243	3.07605775669056	1.62108259189167	0.0498251392144531	0.96181948965569	Up	0.03566659	0.01002637	0.02534112	5.424923e-14	8.591055e-06	4.204548e-11	0.007996537	5.083365e-05	0.202876	9.689851e-07	0.07924935	0.07663199	0.0249469	0.04427093	0.01512762	0.1566104	Chr10:43434942:43437061:-	1	2120	undefined
lnc-HOXA13-1:1	246.709442407375	0.495288616678881	-2.67915870000429	0.398608172233012	-1.32695680638832	0.00738074033703913	0.53428836009578	Down	3.001341	4.399059	0.1106672	0.9872172	1.2881	0.1152549	1.440972	1.238386	4.596207	2.331376	0.006879088	0.6415167	0.6857694	0.006133424	0.668547	0.5084233	Chr7:27187247:27192686:-	2	4899	intergenic	XLOC_006390;linc-HOXA11
lnc-HOXA13-3:1	130.967361093214	0.467275531126607	-2.19007141380208	0.491966920071522	-1.02336678308956	0.0285190580304666	0.857206673755387	Down	8.492846	7.352295	0.149874	2.391009	5.07989	0.28087	6.500458	6.625696	10.9703	5.542255	0	2.463132	2.022119	0	5.450821	2.623564	Chr7:27193503:27195600:-	2	871	sense-overlapping
lnc-HPS5-2:1	3.7559258538927	0.779352827881366	1.96953981587256	2.89781686937518	1.53496642512523	0.048891135060339	0.954947252113339	Up	0	0	0	0.1032149	0.09538888	0	0.1945799	0.1693818	0.2307819	0	0	1.258365	0.112214	0.1031947	0.5410297	0.7332546	Chr11:18393934:18394392:-	1	459	undefined
lnc-HSD17B3-4:2	2.32013631600745	0.915473309612653	2.18706066598843	4.00609231421953	2.00219566621608	0.0287380955841684	0.857206673755387	Up	1.124949e-06	0	0	0	9.47621e-13	0	4.207738e-26	1.361297e-05	0.02675341	0.002504945	0.02862924	0.00496804	2.413461e-72	0.07573009	0	0	Chr9:96105482:96116414:-	2	8730	undefined
lnc-HSD17B7-1:2	1919.90801142195	0.415371826356128	-2.8723815449494	0.43736013518282	-1.19310636831727	0.00407390775833822	0.391077719426997	Down	18.73038	16.36194	2.731316	14.67219	13.93457	67.29826	16.37672	4.785335	2.927511	5.980718	5.38965	3.997672	17.89998	10.95576	4.315635	10.36004	Chr1:162782111:162786572:+	1	4462	sense-overlapping
lnc-HSPA4-5:1	58.0492596540569	0.888403961433783	2.09922309908167	3.64257358537308	1.86495811715746	0.0357972386908386	0.896766330436287	Up	0.7696565	2.88481e-16	1.088709e-24	2.106852e-19	3.649125e-21	3.539584	0.928367	3.286473e-22	0.5225423	2.918412	77.65939	3.014908e-24	0.2185441	19.38175	9.886214e-30	56.1374	Chr5:133134053:133134263:+	1	211	intergenic
lnc-HYAL4-4:6	39.9160538431086	0.30366895827253	-4.3814754554739	0.397625424681326	-1.33051808726042	1.17878324756388e-05	0.00715952693435018	Down	1.565064	0.4734334	0.301118	0.4569827	0.493287	1.265427	0.6760033	0.5471256	0.7830539	0.1905632	0.04706028	0.1859561	0.3328785	0.5959838	0.1724951	0.5190695	Chr7:123748612:123750876:+	1	2265	undefined
lnc-ICOSLG-12:1	6.13937720396908	0.633905941075769	2.08018248413251	2.49430871476269	1.31864003521335	0.0375087982086928	0.909744282330686	Up	0.09268228	0.3632062	0.3187971	0.08343298	0.24616	0	0	0.08613865	0.2953144	1.136599	0.3819499	0.3763835	0.7771486	0.3497934	0.3011968	0.165294	Chr21:44011687:44012249:-	1	563	undefined
lnc-ICOSLG-9:2	4.26204775824454	0.863171020631741	2.34894854617363	4.07710274528541	2.02754431401213	0.0188265082198449	0.775446974454488	Up	0.09744504	0.003958138	6.97712e-21	4.601541e-24	2.598005e-12	1.640299e-09	1.230076e-23	0.04198521	0.669147	0.007145321	0.3996515	0.05360064	0.0009665694	5.111676e-05	0.04801767	0.2419384	Chr21:44131113:44133483:-	2	1580	undefined
lnc-IER3-7:1	1.2605861764047	0.913734196296851	2.21819521617596	4.07511514185317	2.02684082308206	0.0265415247851265		Up	5.250601e-28	2.841104e-10	7.825842e-14	1.642175e-13	0.001167996	0.006488693	2.749115e-17	0.0001132593	0.01411797	0.003778909	0.001212475	0.05580358	0.01312723	0.01126986	0.004208811	0.03471212	Chr6:30837396:30848302:-	4	4051	intergenic	bQB230F21.2;FLJ40693;bQB10J12.2
lnc-IKZF1-15:1	19.3715124369393	0.598700993624589	-2.86633534557858	0.304375086127697	-1.71607781945917	0.0041525411053434	0.391077733943392	Down	0.7077835	0.2041466	0.07251116	0.4387186	0.119751	0.6239524	0.09933423	0.250505	0.339754	0.08234447	0.02451088	0.2845977	0.0006320951	0.1558263	0.06955504	0.0003761821	Chr7:50450445:50453032:+	1	2588	undefined
lnc-IKZF2-3:10	7.88611797886415	0.80466005879153	2.77829610523295	4.70953267002235	2.23558390737702	0.00546447962967044	0.45430575150715	Up	0.06059279	0.0001460667	0.005500481	0.0002999315	0.0001199579	0.03993078	0.0003168082	0.0681093	0.04297801	0.2059131	0.1405267	0.0002125959	0.1723875	0.3305832	0.0007277028	0.5884463	Chr2:213275426:213284216:-	3	2636	undefined
lnc-IL4R-2:13	10.8902594755881	0.765472770425184	2.06726545548604	2.99474967352415	1.58243541541518	0.0387091474281327	0.909744282330686	Up	4.180649e-13	0.06374307	0.04172392	2.496039e-05	0.6506029	0.05988816	0.01130756	0.00303668	0.3730167	0.1947364	0.5852659	0.07928861	0.1568684	0.3383768	1.529933e-17	0.06930799	Chr16:27268869:27271559:+	2	2177	intergenic	XLOC_011680;linc-IL4R-2
lnc-IL6-3:14	4.44547297345967	0.902551933155114	2.07345752513213	3.65888252885456	1.87140309762302	0.0381297201232983	0.909744282330686	Up	7.705902e-07	3.540011e-12	3.214629e-29	0.002960759	4.49613e-27	0.02155623	6.625864e-06	3.145544e-05	0.0002509262	0.003380547	3.175485e-22	3.079973e-09	0.07567883	0.09284336	0.02867846	0.04922939	Chr7:22561613:22606390:+	3	9210	undefined
lnc-IMPACT-1:3	3.73975936849865	0.870766463254334	-2.45143504806701	0.22772626068593	-2.13462742670303	0.0142287863468542	0.70163413387993	Down	0	0.2863748	0.6609956	0.4319629	0.6452365	0.1358934	0.2957341	0	0	0	0.107049	0	0	0	0.285429	0	Chr18:24398104:24398656:+	1	553	undefined
lnc-IRF1-2:5	8.15735998331938	0.602437874559786	-2.34118641454116	0.376202315182746	-1.41041936752442	0.0192225665383201	0.779609693708872	Down	0.04736285	0.1224569	0.1700997	0.03471963	0.09189519	0.106931	0.02830548	0.08941072	0.06202742	0.02229222	0.03855689	0.04980694	0.001639935	0.04012954	0.006709985	0.06736871	Chr5:132422647:132426675:-	2	3751	undefined
lnc-IRF2BP2-2:7	23.8087423530746	0.507430321433416	2.26366900241187	2.21706995095561	1.14865428951272	0.023594480362174	0.830637545242345	Up	0.008937292	0.00695476	0.05178101	0.05362473	7.828318e-06	0.007123233	0.03293275	0.03046506	0.0812781	0.02697753	0.1153082	0.1070392	0.02060254	1.846896e-09	0.04827211	0.1235927	Chr1:234701856:234724104:-	4	15827	undefined
lnc-IRGC-7:1	8.71920722333997	0.765036309840472	2.39164341399845	3.55461682757944	1.82969405189964	0.0167731295618161	0.747017930473146	Up	0.7884673	1.012326	2.054915	0	0	0	0	0	2.557831	2.746628	2.667336	1.420209	0.6206507	0.6675924	0	1.206392	Chr19:43669001:43670107:+	2	265	undefined
lnc-ISCU-1:4	8.19865716547818	0.635561480100429	2.88973676905168	3.5716863085001	1.83660537803912	0.00385564532211664	0.38417324394262	Up	0.003701397	0.004854595	0.01315392	0.01471794	0.01165832	3.839652e-05	1.872825e-05	0.007190521	0.007552168	0.08834435	0.01699518	0.06250102	0.07135714	0.006418427	0.01335665	0.02323741	Chr12:108628668:108645189:+	2	10941	undefined
lnc-ITGA2-1:4	17.3922897035607	0.805500148346562	-2.10843913152181	0.308138737550597	-1.69834803322051	0.034993022606889	0.895900029855657	Down	0.0594901	0.02940565	0.4838144	0.3743453	0.2742539	0.006817421	0.08777441	0.1430982	0.0001151444	0.001844255	0.4885605	0.0003894538	0.1071552	0.5249891	3.052464e-05	0.01753474	Chr5:53109899:53115126:+	2	3137	antisense	ENSG00000247796;CTD-2366F13.1;ENSG00000247796.2;OTTHUMG00000162191.1;AC008966.1
lnc-ITGAL-2:7	22.7340042665495	0.559758311360809	3.07590915794168	3.29839851348627	1.72176571614868	0.00209861772817191	0.307410462746688	Up	0.07356039	1.671533	1.495831e-10	0.09477473	0.3420569	0.1049095	0.04260782	0.06228459	0.5928939	1.321191	0.359833	0.4446784	1.233092	0.7124428	0.2310045	0.1162056	Chr16:30535058:30537068:+	2	1364	undefined
lnc-ITGB8-2:6	13.6410361573732	0.762521364141031	-3.91073206516706	0.126567881507023	-2.98201674912126	9.2016802662884e-05	0.0372641077814817	Down	0.4018607	0.7666521	0.4303951	0.7361706	3.317803	7.881791e-26	0.4783612	1.493513	0.943673	0.07998958	1.33344e-12	1.571454e-12	0.05161296	0.00155435	0.0005745107	0.221084	Chr7:20217539:20221655:+	4	679	intergenic
lnc-JAML-1:1	199.271467628961	0.730333507691592	2.90806422381633	4.35857563527513	2.12385674517221	0.00363673641529585	0.382118186555685	Up	0.7955037	2.324472	0.001086639	3.823388e-05	0.01817517	1.620554	1.552484	0.9044812	4.507198	4.990523	5.630757	2.075702	3.012691	6.252761	3.083705	2.652799	Chr11:118226691:118229125:-	1	2435	sense-overlapping
lnc-JOSD1-1:6	6.85677769939584	0.738088089549557	-2.07032138424341	0.346738621375489	-1.52807955524981	0.0384222583498579	0.909744282330686	Down	0.8506318	0.09236061	0.0003201745	0.04842976	0.1658531	0.1451328	0.8457865	0.2473434	0.3045693	0.06073311	0.04636457	0.0001264824	0.1168398	1.995897e-22	1.338054e-08	0.1396024	Chr22:38667862:38670303:-	2	1080	antisense	ENSG00000228274.3;RP3-508I15.9;AL021707.2
lnc-JRK-2:2	18.5993680441864	0.465649781315085	2.89060387185078	2.5420793440018	1.34600906079585	0.00384502441768125	0.38417324394262	Up	0.003568275	0.001660622	0.006690477	0.01995784	0.01435424	0.009535702	0.008944897	0.0123291	0.01250809	0.02157833	0.02063615	0.01943198	0.0266722	0.07116971	0.02036601	0.05269695	Chr8:142688219:142727000:-	4	28468	undefined
lnc-JUN-6:4	14.452290211813	0.517327852073644	-2.49293060607582	0.409046727517683	-1.28966243580985	0.0126693604409657	0.679334536496488	Down	0.1224839	0.1439988	0.08969685	0.01606534	0.1640943	0.1056295	0.07353599	0.0803565	0.02927685	0.06469465	0.1035147	0.005178691	0.143088	5.446857e-05	0.04813269	0.05563566	Chr1:59289319:59296874:-	3	5487	undefined
lnc-KBTBD8-4:2	59.0570168314556	0.615772657332376	2.38500196783732	2.76756844998961	1.46861899947813	0.0170790299955139	0.748771135472338	Up	0.2010762	0.1103119	0.1565996	0.05363224	0.009768259	0.4932848	0.09217019	3.298662e-05	0.3719806	0.1648425	0.3837928	0.30541	0.6137311	0.312914	0.2258126	0.4311807	Chr3:67090772:67188470:+	6	7909	undefined
lnc-KBTBD8-4:3	16.5174914021598	0.61151364561721	-2.10993293718871	0.408879381026662	-1.29025278242809	0.0348641327282576	0.895870844274539	Down	0.005230604	0.01882728	0.02442497	0.01461431	0.1776431	0.1439726	0.06799764	0.05958265	0.009355599	0.01831299	0.03818621	0.0004980624	0.00865468	0.0541929	0.04217327	0.01070191	Chr3:67090772:67188470:+	6	11304	undefined
lnc-KCNC2-6:2	18.5148923121761	0.606265476633106	-2.2441590505434	0.389432135482013	-1.3605561564182	0.0248221697103297	0.837775614950199	Down	0.5277767	3.986626e-31	0.281246	0.684875	3.559744	2.226266	0.9381123	1.201019	0.7989008	0	0.4590473	0.1999523	2.404926	0.1454586	0	0.7953032	Chr12:75333798:75334486:-	1	689	intronic	ENSG00000273987.1;RP11-585P4.6;AC121761.2
lnc-KCNC3-1:7	5.96023780125324	0.695419500831539	-2.44594464526085	0.307581874804052	-1.70095760426888	0.0144473179940878	0.707335308902131	Down	0.6888754	0.02371314	0.370007	0.3731619	0.4962515	1.985602	0.2520492	8.499786e-09	0.5002408	0.05770378	0.2327976	0.08058229	2.528543e-12	0.3078378	0.007443676	0.008744428	Chr19:50333816:50334604:-	2	584	antisense
lnc-KCNE1B-13:1	6.98266963160174	0.54876558677945	-2.08987578378922	0.451609609348491	-1.14685191078725	0.0366289594374805	0.903998362648305	Down	1.424018	0.2294105	0.266859	0.3398712	0.1567661	0.5812736	0.2678056	0.3589971	0.6786271	0.1107763	0.04668541	0.1789471	0.2121641	0.0958056	0.3301209	0.08953757	Chr21:10104466:10121886:-	2	629	intergenic
lnc-KCNE1B-7:2	13.2658043331103	0.414824342938375	-2.46053773624948	0.492880240652651	-1.02069094971477	0.0138728981976575	0.695809800909141	Down	0.3071264	0.3213894	0.5742419	0.6050262	0.2606807	0.3203095	0.4586644	0.6120427	0.14965	0.1904491	0.7708542	0.1332138	0.1572031	0.2320566	0.195922	0.3368814	Chr21:8987718:8988887:-	2	1065	intergenic	XLOC_013994;linc-S100B-2
lnc-KCNJ15-3:2	12.8185173402989	0.709697241836101	-2.32775626054759	0.31819824908076	-1.65200219777734	0.0199250498401734	0.784434289278468	Down	0.04210722	0.01100077	0.002037799	0.03585879	0.01314563	0.1649356	0.007003622	0.01014024	0.003273243	0.001236999	0.03297119	0.003236913	0.04975079	0.01953779	0.0003672488	0.002080011	Chr21:38503562:38522379:+	2	17604	undefined
lnc-KCNMB2-3:1	4.69516097204006	0.836707304721214	-4.77055311906362	0.0628668530545655	-3.99155664228111	1.83720727288656e-06	0.00142969173466941	Down	0.0966948	0.2525996	0.434283	0.9314526	0.8180267	2.405931	0.6567268	0.09055806	0	0	0	0	0	0.1021739	0	0	Chr3:177765577:177766896:+	3	394	intergenic	XLOC_002932;linc-KCNMB2-3
lnc-KCNMB2-3:2	6.23133488271342	0.794004426919427	-4.68879684180328	0.0757334546713979	-3.72292544931763	2.7481605122401e-06	0.00195527694502295	Down	0.2461038	0.1896441	0.03310218	0.05646558	0.2669387	0.3873579	0.1699693	0.1106225	0	0	0	0.02555518	0	4.534131e-25	0	0.01485974	Chr3:177765336:177767288:+	1	1953	intergenic
lnc-KCTD2-1:1	20.0340723986395	0.48469610106609	-2.23517849238557	0.471921138397272	-1.08338230044607	0.0254056328946919	0.838584356703218	Down	0.1212461	0.07247746	0.141929	0.08695331	0.1082444	0.01487202	0.1779954	0.433927	0.1336499	0.06116307	0.0562944	0.05521835	0.02067141	0.01164932	0.1345796	0.100281	Chr17:75069724:75074825:+	3	4902	intergenic
lnc-KCTD6-1:8	9.05717292079387	0.65216989711691	-3.10272231829045	0.24596039004857	-2.02350209510183	0.00191749464744721	0.292358063062583	Down	0.3504983	1.022107	0.6559798	1.226355	0.9537606	1.771902	0.4164806	0.3136061	0.6399	0.4201021	0.2638654	0	0.283527	0.0733597	0	0.2485301	Chr3:58433968:58434454:+	1	487	intergenic
lnc-KDM4C-18:1	40.4419615931307	0.904872325860423	-2.43186354942025	0.217558301659362	-2.20052602613908	0.01502136505757	0.713858840961084	Down	0.004655364	0.04835785	0.01698905	52.43541	0.1163152	0.001995083	0.1492066	0.1452308	0.003999529	0.02690899	0.0004332262	0.01317757	0.01081609	0.01824494	0.07862582	0.0238068	Chr9:9442060:9442347:+	1	288	antisense
lnc-KIAA0232-1:3	55.395197557318	0.617519043827432	-2.23232143653129	0.384618216998866	-1.37850099900228	0.0255937260796026	0.838584356703218	Down	1.383845	2.036842	7.199177	4.042397	7.462896	0	4.520775	11.91137	1.221373	3.583208	4.952472	6.165616e-10	3.160636	0	0.3031075	8.827263	Chr4:6763508:6767655:+	2	413	undefined
lnc-KIAA1468-4:1	11.7818566155698	0.620393021521889	-1.98553329376907	0.425782629957717	-1.2318109994537	0.0470851697204343	0.949272262942254	Down	0.8177639	0.6567436	0.3272716	0.9930141	1.291383	1.153836	0.2306741	1.018733	0.1820086	0.6601226	0.8080085	0.4067236	0.8192719	1.553947e-12	0.303055	0.09930542	Chr18:61518532:61532599:+	2	551	sense-overlapping
lnc-KIAA1522-1:2	5.45863980437155	0.824243148828484	-1.97700520215832	0.323192809705526	-1.62953299307727	0.0480410421713423	0.954719624367567	Down	0.5301778	0.8337698	0.1301275	0.7960384	1.684899	0.3191558	1.738156e-06	0.1024393	1.008316	0.06667465	0.5034799	0	3.730348e-15	0.09376854	0	0.003186159	Chr1:32817738:32818832:+	2	417	sense-overlapping
lnc-KIF20B-9:4	113.652761633476	0.686242699816933	-1.97407285887768	0.391017995919165	-1.35469308831155	0.0483734589681633	0.954947252113339	Down	3.043621	0.4682029	2.984886	0.3257735	1.084493	4.642407e-05	0.295484	1.263157e-11	0.3190173	0.04972187	1.921673	0.05818291	3.138545	3.483318e-05	0.004553828	0.08802967	Chr10:90295310:90301423:+	2	4277	undefined
lnc-KIF26A-1:2	3.63113483206865	0.828014560688052	2.47423639298885	4.13734068585291	2.04870375997905	0.0133521315623352	0.685556247763445	Up	0.01990231	0.05544673	0	0.009339579	0	0	0	0	0.08780955	0.4311744	0	0.1938077	0	0.04096507	0.01809252	0.02178673	Chr14:104113735:104115571:+	2	1700	sense-overlapping
lnc-KLF5-15:1	7.42244442504159	0.72325251971246	2.5005688230577	3.50288275862548	1.80854270199091	0.0123994038215695	0.672701424759748	Up	0.006364093	5.534007e-05	0.006867905	0.02009598	0.01862053	0.008652431	0.1150986	0.0006078912	0.0255179	0.3252303	0.1663255	0.07844042	0.2087852	0.006358085	0.04136879	0.08328597	Chr13:73411613:73448312:+	2	3161	undefined
lnc-KLF8-4:16	9.47142788093585	0.559606011351401	2.05506634306938	2.21918121293166	1.15002747930756	0.0398725972243318	0.916798504747918	Up	0.2363347	1.338445e-39	0.4965488	0.0647084	0.07351203	0.5122719	0.2637254	0.06230642	0.403818	0.06777912	0.7234634	0.3410226	0.6751569	0.7216269	0.1346468	0.8502532	ChrX:56107419:56108326:+	1	908	undefined
lnc-KLHDC7B-7:1	8.41862544426804	0.562609172975469	2.7038209052781	2.87028589421917	1.5211944433923	0.00685472235378345	0.512601489651398	Up	0.3677617	0.2256823	0.04932574	0.1930519	0	0.05739441	0.08255737	0.03846038	0.6684635	0.2472395	0.2107687	0.4680909	0.1510646	0.5060433	0.4585878	0.37778	Chr22:50563020:50563975:+	1	956	undefined
lnc-KLRB1-12:2	9.78900757980577	0.655025617675667	-2.53439380579677	0.316418779566324	-1.66009286807541	0.0112642063066621	0.651665055739738	Down	0.3475128	0.1898822	0.4579148	0.2763447	0.2233397	0.5280945	0.3632005	0.2446149	0.06545993	0.3465368	9.77562e-06	2.39424e-08	0.07449318	0.09000939	0.2768165	0.1628896	Chr12:9401809:9413788:-	7	1171	intergenic
lnc-KMT5B-2:2	4.96916081911133	0.738902485793062	-2.11950159101769	0.337718942248717	-1.56610499424532	0.0340480994403031	0.890880958241617	Down	0.2581903	0.8660916	9.803561e-25	0.7429608	0.2806335	0.2308262	6.007661e-25	0.2996654	0.1915207	3.154673e-26	9.289593e-27	0.1699731	0.1061495	0.1245742	6.62614e-27	0.09177339	Chr11:68267740:68271947:-	2	603	sense-overlapping
lnc-KNOP1-5:1	9.1518590054933	0.625214418201893	-2.396570111998	0.353953025343705	-1.49837018825287	0.0165493270314606	0.742542958085464	Down	0.8266952	0	0.8844661	0.7753377	1.287358	0.7300655	0.9361777	2.153946	1.172927	0	0	0.2529508	0.5875356	0.284748	0.4709631	0.2811286	Chr16:19694035:19694428:-	1	394	antisense	ENSG00000276571.1;AC002550.6;AC002550.2
lnc-KRBOX1-1:7	8.82057104773611	0.568491545892807	3.42937644186508	3.86259794117928	1.94957151488425	0.000604969813295224	0.146991374201861	Up	0.02375143	0.1092491	0.01755905	0.02788051	0.00832287	0.0006862818	2.681656e-42	0.01392091	0.0744366	0.2570179	0.1803629	0.170915	0.07473319	0.01554075	0.03709315	0.07800456	Chr3:42809472:42900336:+	4	3605	sense-overlapping	ENSG00000273328.1;RP11-141M3.5;ENSG00000273328.5;RP11-141M3.6;AC099329.2
lnc-LARP1B-1:13	20.4820450880884	0.689748576795815	3.16150753968744	4.53356297725349	2.18064532602865	0.00156954755083947	0.260565820740029	Up	0.03383576	4.392331e-11	0.3510919	8.582841e-23	0.03292625	0.1666584	0.05465367	1.672325e-17	0.1372514	6.579931e-13	0.2033128	0.183877	0.6662768	1.610008	0.1374985	0.2237817	Chr4:128510338:128515257:+	2	2882	intergenic	ENSG00000246458;AC108062.1
lnc-LARP1B-1:15	164.734961738431	0.481552881703337	2.34501212940838	2.18744591812111	1.12924734854589	0.0190264606208323	0.779271253914418	Up	0.02933683	0.02584629	0.01365242	0.1230758	0.152333	0.2160567	0.03114869	0.1112835	0.2563275	0.08377082	0.4135579	0.1990588	0.24574	0.5349061	0.0244215	0.1565861	Chr4:128287571:128507532:+	7	32707	undefined
lnc-LARP1B-1:17	96.3779262591507	0.56889561399888	2.08265839336416	2.27334276726097	1.18481522544283	0.0372823724871473	0.909744282330686	Up	0.07277349	0.005247085	0.01580543	0.05116197	0.02752051	0.0816859	8.005126e-07	0.1292082	0.09282841	0.02681711	0.06045609	0.06786116	0.08696556	0.6523612	0.02803437	0.09752439	Chr4:128287571:128507532:+	6	32633	undefined
lnc-LARP4-4:1	4.59592351661372	0.736442848450761	2.18480969750843	3.05037682817301	1.60898747695596	0.0289028027218582	0.860930135621665	Up	0.07730401	0	0.1739398	0	0	0	0.2044194	0.1251072	0.2996099	0.06446954	0.643943	0	0.08593987	0.5997929	0.3439855	0.4873677	Chr12:50292759:50293505:+	1	747	intergenic
lnc-LCOR-1:3	57.5539485038805	0.794952683836434	-3.17400360615029	0.173958769577925	-2.5231826852157	0.00150351822761856	0.255153050794503	Down	0.9328294	0.8251969	1.390766	2.937399	0.1795823	1.284955	2.345651	0.1433485	4.41005e-08	8.881489e-14	1.584073	5.702861e-08	3.615423e-08	0.4415085	0.6579547	2.415647e-06	Chr10:96993991:96995956:+	1	1966	intergenic
lnc-LEKR1-6:1	3.69937266832195	0.734776963662427	2.09373369741269	2.90477675205296	1.5384272889026	0.0362837093627919	0.899937181824945	Up	0.323354	0	0	0	0.2927346	0	0.2710852	0.1268822	1.015997	0.1417967	0.366884	0.1420675	0.3504543	0	0.7752741	1.153033	Chr3:157128715:157129095:+	1	381	undefined
lnc-LGALSL-1:1	2.08481210425719	0.9100022109108	-2.56825724486263	0.197905035919552	-2.33711977101267	0.0102211274037654	0.622314216646859	Down	0.06572038	0.5575952	0	0.1154088	0.1986413	0.1700781	0.2996445	0	0	0	0.01382884	0	0	0.06733419	0	0	Chr2:64273885:64291563:+	2	582	intergenic	XLOC_001496;linc-HSPC159
lnc-LIMS4-1:1	16.5379152901934	0.621871621578336	-2.059097747709	0.411654398003582	-1.28049445535609	0.0394848755666802	0.916798504747918	Down	0.05559108	0.1114125	0.1635726	0.08264652	0.2074822	1.104188	0.1586115	0.06067332	0.08114248	0.04495605	0.02396358	0.004581562	0.7522704	0.1901272	4.220241e-08	0.132596	Chr2:110402914:110435166:-	5	2918	intergenic	ENSG00000184115.11;RP13-1039J1.2;OTTHUMG00000167880.1;ENSG00000184115.12;ENSG00000184115.16
lnc-LINC00890-7:1	150.582455515744	0.495935180037402	-3.91397525010385	0.260421773374662	-1.94107802032219	9.07889455354131e-05	0.0372641077814817	Down	2.140534	0.8571543	0.322013	1.264671	0.7100145	4.673098	1.575468	0.599133	0.1942868	0.3633854	0.2631803	0.04307931	0.8616984	0.3791752	0.2083386	0.7951329	ChrX:111124265:111129203:+	1	4939	intronic
lnc-LINS1-3:1	2.68291721334996	0.794654328561967	-2.18214737311732	0.300606298795343	-1.73405285560781	0.0290986578716638	0.862178172663752	Down	0.1246203	0.05839542	0.2209724	0.2593871	0.1973848	0.1603577	0.1259622	0.4426759	0.06707824	0.06541701	0.06860996	0	0.07500134	0	0.1752646	0	Chr15:100580899:100603230:-	3	572	sense-overlapping
lnc-LMF1-3:3	9.54070730959663	0.642422191161263	-2.06325928607642	0.399015431820882	-1.32548355149504	0.0390880000637205	0.913166840919731	Down	0.05447087	0.9035028	0.01063078	0.08118496	0.05337855	0.1324184	0.3664655	0.1244226	0.03191497	0.02307941	0.04313389	0.09518684	0.02718669	0.06933126	0.007794095	0.06168648	Chr16:975761:981318:-	4	1751	sense-overlapping
lnc-LMNB1-3:7	20.0318475576853	0.653297642022389	-2.82337348582638	0.278451266400522	-1.84450324083891	0.00475211770086385	0.423559090029412	Down	0.3856846	0.07828413	0.04078024	0.1006326	0.06880386	0.04017738	0.07038304	0.02580558	0.164471	0.05954479	0.06373012	0.0003439399	0.003675912	1.261457e-06	0.03667692	0.00455252	Chr5:127030764:127042496:+	3	8345	undefined
lnc-LMO4-2:19	5.53675336818618	0.630559936631834	2.30011927010395	2.73276814133619	1.45036306120241	0.0214414638326238	0.804013203774376	Up	0.002671013	0.007720805	0.001764412	0.002416446	0.0009205494	0.00127219	0.01068302	0.001256494	0.01209072	0.007391323	0.0217442	0.00311269	0.04063508	0.006187292	0.01380284	0.02288443	Chr1:87203067:87293741:+	8	18677	undefined
lnc-LPIN1-4:3	9.60571939908664	0.831633148679292	-2.02204310845818	0.311737133868563	-1.68159807705234	0.0431718985742182	0.927528669440544	Down	0.4809357	0.734118	0.7858805	6.885392e-23	0.2213867	0.1898469	0.2119055	2.130282e-27	0.004478788	0.4563279	9.742779e-05	4.986612e-27	0.09027692	0.3224998	0.002392863	0.0009152158	Chr2:11598912:11600779:+	2	1170	intronic
lnc-LPP-2:2	1305.54521986455	0.369750528453499	-2.84617104077941	0.482174330572476	-1.05237324639723	0.00442484208364177	0.403616914164276	Down	16.6981	19.47556	4.930349	7.614798	13.8263	7.430245	21.01246	6.014499	6.917433	4.664513	7.890715	9.651022	11.12758	4.256972	3.270816	3.537085	Chr3:188886692:188890669:+	2	3972	sense-overlapping
lnc-LPP-6:3	6.76383476820026	0.911240119874664	2.29392145077686	4.25840527295467	2.09031325778897	0.0217950110372084	0.808851512441971	Up	6.584447e-14	0.0003517816	3.047281e-11	0.02671875	9.866387e-30	0.06468073	1.03003e-24	1.319532e-20	3.588726e-18	0.6064616	3.965471e-05	2.504986e-08	1.141303	1.207399	0.6527076	7.804324e-06	Chr3:189127058:189151136:+	5	899	sense-overlapping
lnc-LRR1-1:1	12.0854320743466	0.641836704185393	-2.36639436670376	0.348966690160461	-1.51883876112802	0.0179622993427951	0.76755122064451	Down	0.179213	0.9649133	0.6699533	2.926033	0.2483336	0.01721612	2.325318	4.726487	0.03580644	0.6118061	0.09792416	1.48572	0.09738391	0.2497618	0.3808245	0.5602054	Chr14:49586579:49586878:+	1	300	antisense	7SL;7S RNA;SRP RNA;4.5S SRP RNA;4.5S RNA;RN7SL1 RNA;ENSG00000258486.1;RN7SL1;OTTHUMG00000171559.1;gene_alias_10=ENSG00000258486.2;gene_alias_11=ENSG00000283029.1;gene_alias_12=AL139099.5
lnc-LURAP1L-6:3	16.1985834182776	0.614300555393246	-2.31953373782145	0.372447539525411	-1.42489086339709	0.0203661139953079	0.788735568757631	Down	0.2382472	0.1131485	0.6655173	0.05204638	0.4425203	0.02106116	0.1731998	0.007359369	0.1740321	0.03810139	0.04715531	0.03195136	0.1079863	3.715732e-06	0.02840986	0.1078682	Chr9:12948722:12975294:+	4	3346	undefined
lnc-LY86-6:2	7.83030230662586	0.657252327506881	-2.06927468285876	0.389572676179592	-1.36003560155998	0.0385203179841866	0.909744282330686	Down	0.07023916	0.08241128	0.0001233505	0.05119242	0.06421946	0.06498017	0.1966832	0.01454401	0.03543675	0.03989249	0.02921702	0.003705073	0.04230345	0.003309848	0.007622558	0.01985492	Chr6:6655871:6678389:+	4	4874	intergenic
lnc-LYPLAL1-1:5	6.04152101388999	0.886170030631948	2.19258286531069	3.8450469781781	1.94300122491546	0.0283374467674037	0.857206673755387	Up	1.368523e-10	3.118572e-14	4.019882e-06	0.1506298	1.47715e-19	3.171391e-15	0.4837377	8.330658e-10	4.852664e-11	2.704054e-08	2.38685e-13	1.932558	7.441536e-10	0.882474	2.944173	1.876579e-17	Chr1:219218507:219245904:+	3	359	intergenic
lnc-MADD-2:1	10.4950654662349	0.454906061303074	2.51332954102256	2.20890112522937	1.14332884226323	0.0119597559016048	0.661957011034789	Up	0.4104392	0.286278	0.252068	0.2132131	0.2433206	0.4773403	0.2332541	0.2134908	1.565268	1.360931	0.1971927	0.541042	0.5346729	0.9435538	0.9744492	0.6953541	Chr11:47257708:47258506:+	2	539	sense-overlapping
lnc-MAF-7:2	18.8904079444345	0.534438441693777	-2.33032135771334	0.421787043755901	-1.24541331506204	0.0197891727658973	0.784434289278468	Down	0.1971491	0.04781788	0.06226369	0.2264705	0.2233943	0.4086386	0.1142477	0.1319525	0.02877419	0.03361574	0.1135016	0.02455276	0.4402224	0.2616216	0.005340287	0.05963625	Chr16:79202624:79206739:-	1	4116	antisense	ENSG00000277954.1;RP11-679B19.1;AC092376.2
lnc-MAGEA4-2:2	5.34153028366096	0.893509799826999	3.11893495642214	6.90096898256915	2.78679894858617	0.00181506024462142	0.283059764708386	Up	0	4.29166e-05	1.663718e-22	1.254624e-18	0.000204564	0.0219602	0.0001575568	6.467824e-09	0.6210303	1.905272e-12	6.720738e-19	0.4189831	0.04557752	0.120343	0	0.1188478	ChrX:151974790:152086690:+	3	2095	undefined
lnc-MAGEB16-4:1	1.71750603393356	0.909559443315693	-2.02676869321773	0.278651417138618	-1.84346660433279	0.0426860735651753		Down	2.98349e-25	0.07414732	0.08964865	0.7884365	0.1694304	0.1112278	2.036599e-24	4.31692e-30	9.884261e-29	1.654819e-18	2.148297e-28	4.347218e-27	1.918984e-27	6.027949e-59	2.794139e-29	2.344421e-27	ChrX:36211096:36211635:+	1	540	intronic
lnc-MAP3K3-2:1	13.6787583118373	0.698286258083023	-2.15053332867494	0.353139995150766	-1.50168787096325	0.0315130526190128	0.876606764452969	Down	0.1823432	0.01603682	0.03254531	0.4762547	0.1240364	0.4301053	0.383308	0.3377082	0.1480505	0.02211751	0.01705481	1.924911e-05	0.05366131	0.3660811	2.794401e-09	0.1888591	Chr17:63700338:63702685:+	1	2348	antisense	LOC729683
lnc-MAP3K3-2:4	4.03905715369406	0.82305113492712	-2.37893827139406	0.25738718953301	-1.95798784419244	0.0173625832209287	0.758531662048364	Down	0	0.9499343	0.3158177	0	0.7930766	0.8436088	1.163401	0.4599493	0	0.2908846	0.3066894	0	0.3466432	1.54586e-26	0	1.266388e-40	Chr17:63700293:63700621:+	1	329	undefined
lnc-MARCH10-8:1	7.72487121750546	0.91587290063096	2.06695814182608	3.71425006407453	1.89307094883703	0.0387380983482313	0.909744282330686	Up	5.573181e-10	1.535699e-10	4.5799e-13	6.901713e-10	1.868564e-09	0.3038474	2.533849e-17	1.357293e-21	1.913523e-05	4.252491e-16	0.6982908	2.005738e-22	5.999329e-11	1.996429	0.001477104	0.8776967	Chr17:62463607:62478597:-	2	1131	undefined
lnc-MARCH10-8:5	4.92970780841252	0.639233363202292	2.38955840812826	2.88282938842073	1.52748545779614	0.0168686413898026	0.747442896599405	Up	0.007015232	0.002289782	0.008970038	0.02482411	0.004299674	0.01101752	0.003418165	0.002758322	0.02107168	0.03085732	0.01941187	0.08214798	0.02544188	0.13029	0.001979125	0.03962685	Chr17:62472754:62478411:-	1	5658	antisense
lnc-MED26-1:2	20.7621531860578	0.533734557401606	-1.96365912460388	0.483613782707097	-1.04807273375808	0.0495696358463774	0.960609394433066	Down	0.6971358	0.08129573	0.8835883	0.2350543	0.9844562	0.4420291	0.5660063	0.1746125	0.7323961	0.008779006	0.6681301	0.2922358	1.15216	0.02976732	0.03571531	0.3107945	Chr19:16633797:16635269:-	1	1473	intronic	ENSG00000269044.2;CTC-429P9.3;AC024075.2
lnc-MED30-3:2	4.75992090684264	0.786298351835586	2.07492590071475	3.09837296002404	1.63151081591298	0.0379934028124718	0.909744282330686	Up	0.05861942	0.01197976	0.01643484	0.01191341	0.0187205	0	0.003544502	0.01042886	0.1115925	0.02900719	0	0.2050895	0.1662346	0.155367	0.4422708	0.01140906	Chr8:118111989:118113608:+	1	1620	undefined
lnc-MEFV-2:1	3.79864656749392	0.797323030490191	2.09879753559079	3.18969750275873	1.67341961146259	0.0358347521833499	0.896766330436287	Up	0.07796847	0.2109269	2.084006e-25	0.00190117	0.2588517	2.898459e-28	3.652768e-05	1.472625e-07	0.9540011	0.4278686	0.1747334	0.04291269	1.008434	3.738845e-25	3.125926e-30	0.2094522	Chr16:3234795:3236003:-	2	637	sense-overlapping
lnc-MESD-4:5	1.13089882433918	0.9173020416895	2.16337797276182	3.95717544890889	1.98447103136051	0.0305121203470835		Up	1.600754e-08	0	0	0	0	1.285397e-07	0	1.463582e-09	0.07606996	0	0.04958173	0	0.174064	0.1477653	0.1894993	0.2342929	Chr15:80896190:80948867:-	4	683	sense-overlapping	ENSG00000259546.1;RP11-351M8.2;OTTHUMG00000172307.1;AC027808.1
lnc-METAP1-6:1	74.8436135446555	0.403362344024992	3.17996095362871	2.43289912657827	1.28267650416362	0.00147294898080362	0.255153050794503	Up	6.055694	1.453429	1.818377	0.5860011	4.586469	3.060089	0.3984739	1.416422	5.966513	3.320401	8.380154	4.949612	7.934908	8.340343	2.160438	6.162183	Chr4:99180146:99183398:+	3	583	intergenic
lnc-METTL26-7:5	6.39535375273138	0.918812685526157	-2.18341364593894	0.248936872721392	-2.00614815563961	0.0290053619307772	0.861923058234145	Down	0.2923305	0.2160041	0.1623997	0	0.08576104	0.001590225	4.463485e-20	1.090642	2.169879e-10	0.009132792	1.895774e-13	0.03696404	0.008710976	1.433833e-11	9.231213e-13	0	Chr16:587739:589033:-	1	1295	intergenic
lnc-MFAP2-1:13	115.201660080074	0.485646925923042	-2.63451322790705	0.411954455054861	-1.27944325043665	0.00842580206365675	0.570161203774947	Down	1.084147	3.716186	5.237461	18.16451	3.669612	2.098699	8.378938	17.11587	4.78343e-07	2.258908	0.7624808	9.331849	2.489065	1.787807	7.523891	8.6451	Chr1:16888538:16889478:-	2	511	undefined	LOC105376805
lnc-MFSD2B-2:1	5.06060564540313	0.685130527257946	2.20495632678938	2.84944884097317	1.51068289075395	0.0274571593230906	0.854372623946624	Up	0.2206562	0.08938783	0.2299993	8.85632e-61	0.1976567	0.2633623	1.591647e-46	0.01743804	0.2271832	0.8405763	0.9053088	0.5788474	0.8263504	0.4261224	6.318749e-06	0.211454	Chr2:23943846:23944351:+	1	506	intronic
lnc-MFSD8-7:3	1.40471282072212	0.919996415156274	-1.97512121836463	0.283789980508255	-1.81710444039455	0.0482543934546187		Down	0.1458568	0.2211874	0.1572348	1.493768e-23	0.05075098	0.1952616	0	0.1212963	0	0	0	0.05488813	0	0	0	0.0003914704	Chr4:128060367:128061004:-	1	638	undefined
lnc-MID1-1:2	7.24456517091127	0.632667089825174	-3.41825854830005	0.223350333195437	-2.16261968802302	0.000630232080640896	0.148056974265279	Down	0.09159155	0.0200588	0.2170413	0.1108664	0.1744261	0.02884022	0.1083333	0.6567143	0.004759878	0.0196544	0.0734539	0.01973801	0.106552	8.8213e-35	4.975459e-12	0.2104577	ChrX:10847507:11111211:-	5	1740	undefined
lnc-MID1IP1-9:2	23.6567525819234	0.838537753842979	-3.33064328658933	0.144298665191021	-2.79287014038882	0.000866455574522742	0.185341863485989	Down	0.0001776486	0.312601	0	0	16.4941	0	0	0.2494168	0	0.05740809	0	0	0.5664929	0	0	0	ChrX:39653252:39678659:+	4	670	undefined
lnc-MIOS-3:1	1.75808115230016	0.910969604117131	2.05285619452285	3.65555281249529	1.87008959483389	0.0400865265835656		Up	0	0	0	0	0	0	0	0	0.1371766	0.2584352	0.1765062	0	0	0.6239113	0	0.1590422	Chr7:7619872:7620543:+	1	672	intergenic	ENSG00000272745.1;RP5-1007H16.1;AC004948.1
lnc-MMRN1-2:23	22.3034128810542	0.742456813977262	2.93233007320572	4.52252489266714	2.17712844368203	0.0033642897439736	0.369064066979871	Up	0.002270503	2.110465e-27	7.566296e-28	1.312942e-22	6.935833e-25	0.02704096	0.1528239	2.444827e-35	0.02091745	1.770968e-12	0.002398563	1.623243e-17	0.02327692	0.2867976	0.1181592	0.02856266	Chr4:89490949:89751074:+	9	15781	undefined
lnc-MMRN2-2:9	44.110343942164	0.728965608142082	-2.74284877818446	0.250096638602109	-1.999442427631	0.00609087280743091	0.479983907122293	Down	0.482494	0.6388846	0.4504405	0.4215945	0.20541	0.07964358	0.1852163	0.9435592	1.066903e-07	0.3717072	0.0009673494	0.6169791	0.04112738	1.347742e-14	0.1713426	0.1041067	Chr10:86752582:86756270:-	1	3689	undefined
lnc-MNS1-12:1	3.64789760332914	0.915524960287546	-2.02887695490646	0.275956449027927	-1.85748749356905	0.04247082455097	0.923500391055213	Down	0.9087193	0.4152631	1.179301	0	1.133892	1.342993	0	0	0	0.4946916	0	0	0	0	0	0	Chr15:56908312:56908635:-	1	324	intronic	ENSG00000275343.1;RP11-323F24.4;AC010999.1
lnc-MNX1-14:3	2.65781028708057	0.895286154663036	3.68545545564973	9.84599661150833	3.29953724307055	0.000228294010146168	0.0738308758527256	Up	1.41312e-12	1.042165e-28	2.036718e-10	9.013702e-29	0.000588864	7.097839e-10	8.363692e-25	1.106375e-10	0.2715251	0.1088567	0.5822485	0.4376481	0.3936592	0.7831669	3.750296e-06	0.305448	Chr7:156668952:156676563:-	2	514	intronic	ENSG00000225666.1;AC005534.9;OTTHUMG00000151508.1
lnc-MPHOSPH8-22:1	134.47210872015	0.635608267698055	2.33119620824533	2.79282966000797	1.48172758358709	0.0197430159985775	0.784434289278468	Up	0	0.1587613	3.962025	3.109245	6.180303	0.9161774	5.180929	5.679577	1.866696	1.955521	17.53057	5.838892	15.35577	0	15.15624	92.45666	Chr13:18485118:18486350:+	2	422	intergenic
lnc-MPLKIP-3:2	18.0306497631519	0.797015639776014	2.18943042117367	3.35197244154495	1.7450102878768	0.0285655705786089	0.857206673755387	Up	2.9654e-09	0.1969818	1.813429e-06	0.4148433	5.06306e-05	0.04176927	0.4542494	9.433098e-20	0.2428542	0.5087702	0.1868748	0.07124097	1.098501	0.2346616	0.3131743	1.172711	Chr7:40538127:40547019:-	2	1862	undefined
lnc-MPLKIP-3:5	7.5010759232442	0.833664267070584	3.70448278729765	8.50490386051959	3.08829492774809	0.000211822490103592	0.0712514530960797	Up	2.620866e-08	0.003898303	1.067362e-09	0.03753422	0.01581653	8.871268e-05	1.458841e-08	9.921865e-20	0.2422617	4.347949e-09	0.06344444	0.05123274	0.253441	0.3111513	0.6094205	0.4877023	Chr7:40538127:40546928:-	2	1771	antisense	ENSG00000203446.2;AC004988.1;OTTHUMG00000155092.1
lnc-MRGPRF-1:1	17.1814982510292	0.550947359596562	-3.91528571229486	0.224203961504108	-2.157116325255	9.02972133544339e-05	0.0372641077814817	Down	0.9786534	0.6010468	0.1704221	0.5251958	0.3629105	1.741392	0.3903365	0.1039985	0.03556459	0.09009818	0.07307118	0.1411217	0.1068434	1.135297	0	0.06666742	Chr11:69000765:69002048:-	1	1284	intergenic	ENSG00000261625.1;RP11-554A11.4;OTTHUMG00000172938.1;AP003071.4
lnc-MRM3-3:1	1.88202126360762	0.876352444987217	-2.21162292816976	0.260948830170906	-1.93816116049136	0.0269927298292212		Down	0.2896283	0.1583758	0.09535136	0.1780612	0.3582267	0.3315592	0.08828967	0	0.1125442	0	0	0	0.3075883	0	0	0	Chr17:795306:795794:+	1	489	intergenic	ENSG00000277491.1;RP11-676J12.9;AC087392.5
lnc-MRPL14-4:1	31.7111239874338	0.461992657648658	5.04444843131718	5.0297898960475	2.33049813715583	4.54831475844471e-07	0.00045304853645916	Up	0.02555666	0.1898904	0.01568083	0.01795209	0.04473757	0.03827567	0.1316846	0.02156303	0.1721278	0.5434232	0.5278868	0.1339019	0.2639949	0.07730046	0.5043884	0.8447724	Chr6:44069088:44073317:-	1	4230	intergenic
lnc-MRPL19-1:2	6.39373798681199	0.602942566100731	-2.40130889027065	0.36656695851312	-1.44785134430028	0.0163365398827193	0.73883544118925	Down	0.1489522	0.3522229	0.1212428	0.1894608	0.402284	0.1379373	0.1896535	0.06499546	0.02436896	0.04300965	0.07066324	0.04026585	0.09343383	0.06438462	0.2794171	0.03476403	Chr2:75524068:75542706:+	3	1185	antisense	ENSG00000231172.2;AC007099.1;LOC101927884
lnc-MRPL19-9:1	2.42277121295754	0.919400668953331	-2.49936868934977	0.203355900193031	-2.29792124494919	0.0124414797297341	0.67351680049965	Down	4.194182e-43	0	0	0.4099492	0.1003256	0.1157085	0.4307688	0.07949128	0	0	1.062598e-81	1.560708e-39	0	1.267945e-36	0	9.524047e-44	Chr2:75719120:75720018:+	1	899	intergenic	ENSG00000270996.1;RP11-342K6.4;AC005034.4
lnc-MRPS25-7:1	9.73028418311688	0.631214981292293	2.48716550115237	2.96891569084823	1.56993612528073	0.0128765480749355	0.679334536496488	Up	0.06007078	0.01338182	0.01813616	0.02501031	0.03118745	0.2876311	0.0140701	0.04197375	0.09241024	0.1957003	0.1053818	0.1653881	0.2063529	0.04905592	0.2583895	0.2429279	Chr3:15017449:15020088:-	1	2640	antisense
lnc-MSH2-3:2	2.03892739102198	0.860508419678821	-2.04804527950169	0.294765542879286	-1.76236020689467	0.0405555629018577		Down	0.0916344	0.02726235	0.03056447	0.02654304	0.04479403	0.2806446	0.08165151	0.1152925	3.080137e-07	0.01240785	0	0.02757633	0.01147269	0.01155286	0.05534061	0	Chr2:47526677:47528296:+	2	1165	intronic
lnc-MTHFD1-4:1	5.09020012990203	0.809457081478626	2.65112062952574	4.42589236905152	2.14596836742368	0.00802251827080119	0.559125107750922	Up	0.1047194	0.08849461	2.104595e-36	0	5.128007e-29	0.4921374	0	0	1.040548	0.4450476	0.238585	0.82635	0.1156794	0.2060342	2.073397e-72	0.4042138	Chr14:63864388:63874006:+	2	672	intronic
lnc-MTHFSD-3:1	19.3356862926754	0.607990592575378	-7.28666732080933	0.0463841211765411	-4.4302251822785	3.17716144597038e-13	1.97794185818886e-09	Down	1.262437	0.2305179	0.3243929	0.4752735	0.8512264	0.6411563	0.3378569	0.4825324	0.01811614	0	0.03621953	0	0.1385578	0.01667279	0	0.03629556	Chr16:86480141:86485946:-	2	1875	intergenic	XLOC_012047;linc-COX4NB-8
lnc-MTHFSD-9:1	3.36229594293745	0.868280130848922	-3.73216988036731	0.10580143116803	-3.24056895207574	0.000189837399288091	0.0647579577681103	Down	0.1297681	0.08211225	0.1334981	0.1965299	0.1928983	0	0.2740008	0.1046981	0	0	0	0	0	0.03106323	0	0	Chr16:86190221:86200941:-	4	1232	intergenic	XLOC_012043;linc-COX4NB-4
lnc-MTHFSD-9:4	6.09853153890608	0.818053981087547	-4.3685389127394	0.0839863889909116	-3.57370064910233	1.25080532844682e-05	0.00741608435451968	Down	0.09754107	0.04166254	0.02946326	0.1616496	0.07747405	0	0.08975062	0.1033168	0	0	0.006997974	0	0	0.006690048	0	0	Chr16:86192793:86198913:-	3	4039	intergenic	ENSG00000268505.1;RP11-805I24.3;AC135012.3
lnc-MTRNR2L1-10:1	61.043389140441	0.791381878386339	-2.13580802043792	0.309875422165584	-1.69023976308677	0.0326950651287015	0.883261175017105	Down	0.8859951	0	1.613368	4.505158	2.157672	0	0	50.4777	0.6430027	0	0	0.8349307	4.665389	0	0	0.6645249	Chr17:22732633:22752904:+	3	354	intergenic
lnc-MTURN-3:2	2.90575398109463	0.918983739392275	2.12242006193352	3.86500297618923	1.95046952507685	0.0338024789617903	0.88979844725846	Up	6.197208e-06	1.474208e-11	1.181318e-07	1.576613e-10	1.654206e-10	3.610533e-09	8.009042e-10	0.007808179	4.43916e-07	7.112649e-08	0.1196685	0.09171042	0.01169219	1.696881e-10	4.608156e-07	0.2253616	Chr7:30081089:30084649:+	1	3561	sense-overlapping
lnc-MTUS1-3:1	5.66568039516116	0.895985723205959	3.5205221279794	8.90328393057549	3.1543375649002	0.000430698054423181	0.11708150309681	Up	0	0	0	0	0	0	0	0	0.9694008	2.490076	0.07900576	0	0.1592423	0.07173409	0	0.2290881	Chr8:17891266:17895544:-	2	640	sense-overlapping
lnc-MYH13-2:1	10.7801900984937	0.553085987052499	-2.45729150962533	0.389827156056143	-1.35909350007685	0.0139989041143474	0.695809800909141	Down	0.1234167	0.04243624	0.01029449	0.046728	0.1094192	0.4339659	0.1562017	0.0542911	0.01490174	0.02490577	0.03329375	0.003285755	0.1403326	0.06199509	0.02588154	0.04955812	Chr17:10159804:10164068:-	1	4265	intronic	ENSG00000263807.1;CTB-104H12.5;OTTHUMG00000178463.1
lnc-MYLK4-6:1	3.80733170567988	0.736424343109173	-2.45900491538324	0.285018786562672	-1.81087107951333	0.0139322710252879	0.695809800909141	Down	0.3393789	2.458362e-29	0.05642234	0.0518061	1.00388	0.7229887	0.3219483	0.1111003	0.1072242	1.993715e-06	0.0135978	4.441737e-16	0.1917348	0.2226486	3.053559e-06	0.1259741	Chr6:2585506:2586499:-	3	616	intergenic
lnc-MYLPF-1:11	12.9053083853968	0.640163655238163	-2.35095482994732	0.352331205402657	-1.50499583723889	0.0187253068433308	0.775446974454488	Down	3.462112	0.5411638	0.7056331	1.285116	0.4961495	1.737766	0.4233024	0.6757101	2.534796	1.220381e-24	0.542857	3.666024	0.1960723	0.1569371	0	0.171816	Chr16:30355922:30356655:+	2	368	undefined
lnc-MYO6-16:1	8.78804447781289	0.778843812581097	1.96831983234285	2.8938972977307	1.53301372260089	0.0490312494470616	0.954947252113339	Up	2.632341e-13	0.231418	0.03880157	0.01482243	0.8877124	7.350496e-10	0.1291265	0.02622768	0.1106321	1.474406	1.984988	1.863947e-08	1.155944	0.1697917	7.862385e-15	1.090864	Chr6:76561328:76562590:+	2	627	intergenic	ENSG00000280511.1;RP11-35J1.2;AL591030.1
lnc-NACC2-1:1	10.9688171390309	0.614423103351341	-2.22948841606109	0.386931693208484	-1.36984919148212	0.0257814252094389	0.838584356703218	Down	0.3638482	0.599671	0.4388906	0.09190587	0.3890419	0.9262489	0.5468421	1.708446	0.3404324	0.842388	0.03972916	0.01261331	0.8238214	0.1649052	1.242186e-17	0.8080151	Chr9:136114729:136115855:-	2	622	sense-overlapping	ENSG00000238227;C9orf69
lnc-NARF-2:1	7.59862250321541	0.577829526958282	-2.1430217308256	0.423871469224706	-1.23830123298428	0.0321113534774424	0.876606764452969	Down	0.02292956	0.6735587	0.09262826	0.3997153	0.4851219	0	0.3386227	0.7557363	0.0296825	0.2625058	0.03178588	0.07566083	0.1116842	0	0.2554123	0.6976812	Chr17:82493009:82493745:+	1	737	intergenic
lnc-NATD1-2:1	6.54761069800255	0.908642719859986	-2.40328161937242	0.220106804729288	-2.18372434721607	0.0162486687474573	0.73883544118925	Down	6.769693	3.183621	0.7266679	1.679097e-53	2.285683e-57	2.339813e-28	2.0558e-58	0.5827162	7.62259e-56	0.6799171	3.465648e-57	2.407113e-58	1.293666e-56	1.084603e-28	8.145634e-49	1.926876e-51	Chr17:21259968:21260501:-	2	234	intergenic
lnc-NBDY-3:1	2.22864064774498	0.918880546320854	-2.1967974411913	0.246798506143794	-2.01859443291811	0.0280349159095678	0.854498746609618	Down	0.1131511	0.1465672	2.786649e-22	8.455991e-06	1.056981e-29	1.280117	0.07560773	0.1404723	0.0312862	2.388482e-15	1.644935e-23	3.236377e-13	3.029644e-29	3.11863e-10	2.900903e-31	6.811663e-11	ChrX:56973510:56974796:+	2	644	intergenic	XLOC_007995;linc-FAAH2-3;ENSG00000224799.1;RP11-445O16.3;OTTHUMG00000021679.1;AL139397.1
lnc-NBN-1:20	9.49382664927247	0.690311557232415	-2.09820231871183	0.366424199341679	-1.44841331001863	0.0358872768850255	0.896766330436287	Down	8.785653e-19	0.1158622	6.253822e-15	0.7877193	8.817297e-07	0.9593306	1.125368	0.4867802	1.758538e-16	4.098572e-06	2.358413e-19	0.5286631	6.934349e-05	0.3437909	0.3173493	0.08869655	Chr8:89611482:89628297:-	4	852	intergenic
lnc-NCBP2-AS2-1:3	8.6421804340434	0.896891526641425	-2.34298387144306	0.233031617812162	-2.1014023813548	0.0191302100506314	0.779502103128368	Down	0.07671104	0.2810124	5.875803e-05	4.564235e-06	0.6713598	0.2533557	2.405773e-08	1.914154	0.0002905886	0.007612065	6.211144e-07	8.42065e-20	0.6764361	1.328651e-12	4.303535e-23	1.368589e-06	Chr3:196913101:196914579:+	2	958	intronic
lnc-NCOA1-2:2	6.3655159679113	0.764751549885205	-2.0232554897971	0.342152697917857	-1.54728777163608	0.043046813325293	0.927528669440544	Down	1.179743	0.5839189	0.3503204	0.3930139	0.07773174	0.879042	0.4721219	0.02561369	0.9925855	0.2380758	1.434339e-36	0.4015162	0.09653974	9.194372e-21	0	1.177859e-29	Chr2:24492023:24584484:+	5	537	sense-overlapping
lnc-NCOA3-4:4	3.28740113067862	0.803925608158028	-2.34762643447758	0.270309288219891	-1.88731700906525	0.018893459648737	0.775446974454488	Down	0.02515629	0.01635914	8.856442e-30	0.1107807	0.1139726	0.2932108	0.01653132	0.1596685	0	0.00734258	0	0.008355725	0.09697525	0.02493308	0	0	Chr20:47792294:47799831:+	3	1781	intergenic
lnc-NCOA3-4:9	3.85998773087988	0.799758561964901	-1.99904153345959	0.33016278495468	-1.59875058210775	0.0456038602121588	0.939311271301222	Down	0.06387127	0.03970813	0.08020081	0.2793768	0.331064	1.41149e-05	0.1047661	0.0188627	0	0.01330685	0.02765163	0.01075695	0.2112421	0.06589554	0	0	Chr20:47792322:47799772:+	2	1447	intergenic	XLOC_013541;linc-ARFGEF2-14
lnc-NCOA3-9:1	4.5803863563646	0.909836344998839	-2.14635274067109	0.258309080845953	-1.95282973265042	0.031844846763621	0.876606764452969	Down	0.0547168	0.05307338	5.576555e-05	7.483493e-06	0.02819511	0.2202297	0.1316339	0.0009019816	0.002113253	3.068726e-05	1.003049e-08	0.03273756	1.66162e-09	0.008889966	0.001088771	1.784108e-06	Chr20:48024788:48074186:+	4	4229	intergenic	XLOC_013547;linc-ARFGEF2-8
lnc-NDEL1-5:2	9.03919217265744	0.538913462775645	2.16691777346382	2.2466589895869	1.16778116084748	0.0302411244658926	0.867585808121727	Up	0.02743217	0.07139901	0.05865756	0.1172967	0.1869561	0.06968068	0.07338534	0.161832	0.2521224	0.1963542	0.1711456	0.1726497	0.6845661	0.587604	0.1428548	0.1387386	Chr17:8383729:8385328:+	2	1474	undefined
lnc-NDFIP1-4:1	5.75162708566151	0.612800656680377	2.16169253590994	2.50478470756676	1.32468660554668	0.0306418833572248	0.87065309729093	Up	0.06890721	0.04515785	0.02522384	0	0.172427	0.09004159	0.0971045	0.02416671	0.1669466	0.1456715	0.07269778	0.07138882	0.1495897	0.6857173	0.198012	0.1676516	Chr5:142334056:142335388:+	1	1333	intergenic
lnc-NDFIP2-8:1	6.2403574930241	0.712811080214229	-2.06603165531969	0.360309786765031	-1.47269025598522	0.0388254906906047	0.910388294894011	Down	0.288043	0.2281929	0.05163535	0.3803412	0.3515033	0.3082279	7.598449e-24	0.02261069	0.3120976	0.0229875	0.03079704	1.199477e-22	0.08355808	0.08822427	3.008897e-07	0.07956241	Chr13:80356318:80363599:+	3	1362	intergenic	XLOC_010453;linc-SLITRK5-10
lnc-NDNF-1:1	126.463429248353	0.65890691485512	-2.32767279021447	0.345385710935239	-1.53371969699243	0.0199294850391042	0.784434289278468	Down	2.273112	2.370319	1.298941	6.002021	2.151563	1.488099	0.9528353	2.334101	0.09903248	0.9675684	1.33782	0.1997852	3.018487	4.871259	0	1.244185	Chr4:121033332:121035228:-	1	1897	intergenic
lnc-NDNF-2:1	40.5988432438938	0.679593097115184	-2.80909750544031	0.266269063954229	-1.90904327382072	0.00496805973941232	0.433804199044396	Down	1.013521	1.073376	0.86974	1.377941	0.5813402	0.4673669	0.5718085	1.365052	0	0.2541834	0.4352575	0.02242513	0.9096843	1.410495	0.02408524	0.3193692	Chr4:121031421:121033117:-	1	1697	intergenic
lnc-NDUFB11-2:4	4.08271773174155	0.820927456774149	-2.0557076835625	0.310445757101498	-1.68758688053804	0.0398107008675289	0.916798504747918	Down	0.00891968	0.08927705	0.05728658	0.06541804	0.2560871	1.429726e-08	0.06835954	0.4192892	0.00997996	4.247633e-07	0.01417797	0.01597465	4.582179e-11	0	0.1101863	0.08022837	ChrX:47125013:47129768:-	3	1365	undefined
lnc-NDUFB3-3:1	5.11919885758952	0.881592699328209	-3.52472435084415	0.116034742982309	-3.10737125484856	0.000423923668553668	0.11708150309681	Down	0.3010128	7.636971e-14	1.124799e-07	0.311346	0.6568962	0.0002225588	0.1351978	0.7520469	4.861262e-19	5.873734e-07	2.667e-21	3.491998e-11	0.05154615	6.487216e-25	3.886871e-27	7.063068e-07	Chr2:200963060:201016086:+	3	986	antisense
lnc-NEDD4L-1:6	61.8451047752983	0.792405619482082	4.2553676427077	10.3530018553889	3.3719772330438	2.08705797166989e-05	0.0115493150245608	Up	2.372764e-30	8.897159e-08	0.006903454	5.574761e-22	1.978323e-29	3.349145e-19	0.06296573	0.01794845	0.328775	4.192004	0.4513818	0.005724796	0.01446128	0.1234667	0.2872905	0.0727252	Chr18:58446275:58453766:+	2	4521	intergenic	ENSG00000267391.2;RP11-1151B14.3;ENSG00000267391.3;MIR122;ENSG00000267391.4;AC105105.2
lnc-NEFL-2:15	6.20244776119705	0.651339736111891	-2.28966887813862	0.355678993763886	-1.49135232287042	0.022040518837314	0.810342789827837	Down	0.03747887	0.002142448	0.01974896	0.04694565	0.01904131	0.07774184	0.01873927	0.04937745	0.01570327	0.007857291	0.008033738	0.004935117	0.0001572112	0.01159804	0.03563428	0.0152371	Chr8:24287156:24387620:-	5	7693	undefined
lnc-NEMP2-5:7	1.42576361112998	0.894903374064743	2.1609584833693	3.82073192743405	1.93384903798101	0.0306985465791959		Up	0.0007007472	3.394586e-30	0.01925543	0.005495126	2.79607e-07	0.02483176	4.442466e-05	3.65259e-11	0.02942394	0.04871351	0.07888296	0.0158947	0.08816382	0.01783123	5.878281e-09	0.1482053	Chr2:190626480:190648336:-	4	1811	undefined	ENSG00000284052.1;AC006460.2
lnc-NFATC1-1:3	1.93850162994425	0.89040768888926	-2.3852465145611	0.229435122311707	-2.12384183646151	0.0170676801262414		Down	0.0330258	0.01423271	0	0.02854363	0.04191861	0.03962199	0.02169282	0.02115781	0	0	0.004319707	0	0.01878514	0	0	0	Chr18:79578063:79589010:+	4	4167	intergenic	ENSG00000267287.1;RP11-567M16.1;AC068473.3
lnc-NFE2L3-1:1	32.8639450111885	0.679519874121899	-5.90467724614063	0.0619674521061698	-4.01234553902792	3.53337805738302e-09	7.9989254895411e-06	Down	0.8802776	0.5709698	0.2760705	1.755403	0.08221762	1.580371	0.430762	0.3276398	0.01543336	0.06149273	0	0	0	0.2468846	0	0.05914637	Chr7:25839091:25848798:+	2	2334	intergenic	XLOC_006016;linc-NFE2L3-1
lnc-NGFR-6:1	6.99600362877913	0.627260453724842	-2.08320131886857	0.404241738727905	-1.30670980447369	0.0372328769546206	0.909744282330686	Down	0.04290778	0.0579479	0.09197032	0.07976774	0.166459	0.003746456	0.1136979	0.05420871	2.865326e-22	0.07833641	0.03307786	0.005644038	0.04928478	0.01459641	0.02640697	0.04323616	Chr17:49415145:49418715:+	1	3571	undefined
lnc-NID2-5:1	32.5227341886281	0.512527481232745	-2.81467591749169	0.367903993485219	-1.44259875847848	0.0048826445796475	0.429638216686862	Down	0.759028	0.3545561	0.1004602	0.7758598	0.6404233	3.277268	0.6064597	0.5745445	0.4350459	0.1854237	0.3773943	0.07622346	0.4747697	0.3453504	0.02812457	0.6598674	Chr14:51998175:51999916:-	1	1742	antisense
lnc-NKAIN3-9:1	30.5269623358491	0.811167550894925	-1.9790217175604	0.328663192334496	-1.60531819980133	0.0478135611597354	0.954719624367567	Down	1.065822	0.6811886	0.6295812	1.689589e-15	0.06828851	0.2133224	0.5308342	0.1779445	2.3464e-09	0.2975005	0.03912498	1.003349	0.01596795	0.08512839	0.09146388	6.126227e-08	Chr8:63039053:63041653:+	1	2601	antisense
lnc-NLRP3-7:2	14.1556442437537	0.469865004511736	2.5430732470934	2.28929141578022	1.19490112271922	0.0109882191809805	0.64232073719431	Up	0.2468823	0.1183927	0.05245707	0.4722196	0.3437314	0.4360348	0.04010005	0.1159791	1.626152	0.5166197	0.3821788	0.549583	0.4213981	0.5170325	0.2119184	0.6970644	Chr1:247173376:247174449:+	1	1074	intergenic
lnc-NNT-2:1	10.7040777368818	0.613412289831462	4.23093885234721	6.04318827407905	2.5953098895552	2.32717934299873e-05	0.0125981347824683	Up	0.4117074	0.1721812	1.213255e-11	2.817848e-14	0.3526591	0.2553496	3.335868e-07	0.0002988398	3.700208	0.789371	0.1986495	0.2689175	1.824271	2.081178	4.101938e-28	0.7174503	Chr5:43511058:43521811:+	3	572	antisense	ENSG00000248554.1;RP11-159F24.6;OTTHUMG00000162234.1;AC114956.2
lnc-NPBWR1-1:1	9.88247271163473	0.901938958041106	2.33274108787197	4.29896709034005	2.10399006617492	0.0196617383156883	0.784434289278468	Up	0	0	0	0	0.2939488	0	0.0633583	1.660054e-07	1.608815	0.3309531	0	3.211733e-09	4.851838	0	6.42449e-07	4.792196	Chr8:53177571:53216423:+	2	558	intergenic	ENSG00000254687.1;RP11-162D9.3;OTTHUMG00000165220.1;AC009646.2
lnc-NPBWR1-11:7	145.652383428177	0.845013667758055	-2.03831935695612	0.303042550681722	-1.72240771588374	0.0415180052767414	0.923500391055213	Down	0.9365911	1.184372	0.9464148	2.696511	0.9163448	0.3861388	0.5846062	1.13266	0.9635644	1.073314	0.0001326559	0.2140233	1.833029e-08	1.280409	1.010467e-07	6.006481e-09	Chr8:51899326:51951318:+	2	5001	undefined
lnc-NPIPA7-3:1	23.778431246441	0.503150619403842	-2.68832819101777	0.39157647679658	-1.3526339944714	0.00718107792634518	0.525950595652493	Down	1.217565	1.517672	0.5827041	6.408388	6.292388	1.360224	1.088336	3.276476	1.968856	0.4960541	0	0.9861672	2.177294	0.7923762	0.9220421	1.618916	Chr16:17013747:17025798:+	2	346	intergenic	XLOC_011655;linc-TMC7-1
lnc-NR2F6-3:1	12.260831811495	0.63798698706266	3.50076470108697	4.70254687321888	2.23344232406179	0.000463925259905929	0.122900710874228	Up	0.9862347	0.03037759	4.450191e-27	2.756246e-29	0.6903023	0.256906	5.869282e-14	1.31173e-07	3.173839	1.123151	0.4723023	7.122591e-14	3.642856	0.9548385	0.03515008	0.1943144	Chr19:17207138:17208010:-	2	629	antisense	ENSG00000269480.1;CTD-3032J10.3;AC020913.2
lnc-NR5A1-7:1	9.25482278728292	0.723875389178103	2.35360563558649	3.25739165887715	1.70371719543195	0.0185923243200842	0.773965824836131	Up	3.311925e-29	0.05578355	5.038595e-37	0.05672182	0.4392292	0.1126525	3.063642e-24	0.3424704	0.7358627	0.4387211	0.686428	0.1154298	0.8936272	0.1442171	0.2384185	0.5202586	Chr9:124567144:124568168:-	1	1025	undefined
lnc-NR5A2-1:1	6.08122757852345	0.912625675588994	2.0670729841723	3.69727890767196	1.88646387867201	0.0387272773095443	0.909744282330686	Up	0	0	0	0	0	0	0	0	0.1518631	1.403279	1.42206e-22	0.04407699	0	5.351458	0	0	Chr1:200411701:200415531:+	2	429	intergenic	XLOC_000515;linc-CAMSAP1L1-2
lnc-NR5A2-1:11	7.24245443501889	0.895991403262297	2.18823462114671	3.89234451184412	1.96063940886838	0.0286525164441108	0.857206673755387	Up	0.03944333	0	0	0.06559282	0	0	0	0	0.1589258	0.3430495	0.1206099	0	0	2.100206	0.03380963	0.167934	Chr1:200411802:200413003:+	1	1202	undefined
lnc-NRGN-1:5	3.60676839897092	0.914712886063553	-2.28237811402598	0.235252070934451	-2.08772067176899	0.0224670263282785	0.810932882537772	Down	1.698551	0.8967978	0.2647644	4.983722e-05	0.6141218	0.3207539	1.290364e-08	0.260196	0.0007356398	0	5.079382e-29	0.01244119	7.845512e-07	0.01840022	0.1970079	0	Chr11:124762408:124765365:+	3	374	intergenic
lnc-NTF3-3:8	4.93038631471961	0.760550891249948	2.30653649482753	3.37348181952862	1.75423838684161	0.0210806733588483	0.795380193912184	Up	0.02472893	0.002168569	0.0004235868	0	0.05676316	0	0.008986135	0	0.01481843	0.02330451	0.03770352	0.02758795	0.2042208	0.04422613	0.008999128	0.02641324	Chr12:5509891:5525619:+	4	5934	intronic	XLOC_009628;linc-CD9-4
lnc-NTN3-2:1	5.71546921844578	0.644266523785944	2.50321329221774	3.05831397646968	1.61273652607189	0.0123071349920391	0.672701424759748	Up	0.02786849	0.01222069	0.01532586	0.01185381	0.0288783	0.01630889	0.03761267	0.04834568	0.2329464	0.08964246	0.1463181	0	0.2231848	0.1897612	0.0608571	0.06972026	Chr16:2483010:2485516:+	1	2507	sense-overlapping
lnc-NUDT4-8:2	31.3335025590639	0.748570918310993	-3.23421573094899	0.186721525790603	-2.42103983973234	0.0012197728105559	0.231868568919565	Down	0.8308218	0.893233	1.722644	1.055668	0.4840375	0.01509799	1.477662	2.514078	1.766374	1.435579e-06	0.4265987	7.873507e-11	7.95268e-11	0.04009018	0.01270827	0.8291054	Chr12:93314809:93315941:+	1	1133	intergenic
lnc-NXPH1-2:12	14.6982567553477	0.634291675252828	-2.5331715842204	0.328332701376353	-1.60676964785802	0.011303560678025	0.651665055739738	Down	0.01696217	0.07445059	0.03522513	0.08353823	0.04393277	3.254959e-13	0.01529261	0.001112318	0.0539859	0.02444479	0.003251894	0.007721779	0.01459378	0.001176138	0.001131507	0.0006937484	Chr7:8261438:8398758:+	8	16400	undefined
lnc-OARD1-1:2	5.47728121583776	0.866738888377874	-3.03098366705882	0.161872361878557	-2.62707141427805	0.00243758433254943	0.324602807749443	Down	0.1186243	0.1680989	0.01111612	0.1382638	0.1066887	0.1032607	0.03626561	0.07244684	9.208855e-19	2.774648e-21	0	6.907032e-06	4.123115e-21	2.077766e-09	0.2233661	7.708981e-17	Chr6:40878886:41023280:-	6	2243	intergenic	LOC101929555
lnc-OAZ3-2:13	3.66434765889844	0.917044039001777	-2.01745107537508	0.277374778863495	-1.85009148265044	0.0436484617693006	0.929273364569249	Down	0.01598778	1.498981e-08	1.305771e-08	6.487068e-09	3.737886e-07	0.09084381	0.1223673	0.01151073	1.165419e-11	3.122169e-12	0.005161372	8.084751e-06	5.371199e-11	0.0002784087	0.003299521	0.001275034	Chr1:151838303:151856363:+	5	7135	undefined
lnc-OCM-3:6	18.3248833085127	0.534262336330573	-2.05265071608828	0.467599739984746	-1.09665396724795	0.0401064650602379	0.917272237381261	Down	0.4257999	1.089128	0.3161037	0.5661693	0.619237	0.4194325	0.3495724	0.4620044	0.325498	0.2351232	0.8071882	0.5990737	0.2812438	0.001142705	0.2173916	0.208798	Chr7:5823198:5854434:+	7	1150	intergenic
lnc-ODF3L2-2:11	4.26519930329007	0.750525310823996	-2.29915518189084	0.302378159206012	-1.72557415752123	0.021496128956973	0.804013203774376	Down	0.1328625	1.022534	0.2554768	0.2334157	0.5393847	0.5126516	0.1172288	0.1057245	0	0.1166946	0.1364745	0	0.8665932	0	6.00811e-40	0.2566586	Chr19:491154:491624:-	1	471	undefined
lnc-OPLAH-1:4	10.0803860315444	0.760247912138987	-2.73273830888085	0.236914992954414	-2.0775585937489	0.00628102148888901	0.484241477140292	Down	0.2858872	0.6070107	0.07765835	0.02629823	0.508811	0.6137048	0.09135035	0.7014761	0	0.02502739	0.4178023	0.04713897	0	0.02152047	0.03520781	0.1157584	Chr8:144078002:144079265:-	1	1264	antisense	ENSG00000255224.1;CTD-3065J16.9;OTTHUMG00000165436.1;AC109322.1
lnc-OPRK1-3:10	109.656180900328	0.491687227929054	-2.19051740045945	0.473997242605003	-1.07704942836226	0.0284867342589684	0.857206673755387	Down	0.872988	0.6884537	0.1619046	0.6205509	0.1354734	3.117982	0.4480754	0.08867149	0.1939234	0.1573802	0.1760734	0.1967707	1.048669	0.4101131	0.1832457	0.1294603	Chr8:53508230:53523963:-	3	6544	undefined
lnc-OR4F16-4:1	70.5427793314672	0.658542759234864	-1.98625618604302	0.403870694497588	-1.30803462930409	0.0470048849483761	0.949272262942254	Down	2.87174	1.113618	3.544777	0.9309373	3.091964	2.561563	1.280031	0.8174735	1.363996e-07	0.8042009	3.275948	0.8411568	4.133156	0.2410602	0.02542851	1.424896	Chr1:764857:778626:-	7	1317	intergenic	ENSG00000228327;RP11-206L10.2;ENSG00000228327.2;OTTHUMG00000002406.1
lnc-OR4F21-5:3	19.6622377024201	0.711160594636129	-2.17359522810996	0.342511593029727	-1.54577527492093	0.0297355471109775	0.863573352635375	Down	0.7855651	3.269047	2.850676	3.041592	0.8652099	0.7636764	0.03305021	2.217344	0.2197342	1.014516	0.001274658	1.307687	5.777728	0.006794041	0.02557873	0.9062882	Chr8:305238:306254:-	2	384	intergenic
lnc-OR4F29-1:2	9.62832569767485	0.766331221893817	-2.85098971355147	0.219942386827111	-2.1848024307926	0.00435833793984453	0.399012247713266	Down	0.012255	0.02182379	3.001646	0.05880547	2.458501	1.563144	1.139877e-15	7.665614e-06	1.89187e-17	0.0001218635	0.7463225	2.281452e-06	0.2081623	0.1854228	2.89712e-11	0.0009246803	Chr1:494876:499175:-	3	573	intergenic	ENSG00000237094.3;RP4-669L17.10;OTTHUMG00000156968.1;ENSG00000237094.7;ENSG00000237094.11
lnc-OR4F29-8:70	5.73114769986431	0.714347383970978	2.07470362547727	2.79347151142596	1.48205910737479	0.0380140111746826	0.909744282330686	Up	0.03692403	0.01241387	0.1598268	0.00740036	5.36869e-19	0.01393979	2.922663e-06	0.02387723	0.02460207	0.0792236	0.401425	1.728145e-14	0.1168768	0.1647371	0.01513451	0.1318072	Chr1:266105:297502:-	4	2513	intergenic	ENSG00000228463.3;AP006222.2;OTTHUMG00000002553.1;FLJ22639
lnc-OR4F29-8:8	16.9765089921752	0.785962378209886	-4.02966229738325	0.111324037026294	-3.16716296263405	5.58570397788421e-05	0.0250260463139549	Down	4.490637	3.474024	3.732726	0.06511954	1.027148	3.054293e-05	0.109924	1.06841	0.0286742	1.52273	0.2987202	2.745047e-21	4.897417e-11	5.594601e-20	1.196234e-16	0.001556108	Chr1:243088035:243092598:-	4	443	intergenic	ENSG00000214837.3;RP11-261C10.3;OTTHUMG00000039861.3;ENSG00000214837.4;
lnc-OST4-6:1	17.7942623330368	0.418482337346909	2.89359776671409	2.31485135656737	1.21091955675631	0.00380855703368931	0.38417324394262	Up	0.2877255	0.1271604	0.08912387	0.01621763	0.1757919	0.03053477	0.05712961	0.03388906	0.61326	0.1627432	0.2513156	0.1710318	0.5696	0.1254061	0.1386416	0.1213621	Chr2:27029247:27032383:-	1	3137	intergenic
lnc-PABPC4L-20:1	31.7480214892758	0.58694319801214	2.15878063380656	2.40674219047198	1.2670816090131	0.030867189628415	0.87065309729093	Up	0.1105962	0.08131794	0.04271199	0.05649294	0.01194225	0.4608831	0.002447838	0.0003752058	0.2028078	0.1508825	0.3387099	0.09899334	0.2237557	0.3731978	0.001051826	0.1661945	Chr4:134330427:134586077:-	6	7393	undefined
lnc-PABPC5-5:2	3.22009158871457	0.90256172180009	2.28258406282949	4.17036310572503	2.06017300190083	0.022454880614811	0.810932882537772	Up	6.751609e-18	1.520768e-05	0.006398714	0.007732814	0.01595239	0.3269484	3.666608e-16	8.003774e-15	0.1666399	0.2045667	0.4924254	0.00840232	0.7524316	0.1867282	1.053063e-20	0.1856472	ChrX:90773524:90774682:+	2	838	intergenic
lnc-PAFAH1B1-2:1	1.63026001402567	0.91933804271429	2.03168251713673	3.64976361761332	1.86780302872132	0.0421858069305199		Up	1.706865e-24	9.628054e-21	4.595382e-17	4.166661e-12	0	0.08430777	0.002843575	1.443392e-09	0.2869295	9.66884e-22	0.3340901	0.1383436	2.925743e-05	0.3567403	0.5361095	3.804925e-09	Chr17:2712309:2712833:+	2	443	antisense	ENSG00000262050.1;RP11-74E22.3;OTTHUMG00000177804.1;AC005696.1;LOC105371592
lnc-PAIP2-5:1	19.6667996837648	0.624809325211771	-2.18070607588017	0.38890090799264	-1.36252549175589	0.0292051633625762	0.862213149688085	Down	4.506752	1.185552	0.5416874	3.305886	1.802443	2.257588	3.756589	1.593072	0.4590185	0.9035965	3.009294	0.8739206	0.5419697	0.5712354	0	3.050959	Chr5:139305255:139305585:+	1	331	intronic
lnc-PAM-9:3	10.2792408599072	0.868198313329649	-1.96419342540168	0.306655467973056	-1.70530941898693	0.0495076649757125	0.960155664505601	Down	1.103168e-12	2.193914	3.216346	4.822076e-27	5.056148	0.08736592	0.1799277	0.03075408	4.050027e-22	1.261016e-21	0.5665566	0.3696443	0.7682684	3.622267e-23	0.002485795	9.915593e-23	Chr5:102669474:102671430:+	2	366	intergenic
lnc-PARD3B-4:1	5.77258325600302	0.907148038566788	-3.31984898438908	0.123999439584036	-3.0115944945265	0.000900661546305783	0.186902281884222	Down	0.2732156	0.6339726	2.851551e-05	4.174679e-09	0.01569625	0.1325442	0.1344684	7.132878e-13	1.45496e-08	0.003790049	1.074255e-08	8.134993e-08	0.0004096112	2.627445e-09	2.757824e-08	1.186484e-05	Chr2:205777816:205779709:+	1	1894	sense-overlapping
lnc-PARP8-2:2	4.13281970112082	0.842303104165524	-2.17960492662193	0.280119049906503	-1.83588799554812	0.0292867593042014	0.862213149688085	Down	0.01286385	6.601954e-11	0.005102233	0.004085344	2.752876e-22	0.1415309	0.008747124	0.03615353	8.069879e-18	8.116989e-32	2.197018e-20	9.861937e-24	1.518799e-08	0.05452241	6.521088e-17	0.01014884	Chr5:50964419:50976613:+	2	8176	intergenic
lnc-PATL2-8:5	100.696342978171	0.464325771266986	2.7993881598714	2.46199540020316	1.29982806640795	0.00511995494360095	0.43772519521621	Up	0.1443939	0.1318398	0.2400887	0.1920264	0.9649777	0.03330245	0.4102577	0.05181173	0.2184762	0.510971	1.801747	0.8757041	0.9262854	0.05561043	0.4580201	1.531283	Chr15:44778090:44784336:-	3	5943	undefined
lnc-PAWR-1:4	29.0897493594599	0.580262944645693	2.20464589668119	2.42716858834135	1.27927431990927	0.0274789524245596	0.854372623946624	Up	0.253674	4.188602e-09	0.03285221	0.07824592	0.0629691	3.814091	0.1423061	0.1737999	0.474173	0.3610848	0.3984846	0.2041351	0.9607526	1.399163	0.2779764	0.353983	Chr12:79392252:79455460:-	2	1820	antisense	ENSG00000257894.2;RP1-78O14.1;AC027288.3
lnc-PCDH20-21:1	8.28830909208066	0.57208334805978	-2.29833020929129	0.401971064410983	-1.31483644107829	0.021543002338286	0.804013203774376	Down	0.2455794	0.07839284	0.2934213	0.1373063	0.3439363	0.2163376	0.1434501	0.1940641	0.09893664	0.1181962	0.1803203	7.099579e-07	0.1463732	0.1675929	9.276205e-80	0.1756025	Chr13:59837675:59839258:-	1	1584	intronic
lnc-PCDHGA1-2:11	28.020071149058	0.709495581158075	2.23074574213687	2.99530776618644	1.5827042467333	0.0256979758145647	0.838584356703218	Up	0.717082	0.1266732	0.3091456	0.07166897	0.0002300667	0.01195761	0.001172663	0.01103193	0.8062349	0.177489	0.3852045	0.1080329	0.1358389	1.394241	0.09425444	0.2821434	Chr5:141326240:141329357:+	1	3118	undefined
lnc-PCED1B-5:11	8.45553806969413	0.889867696569554	1.97802595952169	3.38740715496658	1.76018140435435	0.0479257781907311	0.954719624367567	Up	4.121454e-25	0.0002239674	6.04584e-08	0.01396596	1.378662	0.06570951	5.182149e-14	0.05804844	1.99576e-20	1.934166	2.860903e-11	1.778011	0.08389639	1.40526	2.680626e-07	2.336579	Chr12:46383684:46652579:+	3	446	intergenic
lnc-PCK1-4:1	4.37574137853709	0.896760263527725	3.17888751229076	7.21350288157091	2.85070000324686	0.00147841453119348	0.255153050794503	Up	3.805067e-18	2.114497e-15	9.697996e-37	4.069384e-77	0	0.003877197	1.012545e-36	3.02996e-40	0.002092435	0.003872963	0.005300675	0.002074666	0.002209818	0.2101973	0.003755122	0.002285361	Chr20:57768823:57782330:+	4	9658	intergenic
lnc-PDE6B-1:22	4.59936338235606	0.667695522408307	-2.07913817380331	0.382032889356294	-1.38823124911665	0.0376046523074689	0.909744282330686	Down	0.04102244	0.02058797	0.03441339	0.005762171	0.05280035	0.01636854	0.01231851	0.07527503	0.03983664	0.02589414	0.009747899	0.009798465	0.009178827	0.002351773	1.341978e-25	0.01621555	Chr4:576507:585262:+	5	5555	undefined
lnc-PDGFD-1:11	7.22645342489811	0.765174592828092	3.0021395842775	4.91489615257412	2.29716093401263	0.0026808921859036	0.336873217448869	Up	0	0	0	0	0.03802287	0.2132524	0.008307805	0.008241434	0.07838596	0.1217643	0.05410006	0.04238508	0.2654963	0.07304434	0.01650446	0.1588474	Chr11:103526731:103803276:-	3	3866	undefined
lnc-PDK3-1:1	188.395901339312	0.820847227199141	-2.68369840957168	0.21719963771443	-2.20290639813566	0.00728127564447184	0.531725296476944	Down	0.0001451654	0.6823344	1.994311	0.4319275	8.443273	0.005495181	0.3479252	0.7569071	6.707345e-06	0.001587204	0.001546675	0.02507849	3.2725	3.454109e-06	9.050799e-05	3.829127	ChrX:24545516:24550466:+	1	4951	intergenic	ENSG00000260822.1;GS1-358P8.4;OTTHUMG00000175571.1;AC004656.1
lnc-PDYN-1:16	3.07134035526802	0.746657755573925	2.52279160448075	3.69010512579913	1.88366191718234	0.0116427375039766	0.659688148354279	Up	0.02865319	0	0	0.07967761	0	0.07810426	0	0.05248204	0.1211284	0.05586258	0.193159	0.1099484	0.1713908	0.1807648	0.0276954	0.2876116	Chr20:1860659:1861839:-	1	1181	undefined
lnc-PDYN-1:9	24.9342232798661	0.588433412429931	2.16724771136623	2.42045951958324	1.27528096638019	0.0302159711603724	0.867585808121727	Up	0.04710676	0.0229681	5.100881e-12	0.06471359	0.04859375	0.08629934	1.004106e-05	2.964149e-05	0.05256838	0.02433835	0.006977642	0.1355102	0.1727737	0.1859664	0.03429757	0.01279949	Chr20:1877472:1894793:-	2	14071	undefined
lnc-PDZD9-3:2	8.01318228061463	0.682987523268853	-2.07548069951986	0.374353351942433	-1.41752742255737	0.0379420058098475	0.909744282330686	Down	0.1205513	0.3304138	0.3867162	0.174838	0.1578507	0.1939791	1.58692e-09	0.1126802	0.5961371	0.1293082	0.1485122	0.03865444	4.492311e-15	0.04708587	5.013349e-19	0.02329381	Chr16:21950218:21951708:-	1	1491	intergenic	ENSG00000274460.1;CTD-2649C14.2;AC092119.2
lnc-PEX10-3:1	5.60604250883956	0.740830098367949	2.49246993429683	3.59625855167058	1.84649674660427	0.0126858070149689	0.679334536496488	Up	0.6147491	0	0.3330538	0	0	0.2259186	0	0.1264403	0.8097309	0.1393485	0.8848079	0.3918823	0.3583161	0.6378301	0.8298206	0.3276475	Chr1:2374853:2375353:-	1	501	sense-overlapping	ENSG00000271921.1;RP4-740C4.9
lnc-PFDN4-2:2	31.69981170267	0.354041451940924	-2.87044699166792	0.494397303362734	-1.01625722064957	0.00409891915390114	0.391077719426997	Down	2.662506	3.713202	2.899638	3.974438	1.592065	3.380138	3.415917	4.579689	1.329985	3.389827	2.24022	1.159143	1.326981	2.017819	2.007333	1.50755	Chr20:53097652:53097984:+	1	333	intronic
lnc-PFKP-38:4	10.9963380614129	0.730872395053058	-2.44041966516526	0.290450583724139	-1.78363536561391	0.0146702084383798	0.712119942558545	Down	0.100793	0.1652663	0.009580754	0.003803343	0.06054692	0.0767803	0.1071407	0.05076267	0.01795282	0.0176861	0.05229039	0.0004635535	0.001676506	0.0006292181	0.01069991	0.1569063	Chr10:3805489:3816769:+	4	6036	undefined
lnc-PFKP-39:1	3.84081151096283	0.771611510053341	2.31309122100499	3.44572558247685	1.78480780993079	0.0207176242898841	0.792040142285389	Up	0	0.05726433	0	0.02906921	0.01067453	0	0.01003114	0.00753299	0.009063915	0.01622855	0.1936789	0.06441802	0.1227807	0.03629233	0.09593396	0.1562533	Chr10:3851567:3853904:+	1	2338	undefined
lnc-PHF14-14:17	5.59204420605587	0.835322794563479	-2.51934935837527	0.232536655107859	-2.10446994651974	0.0117571937455561	0.659688148354279	Down	1.186275e-49	0.1622471	0.0001370306	0.4869079	0.1563818	2.750045	0.02159913	0.02630763	0	0.0004037097	0	0	0.1695388	0.1030491	0	0.04284719	Chr7:11192778:11384096:+	4	791	undefined
lnc-PI3-1:2	25.7403106499087	0.575280716185944	-2.00030790564058	0.450394599996567	-1.15073856454932	0.0454670258858454	0.938728514377039	Down	0.2441829	0.3715157	0.4337935	0.03962749	0.1370413	0.183266	0.1173681	0.02546115	0.1090895	0.1697822	0.06219085	0.0278656	0.01808095	0.01633437	0.1374482	0.2699232	Chr20:45180022:45192930:+	2	4823	intergenic	XLOC_013531;linc-SEMG1
lnc-PICK1-3:6	5.96131048263544	0.562164283186197	2.00652860377085	2.18555353037704	1.12799871423144	0.044799880111737	0.93591158938127	Up	0.1235301	0	0.1277539	0.1083569	0.1174056	0.543901	0.03699902	0.03491238	0.276272	0.182049	0.2689948	0.1525768	0.348843	0.6663788	0.1371843	0.2387477	Chr22:38087399:38089085:+	3	939	antisense
lnc-PILRB-1:12	12.7760388656012	0.492873679961303	2.17894221423708	2.1051795238485	1.07394326755406	0.0293359612492377	0.862213149688085	Up	0.5622436	0.2911485	0.2727893	0.3280814	0.8233721	0.1020006	0.2999978	0.3633395	0.4420605	0.6482343	0.9472205	1.106375	1.345384	1.460158	0.3729154	2.294146	Chr7:100337577:100338805:+	3	557	intergenic
lnc-PILRB-1:9	31.4404631642666	0.586449811965457	2.6173286151847	2.89774747080212	1.53493187422688	0.0088620978824181	0.580747267020988	Up	2.364665	0.427312	1.734957	0.07939649	2.643151e-10	1.414307	2.287007	0.06857945	4.480386	1.540828	3.768078	0.2127467	3.545298	3.042298	2.803955	3.876378	Chr7:100336125:100338990:+	3	517	intergenic
lnc-PINX1-6:1	16.0396890363234	0.600719302251979	2.22497304354867	2.52552663024547	1.33658425425002	0.0260830478248217	0.84353254147235	Up	0.4098816	0.0149951	0.04185809	0.02528858	0.1057627	0.03110184	0.3721778	0.07782688	0.3553264	0.01675065	0.7773935	0.01312783	0.3827946	0.543085	0.5252523	1.191132	Chr8:11123381:11126064:-	2	1744	intronic	ENSG00000254936.3;AF131215.3;OTTHUMG00000165425.2
lnc-PIWIL4-1:7	10.1172458908887	0.565490804022275	2.02824950995199	2.21446231503646	1.14695644614053	0.0425347891793919	0.923500391055213	Up	0.1635021	0.05702416	8.357676e-06	0.4354034	0.04414265	0.08514321	8.119169e-06	0.05437768	0.3945448	0.158525	0.0002782699	0.3127473	0.5143072	0.1929956	0.01914648	0.3854939	Chr11:94640099:94642192:+	2	1834	undefined
lnc-PKDCC-5:1	15.3440633658531	0.648389131912103	2.11897420826263	2.59173793633113	1.37391984743954	0.0340926466992981	0.890880958241617	Up	0.4562778	4.296003e-21	0.05663012	0.09067157	0.04939589	0.2586519	7.391711e-33	0.2283474	0.339766	0.343423	0.07016364	0.4273733	0.725503	0.3089215	0.1056459	0.5565337	Chr2:41931606:41960039:+	6	1982	antisense
lnc-PLA2R1-1:2	18.7360489150174	0.857359364518037	-1.99968207425856	0.304719524648431	-1.71444615242442	0.0455346050486793	0.938728514377039	Down	0.5913625	1.298081e-15	0.3475356	0.09821435	0.1205817	0.6728725	7.489479e-05	0.2360559	2.022132e-08	3.51573e-20	0.2696217	0.002880017	0.03781863	0.0004994991	0.06579213	0.05956528	Chr2:159924742:159935962:-	3	3742	intronic	XLOC_002368;linc-LY75
lnc-PLAA-2:1	13.0977628621513	0.597161828057404	2.07102116807361	2.35664554924164	1.23673478667242	0.0383568179095411	0.909744282330686	Up	1.061157	0.1379528	7.729432e-29	0.4796668	0.8890812	0.8177331	0.8435299	0.3074823	2.453675	1.464113	1.329445	2.644059	2.190707	0.3873958	0.299149	2.856457	Chr9:26880178:26880549:-	1	372	intronic
lnc-PLCD3-4:11	2.16686618072123	0.916581370295441	-2.14903882441359	0.255293913807788	-1.96976895049911	0.0316313224515141	0.876606764452969	Down	1.058781	0.3818109	0.2396416	1.113987e-06	0.2432863	1.17545e-25	0.1921474	1.766759e-30	0.2508135	0.0002570209	1.333794e-21	2.543344e-06	2.685959e-15	9.247652e-26	0	2.489807e-08	Chr17:45150618:45159455:-	2	428	antisense	ENSG00000224505.1;AC002117.1;OTTHUMG00000132571.1;ENSG00000224505.2;AC138150.1
lnc-PLCL1-1:1	30.2715379333381	0.600360525924389	-1.99020343875217	0.43683501801934	-1.19483958318578	0.0465685296699684	0.948976698724674	Down	1.469847	0.23263	3.783625	1.019747	1.229002	0	0	0.03279391	1.555233	0.07044637	1.606883	0.6310493	0.1329005	0.04005841	0	0	Chr2:198346829:198572581:+	5	1195	intronic
lnc-PLEKHA7-4:1	9.43291226696543	0.61018781459221	2.03754639320788	2.36737127339645	1.24328598080175	0.0415953177785998	0.923500391055213	Up	0.01220464	0.2218191	0.04789517	0.1217025	0.02671468	0.1032861	2.812183e-31	0.06180597	0.1475847	0.1630988	0.09515211	0.163901	0.5434998	0.2169873	0.1322086	0.1458409	Chr11:16448788:16450875:-	2	2077	intronic
lnc-PLG-1:1	3.41295256027804	0.832625126481704	-2.0173294414799	0.31215204417225	-1.67967918136747	0.0436611451508321	0.929273364569249	Down	0.5598165	0.2617401	0	0.4012554	1.040249	1.417657	0	0.5684813	0	0	0	0	1.308782	0.2948063	0	0.3203604	Chr6:160698288:160700632:+	2	292	intergenic	XLOC_005527;linc-PLG;ENSG00000224477;RP1-81D8.3;ENSG00000224477.1;OTTHUMG00000015954.1;ENSG00000224477.5;AL109933.1
lnc-POLE4-15:18	2.26378096528672	0.793500828966993	2.09917178870506	3.17266358944215	1.66569455448159	0.0358017599326741	0.896766330436287	Up	0.004890128	0.004087001	0.005378009	1.343636e-50	3.582828e-28	0.006611124	0.004285709	0	0.02422851	2.521284e-60	0.04921738	0.004233277	0.01674339	0.02060479	0.004575762	0.01049653	Chr2:75350094:75358504:+	1	8411	intergenic
lnc-POLR1E-2:2	56.3067801055544	0.433857141357873	-2.39833143917302	0.48614775956342	-1.04053322222832	0.0164699549227419	0.741654281168387	Down	2.41573	0.3490716	1.105019	0.6170247	3.126212	0.6023754	1.412328	1.440729	0.5852555	0.6776657	0.752716	0.08729232	0.8183757	0.4011846	0.8265148	2.082657	Chr9:37485962:37506554:+	3	1562	sense-overlapping
lnc-POTEC-13:1	221.071173194402	0.528175604888638	1.98824151027973	2.07073173359653	1.0501406623567	0.0467849860995303	0.949272262942254	Up	0.9368985	0.7716338	2.391152	3.323028	3.84413	0.4754991	3.150186	6.09343	3.863827	3.294559	6.17095	3.709667	11.36207	0	15.03118	56.77307	Chr18:15305523:15308438:-	2	954	intergenic
lnc-POTEC-14:3	143.298749186094	0.452632674012351	2.54768747875994	2.2240151196614	1.15316659605889	0.0108439568249375	0.638575859963242	Up	1.38483	0.1342971	0.3347173	1.223563	1.623013	0.04678585	1.256846	0.8258245	3.138726	0.5280385	1.797624	1.747179	3.52278	2.668386e-16	2.446162	17.8361	Chr18:15313556:15325919:-	6	2097	intergenic
lnc-POTED-16:1	1375.55841057196	0.501754167080226	2.38654065629175	2.29335027076203	1.19745671920076	0.0170077267095333	0.748279877245225	Up	2.105809	0.4841105	8.031497	4.576381	6.933585	1.30996	8.818129	10.54115	5.302709	3.24928	24.0385	9.885176	23.82152	0.1069918	23.19908	170.1468	Chr21:13062941:13067865:+	3	2527	intergenic
lnc-POTEG-14:15	25.6260861129156	0.794409748407392	2.60796503286979	4.20408793442897	2.07179284561737	0.00910822581183731	0.582910923464373	Up	1.088038	9.94927e-17	4.213615e-09	0.0007510798	2.874333	0.08140028	4.253488e-18	1.233699e-12	1.864389	0.451096	0.8554308	1.148298e-13	3.447345	2.48998	4.605784e-14	1.656974	Chr14:19295865:19337628:-	6	1013	sense-overlapping	ENSG00000244306;CTD-2314B22.3;ENSG00000244306.4;OTTHUMG00000170430.3;ENSG00000244306.5;FLJ39632
lnc-POTEG-14:5	28.9040524662884	0.721897638116007	2.15964481955766	2.94658216157637	1.55904249440815	0.030800175953808	0.87065309729093	Up	1.533237	0.008970523	0.6777265	0.2721526	2.155601	4.754767	2.879415e-08	0.006336214	0.8190156	4.729549	7.902059	2.664084	1.925395	3.897252	0.3859431	0.4284899	Chr14:19331835:19337673:-	4	459	intergenic	FLJ39632
lnc-POTEH-7:4	18.3126656649197	0.74212414033266	-1.98015766853297	0.361101718812374	-1.46952280748315	0.047685814821101	0.954719624367567	Down	0.3916301	0.1633524	0.0001006703	0.021452	0.2966268	0.2901754	0.07165887	0.1971884	0.2362145	0.09294736	0.001337435	0.2068003	0.1231457	0.01937659	3.106313e-05	0.000543383	Chr22:15784992:15829984:+	4	4136	intergenic	ENSG00000206195.6;AP000525.9;ENSG00000206195.10;DUXAP8
lnc-POU4F3-2:1	37.1758454905148	0.759714388278263	2.41568465765583	3.56828387120352	1.83523039196418	0.0157056565965897	0.729593720593188	Up	1.52323	1.291147	3.613634	0	4.765879	0	0	1.201329	4.655414	4.490579	5.852846	10.81576	5.762424	3.183649	14.01667	9.132402	Chr5:146460769:146461009:+	1	241	intronic
lnc-PPARA-1:1	30.4609712298428	0.769693954335708	-2.15448710870861	0.316813188177171	-1.65829570226724	0.0312019918586766	0.874006750579038	Down	0.2185183	1.202444	0.5752772	1.82666	0.0234142	2.857784e-05	0.4034765	0.1078295	0.4733331	2.369379e-12	0.02603713	0.8727004	0.0001413786	0.00920249	0.133314	0.00684728	Chr22:46250377:46252645:+	2	2014	antisense	ENSG00000247670;AL078611.1
lnc-PPFIBP2-3:1	5.07894805705184	0.719775055704634	-2.04902291968542	0.359774393632829	-1.47483558615664	0.0404598737928896	0.919685354381692	Down	0.2445306	0.1489831	0.8708565	0.1602539	0.2387159	0.07521737	0.1402398	0.2388036	0.07637751	0.3291656	0.1639763	2.15447e-13	0.1343571	2.288862e-24	0.1921495	6.876235e-28	Chr11:7783697:7784407:+	1	711	intergenic
lnc-PPIAL4D-5:9	10.8430635837037	0.609298387491495	2.62834291383674	3.03447113907212	1.60144509917542	0.00858019736693216	0.573812353128958	Up	0.7807436	0.6308643	7.525937e-28	0.1151497	0.00909298	0.02210079	0.4675238	0.2050071	1.404078	2.145156	0.8210067	0.7978932	0.001182073	0.1274328	1.451304	0.4988704	Chr1:145200691:145215872:-	3	494	antisense	ENSG00000272419.5;RP11-403I13.8;
lnc-PPIAL4F-9:1	8.98042394841807	0.563561827080357	-2.42338675210187	0.388038508021091	-1.36572826573686	0.0153765467060368	0.723831315829352	Down	0.666196	0.6393784	0.2703094	0.4714328	0.5124519	2.036813	0.5546751	0.6275369	0.692517	0.3646534	0.4420208	0.3920866	0.1505825	0.3936268	0	0.135614	Chr1:144418678:144419190:+	1	513	intergenic
lnc-PPIC-1:4	13.4216664314709	0.749716866684687	-1.96303958534287	0.360551216033508	-1.47172388710126	0.0496415745503386	0.961255435033072	Down	0.099491	0.1089465	0.03566812	0.06530657	0.05583748	0.1060789	0.007377233	0.01224741	0.01150141	2.320762e-06	0.05395101	0.0005858025	0.01817354	0.08497934	2.097824e-05	0.08313333	Chr5:123079822:123090674:-	2	8721	undefined
lnc-PPP1R12B-4:2	8.39137731055363	0.656933739174825	-2.34761887341301	0.34335430449557	-1.5422300446686	0.018893843137324	0.775446974454488	Down	0.2365886	0.3317777	0.05655475	0.1813465	0.3177403	0.550263	0.1632887	0.2021443	0.3615682	0.121146	0.1401167	0.02413886	0.1476205	0	0	0.134811	Chr1:202590863:202599242:+	2	1381	sense-overlapping
lnc-PRAC2-8:10	10.1511646582924	0.553558182410575	-2.6544826367933	0.361129809149638	-1.46941058366373	0.00794301273007381	0.559125107750922	Down	1.297666	1.110184	0.1264183	0.8661889	1.997115	0.009815445	0.04854518	0.1792802	0.4599772	0.7076319	0	0.4655698	0.602396	0	0	0.1225784	Chr17:48590420:48606412:+	3	571	antisense
lnc-PRAC2-8:12	10.1402981146313	0.555343577427674	-2.83767088336889	0.335437921293866	-1.57588229993243	0.00454440138991672	0.411507939678931	Down	1.217704	1.010348	0.1253919	1.187461	1.947253	0.009822089	0.04803439	0.1989547	0.4459632	0.6778061	0	0.4381636	0.5714481	0	0	0.1244016	Chr17:48590420:48606414:+	3	573	undefined	HOXB-AS3
lnc-PRAC2-8:13	17.9579479120023	0.697659634873711	-1.96817968282266	0.386055582763888	-1.37311951888391	0.0490473670971392	0.954947252113339	Down	1.174759	1.579663	0.05765146	1.240216	3.243086	0.0007199913	0.03715527	0.1372442	0.4201636	0.05828124	0	1.824892	0.4059996	2.346485e-11	0	0.4817762	Chr17:48590442:48601921:+	3	741	antisense	ENSG00000233101.6;HOXB-AS3;ENSG00000233101.10
lnc-PRIM2-13:1	67.9040220042426	0.546401642456023	2.47615752376192	2.5543859769818	1.35297653796335	0.013280496927746	0.683287054741178	Up	0.3081216	0.191658	0.4403411	0.01000569	0.9884217	1.772212	0.08106814	0.05540086	0.7661654	0.5778067	0.721364	0.346949	3.320483	0.5596894	0.3395948	1.590687	Chr6:58449985:58453883:+	2	3220	undefined
lnc-PRIMPOL-7:5	3.34824457062388	0.842409538651854	-1.99032289363059	0.312804464640184	-1.67666699059157	0.0465553776727424	0.948976698724674	Down	0.006763773	0.01056637	0.01153235	0.02227366	0.006404561	0.00448725	0.03855972	0.05018679	0.02046052	4.000604e-08	1.288228e-09	0.008519267	0.02078177	8.429794e-05	1.115545e-05	0.0001389852	Chr4:184474808:184481992:+	1	7185	undefined
lnc-PRIMPOL-7:9	2.57793935215871	0.825548606333188	-3.12014292243626	0.167725082545574	-2.57582964117762	0.00180763310487124	0.283059764708386	Down	0.004990349	0.02559409	0.008459272	0.01509986	0.02450292	0.008238167	0.03560603	0.006672494	0.002920688	2.600622e-08	5.288396e-07	0.0002283566	0.0055699	0.002243042	0.0002786244	4.899458e-05	Chr4:184474835:184482393:+	1	7559	intergenic
lnc-PRKN-21:2	5.84930410622024	0.697729149660074	-2.04616903693533	0.371730306338191	-1.42767178220166	0.0407397425588073	0.9222736992722	Down	0.01722759	0.01356472	0.04095501	0.03215155	0.009551367	0.05179353	0.03083076	0.02429801	0.03758904	1.532139e-06	0.009051832	0.006107441	0.01095349	0.003154912	4.198849e-16	0.08109475	Chr6:163336058:163346582:-	3	7888	undefined
lnc-PRORY-6:1	17.405601224751	0.772645605448673	-2.42787780640958	0.27245896783498	-1.87588911768872	0.0151874592685863	0.720377353726353	Down	0.2559614	2.055226e-88	2.914085	0.6817505	0.4599506	6.668318e-73	0.1444851	0	1.516417e-40	1.602124e-65	3.873306	0.03646929	0.1436858	0	1.757394e-55	1.863182e-36	ChrY:21038289:21044724:-	3	983	intergenic	ENSG00000254488;RP11-65G9.1;ENSG00000254488.1;OTTHUMG00000165821.1;AC007876.1
lnc-PRR7-4:2	3.79253465992134	0.769869221439567	2.25314512865196	3.32793460882001	1.73462708598564	0.0242499998149219	0.830637545242345	Up	0.03012879	0.01498913	0.05346498	0.01576373	0.1452211	0.007744245	2.269079e-06	1.839586e-14	0.1125599	0.1143933	0.1596903	0.06295181	0.2061982	0.5980275	0.02161785	0.3877639	Chr5:177517079:177521050:+	2	1061	undefined
lnc-PRSS16-2:1	7.99288549412066	0.511068862067826	-1.97862873486427	0.496128061187376	-1.01121553598179	0.0478578219685602	0.954719624367567	Down	0.1372884	0.2658373	0.4208922	0.1089899	0.4685045	0.581647	0.1999989	0.2539267	0.2280256	0.2666556	0.3218843	0.07459121	0.1483046	0.1730083	0	0.2265492	Chr6:27389939:27390923:+	1	985	intronic
lnc-PSD3-7:2	3.28051563047311	0.814325574862629	2.03921048429638	3.16143870839071	1.66058124989055	0.0414290249865549	0.923500391055213	Up	0.03139222	0	0.01695344	0	0.04750251	0.002986543	0.02785031	0	0.01521315	0.06778117	0.1549689	0.09707085	0.03510072	0.07923576	0.02812415	0.06522026	Chr8:19139163:19141530:-	1	2368	undefined
lnc-PSEN2-7:1	15.7152752843509	0.65163104188561	-2.30779034822966	0.352616568799037	-1.50382782907045	0.021010800016096	0.79394680121521	Down	0.3862018	0.01460165	0.3779158	0.1429359	0.1243749	1.492832	0.2258764	0.05672657	0.1978715	0.0776355	0.07268098	0.04026156	0.07653666	0.04930209	0.0007064151	0.1309956	Chr1:226827738:226830169:+	1	2432	undefined
lnc-PSMG1-4:15	8.34354784298783	0.581592115813553	-2.13020752222748	0.423692089984777	-1.23891189997423	0.0331544843131172	0.883261175017105	Down	0.02454797	0.3791203	0.2684912	0.1604295	0.4357055	0.02816804	0.06527362	0.3922674	0.04989548	0.06404136	0.06838944	0.08402655	0.1393167	8.114109e-28	0.06532554	0.410045	Chr21:38988707:39006153:-	3	1412	intergenic	ENSG00000235888;AF064858.8;ENSG00000235888.1;OTTHUMG00000066035.2;AF064858.1
lnc-PTBP3-5:1	10.2666364320858	0.533327320327969	2.05760482794356	2.1396530353709	1.09737686918103	0.0396280828323987	0.916798504747918	Up	0.4984321	0.1021978	0.1293558	0.4394142	0.4811562	0.1609253	0.3158604	0.1923795	2.352243	0.3301025	0.9747259	0.8641597	0.8173551	0	1.043593	0.7309911	Chr9:112145825:112146368:-	1	544	intronic
lnc-PTRH2-3:4	8.90492578134926	0.825921629482319	-2.2482054071014	0.276080046455001	-1.85684147324415	0.0245630950602369	0.833432026490285	Down	0.1669558	0.07259587	0.3775794	0.2284688	0.4281245	0.001252809	0.05442188	0.1603248	0.4917018	6.358644e-05	1.781357e-05	0.02173992	0.0004019262	0.0002933973	1.403425e-18	0.2405008	Chr17:59617700:59619592:-	1	1893	undefined
lnc-PVRIG-1:1	23.1024629310282	0.453146423019695	3.04838965586962	2.60515076882502	1.38136686852756	0.00230071389467622	0.31348378394508	Up	0.2541666	0.4322584	0.3115493	0.6145214	0.9014746	1.686911	0.6082391	0.4433378	3.677555	0.6685901	0.7012092	0.7028866	3.035831	4.619739	3.280623	1.954511	Chr7:100218241:100219335:+	2	488	sense-overlapping
lnc-RAB19-1:1	13.7865871578779	0.635406322289017	3.04799574055742	3.82833151025361	1.93671576386018	0.00230373192763432	0.31348378394508	Up	0.07985841	1.126862e-11	8.018849e-07	1.006338e-11	0.1302361	0.1567613	0.2371998	0.04306465	0.2838485	0.02312234	0.6755541	0.1471044	0.7563934	0.1686039	0.346709	0.3936284	Chr7:140337909:140340216:+	2	2182	antisense	ENSG00000244854
lnc-RAB1A-1:2	8.66276160159538	0.872766567309832	-2.16280218569402	0.270252254919519	-1.88762143937837	0.0305563974319306	0.87065309729093	Down	7.613286e-22	0.2749657	4.061603	2.596015	0.3444224	0.4505821	1.089807	0	0.719654	3.147553e-26	0.4006783	1.329287e-26	0.3753748	0	6.01114e-20	1.04284e-28	Chr2:65055530:65056183:-	2	360	intergenic	XLOC_002133;linc-SERTAD2-4
lnc-RAB1A-1:5	8.96545131916386	0.875651279600836	-2.57689494008756	0.209284685151618	-2.25646135168459	0.00996922460179531	0.612314269301455	Down	1.106848e-14	0.08770018	0.588867	0.9163602	0.9699208	0	1.799491	0.2297818	0	1.256971	3.480918e-12	2.953177e-05	7.1202e-12	6.331055e-27	0.02172996	2.214497e-07	Chr2:65047868:65056196:-	2	627	intergenic
lnc-RAB40A-1:1	6.17267835940801	0.591543603708397	-2.44392642496716	0.367116778039995	-1.44568904462325	0.0145283890469548	0.707995976609135	Down	0.1183398	0.2912151	0.3528385	0.1904224	0.1343949	1.074021	0.1908754	0.1120353	0	0.3142941	0.1994206	0.03764174	0.1441717	0.2586898	0.0129783	0.08014501	ChrX:103523766:103537952:-	7	855	intergenic	XLOC_008200;linc-RAB40A-1
lnc-RAD1-5:4	22.3447188090296	0.770676858574106	-2.03281949222757	0.337592102496045	-1.56664694031815	0.0420707630841305	0.923500391055213	Down	0.1683791	0.1229347	1.10141	0.03689415	0.4910419	0.05618212	0.2766254	0.3665879	0.2150892	0.01990921	0.2939669	1.08802e-18	0.03047133	4.417825	0.0007077269	0.03216635	Chr5:34837712:34839308:-	2	1432	antisense
lnc-RANBP9-1:5	3.92918203036159	0.920033089592411	-1.99389874575482	0.280397846933827	-1.83445282339124	0.0461631210587693	0.944580148402197	Down	2.080618e-22	1.364188e-27	0.183673	0.4104917	0.5646361	5.042155e-28	0.2799456	0.1222201	2.064999e-08	0.00601902	0.005614758	6.739586e-05	5.375581e-17	0.06022008	1.628179e-24	1.019803e-15	Chr6:13614111:13615182:-	1	1072	undefined
lnc-RASA3-3:1	18.7542203723216	0.545544841048133	-2.53956640871897	0.382770790799661	-1.38544735277577	0.0110989972002871	0.644259273383567	Down	4.448206	1.895304	2.068671	1.618067	2.805114	5.002223	4.082907	1.600847	1.613275	0.345742	3.454652	9.288134e-13	3.892899	0.4106356	1.039419	2.634505	Chr13:113858905:113859555:-	2	257	intronic
lnc-RASD1-1:2	10.0173679095897	0.507729213357138	2.24353855317685	2.20245121713519	1.1391100647409	0.0248621066359408	0.837775614950199	Up	0.04370725	0.009427562	0.101254	0.07129784	0.04490325	0.0954401	0.04970924	0.01844992	0.08993253	0.01966097	0.1615551	0.2406092	0.1533892	0.06438374	0.2719009	0.1889942	Chr17:17443323:17446223:-	1	2901	intergenic
lnc-RBAK-RBAKDN-2:8	6.74829204122781	0.724592649022819	2.13449536641643	2.92135898560609	1.54663965187862	0.0328022525457184	0.883261175017105	Up	0.1909933	1.673893e-29	0.1318179	0.05587061	0.1267357	1.51867	6.809526e-30	2.456186e-25	0.3336048	0.06064601	0.4230638	0.552554	0.3687104	0.5303464	0.4706126	0.6108334	Chr7:4974121:4985075:+	5	663	sense-overlapping
lnc-RBKS-2:2	21.1064338761119	0.466157074331757	2.29901863940415	2.10191423350063	1.07170380277882	0.0215038809049476	0.804013203774376	Up	0.1763531	0.1467247	0.03779252	0.05474927	0.658355	0.2382155	0.029305	0.4895241	0.4775873	0.6376764	0.9337807	0.06025319	1.26842	0.2964153	0.06102599	1.311768	Chr2:27742962:27744618:-	1	1657	intergenic
lnc-RBL2-1:1	14.7057962966499	0.806598505626193	-2.88740240291936	0.199025547548357	-2.32897446333623	0.00388437092632735	0.384793389015441	Down	0.2902627	0.4892392	2.499425	1.026897e-21	3.308331	1.990495e-26	0.8006787	1.673448	1.257984e-12	5.310399e-10	0.8973921	0	0.0003023018	3.908348e-10	0.7520984	0.1242486	Chr16:53373493:53384259:+	3	584	intergenic	ENSG00000261804.1;RP11-44F14.2;OTTHUMG00000173195.1;AC007342.4;LOC102723373
lnc-RBM12B-10:2	5.94415545242171	0.741401673686271	-1.96519341685877	0.364250362110725	-1.45699768837633	0.0493918556166221	0.958656265444368	Down	0.5909937	0.07700949	1.249887	0.08226135	0.1787573	0.2453806	0.08055989	0.7968405	0.3529573	0.1699737	0.1034629	2.161109e-26	0.9175231	8.558057e-06	1.011519e-39	0.09653613	Chr8:92963477:92966113:-	3	567	sense-overlapping
lnc-RBM12B-2:2	2.48943764783038	0.847256947614601	2.49748855979459	4.33494753791376	2.11601453387395	0.0125076500871303	0.675630157201125	Up	0.04403637	0	0.02433637	7.77964e-25	6.329026e-19	3.674157e-23	1.007364e-23	0.04211793	0.552424	0.0436961	0.3732931	0.08622638	0.05493701	7.729611e-27	3.9258e-28	0.242732	Chr8:93915734:93916682:-	1	949	antisense	ENSG00000264448.2;MIR378D2;ENSG00000264448.3;RP3-388N13.5;ENSG00000264448.4;ENSG00000264448.5;AC084346.2
lnc-RBM4-1:1	9.5987716105494	0.917619836604602	2.29689155673943	4.30995634045921	2.10767325499372	0.0216249567680436	0.804013203774376	Up	0.02705991	9.470596e-06	0.0003156477	1.402053e-06	5.942449e-10	3.209117e-09	1.669294e-05	0.0003390723	0.9132017	5.685739e-10	8.043827e-08	0.004770802	0.04926835	1.32932	4.625844e-07	0.0007250763	Chr11:66666036:66668374:+	1	2339	sense-overlapping	ENSG00000258297.1;RP11-658F2.8;OTTHUMG00000170428.1;AP001157.1
lnc-RBP1-5:1	6.80550518584446	0.833035857739382	-2.31108031566752	0.263301423627639	-1.92521277306669	0.0208284190404683	0.792040142285389	Down	1.371139e-27	5.353158e-13	0.1763177	0.1565875	0.501723	0.07426902	1.152564	1.589752	0.02591123	2.968959e-27	0.06625099	0.1511503	4.155445e-11	1.42314e-15	2.036288e-06	0.1278253	Chr3:139634360:139678004:-	3	688	sense-overlapping
lnc-REP15-4:1	4.46698006877914	0.673281621814707	-2.80555189984976	0.270007889299284	-1.88892653321618	0.00502304914343373	0.434319339478426	Down	0.2779901	0.4949472	0.4674071	0.1714458	0.6126699	0.2506023	0.6310821	0.07830827	0.09424781	0.1667179	0	0	0.5020145	0.08994267	0.08633261	0	Chr12:27700066:27700574:+	1	509	intergenic	ENSG00000276261.1;RP11-1060J15.9;AC009509.4
lnc-RGS3-4:3	2.58122877828821	0.89315080932521	2.48424465287205	4.65507729220351	2.2188051222745	0.0129826579360861	0.679334536496488	Up	2.732847e-05	0	0.00130249	1.760704e-10	3.277136e-22	0.004012858	1.21504e-29	0.003202207	0.009584226	0.03570212	0.01237071	0.0130009	0.0101618	0.07339964	3.153169e-31	0.001089811	Chr9:113615349:113629015:+	5	7751	undefined
lnc-RGS9-3:3	4.16397282710897	0.878483373417632	2.2278494279339	3.8828841967724	1.95712868091791	0.0258905575025126	0.840582350622647	Up	2.466046e-22	4.795376e-09	0.03744981	2.318946e-05	0.05153617	0.1412396	0.0002334014	4.058701e-29	4.095446e-09	1.503948e-35	0.09962021	8.962198e-14	3.059844	1.193446	0.01908227	0.319564	Chr17:64892729:64896403:+	2	559	antisense	ENSG00000265218.1;RP11-927P21.1;OTTHUMG00000179297.1;AC103810.2
lnc-RIOX2-3:1	72.4948611338851	0.514197978326945	-2.48416856298054	0.412551332878163	-1.27735445290794	0.0129854324701762	0.679334536496488	Down	8.972813	11.29237	3.902956	5.540209	1.51824	0.8633064	7.473396	3.794555	19.34182	2.078142	3.735678	6.600694	0.4651572	5.896834e-15	0.7994983	3.077247	Chr3:96617682:96618192:-	2	413	sense-overlapping
lnc-RIPOR1-1:3	2.40725697589259	0.771669888215545	-2.19892419273399	0.308460233257079	-1.6968435860015	0.0278833130582594	0.854498746609618	Down	0.1837964	0	0.1153177	0.2134572	0.223984	0.4214265	0.4262911	0.03934226	2.163246e-14	0	0	0.04314441	0.05522149	0.06292623	0.1396249	0.1100513	Chr16:67481404:67481956:+	1	553	undefined
lnc-RNASE4-2:1	5.47131110617456	0.747303515680953	2.3871919314025	3.4436939274551	1.78395692294229	0.0169776251937685	0.748279877245225	Up	0.111802	0.2394744	0	0.1484696	0	0	0.1807998	0.08576768	1.160319	0.08545033	0.3093837	0.6578443	1.093681	0.6099552	0.08273612	0.7147496	Chr14:20625364:20625889:+	1	526	undefined
lnc-RNF130-3:1	9.00380178372979	0.629945595465406	-2.2075354255282	0.381398951284342	-1.39062721814534	0.0272766748816451	0.853946356587982	Down	0.08187591	0.03286546	0.06990487	0.07419213	0.07129759	0.2347387	0.2160988	0.07740505	0.009541461	0.1538495	0.06942703	1.365189e-28	0.07112794	0.02381719	0.04592411	0.02806275	Chr5:180078357:180081661:-	1	3305	intergenic
lnc-RNF13-3:2	9.40718819806953	0.822502162826991	-4.16449481167956	0.0930850963849868	-3.42530598968822	3.12042722325497e-05	0.016532952917765	Down	4.17969e-26	0.0001445547	0.5791317	0.8709661	1.253777e-16	6.981099e-14	0.02558428	0.3304346	1.982419e-29	4.305407e-22	0.008562297	0.01214836	0.001379026	0	1.025709e-11	0.00914561	Chr3:149971279:149973242:+	1	1964	antisense	LOC646903
lnc-RNF187-1:3	2.6049012410766	0.911748300099314	-3.1402468360446	0.137441089719729	-2.86311471465591	0.00168805537802412	0.271199709829398	Down	0.5155826	0.4402077	0.3242791	0.0140905	0.0006671228	0.1511518	0.1928165	1.213775	6.369696e-09	0	4.557404e-10	0.004296102	2.966723e-21	0	0	0	Chr1:228508701:228510118:+	2	362	intergenic
lnc-RNF24-2:9	7.64225850215412	0.696484324671055	2.01760990198516	2.64860677486548	1.40523367003377	0.0436319048000027	0.929273364569249	Up	0.01717103	0.005669306	0.00517019	0.01093045	0.002885297	0.007747521	0.000178382	0.0002789446	0.005154215	0.02154296	0.009457175	0.01335982	0.03070871	0.02323636	0.01897945	0.03645673	Chr20:3868560:3889173:-	3	17953	undefined
lnc-RPIA-21:2	18.0485821162816	0.846086273153703	-2.26346081634263	0.265156656861947	-1.91508312652877	0.0236072974318225	0.830637545242345	Down	0.2435975	0.3483875	6.166179e-24	1.680632	0.003399237	15.87267	12.25831	0.03761431	0.03244879	7.22351e-07	1.094208e-05	1.876963e-12	0.9987585	0.6247573	1.936675	0.05232437	Chr2:90160059:90160323:+	1	265	intergenic
lnc-RPL7-8:1	6.97342101511991	0.730794738314123	-1.97793910956476	0.367173159467204	-1.44546749397565	0.0479355762388236	0.954719624367567	Down	1.181098	0	0.4057395	0.6810165	0.6178769	1.817667	0.6722951	0.9054305	0.1941211	0.1704984	0	0.506029	2.269597	0.1974734	0	0.2005499	Chr8:73511276:73511654:-	1	379	intronic
lnc-RPP40-1:6	8.04530580681122	0.672171159304899	-2.15675191013323	0.366095911797606	-1.4497064317673	0.031024999943448	0.871991589832666	Down	0.06364162	0.051008	0.1141392	0.0163939	0.04019615	0.0235282	0.02560263	0.06482642	0.007622882	4.318419e-10	0.03276457	0.05316083	0.01811951	0.003297108	0.04876594	0.01449208	Chr6:5042307:5054739:-	2	5886	undefined
lnc-RPS2-2:1	5.93773358577865	0.855841791958861	2.32440136762541	3.97049762255194	1.98931983170016	0.020103992339988	0.784926416670246	Up	0	0	0	0	0.8098538	0	0	1.403919	2.628695	1.703125	1.721064	0.8832716	0.9793273	0.8419445	0	1.536363	Chr16:1971655:1971896:-	1	242	intergenic	ENSG00000277602.1;AC005363.11;AC005363.2
lnc-RPS27L-3:12	19.4309972490227	0.694775473062639	2.25766382574333	2.96610455283799	1.56856945254723	0.0239666261425919	0.830637545242345	Up	0.001382323	0.01424528	0.01401363	0.07256883	1.733773e-22	0.07326802	0.006598531	0.01452242	0.08660591	0.1455437	0.03343324	0.05070135	1.460604e-22	0.6250813	0.001665609	0.1924559	Chr15:62827675:62835397:-	2	7427	antisense	ENSG00000259370.2;RP11-1069G10.1;AC103740.1
lnc-RRAGA-4:1	10.2699189410467	0.643874513791897	2.67347948911603	3.29752890611602	1.72138530618719	0.00750688666363184	0.541844903471768	Up	0.3838838	0	0.3732717	0	1.012882	1.330421	0.6149813	0	2.167386	0.9376858	0.7852276	0.3365925	2.689614	0.8320244	2.582691	1.428687	Chr9:19103046:19103387:+	1	342	undefined
lnc-RUBCN-2:2	68.8060380341454	0.633563582680774	2.35026196468894	2.80702203811099	1.48904039058668	0.0187602025696627	0.775446974454488	Up	0.3791336	0.1441216	0.9909182	0.1257531	0.05540422	0.2669363	0.05132986	0.002713318	0.2219457	0.8127559	0.1849959	0.4325513	0.8072148	0.5507089	0.9000156	0.5238083	Chr3:197647763:197654404:-	2	4887	intergenic	XLOC_003406;linc-BDH1-2
lnc-RUBCN-2:7	30.9099015143649	0.595076521219032	2.03851373590228	2.31830705729488	1.21307166241794	0.0414985824846127	0.923500391055213	Up	1.140635	0.3185987	3.867854	1.510045	0.3365527	2.211833e-12	0.2371152	2.509041	4.343036	1.770887	3.855784	1.487657	2.898502	2.163257	1.024831	2.464713	Chr3:197639078:197640921:-	2	504	intergenic	XLOC_003405;linc-BDH1-3
lnc-RUBCN-2:9	18.9873394867499	0.530979910243508	2.25448929464143	2.29276505048261	1.19708852331366	0.0241654033939636	0.830637545242345	Up	1.822086	0.269093	2.872844	0.13364	0.3553499	0.2038117	1.426195e-09	0.7383656	4.233225	1.515379	3.117927	0.5850964	1.352426	0.6147356	0.6942497	1.079013	Chr3:197636355:197637430:-	2	487	intergenic	XLOC_003405;linc-BDH1-3
lnc-RWDD4-2:12	3.02492635057229	0.886967475091068	2.95890257061889	6.16649345811094	2.6244503421023	0.00308736694823244	0.354293141681494	Up	0	0	3.218109e-21	2.445719e-31	1.971444e-07	0.180886	1.270649e-11	0	0.6455576	3.449828e-19	4.912633e-17	0.1181756	0.5830243	0.7437652	0.3385368	0.1299999	Chr4:183497302:183504422:-	2	615	undefined
lnc-S100A13-2:1	15.4276065537294	0.666655350091267	-2.92028752533938	0.259386391604975	-1.94682530257228	0.00349708573753029	0.378627952330345	Down	0.3972512	0.5793892	0.4529562	0.5836686	0.7167259	0.3545016	0.3360046	1.125891	0.01555507	0.8544249	0.2762176	1.305565e-06	0.4961939	0.02032936	1.220003e-06	0.5247194	Chr1:153631491:153634397:-	5	1001	antisense
lnc-S1PR5-1:1	4.67906090016122	0.807689989470444	-2.23631703863884	0.285933015082547	-1.80625088539078	0.0253310111208632	0.838584356703218	Down	0.2714805	0.926974	0	0.4705113	0.9733575	0.491603	1.004288	0.4058257	0	0.211232	0.449033	0	0.5034422	0	0	0.2268211	Chr19:10490339:10491000:-	2	357	intronic	ENSG00000267197.1;CTC-429L19.3;AC011461.1
lnc-SAMD12-5:1	26.2035120941377	0.525074732086171	2.07516282034977	2.12817319042637	1.08961556193034	0.0379714471495773	0.909744282330686	Up	2.430674	0.1992006	0	0.4199418	1.041316	2.57192	1.037871	0.5162803	2.28867	1.265411	1.558974	1.39526	3.864686	1.402655	0.9749418	3.371236	Chr8:118034970:118035547:-	1	578	intronic
lnc-SAMSN1-1:3	9.20466633546312	0.762654417485315	4.06760741699007	8.58714626340776	3.10217876516351	4.74983151608519e-05	0.021903760076584	Up	0	0	0	0.5835573	0	0	0.9477381	0	0.5544644	1.596581	0.5870122	1.468555	2.530633	2.530233	3.470346	0.5346408	Chr21:14743206:14744565:-	2	280	intergenic	XLOC_014002;linc-SAMSN1-5
lnc-SAXO2-2:1	6.60287424368876	0.770103878375954	2.41238701258022	3.62451659523657	1.85778859453181	0.015848448765292	0.729593720593188	Up	0.06629662	0.01563113	4.567219e-06	1.128846e-32	0.01198965	0.02626857	0.006447701	1.485897e-37	0.008796243	0.03482671	0.01502113	0.1065803	0.1140626	0.1322702	0.02187293	0.1356184	Chr15:82097904:82102922:+	2	4984	intergenic
lnc-SBF2-7:1	8.71167309743791	0.558650802198335	2.28779096979051	2.42515382782162	1.27807626053557	0.0221496969700247	0.810640345850294	Up	0.01969121	0.01657182	0.005115839	0.07983852	0.02578667	0.01078384	0.009492313	0.005035523	0.05114973	0.03143531	3.665582e-06	0.1654494	0.1242138	0.0326574	0.03240325	0.1661789	Chr11:9567894:9573370:-	1	5477	undefined
lnc-SCD-2:7	2.59853884731939	0.783667005215498	2.07694365269835	3.09005434752949	1.62763221231145	0.037806760148396	0.909744282330686	Up	0.006232101	5.516582e-07	1.204459e-06	0.0007867271	0.003717989	0.01601167	0.002819061	0.004532998	0.00695129	0.03623309	0.01843607	1.514769e-05	0.04154339	0.06179067	0.004465274	0.02027029	Chr10:100229660:100238773:+	4	6135
lnc-SCUBE1-2:1	5.89543808984384	0.868711881882684	-2.35617649602005	0.242013844024816	-2.04683851790533	0.0184641424834993	0.771466570678017	Down	0.04874157	0.04187363	0.1622472	0.4496128	0	0	0.06818709	0.4391908	0	0.04684813	0.03704626	0	0.01932708	0	0	0	Chr22:43197283:43199051:-	1	1769	sense-overlapping
lnc-SDCBP-2:11	7.57157852134689	0.832598388508465	-2.51465885595559	0.234278925660896	-2.09370091111717	0.011914761205224	0.661957011034789	Down	0.1523359	1.081275e-16	0.06057434	0.1835186	0.3692428	0.03945478	1.541852	0.06064969	0.004600845	0.01486023	0.0208927	3.002385e-16	0.01330668	3.399265e-18	0.4300766	1.042601e-19	Chr8:59119199:59121346:+	2	1098	undefined
lnc-SDCBP-2:2	9.33430291795733	0.795872458917859	-2.49085557729291	0.253067938434679	-1.98240335310937	0.0127435908800009	0.679334536496488	Down	0.1667747	1.238233e-16	0.0632605	0.2052934	0.5790033	0.0006765699	1.757882	0.0727452	0.004684391	0.01540835	0.02146875	3.115365e-16	0.01625653	3.612912e-18	0.6861369	1.097503e-19	Chr8:59119218:59121346:+	2	1079	intergenic	ENSG00000167912;RP11-25K19.1;ENSG00000167912.5;OTTHUMG00000164333.1;AC090152.1
lnc-SDF2-3:1	6.70299359748071	0.846275847765062	-2.03030438130691	0.303928198260184	-1.71819756151163	0.0423256091514613	0.923500391055213	Down	0.0003619534	1.584033	0.8722441	4.37161e-31	0.2527573	2.562669e-14	3.197493	0.2073102	5.533035e-13	0.7447914	4.421714e-17	0.01437787	0.4778705	4.949935e-05	0.05857474	1.258816e-28	Chr17:28661917:28662283:-	1	367	sense-overlapping
lnc-SERPINA5-1:1	4.48661299472807	0.849590068120289	4.3247493059333	12.7662602402077	3.67426405743104	1.52705420374925e-05	0.00884341948413114	Up	0	0	0	0	0	0.07806735	0	0	0.8299991	0.6770291	0	0.1081593	0.1963765	1.449186	0.2893739	0.243458	Chr14:94612384:94613857:+	2	575	sense-overlapping
lnc-SETD6-16:1	22.5488780651906	0.787050807151474	2.00963966683122	2.99319967143464	1.58168852186313	0.0444693397781732	0.931350293655231	Up	0.5956303	0.0001936433	8.965858e-16	0.1468171	1.367614	2.81442	0.2252088	1.096967e-21	2.050133	1.112897	4.752016	0.6890265	2.094897	5.107371	0.01268528	1.719128	Chr16:61153873:61155950:+	2	558	intergenic
lnc-SETD7-3:21	9.84818051093959	0.915374910214432	-3.02351522240343	0.146843369023926	-2.76764997523951	0.00249856458402721	0.325912270121037	Down	5.141945e-08	6.283469e-20	0.3283865	4.524165e-14	1.881397	1.773157	0.1336874	4.720137e-13	2.534518e-07	8.863801e-10	3.976773e-05	3.183407e-15	7.608944e-05	0.0009859983	2.567313e-21	3.336692e-15	Chr4:139451709:139453745:-	2	1284	undefined
lnc-SFMBT2-2:5	5.13470868432815	0.855884278360925	-2.18823026804456	0.273029381282548	-1.87287188385285	0.0286528333712932	0.857206673755387	Down	0.04261458	5.475354e-31	0.009242321	0.01751623	0.008206719	0.2431191	0.0116049	6.320444e-41	0.004332776	0	5.146931e-15	0	0.00947711	0.004419466	3.280408e-42	0.01820567	Chr10:6911573:7118469:-	5	8168	undefined
lnc-SFT2D3-2:3	25.9854787533927	0.472630287517918	-2.16197709197332	0.492496079573719	-1.0218158545865	0.0306199419833649	0.87065309729093	Down	0.09491218	0.34253	0.1357416	0.2419237	0.1413128	0.06973315	0.3730856	0.209979	0.0418353	0.2234847	0.1618979	0.1116968	0.006671956	0.1091892	0.0876435	0.1939712	Chr2:127885460:127892608:+	2	4302	antisense
lnc-SGCG-6:1	38.4827371767144	0.589628419560243	-4.79221118297483	0.141059534985766	-2.82562390601637	1.64953135178802e-06	0.00132505257168468	Down	3.126047	0.4492	0.6138659	2.661721e-26	0.1748283	0.2079865	0.2876524	0.597177	0.7788894	0.07264021	0.1628252	3.554574e-28	2.501919e-07	2.645296e-28	3.463665e-24	0.2952776	Chr13:22903263:22919209:+	4	2769	intergenic	ENSG00000250943;AL157931.2
lnc-SGMS2-5:1	11.5137711331186	0.588986610331931	2.2079000190852	2.46301181460879	1.3004235481928	0.0272512435208665	0.853946356587982	Up	0.09677402	0.01749983	0.1413996	0.02336474	0.5702764	0.09899665	6.15803e-05	0.1065034	0.07670198	0.1583754	0.5660643	0.1573656	0.5810375	0.3981793	0.1391024	0.3206079	Chr4:107720516:107722267:+	1	1752	undefined
lnc-SHCBP1-4:1	52.7690593336949	0.623525517495606	2.04884086419288	2.42419299635048	1.27750456011201	0.0404776784355608	0.919685354381692	Up	0	0	0.1432561	0.358091	0.5577272	0.1927995	1.246775	1.541533	0.0997136	0.2441891	0.6301652	1.012481	2.588471	0	1.390869	11.85911	Chr16:46406814:46444630:-	2	1325	intergenic
lnc-SHPRH-10:2	3.55362080185355	0.677331966739095	-2.06116429084894	0.379956861735168	-1.3960924628931	0.0392873690013616	0.913477182886935	Down	0.1838492	0.01331691	0.3079011	0.02947193	0.2214105	0.1241281	0.1101147	0.08144765	0.1535813	0.01957975	0.06812527	0.01452129	0.03659296	0	0.05708161	0.02315518	Chr6:147201916:147203057:-	1	1142	undefined
lnc-SIPA1L3-6:3	11.7599580161186	0.700773660748452	-2.86857158588064	0.24823536827041	-2.01021941135657	0.00412329879159582	0.391077733943392	Down	0.09163371	0.2014347	0.002703154	0.05274762	0.0009063008	0.07531043	0.01172589	0.00545337	0.1239332	0.007656478	0.0004853404	0.01245091	4.311305e-08	0.005882584	0.002111684	3.698867e-05	Chr19:37817295:37833965:+	5	8526	undefined
lnc-SKIL-2:3	3.83264105603635	0.839468684921482	2.00042865051077	3.2027189644007	1.67929720852353	0.0454539972220969	0.938728514377039	Up	1.909846e-25	5.330133e-112	0.03551596	4.689181e-33	2.210121e-28	0.09214934	0.01415852	1.899955e-26	0.03380714	0.09346202	0.03999463	0.01432064	0.3930524	0.03382647	0.01435705	0.07056177	Chr3:170467285:170505377:+	3	2788	undefined	LOC101928583
lnc-SLAMF8-1:6	3.37894146152265	0.918664179441799	2.1414665478553	3.91032524212667	1.96728860898755	0.0322364333503211	0.876606764452969	Up	0.0005544639	1.983689e-06	2.306489e-15	1.633499e-18	2.204211e-06	0.0002982297	0.0002524403	0.004433739	1.295828e-06	0.0002604858	0.1355979	0.007062687	0.0596183	0.03416075	0.01707733	0.0001288849	Chr1:159854847:159867799:+	4	7419	undefined
lnc-SLC11A2-5:1	3.21699416164393	0.90093982684641	2.2190385624756	3.99783857007558	1.99922021824227	0.0264841011499756	0.850906732289667	Up	0	0	0	0	0.8252633	0	0	0	0.2610537	0.2559062	0.3667267	0	0.6484035	0.6257254	0.511737	0.2994639	Chr12:50953924:50954356:-	1	433	antisense	ENSG00000274797.1;RP11-407N8.5;AC008121.3
lnc-SLC16A4-3:1	28.6233479928282	0.44368419500564	-2.31722693455687	0.490349745071834	-1.02811696710425	0.0204913730340154	0.789006053140827	Down	0.4085622	0.6434681	1.029118	1.251629	1.238205	0.6533695	0.9445083	0.8092563	0.2098572	0.0973346	0.7391737	0.6167053	1.5891	0.4336241	0.8990425	0.1606056	Chr1:110337398:110338737:-	2	1106	undefined
lnc-SLC17A5-1:3	5.9408987621584	0.68033924862209	-2.22022809679756	0.350987531178565	-1.51050831514491	0.0264032879754504	0.849476327086131	Down	0.08688166	0.02659948	0.01401413	0.01640798	0.08596632	0.07519079	0.02127732	0.004618538	0.07336193	0.008180839	0.03020088	6.961802e-05	0.05779582	8.836417e-07	0.005994208	0.002123879	Chr6:73689789:73696263:-	2	6219	undefined
lnc-SLC19A1-7:4	2.26846639777388	0.914749664449083	2.12402969985876	3.84492499549236	1.94295545522568	0.0336676601664354	0.887187379327592	Up	3.751976e-24	0.002052453	0	0.003691693	0.001692625	5.969859e-18	0.007976784	0.0002726411	0.1958391	0.03318652	0	0.00435036	0.02248271	0.6220066	0.003442967	0.1646102	Chr21:45403744:45406361:-	2	1209	undefined
lnc-SLC22A31-1:1	8.56615600588747	0.666331943866307	1.98424210740016	2.50040865342867	1.32216390052533	0.0472288565303938	0.949994333860958	Up	0.6839732	0	0	0.2981766	0.5358492	0.9685428	0.300765	0	1.070715	0	0.5890027	0.457478	1.206751	0.8781591	1.87178	1.631457	Chr16:89392375:89412564:-	2	420	intronic	ENSG00000261574.1;RP1-168P16.2;OTTHUMG00000176347.1;AC092120.1
lnc-SLC24A3-2:3	2.8001665246565	0.832680964822109	-2.89007929517335	0.188611034115244	-2.40651401591734	0.00385144663288578	0.38417324394262	Down	0.1558023	0.1327888	0.114015	0.376795	0.06573685	0.2713719	0.337661	0.04625327	0	0.01606718	0	0.02383259	0.02999603	0	0	0.1086058	Chr20:19047871:19050745:+	4	749	undefined
lnc-SLC25A38-3:1	7.75878212174461	0.702489291847403	-2.09560212440652	0.360447724752159	-1.47213805236825	0.0361175006195636	0.897602794838695	Down	0.4897771	0.5235362	0.7427204	0.2041661	0.398306	1.248431	2.035556	0.676547	9.008391e-29	0.3875393	2.476257	0.1842353	1.57947e-28	3.227187e-29	0.3485903	0.5448459	Chr3:39358520:39360059:+	2	353	intergenic
lnc-SLC2A10-9:4	3.22043741976022	0.906482898084417	-2.33178414575466	0.231050088921331	-2.11372245015098	0.0197120494930313	0.784434289278468	Down	0.02427301	0.01399803	0.02316536	8.067139e-07	0.006589346	0.001297277	0.004690276	0.02483268	4.454523e-18	8.924415e-18	3.734143e-09	1.777135e-11	3.351278e-13	2.64086e-10	0.007645403	0.0002195666	Chr20:46406787:46455687:+	4	12344	undefined
lnc-SLC2A13-2:3	11.3312652711254	0.64030048940562	-2.25720026373003	0.367219243149127	-1.44528643355283	0.0239955639552183	0.830637545242345	Down	0.1584041	0.43412	0.04313704	0.06185475	0.1928878	0.5790824	0.2030055	0.07803871	0.01690051	0.05394713	0.1515729	0.01549528	0.3480114	0.3014477	1.517253e-22	0.02465881	Chr12:40222761:40224858:-	1	2098	undefined
lnc-SLC2A8-2:1	13.4154976680447	0.476897008226546	2.106768207594	2.00654214043984	1.00471145522838	0.0351376765710751	0.896514776611591	Up	0.2823459	0.1487528	0.9825994	0.2287534	0.3461395	0.9571332	0.1550398	0.1491151	1.040678	0.241886	1.318552	0.9157435	1.196198	0.5895818	1.161579	0.7552578	Chr9:127366770:127367397:+	1	628	intronic	ENSG00000271833.1;RP11-356B19.11;AL445222.1
lnc-SLC2A9-2:1	7.09455983269779	0.908417887747152	2.46711453776835	4.72780645815548	2.24117097722982	0.0136206781317945	0.691320952518688	Up	0.006457265	2.761667e-11	0.5557182	1.608989e-05	1.732077e-09	0.04505905	3.823545e-25	4.341937e-36	5.803855	2.783635e-23	4.16054	3.953774e-32	1.029388e-21	2.226483e-31	1.511871	3.198705	Chr4:9680792:9691741:-	2	261	intergenic	XLOC_003880;linc-HMX1-6
lnc-SLC2A9-3:1	149.03851203921	0.553682623060723	-2.90556962792548	0.327879267922201	-1.60876341307535	0.00366585277735326	0.382250973527258	Down	6.711422e-07	0.000387992	7.709679e-10	2.121442e-07	101.8563	21.94216	0.01596354	43.07015	4.632425e-14	0.0001627146	1.182536e-09	3.015369e-09	50.2656	3.829758	0.003930214	21.22454	Chr4:10074344:10074665:-	1	322	sense-overlapping
lnc-SLC30A7-2:9	10.8725939994157	0.620615622185742	-2.15676354897929	0.395425783180653	-1.33852115185731	0.0310240926097682	0.871991589832666	Down	0.08483645	0.1976416	0.5098261	0.319082	0.1255817	0.3771238	0.1261214	0.8966312	4.501951e-17	0.1002598	0.2349599	0.1724933	0.07673163	0.05956812	0.3548468	0.04176766	Chr1:101025853:101087261:+	5	1201	antisense
lnc-SLC30A9-1:3	25.1525243650244	0.557648789469667	-1.97270320238435	0.466492065310037	-1.10007555279257	0.0485293869064476	0.954947252113339	Down	0.3414324	1.406532	0.08410754	1.087496	0.4899399	0.1869769	1.090165	0.4209656	0.2453544	0.1186488	0.1197093	0.07200362	0.6792171	0.1541812	1.343329	0.1380805	Chr4:42098077:42099366:+	1	1290	intergenic
lnc-SLC35E3-7:1	10.3095540952046	0.919589429348939	-2.18366673270734	0.248604299999401	-2.0080768446186	0.0289867460100763	0.861923058234145	Down	3.194713e-05	0.00859942	0.0003001796	8.138852e-07	0.0001401605	12.74635	1.234355	7.195426e-07	7.929233e-09	1.400519e-10	1.097686e-08	3.42358e-07	1.117471e-07	0.2082842	1.171812e-11	4.007324e-09	Chr12:68841946:68842384:+	1	439	sense-overlapping
lnc-SLC35E3-8:1	153.804330604887	0.831411742407126	-3.53879836386573	0.130109795470854	-2.94219851372909	0.000401952753801881	0.113743494036073	Down	1.858633e-09	0.5908149	0.2124901	23.46972	16.37354	25.43078	61.79224	0.03278282	1.116348e-09	0.004523108	0.0005616796	0.02635214	16.28991	1.445111	2.424952e-09	0.02381126	Chr12:68842441:68844181:+	2	502	sense-overlapping
lnc-SLC35F5-14:2	15.2219446045365	0.732391248309562	-2.33973900642446	0.304897373662097	-1.71360437163379	0.0192972199271229	0.780096380885088	Down	1.07592	0.0924436	1.394792	1.20942	1.512142	0.5671762	0.3822175	2.092175	0.1435959	0.7814651	0.1685823	2.684423	2.031573e-27	0.2334492	4.620224e-10	0.15323	Chr2:113621726:113627138:-	3	513	bidirectional
lnc-SLC36A1-5:2	6.44503965072763	0.692077479180042	-2.21856859571728	0.344978567376704	-1.53542136111202	0.0265160880353699	0.850906732289667	Down	0.2068634	0.062425	0.06318902	0.0403369	0.04401645	0.0154845	0.0003676131	0.0705423	0.2010005	0.002617236	0.04192805	0.005123042	0.04355247	0.001073458	0.001275321	0.0121834	Chr5:151807441:151811354:+	1	3914	sense-overlapping
lnc-SLC38A2-1:13	11.2959585248982	0.519724831286426	2.54895062950579	2.50489987190333	1.32475293587732	0.010804759500811	0.638575859963242	Up	0.02011704	0.005992822	0.01004909	0.01413741	0.0622143	0.06368006	0.04232324	1.054543e-07	0.05489069	0.09133947	0.0480771	0.01187823	0.1253737	0.152621	0.0633495	0.03526532	Chr12:46483418:46494469:-	2	7206	undefined
lnc-SLC38A2-1:15	3.11678258206581	0.859937640009509	2.48705159819072	4.4036789158307	2.13870928193001	0.0128806715697244	0.679334536496488	Up	0	0	0	0.1479951	0	0.04980112	7.405114e-24	0	0.07008447	0.2183152	0.1201599	0.03089677	0.2793379	0.1540683	0.06249246	0.1524381	Chr12:46493191:46494469:-	1	1279	undefined
lnc-SLC38A2-1:9	8.49748500789796	0.723373652492129	-2.21028766838207	0.330136861312884	-1.59886386373585	0.027085203912099	0.853946356587982	Down	0.02092882	0.01783045	0.0001912455	0.01623633	0.04804042	0.02578085	0.0213742	0.02774648	3.499796e-11	0.03091405	5.857369e-09	0.007506765	0.01579238	0.01828517	0.002329287	0.0004751499	Chr12:46501011:46524291:-	2	15049	undefined
lnc-SLC39A11-1:33	27.2065409679363	0.84221917627366	2.40603856713575	4.07390353675855	2.02641182009573	0.0161265621340139	0.73883544118925	Up	0.1889234	0.002012713	5.000207e-05	0.1255773	0.1260018	3.076796e-18	1.001189	3.533351e-08	2.898795	0.001705631	4.118917	4.715561	0.001176338	9.184366e-23	4.662369	2.06568e-05	Chr17:72431127:72592767:-	2	663	intergenic
lnc-SLC39A11-1:35	7.09512812513826	0.510629076771718	2.87291659768989	2.76445435297445	1.46699474992053	0.00406701468038573	0.391077719426997	Up	0.4105648	0.06245775	0.3120511	0.1251842	0.2036223	0	0.1371566	0.06227748	0.86706	0.1894545	0.8923377	0.3441942	1.116655	0.07593445	0.3687048	0.9002513	Chr17:72553327:72554382:-	2	624	intergenic
lnc-SLC39A11-1:6	36.1747750689734	0.717294485931252	-2.94751342948377	0.230967996921609	-2.11423513017702	0.00320340837809521	0.362596706506031	Down	0.03060088	0.9156631	0.466951	0.827821	0.06708208	1.532714e-22	0.6000629	1.561985	0.001111691	0.06846701	0.009276307	0.975399	0.01280228	0.0006119844	0.4103941	0.01485842	Chr17:72403322:72592804:-	4	2257	intergenic	XLOC_012568;linc-ABCA5-3;LINC00673
lnc-SLC44A3-1:11	14.035788815752	0.524170360982319	-2.48441012405915	0.405492138202878	-1.30225415155621	0.0129766260216218	0.679334536496488	Down	0.1128804	0.005138157	0.04663309	0.1153037	0.05839823	0.394563	0.175794	0.2065824	0.1373966	0.007582455	0.01840336	0.05619365	0.08554263	0.07147836	0.005889046	0.09844491	Chr1:94927372:94931772:+	1	4401	intergenic
lnc-SLC44A3-1:6	6.67362224353616	0.913304643510212	-2.49158799499082	0.206529692276558	-2.27557888553942	0.0127173461095931	0.679334536496488	Down	1.73312e-18	0.006412396	1.81472e-12	1.290848e-06	0.02956461	1.833615	0.4125699	0.3266697	2.684965e-11	0.009226957	2.126916e-17	8.063954e-22	1.247563e-14	1.192906e-13	0.0302142	9.003295e-08	Chr1:94927445:94963258:+	3	1355	intergenic	XLOC_000304;linc-TMEM56-3
lnc-SLC47A1-3:1	11.0673902823088	0.671117568484317	2.40471852920246	3.06067286329451	1.61384885220754	0.0161849262802708	0.73883544118925	Up	0.1631235	0.06357877	2.554238e-22	0.0002830647	0.790951	0.5223092	0.06045316	0.09461094	0.1794511	0.3047098	0.3127748	0.3668023	1.38802	0.2161287	0.7524759	1.20597	Chr17:19600860:19602256:+	2	913	intergenic
lnc-SLC47A2-2:2	8.51364118696785	0.808373850323712	1.97152142057855	3.018279400916	1.59372636174876	0.0486642653445663	0.954947252113339	Up	0.07148131	5.002357e-44	0.007671105	0.01741669	0.03001394	0.0005943007	0.0004814578	0.0004208788	0.00545376	0.1231846	0.07487599	0.05211549	0.04113991	0.0164099	0.01762908	0.02760728	Chr17:19640427:19648625:-	1	8199	undefined
lnc-SLC9C2-6:1	11.9067867322975	0.466860487188276	-2.17989702103164	0.493900459055225	-1.0177077852591	0.0292650958093794	0.862213149688085	Down	0.6900692	0.209675	0.08537612	0.2823805	0.2361106	1.252883	0.2087719	0.07468647	0.5263109	0.2768377	0.1223178	0.1473049	0.1505395	0.1827079	0.04771265	0.02930925	Chr1:173362397:173363733:-	1	1337	intergenic
lnc-SLITRK5-1:2	1.86465049127149	0.896061187604231	-2.19518779634606	0.255780363441282	-1.96702258380816	0.0281501293151958		Down	0.008626614	0.004341297	3.949635e-07	0.02477382	1.777556e-17	0.01053649	0.0201837	0.004547721	3.886487e-44	0.004209559	9.424888e-52	0.002155036	6.041617e-24	2.154856e-29	0	2.257083e-08	Chr13:87683511:87697210:+	2	9590	sense-overlapping	XLOC_010463;linc-GPC5-8
lnc-SLTM-1:1	7.74015536434447	0.87456007482257	2.96803057707296	6.04491076918883	2.5957210435606	0.00299714513806711	0.345531982537719	Up	0	0	0	0	0	0.539648	0	0	0	0.1290467	0.1420518	0	0.1455581	7.787224	0	0.5292399	Chr15:58856831:58865063:-	2	450	antisense	ENSG00000259353.1;RP11-30K9.5;OTTHUMG00000171985.1;AC090515.4
lnc-SMIM18-5:1	14.5740156332695	0.730257270194597	2.05393009254762	2.8282259487275	1.49989738255436	0.0399824582827178	0.916798504747918	Up	0.5440537	0.221625	0	0	0.7880844	2.752398	0.2334474	0	1.126511	0.2478102	3.105268	0.7223543	3.236851	1.472189	0.2305138	2.554827	Chr8:30417402:30417904:+	2	497	intronic
lnc-SNN-1:4	4.084756426036	0.793445037696244	2.40427815010402	3.75200712482166	1.90766256744154	0.0162044384526738	0.73883544118925	Up	0.00587729	0.00121199	0.007950467	5.815433e-05	0.02182255	0.002257685	2.899801e-08	0.005682656	0.03792291	0.003632993	0.01290587	0.05934289	0.01901258	0.02516697	0.04120287	0.04432745	Chr16:11743021:11749920:+	1	6900	undefined
lnc-SNRPD3-1:2	28.3098587219002	0.594237498219444	2.28136279650527	2.55916172508086	1.35567132072621	0.0225269876137358	0.810932882537772	Up	0.1429562	0.9541642	0	2.805893	1.011929	0.3359083	1.470021	0.8409711	1.614034	1.539301	1.044026	2.511625	3.586695	10.38141	1.728511	1.756234	Chr22:24603216:24610545:+	4	430	sense-overlapping
lnc-SNRPN-8:3	50.1348469348079	0.652044140857441	-3.32687539483141	0.222323197095379	-2.16926960856261	0.000878256360587369	0.185341863485989	Down	0.105538	2.008264	0.7913664	0.5837623	0.3990927	1.079311	0.6400649	0.1326198	0.5366049	0.04135034	0.2118827	0.1181846	0.09906323	0.0007387365	0.1794357	0.03946812	Chr15:24979557:25021676:+	11	3018	intergenic	ENSG00000224078.8;SNHG14
lnc-SNX33-3:2	8.11010669158007	0.552634831170937	2.06686867763149	2.20720957867988	1.14222362271537	0.0387465299065728	0.909744282330686	Up	0.1535892	0.04005592	0.03228309	0.01307265	0.04394995	0.2963041	1.84992e-64	0.06694512	0.3140908	0.1361843	0.1193327	0.1491522	0.1827996	0.2013099	0.03958	0.1643203	Chr15:75678548:75680752:+	1	2205	antisense	ENSG00000203392.3;CTD-2026K11.6;AC105020.1
lnc-SOD2-2:4	9.82023304202678	0.653550024074057	-2.36806258161533	0.34206742844376	-1.54764735722357	0.0178815109521363	0.766412023631839	Down	0.2952541	0.07482859	0.1360168	0.1445922	0.3186839	0.7833432	0.1245296	0.01527427	0.05448002	0.03211856	0.07911035	0.05942962	0.02454998	0.1465852	3.006876e-08	0.3249476	Chr6:159586955:159589169:-	2	2002	intergenic	XLOC_005900;linc-TAGAP-1;ENSG00000237927;RP3-393E18.2;ENSG00000237927.1;OTTHUMG00000141283.1;AL078604.2
lnc-SORBS2-3:1	46.6955520976601	0.677960978623052	1.97413058667273	2.52867829358608	1.33838350447035	0.0483668962254244	0.954947252113339	Up	0.1253859	0.1783021	0.1423594	0.1444039	0.2850059	15.42458	0.03707848	0	0.7456824	0.3997503	0.6078581	0.1960627	2.752424	0.8669849	0.3868861	3.111515	Chr4:185529026:185530153:-	1	1128	intronic
lnc-SOX30-5:1	7.74169638682329	0.592689523244973	-2.18958372081402	0.406761959235115	-1.29774333159422	0.0285544407086216	0.857206673755387	Down	0.1428855	0.1859912	0.106338	0.09844003	0.09670906	0.7043725	0.06697639	0.06564219	0.01667758	0.1148278	0.02771236	0.01472592	0.1884099	0.07887282	0.01553854	0.2176898	Chr5:157565963:157569098:-	2	1846	intronic
lnc-SP3-2:1	3.56337758643923	0.872300568119885	-2.32095252034152	0.245778700074821	-2.02456820207319	0.0202894065074719	0.788735568757631	Down	0.8649806	0.6756017	1.086361	0.2262329	0	0	0.4736016	0.3998117	0	0.2273241	0	0	0	0	0	0.5194678	Chr2:173338340:173356208:-	2	336	antisense	ENSG00000236391.2;AC092573.3;OTTHUMG00000154108.1
lnc-SPARCL1-1:6	14.9074396270829	0.660202600294997	2.57556291326351	3.24989550756672	1.70039333255993	0.0100077065137616	0.612314269301455	Up	0	0.01480721	0.1385616	0.01553088	0.2432881	0.1028955	0.1684344	0	0.1919944	0.05068009	0.3305908	0.08234377	1.4875	0.0185706	0.3943812	0.4609519	Chr4:87566696:87732414:-	5	2285	undefined
lnc-SPARCL1-1:8	2.40769846765404	0.882527377996371	2.25961314043816	3.98386969450959	1.99417046011704	0.0238452713349563	0.830637545242345	Up	0	4.876943e-30	0.2017968	0	3.84789e-30	0.04293464	0.008123389	0	8.827543e-26	0.2023697	0.1427447	0.1287184	0.2727592	0.2037697	0.2714278	0.6585766	Chr4:87682991:87732414:-	3	545	undefined
lnc-SPATA46-2:1	5.4452582687686	0.91682568677719	-2.37406629803018	0.221195667894242	-2.1766049641461	0.0175933911829607	0.764426481047277	Down	3.377393	3.318987e-42	0.0003487834	6.867217e-28	3.573281e-08	0.4142183	0.3449674	2.695461	0.001342714	2.406298e-29	1.593694e-18	4.46439e-17	1.56577e-36	4.95115e-32	5.679439e-33	1.482893e-21	Chr1:162320369:162320724:-	1	356	antisense
lnc-SPATA6L-1:1	5.11362861116134	0.808293345578786	1.97204668530866	3.01883564252243	1.59399221290569	0.0486042773238146	0.954947252113339	Up	0	0	0.1103926	0	0.08065664	2.019261	0	0	0	0.08720407	0.3718188	0.1723959	0.6102298	0.5965492	0.2511142	0.32791	Chr9:4070906:4071884:-	2	635	intronic	ENSG00000230001.1;RP11-70J12.1;OTTHUMG00000019462.1;AL359095.1
lnc-SPC25-3:1	5.94453581745725	0.853558849347117	5.00015645572096	19.2652338210739	4.26792779090074	5.72838114128268e-07	0.000509457668500791	Up	0.0001336011	1.880251e-11	5.453574e-83	1.747551e-80	2.102703e-75	0.02948283	0.03699415	3.221811e-06	4.172015	2.953257	0.7684161	0.4872093	0.4592135	0.370596	0.250506	0.695957	Chr2:168231921:168232220:-	1	300	intronic
lnc-SPOPL-1:2	4.38217528337957	0.807240782834042	-1.97356349928534	0.33144905756715	-1.59314094413579	0.0484313975671707	0.954947252113339	Down	0.01487679	2.93151e-18	1.338839e-38	0.008265267	0.04945755	0.01392907	0.02163268	0.0750176	0.004973343	0.008906562	4.222226e-29	0.008811166	0.005705255	1.557046e-22	3.135276e-09	0.01081199	Chr2:138462418:138474776:+	2	8654	intergenic
lnc-SPRY2-3:1	15.3166293941638	0.803544723272134	2.50058391154358	4.02595488992377	2.00933100722004	0.0123988756322547	0.672701424759748	Up	0.06983367	3.207287e-07	0.006125626	0.02699809	8.026338	0.1715111	3.583828e-16	1.26179e-14	6.121743	1.2904e-23	0.2755448	0.3249641	4.725363	0.1814972	0.2668021	1.434783	Chr13:80704783:80706706:-	2	416	intergenic	XLOC_010671;linc-SPRY2-1
lnc-SPRYD3-1:2	11.3892675587497	0.526241151714112	2.48889621701788	2.47900230308152	1.30975961174039	0.0128140365515285	0.679334536496488	Up	0.3125285	0.1999726	0.1546563	0.4333911	0.3893193	0.09457546	0.5024257	0.1235818	1.077882	0.5566296	1.228601	0.6598349	0.5675624	1.576552	0.4090672	1.838819	Chr12:53053104:53054418:-	2	569	antisense	ENSG00000257337.1;RP11-983P16.4;OTTHUMG00000169806.3;ENSG00000257337.2;ENSG00000257337.6;AC068888.1
lnc-SPTBN5-4:1	76.8609282592605	0.86623621141855	-2.43672359792342	0.231522094266597	-2.11077821773936	0.0148210032859442	0.713858840961084	Down	4.402996	11.11329	7.716371	3.342083	12.21238	0.0001215896	3.497989	2.703295	0.006037453	0.002839853	6.077251e-06	4.613521e-06	4.235792	0.2807456	5.36485	0.1760439	Chr15:41899432:41900010:-	1	579	sense-overlapping
lnc-SPTSSA-3:1	0.907486134131552	0.912120979520717	1.97662740012841	3.48926536271856	1.80292332035261	0.0480837626179312		Up	0	0	0	0	0	0	0	0	0.1412805	0	0.08267265	0	0.08430854	0.0772159	0.06701454	0.3107699	Chr14:34058960:34059686:-	1	727	intronic
lnc-SPTSSA-5:1	5.80730279087542	0.807498802017098	2.38518403118262	3.8000891058172	1.92603324777028	0.0170705794666803	0.748771135472338	Up	0	0.009854418	0.03503186	0	0.3549939	0.1212203	2.452657e-19	0.1668055	0.2110423	0.6244486	1.918113	0.3496455	0.9964705	3.493166e-19	0.1248302	0.540562	Chr14:33985153:34018655:-	3	566	intronic
lnc-SRC-1:1	19.6946195850189	0.889598446845389	2.86402620948331	5.84755395252113	2.54783326768084	0.00418293399091915	0.391077733943392	Up	0.01842846	2.632213e-07	2.175708e-10	0.4284179	0.002219506	1.741484e-28	7.642736e-12	2.254565e-08	0.7718692	0.0009054733	0.09514309	16.20482	2.73329e-11	1.554352e-14	7.804627e-15	1.002981e-07	Chr20:37344685:37382787:+	3	446	sense-overlapping
lnc-SRGAP2C-5:2	13.9996490340642	0.628947777134561	-2.19804862848	0.38356479112959	-1.38245779891617	0.0279456407652055	0.854498746609618	Down	0.05709385	0.1312467	0.01625314	0.04841952	0.157876	0.9365186	0.1594737	0.04761025	0.02918193	0.105297	0.05283065	0	0.1484318	0.09384992	0	0.05769271	Chr1:121396880:121463120:+	3	3610	intergenic	XLOC_000375;linc-NBPF9-9
lnc-SRP54-1:4	11.4187373895323	0.498241523101466	-2.02108939029937	0.497583083578738	-1.00699065614697	0.043270512443205	0.927528669440544	Down	0.0333996	0.09867917	0.03265083	0.05452081	0.1703081	0.06587453	0.1180045	0.1197136	0.002452873	0.1060409	0.007751443	0.04874255	0.2054552	0.01643311	0.04189348	0.1197471	Chr14:34874993:34879227:+	1	4235	undefined
lnc-SRPRB-3:1	6.20269900264662	0.900958662479558	2.23644612328835	4.04165312572735	2.01494550794546	0.0253225627320581	0.838584356703218	Up	5.45721e-73	1.281589e-78	0.01967803	0	4.040018e-84	7.402556e-108	0.01638661	9.256977e-83	0.2620315	0.8950305	0.1848745	1.061844e-56	1.724851e-121	0.03578647	3.272193e-101	0.02017803	Chr3:133760300:133762363:+	2	1917	intronic
lnc-SSTR4-13:1	2.42990046895533	0.915893033128588	2.17816005902777	3.98605501749617	1.99496162310249	0.0293941225043666	0.862213149688085	Up	0.005838677	2.442391e-21	2.477962e-26	0	0.03167239	4.437457e-18	2.973426e-06	0.005051447	0.08859697	0.0052749	5.415045e-05	0.1255462	0.2414025	0.01833806	0.1495033	7.605395e-25	Chr20:23148086:23149939:+	1	1854	intergenic
lnc-STAG2-3:4	5.97488516199086	0.619681065964517	-2.72397375234503	0.310357957423288	-1.68799495851253	0.00645016324531219	0.492705414523816	Down	0.0290192	0.6144855	0.0599086	0.1461114	0.5140537	0.07290498	0.5943653	1.014257	0.09121916	0.1370096	0.01141765	0.09267295	0.2089009	0.0221242	0.1308687	0.2204764	ChrX:123912760:123913615:+	2	628	sense-overlapping
lnc-STBD1-5:3	17.4180245990484	0.572017426984113	2.16406467761744	2.35852142864902	1.23788270871793	0.0304593859299085	0.87065309729093	Up	1.475391	9.922213e-31	1.639291	0.4783869	0.6154757	5.706835e-57	0.4521372	0.5854287	2.524547	0.5991892	2.712592	0.5739862	1.197506	0.7831025	2.535474	1.582929	Chr4:76586313:76587265:+	2	475	intronic
lnc-STK3-2:5	12.0321207725245	0.874379386480655	-2.64631149612356	0.201118789626936	-2.31388022241722	0.00813748447799323	0.562653178382153	Down	1.158394	0.07034658	0.980469	0	4.734478	2.923102	0.001697105	3.941195	0.08924089	0.01209367	4.680446e-18	1.126721e-12	0.009733515	1.141775e-05	0.6939877	0.5230934	Chr8:98996763:99013029:-	2	365	undefined
lnc-STMND1-2:1	6.74833483282167	0.91086993583714	2.21017912448964	4.03672614739547	2.01318571731246	0.027092733177235	0.853946356587982	Up	0.7244043	1.489979e-17	2.811319e-10	1.228795e-19	4.857776e-10	1.23848e-11	4.492589e-32	1.27207e-17	2.747301	2.525053e-14	4.437547	1.293514e-20	0.9219744	2.294688e-18	2.374963e-27	3.085415	Chr6:16874127:16874474:+	1	348	intergenic
lnc-STMND1-4:2	5.0541735372	0.840745674311005	-2.37336045331526	0.250799689179192	-1.99539253470561	0.0176270524022367	0.764426481047277	Down	7.780564e-09	0.000596044	0.05390563	2.01685e-08	0.006252729	0.4464843	0.02685352	0.06259594	0.0001136153	0.005378561	1.435593e-11	0.0001317493	0.00603107	0.01244746	0.001059873	0.01311893	Chr6:16761080:16766604:+	2	4340	undefined
lnc-STRAP-5:1	103.556289954573	0.653391013035315	-3.13659145508205	0.241581072564891	-2.04942066831398	0.00170924119198665	0.272843103608022	Down	1.531899	1.330925	6.054245	3.244333	2.522019	1.224579e-21	10.10263	11.32358	1.539861e-22	4.068883	0.1881932	0.417288	2.265079	7.14988e-13	1.116874	3.720539	Chr12:15595221:15596574:+	2	905	sense-overlapping
lnc-SUCLA2-1:1	20.948100416932	0.465717078715521	-2.2670343118679	0.481031542307031	-1.05579659707097	0.0233881297479379	0.829645593993092	Down	0.4755923	2.427697	1.44147	1.022326	5.426527	0	2.238941	1.189615	0.349705	1.294373	0.7966136	0.3961196	1.392017	0.1445691	1.885092	0.4786378	Chr13:47936456:47939379:-	2	431	sense-overlapping	XLOC_010602;linc-HTR2A-3
lnc-SULF2-5:2	15.3859884547308	0.619558346798127	-2.12966197100195	0.400687705882066	-1.31944984999281	0.0331995307723826	0.883263584715674	Down	1.340111	0.1890242	0.9876644	3.495409	1.384344e-24	0.6203039	2.369263	2.436926	0.4815508	0.2109361	0.2560907	0.2019896	3.801382e-29	1.973594	0.8740414	0.4917718	Chr20:47656348:47657567:-	2	412	sense-overlapping
lnc-SUN3-1:3	5.12606536322651	0.733039449122193	1.98858866093675	2.74672778047374	1.45771393654372	0.0467466239899928	0.949272262942254	Up	0.01592577	3.483031e-06	0.0001607251	0.006647029	0.04223906	0.05713813	1.913038e-06	8.76116e-15	0.08566874	1.056127e-10	0.007555846	0.03721503	0.07209216	0.05467321	0.01916561	0.02671908	Chr7:48080436:48089032:-	2	6712	undefined
lnc-SYN3-5:1	6.48682332784277	0.653635416992592	1.97786198534738	2.4500320867419	1.29280064354633	0.0479442784808358	0.954719624367567	Up	0.05121238	0.109282	0.09494194	0.01982419	0.09579208	1.214279e-06	0.0335998	0.02574283	0.213759	0.09633116	0.04564627	0.1890373	0.2128517	0.1853301	0.100856	0.2117865	Chr22:32500545:32502427:-	1	1883	intergenic
lnc-SYNE2-3:1	8.46955742954969	0.761089166079628	3.50105068666916	6.34056651464931	2.66461174751954	0.000463427694000133	0.122900710874228	Up	0.6775655	1.631228e-09	3.735275e-05	0.02306969	2.593828e-05	0.0777045	1.551007e-07	5.965837e-08	1.740747	0.4902371	0.8058439	0.610953	0.04828178	0.4508014	0.0003758072	0.111065	Chr14:63641875:63651897:+	2	889	intergenic
lnc-SYNM-2:1	14.4567074809756	0.605048796061103	-5.03466182185511	0.121059141146094	-3.04621607388823	4.78693152825778e-07	0.000458477572756443	Down	0.3687158	0.4047934	0.195928	0.07328973	0.09154553	0.4431179	0.4408666	0.07581415	0.04445346	0.1428644	8.180971e-30	2.216655e-42	0.035402	0.0607481	0.01362526	6.854375e-30	Chr15:99139317:99145370:+	2	2677	antisense	ENSG00000261616.1;RP11-6O2.3;OTTHUMG00000177238.1;AC036108.3
lnc-SYT15-5:1	101.583509145301	0.390920706387323	2.60645881079053	2.02639963104233	1.01891871948369	0.00914838262236941	0.582910923464373	Up	6.733754	0.2330252	4.390518	7.871524	3.047717	8.266855	8.672358	3.732175	20.33475	3.240125	12.75377	11.75549	17.63984	13.78947	3.938118	11.47903	Chr10:46518786:46519166:+	1	381	intronic
lnc-TAOK3-1:4	7.69976160874211	0.720836506469267	-2.13616062431218	0.34392775190611	-1.5398225616864	0.032666323705173	0.883261175017105	Down	0.03556903	1.085235e-05	0.1317332	0.2422523	0.07313389	0.05219318	0.1394951	0.2536222	0.0002621324	0.005113976	0.1398501	0.003101685	0.1277754	0.02172736	0.01046083	0.04755256	Chr12:118115711:118135928:-	5	2695	intronic	XLOC_010212;linc-VSIG10
lnc-TAS2R1-12:1	2.48691313415858	0.882196093990609	2.69450596751809	5.19485197146463	2.37708263977885	0.00704930643122227	0.52400545895611	Up	0.1174133	0	0	0	0.108609	0	0	0	2.195638	0	0.3735832	0.3985751	0.2345509	0.1191447	0	1.004547	Chr5:9297755:9298089:-	1	335	intronic
lnc-TBC1D10C-7:1	13.3647318841531	0.398525006048038	2.79858217834067	2.16640801201874	1.11530497954915	0.00513275066272321	0.43772519521621	Up	0.1929094	0.04307711	0.08017199	0.06249763	0.1307537	0.1823199	0.02370097	0.07994709	0.6071035	0.07977799	0.1780253	0.168138	0.300914	0.5620672	0.07012298	0.2410156	Chr11:67367483:67369855:+	1	2373	undefined
lnc-TBC1D8-7:3	2.68539034856291	0.719076688729884	2.4135903142018	3.33007929567941	1.73555653108675	0.0157962125411902	0.729593720593188	Up	0.006756094	2.151897e-30	0.004004641	2.059037e-30	0.003577368	0.01553216	0.009365456	0.0001250401	0.04213384	0.006469459	0.01077127	0.003389625	0.03683693	0.04747978	0.01977986	0.0153595	Chr2:100990369:101002164:-	2	6712	undefined
lnc-TBX1-3:5	12.2339808390982	0.648197463528001	-2.14631071601103	0.381238794188743	-1.39123316206132	0.0318481972157271	0.876606764452969	Down	0.1811346	0.004363142	0.1289697	0.03683432	0.1235784	0.09100471	0.1305515	0.02455316	0.1129855	0.004255218	0.06544037	0.05447861	0.04836644	0.0006032571	0.0004058274	0.03921895	Chr22:19854988:19868102:+	4	5846	undefined
lnc-TC2N-1:1	4.16354829167401	0.904421832354599	-2.36900826390895	0.226473979057588	-2.14258279490772	0.0178358549324008	0.765773206080422	Down	4.357064e-17	0.05389278	0.1085113	0.0206091	1.224994e-11	0.1926506	0	0.188735	0.01007853	2.942757e-11	0.01955366	1.194018e-05	0.003027613	0.0009301848	2.103397e-06	0.002526305	Chr14:91756759:91759798:-	1	3040	intronic	ENSG00000260711.1;RP11-747H7.3;OTTHUMG00000172989.1
lnc-TCEANC2-4:1	36.5672338996529	0.654189217025555	-2.63582481054824	0.302639421938408	-1.72432816902908	0.00839330528378646	0.570161203774947	Down	2.402349	2.978434	1.935499	0.9454848	0.7161655	18.46323	12.79004	7.028626	2.39838	5.201625e-14	1.474855	0.0003500922	2.089809	0.5831117	1.803948	6.391382	Chr1:54015654:54015943:+	1	290	antisense
lnc-TCF19-1:69	9.98519043608115	0.624021223853947	2.03344676060986	2.40980086931516	1.26891393619761	0.042007407184192	0.923500391055213	Up	0.1591694	0.006913177	0.019591	0.1123845	0.4698887	0.2395363	0.0513472	0.02940551	0.4193547	0.3125885	0.3357862	0.448547	0.2256598	0.2521058	0.06413494	0.3670104	Chr6:2398575:2413548:+	3	1438	intergenic	ENSG00000250903;RP1-80B9.2;ENSG00000250903.2;OTTHUMG00000014120.3;
lnc-TEKT5-10:1	33.8897803623434	0.857905630162175	-2.14201508728795	0.279777761315053	-1.83764680327665	0.0321922679803832	0.876606764452969	Down	7.465083	8.997088e-15	2.485534	4.567955e-11	3.400514	6.984775e-09	1.466825	2.169276	13.09101	8.326532e-08	1.606442e-13	5.536706e-10	1.147768	0.000673881	2.51749e-12	0.01473003	Chr16:10529304:10531939:-	2	580	sense-overlapping
lnc-TERT-4:1	8.75370958999468	0.619924223103482	3.03717995792809	3.68795595494851	1.88282142584404	0.00238802841413299	0.321441532803999	Up	0.07681582	0.01346188	0.016907	0	0.03198076	0.05564411	0.111141	0	0.2060854	0.1813067	0.1356607	0.07342822	0.174638	0.122371	0.08362833	0.2799888	Chr5:1097066:1102013:-	4	2894	intronic
lnc-TEX35-4:1	1.49863363183119	0.835932046104672	1.97103639573449	3.13323393135255	1.64765248723311	0.0487197129497034		Up	0	0.01965597	0	0	0.02496697	0.0296547	0.02027633	0	0.04556242	0.102134	0	0.04072506	0.05443827	0.07060503	0.04309122	0.0243633	Chr1:178598804:178600284:+	1	1481	intergenic
lnc-TFCP2L1-6:2	2.34319428740677	0.881618540198074	-3.24843751908428	0.137367941461946	-2.86388274349974	0.00116040690644173	0.225753537376656	Down	0.2573245	0.2210386	0.1674165	0.03821388	0.3482208	0.2040051	0.2986623	0	0	0	0.004757434	1.679586e-16	0.1144802	0	2.78056e-21	0	Chr2:121074732:121075393:-	1	662	undefined
lnc-TFEC-2:12	54.3085701552042	0.435580233563506	2.34862549511134	2.03216119172203	1.0230148417138	0.0188428482646441	0.775446974454488	Up	0.4514546	0.1441612	0.4272536	0.1973166	0.3215087	1.579679	0.3038351	0.01443495	1.134005	0.3879495	1.52068	0.3513208	0.6388432	0.8475699	0.5892656	0.7506837	Chr7:116414230:116499514:-	5	2933	undefined
lnc-TFPI-1:1	15.956991780209	0.868272750618961	-2.77516060058036	0.188208497560703	-2.40959632807528	0.00551744544104703	0.456463210541372	Down	0.5651767	1.66267e-24	2.419225e-22	1.132919	1.524242	11.62993	0.4915136	1.167088e-22	8.005097e-27	3.553047e-22	9.404586e-19	1.159266e-18	0.2000183	7.328492e-23	0.3102803	4.79878e-16	Chr2:187387399:187448253:-	2	573	sense-overlapping
lnc-TIA1-1:1	2.12392309921595	0.917539330212383	-2.37490586466623	0.220818119412803	-2.17906953638331	0.0175534262434481	0.764187797752349	Down	1.388372e-26	0.2304658	0.1073638	0.4276439	0.5762221	1.087043e-27	2.518691e-25	0.2356516	5.283444e-28	1.430295e-22	1.892089e-23	1.108536e-20	3.56389e-12	2.630882e-27	4.206689e-29	4.951633e-27	Chr2:70182789:70190953:-	2	558	sense-overlapping
lnc-TIMM22-4:1	3.24188400940212	0.864635679996214	2.47892928927363	4.41793046435199	2.14337071169363	0.0131777427623625	0.682046273047711	Up	0.08296874	0	0	0	0	8.588716e-41	0	0.06471037	0.5057593	0.7619685	0.1578284	0.06753618	0	0.07542776	0.06811115	0.0775421	Chr17:909632:911212:+	2	820	antisense	ENSG00000262003.1;RP11-676J12.7;AC087392.1;LOC101927727
lnc-TLL1-4:2	10.5825433688048	0.476954782222832	2.37146260442838	2.1902270430318	1.13108043004473	0.0177178395262715	0.764426481047277	Up	0.01015736	0.00326	0.03497467	0.001273233	0.06584121	0.02410418	0.0448138	0.04868906	0.06917411	0.02431921	0.08371465	0.004203491	0.2150051	0.03610662	0.04337603	0.2139949	Chr4:166198271:166456562:+	7	6370	undefined
lnc-TLR5-1:9	4.0149172854052	0.916467410228508	-1.96212474589871	0.287528449480101	-1.79822338441906	0.0497479625672351	0.96181948965569	Down	2.659447e-08	0.01192027	0.002390993	3.399698e-05	0.08052804	4.564686e-14	0.1483175	0.02646787	0.003030042	1.47125e-17	2.050491e-14	5.393653e-07	0.001214444	9.636708e-06	0.009593241	0.002417856	Chr1:223091779:223103281:-	5	6238	undefined
lnc-TMCC1-4:5	22.2708974769504	0.66808235892801	-1.98294219845584	0.39921319144777	-1.32476870156227	0.0473738863592565	0.951374611385649	Down	0.3387669	1.105648	3.600661e-17	1.852385	2.166314	1.55484	0.7945302	3.359863	3.342757	0.1852945	0.01502721	1.430791	0.7944206	1.278179e-19	0.1966246	1.344503	Chr3:129848346:129893576:-	4	557	sense-overlapping
lnc-TMEM105-4:2	3.27220125530439	0.882037484094441	1.99436911157173	3.3848885048653	1.7591083135264	0.0461117315347982	0.944580148402197	Up	0.01414962	0.006874182	0.08677637	2.903299e-10	5.788468e-14	7.419354e-07	0	0.003082127	0.01748716	0.02262909	0.04659337	0.04277069	0.2648779	0.01855139	0.4243299	0.04606399	Chr17:81395589:81397068:-	1	1480	antisense
lnc-TMEM151A-5:1	5.417361620447	0.610876526944032	-2.11081657563302	0.409107446218904	-1.28944829873859	0.0347880808335172	0.895856038176055	Down	0.409652	0.1178342	0.1565051	0.3041941	0.4396572	0.08587994	0.2939498	0.341283	0.2713315	0	0.07916997	0.1891479	0.1617303	0.07469009	0	0.495071	Chr11:66348215:66364804:+	5	762	antisense	ENSG00000255468.6;RP11-867G23.8;AP001107.9
lnc-TMEM168-4:1	8.00680029876638	0.628254701118002	2.12575496927046	2.52365649533164	1.33551555286912	0.0335236672849046	0.88620632986061	Up	0.30249	0.259598	0.1097639	0	0.3679759	0.9455782	0	0	0.3105568	1.093236	0.9477203	0.0905016	0.6712058	2.038749	0	0.5300208	Chr7:112180961:112181499:-	1	539	intronic
lnc-TMEM176B-1:1	25.7032892670691	0.465557612446477	-2.22675395909341	0.487447160386746	-1.03668225670127	0.0259637219888481	0.84186016271653	Down	0.7352423	0.1123098	0.1794652	0.4798565	0.3199354	1.599286	0.3128406	0.1973047	0.1874896	0.3296343	0.1657175	0.1435555	0.2761863	0.1608606	0.1476599	0.2257524	Chr7:150777208:150781113:-	2	2309	intergenic
lnc-TMEM178A-1:30	4.68782305863339	0.873356755651872	-2.19267605914993	0.265174058421613	-1.91498844921471	0.0283307268337179	0.857206673755387	Down	0.01294764	0.02888691	0.02328681	0.002873339	0.0825064	0.1608718	0.1003963	0.06256752	9.590929e-25	1.326019e-07	0.004486936	0.07204298	6.624408e-11	2.323464e-16	0.0204423	1.799075e-08	Chr2:39514146:39601344:+	6	3706	intergenic
lnc-TMEM185B-10:2	7.08662922233279	0.777256914719214	-3.44226783736922	0.156525923810189	-2.67552647891078	0.000576858786021178	0.145100378681812	Down	0.07425434	0.1618259	0.2308591	0.007488019	0.0183507	0.008252346	0.0272028	0.1139381	2.033139e-07	0.0003743331	0.01335485	1.323975e-06	0.004779647	2.018548e-08	1.492245e-05	0.1108612	Chr2:120234704:120246109:-	2	3788	undefined
lnc-TMEM248-4:9	6.75247830606492	0.709411789193323	2.70922053560642	3.7893567981573	1.92195298748384	0.00674414946849836	0.507380090829445	Up	2.759102e-10	0.006087828	0.08602744	6.726917e-10	0.1640349	0.150545	0.2865857	8.400556e-24	0.2930112	3.361908e-07	0.4665686	0.139734	1.02144	0.2105077	0.3568561	0.7706776	Chr7:66882478:66886481:+	4	957	intergenic
lnc-TMEM30B-9:1	98.0804170900061	0.533629837658242	3.54720793727637	3.71379967071378	1.89289599570882	0.000389337167531978	0.111677207434654	Up	0.745584	0.9139178	0.5525132	0.2433324	0.1636883	0.5530041	0.720279	0.02697351	0.6615335	3.346883	2.453982	1.536562	1.203836	4.214948	1.079871	5.161694	Chr14:61747039:61749089:-	1	2051	antisense	3'aHIF-1A;aHIF;HIF1A-AS2
lnc-TMEM37-1:3	3.62042070444653	0.88356541950654	3.08929910948445	6.6327073101431	2.7295978636528	0.00200629338372361	0.299165975098714	Up	0.006388466	0.02863766	0	0	0	0	0	0	0.0568371	0.237663	0.02959139	0.006067517	0	0.2970354	0.07010243	0.04777219	Chr2:119476284:119487337:+	2	2165	antisense
lnc-TMEM63B-1:1	3.10393200082584	0.822103950840916	2.77778252217269	4.86900163835495	2.28362598605501	0.00547312366284415	0.45430575150715	Up	0	0.05152866	0	0	0	0	0.01752794	0.01721295	0	0.09191543	0.06181185	0.05486013	0.02200203	0.0966465	0.2179298	0.2283482	Chr6:44073913:44077952:+	2	1608	intergenic	XLOC_005297;linc-TMEM63B-1;ENSG00000231881;RP5-1120P11.3;ENSG00000231881.1;OTTHUMG00000014754.1;AL109615.2
lnc-TNFRSF13C-1:1	3.17022297225308	0.8316739741285	-2.54394890762987	0.230727824714466	-2.11573609798839	0.0109607115619444	0.642220327801269	Down	0.07725936	0.06819962	0.08388871	0.2103007	0	0.6080629	0	0.1678293	0	0.07205274	0	0	0	0.07724041	0	0.0399681	Chr22:41922023:41923100:-	1	1078	sense-overlapping	ENSG00000260655.1;CTA-250D10.23;OTTHUMG00000172730.1
lnc-TNRC6C-6:1	5.72332825274158	0.723890901691152	-2.65764281497647	0.26355145213964	-1.92384345370633	0.00786892423508513	0.558267667527321	Down	0.2122336	0	0.1020801	0.1865794	0.2598461	0.3963598	0.1913786	0.1187368	0.06281663	0.07117665	0.01964078	0	0.08561139	0.05674143	0	0.05978153	Chr17:77864011:77865591:+	1	1581	undefined
lnc-TOB2-3:2	9.15884507441988	0.531352094414153	1.98929728054148	2.08062544860805	1.0570172764281	0.0466683996777345	0.949272262942254	Up	0.219683	0.04654593	0.1943353	0.0266064	0.04251292	0.01781432	0.09631723	0.02681491	0.395223	0.05549888	0.2052527	0.08109995	0.2955606	0.1121564	0.0974285	0.2390395	Chr22:41379035:41381281:-	1	2247	undefined
lnc-TOE1-1:1	7.2621157205258	0.878372344361243	-2.03908144390874	0.288957105542747	-1.79107274822962	0.0414418998386144	0.923500391055213	Down	2.421414	9.268549e-31	2.7917	0.7360186	0.226861	3.693714e-53	1.26354	1.064762	0.7465675	6.358176e-31	3.763096e-30	0.2069436	9.859204e-30	0.498131	5.082911e-30	3.08834e-52	Chr1:45415020:45415344:+	1	325	antisense
lnc-TP53TG3-23:1	21.7510620498104	0.673824920425681	2.70143663888632	3.53153483730345	1.82029532823259	0.00690406337281846	0.514745467394986	Up	0.2719934	0.01237313	8.79772e-14	0.001711236	0.1020721	0.2410328	0.3139123	0.07890427	0.3147695	5.711285e-29	0.1616138	0.2941265	1.131197	0.2238349	1.082932	3.457883	Chr16:32815306:32816856:-	1	1551	intergenic
lnc-TP53TG5-4:1	44.1827794249352	0.497567690850935	2.1046097908009	2.06649494372957	1.04718583375107	0.0353252886646227	0.896766330436287	Up	3.29807	0.6370118	1.50557	1.329531	0.6808553	0.2969565	0.6641977	0.4498659	2.976455	2.741341	1.053188	1.246724	3.327732	1.520302	1.227477	9.580884	Chr20:45345115:45345823:-	1	709	intronic	ENSG00000275894.1;RP3-453C12.14;AL021578.1
lnc-TRABD2A-5:7	36.5798276507706	0.849006739165228	2.31282945092166	3.9003613536369	1.9636077903723	0.0207320178727919	0.792040142285389	Up	3.225907	5.198676e-05	0.009753717	0.0007104439	0.0002695569	1.059093e-10	0.0002304482	0.02534057	1.85251	0.9353496	2.623031	5.646235e-07	1.523367e-08	8.239627e-10	4.308477e-11	2.128024	Chr2:84968829:84970725:-	1	1897	intergenic
lnc-TRIM26-2:34	8.8766927805269	0.631284789111139	-2.05534587535705	0.406828149763095	-1.29750858747522	0.0398456092765606	0.916798504747918	Down	0.02907276	0.03765498	0.00855912	0.0007681155	0.0251058	0.008583927	0.01428565	0.07929099	0.02338525	0.009831779	0.00627631	0.001884468	0.02457147	0.006854269	2.429012e-07	0.007562758	Chr6:30277510:30327349:-	5	13777	antisense
lnc-TRIM26-2:55	234.736593885437	0.646835441292797	-2.01284346837045	0.405569623746466	-1.30197849311672	0.0441310993418157	0.931088009282865	Down	6.117467	0.0009002041	5.630719	5.413544	2.036209	2.580012	0.7174612	4.558102	5.830343	0.0006307777	2.434327	4.396564	2.618696	0.03546076	0.003032884	3.975189	Chr6:30290794:30326386:-	4	2439	undefined
lnc-TRIM56-1:1	114.096604087232	0.726345525935243	2.14546805011408	2.94517042477228	1.55835111923737	0.0319154432929158	0.876606764452969	Up	2.086088e-07	0.246147	5.771045e-07	0.5379636	1.13018	0.3411116	0.03735395	1.638368	0.6370998	0.706365	0.6688993	1.198451	0.6650021	4.461444	0.5444544	0.927491	Chr7:101094047:101097967:+	1	3921	sense-overlapping	ENSG00000260336.1;RP11-395B7.7;OTTHUMG00000157039.2
lnc-TRPM1-1:7	8.11753663030925	0.82617858414285	-2.25351123783498	0.275132271748268	-1.8618027238245	0.0242269329695189	0.830637545242345	Down	0.4420162	2.416485e-22	0.004980195	0.03649626	0.08896863	2.345581	0.02737142	0.5955255	0.581142	0.000614065	4.370426e-13	0.03513838	0	0.1437028	6.867638e-05	5.329168e-16	Chr15:31222775:31229374:-	2	1041	intergenic	XLOC_011413;linc-TRPM1
lnc-TSHZ1-4:6	6.56657459674129	0.760702520610584	-2.47111521604207	0.271724475423229	-1.87978357356237	0.0134692415246535	0.68872906046596	Down	0.03125824	0.04942838	0	0.003522718	0.02812063	0.2302658	0.01112606	0.00722655	0.01299384	0.007444877	0	0.0006246793	0.004617748	0.008018917	0	0.04815899	Chr18:75455674:75469071:+	4	8090	undefined
lnc-TSPYL5-6:1	4.94004886789716	0.768830941790105	2.73964084483633	4.30591741854055	2.10632065090216	0.00615063552857472	0.481645050102414	Up	0	0.09694369	0.05964186	0	0.1679219	0	0.09925328	0	0.05946619	0.2578586	0.2863465	0.5867532	0.316133	0	0.967823	0.4692191	Chr8:96774936:96793418:-	3	649	antisense
lnc-TSR3-3:1	3.98458922260808	0.90885720030434	1.96972775259485	3.45863135777519	1.79020125058511	0.0488695805443733	0.954947252113339	Up	0.2630076	0	0	0.1199306	0	2.037339e-28	0	0	0.1228798	0.02711383	1.645667	0.6019814	0	3.33019	0	4.579371	Chr16:1364174:1366148:-	2	213	sense-overlapping
lnc-TSTD2-3:2	4.87455033772601	0.685520809925841	-2.25837882151445	0.341944554868372	-1.54816567884395	0.0239220519427016	0.830637545242345	Down	0.06532287	0.08980167	0.01126829	0.05943315	0.04329739	0.001745608	0.008257797	0.193599	0.02509821	0.03142634	0.004796568	0.01573742	0.02225994	0.002219016	0.01043709	0.006036552	Chr9:97402176:97412562:-	2	3320	undefined
lnc-TTLL10-3:3	5.47277245295135	0.830241192537942	2.20713750666208	3.56142960815723	1.83245647562634	0.0273044541407305	0.853946356587982	Up	0.2807817	0.7292908	0	0	0	0	0.50852	0	0.8881836	0.2586889	0.570481	1.020589	1.573781	0.5234571	0.2289691	1.878402	Chr1:1157498:1157834:+	1	337	undefined
lnc-TTYH3-2:1	6.6337010413875	0.659917532749219	2.92617162695673	3.81327865693888	1.93103196046206	0.00343161565346676	0.373161978177421	Up	0.03764342	1.744177e-05	1.355348e-29	0.04806685	0.01870538	0.2420554	0.03320017	0.01613213	0.1556055	0.06776068	0.09860459	0.1372727	0.6779322	0.4898182	0.01613235	0.1325297	Chr7:2723184:2724975:+	1	1792	intronic
lnc-TUBD1-1:1	11.9530986313783	0.525215849191702	2.29100838881845	2.30261612600083	1.2032739164386	0.0219629284846037	0.810253103886815	Up	0.07233138	0.06020845	0	0.05634533	0.7420492	0.531006	0.1249956	0.05870611	0.1125835	0.185544	0.2498087	0.277584	0.7432736	0.7110381	0.3479665	0.4151024	Chr17:59828169:59829493:-	1	1325	undefined
lnc-TXNDC5-5:1	11.557067089829	0.817503475185369	3.20986544623766	6.16489429153351	2.62407615717672	0.00132797119666446	0.241380574739696	Up	7.533065e-11	0.007859582	1.746467e-26	1.007534e-17	1.520378e-05	3.145557	4.938195e-18	0.405612	6.131814	0.6656028	1.793338	3.040501	0.5389811	5.134682	3.48482e-17	1.51083	Chr6:7838598:7838879:-	1	282	antisense
lnc-UBL5-1:4	15.4045404114712	0.48848312689034	-2.5598242022233	0.420322639206134	-1.25043093059161	0.0104725124128629	0.631223333496215	Down	0.9878609	0.7131309	0.5035395	1.018729	0.726587	1.292191	0.4976981	0.7589419	0.9533557	0.8619242	0.4402931	0.1489633	0.5322329	0.401456	0.1159462	0.06831743	Chr19:9835446:9849681:+	2	716	sense-overlapping
lnc-UGT2B28-1:4	7.41395533100506	0.79902022476255	-2.50204750877004	0.250140997667014	-1.99918656282402	0.0123477353998811	0.672701424759748	Down	0.01530154	0.01447884	0.03210047	0.1673721	0.1538803	0.3457735	0.07788975	2.913557e-05	1.341209e-06	0.27557	1.883635e-73	0.00592276	0.02999268	0.03234192	0.003989397	2.348585e-10	Chr4:69182100:69216767:+	6	2974	undefined	LOC105377267
lnc-UNC93A-3:1	13.0497333126173	0.545555044280911	-2.04365276684502	0.461715133252509	-1.11492507571094	0.0409878624718274	0.923500391055213	Down	0.6288741	0.2166049	0.9095112	0.8280231	0.1916379	0.05829467	0.1949122	0.1763644	0.6258915	0.2353304	0.2878743	0.3198102	0	0	0.2038782	0.130319	Chr6:167350805:167351958:+	2	1145	intronic
lnc-UNC93B1-5:1	6.28562213022771	0.538678979935171	2.03411493432843	2.13721931098089	1.09573495789494	0.0419400085579604	0.923500391055213	Up	0.08784359	0.04734526	0.02267685	0.06468515	0.01789399	0.02051009	0.06362684	0.04263058	0.1405013	0.09114952	0.08882392	0.1022412	0.1051122	0.1749112	0.06478139	0.1911017	Chr11:68058750:68061069:-	1	2320	intronic
lnc-UPK3B-7:1	2.02485409224278	0.916993390179118	2.81792259631614	5.9960665462338	2.58401639485828	0.00483354606453866		Up	0	0	0	0	0	0	0	0	0.3002291	0.08831375	0.1200524	0.4354291	0.2132525	0	0	0.3193815	Chr7:76740428:76749153:+	2	734	intergenic
lnc-UQCRFS1-3:25	2.11405836164969	0.914947873836493	-2.02098618859248	0.27756604241284	-1.8490970163056	0.0432811948393668	0.927528669440544	Down	0	0.03586367	0.09425553	0	0.1076102	0	0.03738861	0.2201829	0	0	0	0.01907409	0	0	0	0.02308649	Chr19:28435674:28535256:-	4	1655	undefined
lnc-USP34-8:1	13.573087322661	0.36416942152351	2.90279379853146	2.08075735740424	1.05710873841323	0.00369850066591151	0.382250973527258	Up	0.04591915	0.06046421	0.05568381	0.02787507	0.0587674	0.09820118	0.05686073	0.03053099	0.1036689	0.1698141	0.1537221	0.1274137	0.1632371	0.1370926	0.08472119	0.1100107	Chr2:60993208:60998496:-	3	4460	intronic
lnc-USP53-8:23	2.60014859730141	0.884657948881942	2.43249511908505	4.44420739218205	2.15192614271512	0.0149951936153636	0.713858840961084	Up	1.519614e-25	0.06775513	2.875546e-21	0.07475461	1.148014e-19	3.544733e-22	1.995003e-17	1.270442e-21	4.854055e-22	0.3876265	0.3731214	0.7923101	5.697575e-21	0.1797272	0.1401883	2.058911e-17	Chr4:119494426:119519566:+	5	541	antisense
lnc-UTP23-11:2	3.46600710371316	0.706498006911918	2.11573219608148	2.81817378563714	1.49476057969094	0.0343675906719235	0.893118934419459	Up	0.005620858	4.679029e-12	4.407551e-19	2.767882e-06	0.005996486	0.01373084	0.002179978	0.004481617	0.01003127	0.005531454	0.02201264	0.006365652	0.01872674	0.01407238	0.00333641	0.02548346	Chr8:115429553:115476011:+	3	14119	undefined
lnc-VCL-2:1	7.64924080565826	0.763570162000323	-3.00389377349925	0.203954090151572	-2.29368365526259	0.00266548371933067	0.336873217448869	Down	2.555711	1.25288	0.4544521	1.13818	0.8080694	1.092494	0.3033673	1.278587	0	0	0.491515	0.3567607	0	0	0.3626999	0.4188797	Chr10:74121042:74121363:+	1	322	sense-overlapping	ENSG00000269772.1;RP11-178G16.5
lnc-VN1R2-5:6	22.9087220790613	0.701051040465605	-2.06670995685962	0.366308436742026	-1.44886916559706	0.0387614923922921	0.909744282330686	Down	4.921673	11.53498	9.346274e-27	7.775207e-11	1.426257	4.266851e-26	8.072348	0.0001571504	1.015976	2.096982	0.0004817257	6.921078e-30	3.551389	1.903308e-12	0.9189503	8.618296e-05	Chr19:53197101:53204055:+	3	282	undefined
lnc-VPS33B-8:2	12.5982813143943	0.668892817625977	2.00965363222341	2.53896917645005	1.3442428805102	0.044467860652574	0.931350293655231	Up	0.01354201	6.311428e-06	1.462065e-05	3.64307e-05	0.01564171	0.002367069	0.02383435	0.02597192	0.03880433	0.01749966	0.02492458	0.000760254	0.03065607	6.205131e-06	0.02024246	0.1743169	Chr15:91446662:91470043:-	3	17900	undefined
lnc-VPS8-2:4	10.2351722881551	0.690131233222364	2.01955520114727	2.62762267703146	1.3937581215284	0.043429545986019	0.928075776308401	Up	1.71284e-08	0.07285578	0.004938532	0.0105122	0.08742432	1.425187	3.190407e-12	0.07726392	0.1481946	0.05882339	0.2301385	0.08511029	0.4295742	0.5055612	0.07380647	0.3332628	Chr3:184715811:184739633:+	4	1649	intergenic	XLOC_002952;linc-VPS8-2
lnc-VSTM2B-5:12	2.86393965785869	0.911098057881583	-2.36415439308486	0.224692445355551	-2.15397647607183	0.0180712796860987	0.76755122064451	Down	5.131587e-07	0.04825136	3.895084e-07	0.01446727	5.250748e-15	0.007792723	0.01027521	0.05071305	0.000171985	0.009303279	7.09842e-22	3.033352e-33	0.001420188	1.043272e-15	1.176415e-21	1.047188e-08	Chr19:29213235:29223082:+	3	7054	undefined
lnc-VTCN1-3:4	24.3825907987187	0.498042221058783	2.20334409384543	2.13962562362191	1.09735838625553	0.027570505359565	0.854498746609618	Up	0.07193783	0.06031487	0.0004386329	0.1020239	0.06163053	0.3379114	0.03858241	0.1934837	0.1249621	0.3062376	0.1138171	0.1873972	0.2090615	0.4945493	0.1313628	0.1537731	Chr1:117362803:117367299:-	1	4497	undefined
lnc-VTCN1-3:5	2.85372444650855	0.8680201329764	-2.29233573271537	0.251774910925179	-1.98979356753815	0.0218862774044799	0.809824784437381	Down	0.1214844	0.06754633	0.1194635	0.002264796	0.01915335	0.03482251	0.007673979	0.008309127	0.04009146	3.61967e-06	0.0004553842	1.078425e-12	0.0002050836	0.03205788	0.002415016	1.033746e-16	Chr1:117364372:117367299:-	2	2817	undefined
lnc-WDR18-2:1	13.8534737933352	0.594313726960658	3.35143923254545	3.9773467428745	1.99180634097625	0.000803926805588566	0.181994411934241	Up	1.814797	0	0.1783885	0.07525666	0.08873939	0.2002225	0.08035071	0	7.035122	0.4627521	0.2585118	0.462455	0.6692009	0.291937	0.7033851	0.6758516	Chr19:961827:962424:+	1	598	intronic
lnc-WDR26-1:6	4.63542887332849	0.910734797718744	-2.82289094274852	0.168298589217693	-2.57090501172615	0.00475927577638318	0.423559090029412	Down	0.1805201	1.578756e-16	0.02732935	0.0005809599	0.05391917	0.0001735152	0.1792276	0.0008129938	0.002382606	0.0006001795	0.0004395127	0.001929231	3.718974e-05	0.0003570048	0.00285486	1.479552e-07	Chr1:224608297:224617250:-	2	4935	undefined
lnc-WFS1-3:9	8.0538464487906	0.6978104485254	2.01081835937075	2.64482095673988	1.40317006125561	0.0443446461733787	0.931088009282865	Up	0.004932843	0.007095474	5.749988e-10	0.002303178	0.07905648	0.03689111	0.000135921	5.276987e-18	0.008091987	0.01100594	0.01021108	0.03289549	0.07405495	0.08483212	0.0031707	0.0683228	Chr4:6200746:6256007:+	9	10533	undefined
lnc-WISP1-2:2	4.27689980415102	0.766119041024891	2.43699333870512	3.64780092901096	1.86702699963282	0.0148099521801469	0.713858840961084	Up	0.01010674	0.0998125	0.006935106	3.115591e-25	0.02431224	1.686996e-18	0.05926739	0.0006168445	0.01555698	0.3561618	0.02899555	2.844089e-24	0.1266888	0.09588625	0.1463872	0.3194124	Chr8:133572171:133573861:+	2	1546	intergenic	ENSG00000261220.1;RP11-629O1.2;OTTHUMG00000173496.1
lnc-XPO4-3:1	4.6482001256036	0.752389036165197	2.16365691849163	3.09065312288625	1.62791174349608	0.0304906896993065	0.87065309729093	Up	0.07939807	0.04597261	5.520187e-61	2.702971e-29	7.847495e-30	0.08255095	0.1116014	0.3585132	0.5952496	0.3106641	0.1090625	0.4689909	0.338061	0.0866552	0.2557799	0.1947848	Chr13:20747035:20748057:-	2	713	intronic
lnc-YTHDF3-6:1	23.0124778703922	0.66027096564847	-2.05257695920379	0.390865194975071	-1.35525697092129	0.0401136240666691	0.917272237381261	Down	0.2693802	0.1710286	0.1023831	0.005799989	0.1259179	0.413057	0.04993139	0.04475131	0.1240465	0.1118077	0.06417693	0.0222126	0.07654534	0.001594171	0.001311838	0.0443703	Chr8:62977861:62984901:+	1	7041	intronic	UG0898H09
lnc-YTHDF3-6:3	23.0124778703922	0.66027096564847	-2.05257695920379	0.390865194975071	-1.35525697092129	0.0401136240666691	0.917272237381261	Down	0.2696761	0.1712316	0.1024336	0.005801873	0.1256617	0.4132531	0.05001634	0.04477662	0.1240422	0.111932	0.06421633	0.02225518	0.07651297	0.001596807	0.001312232	0.0444388	Chr8:62977861:62984900:+	1	7040	intronic	ENSG00000274956.2;UG0898H09
lnc-ZC3H12D-20:1	9.50059923308727	0.733574618710626	3.15592026106546	4.97640189410385	2.31510300219223	0.00159992593142101	0.262114181212144	Up	0.03565577	4.210201e-05	0.01885883	0.0380121	0.0827568	0.00123616	0.06114485	1.358211e-17	0.6005862	0.1872958	0.1450876	0.01581348	0.4087383	0.2981796	0.09406217	0.2619487	Chr6:148758671:148761033:-	1	2363	undefined
lnc-ZC3H12D-2:5	5.22601502219513	0.828533384379421	2.09896399941199	3.33817999283498	1.73906174612338	0.0358200743795233	0.896766330436287	Up	0.03810352	0.009719806	9.493671e-20	1.175153e-09	1.076317e-10	0.03568489	4.156513e-07	9.818172e-31	0.04381049	0.03716554	2.798412e-25	0.009886166	0.0127863	0.2688801	0.1484455	9.737216e-17	Chr6:149020756:149032614:-	3	3904	undefined
lnc-ZC3H12D-4:11	1.96642260822519	0.839694754744345	2.70769420377212	4.83540462962394	2.27363662035912	0.00677524180090961		Up	1.942922e-23	6.252737e-33	2.63816e-35	0.002262499	0.00207328	0.005879043	1.049619e-35	1.878059e-33	0.01063311	0.0108146	0.01672824	0.02847756	0.01973916	0.01118853	1.607157e-29	0.02823528	Chr6:148252286:148267883:-	4	7235	undefined
lnc-ZDHHC6-8:1	36.794071442597	0.778162348854541	3.06882839105131	5.23448175580938	2.38804670901199	0.00214899997326535	0.311130217059615	Up	0.07123759	1.009207e-10	1.151646e-05	2.453083e-06	0.001517304	0.04680286	0.002629193	0.03337841	0.004852335	0.2296024	0.08400305	0.01773841	0.04546396	0.8197073	0.02196769	0.06927249	Chr10:112794089:112834775:-	4	12720	undefined
lnc-ZDHHC6-8:2	13.109397027554	0.879770994845529	2.6317328653379	4.97715818966004	2.315322241106	0.00849506283583526	0.573062066927609	Up	0.0009536526	1.448757e-13	4.205395e-08	1.920487e-05	3.182831e-10	0.02568043	0.0002775078	8.917221e-19	0.0003908501	0.08199423	0.001602049	5.21838e-05	5.029791e-09	0.1987985	0.05280729	0.01351705	Chr10:112794089:112834775:-	3	16056	undefined
lnc-ZEB1-12:3	2.13445664322836	0.756169053825338	2.12146933867048	3.04024894857817	1.60418946254193	0.0338823255501504	0.890434118888635	Up	0.00253546	0.001151045	0.001156393	0.006354101	0.002424648	0.001617554	0.006151919	0.003931802	0.00778714	0.01498375	0.01069996	0.02154908	0.01700175	0.01642649	0.007866655	0.02282057	Chr10:31928895:31935882:+	1	6988	undefined
lnc-ZFAT-1:1	338.155937326291	0.674084592266041	2.2429154944477	2.85188296222171	1.51191477656196	0.0249022643982743	0.837994848710576	Up	2.855144	0.3684805	1.067417	1.487599	0.5564583	1.206693	0.007470421	3.647271e-07	2.636955	1.564991	2.45436	2.252466	1.527552	6.465762	0.7423148	2.105891	Chr8:134792020:134798272:-	1	6253	intergenic	ENSG00000259820.1;AC083843.1;OTTHUMG00000164324.1;AC083843.2
lnc-ZFAT-1:7	97.1756841128045	0.802650773750754	2.99015633499942	5.27821931013855	2.400051295923	0.00278834696897744	0.336873217448869	Up	4.734748	3.354146e-05	0.0001900547	2.19109	6.09671e-07	0.5146968	7.393816e-11	2.759159e-19	2.955395	1.417074	0.03249047	2.48355	2.631692	7.137712	0.7955617	1.88461	Chr8:134800944:134832309:-	3	1851	undefined
lnc-ZKSCAN1-1:1	2.54062963891255	0.912254816665583	2.06964801361717	3.70133667378132	1.88804636922462	0.0384853183255226	0.909744282330686	Up	0	1.464145e-07	3.544724e-26	0.0519123	0.1564786	0	0	0.005472268	0.01536195	0.3565324	0.5464731	0.6740481	3.685096e-18	0.3867681	0.3011853	0.1187049	Chr7:99997044:100011616:+	3	418	intergenic	XLOC_006188;linc-ZKSCAN1-1
lnc-ZNF131-2:10	11.7014120512053	0.662007586877229	-2.86507579793904	0.268556600432504	-1.89670191521398	0.00416909436153716	0.391077733943392	Down	0.141562	0.362994	6.212005e-05	0.4071998	0.2337768	0.0176836	0.004868774	0.01727521	0.01335756	0.04804996	3.315643e-05	0.0823798	0.09585957	2.655751e-13	1.259712e-05	0.060753	Chr5:43066090:43100309:+	3	3235	sense-overlapping	XLOC_004366;linc-ZNF131-1
lnc-ZNF253-2:7	5.84772521048123	0.913916237512725	2.91336047914778	6.33158828996828	2.66256744762101	0.00357561578283456	0.380512753094642	Up	1.414247e-07	3.641257e-24	0.001566229	2.865482e-08	3.023485e-06	5.533484e-17	2.272397e-05	0.01598782	0.04339423	1.522703	0.4021097	4.169066e-55	0.08799984	2.995545	2.485828e-09	0.003118668	Chr19:19776583:19789004:+	3	550	antisense
lnc-ZNF273-7:1	46.7822287456736	0.390980448081168	2.99837037026818	2.25371360027566	1.17230419088075	0.00271427596721938	0.336873217448869	Up	0.2582311	0.3640591	0.5471852	0.7696595	1.627358	0.2319646	0.784118	2.840022	0.9643431	0.7248217	0.8615361	1.27647	5.25934	0.2553073	2.854154	27.94097	Chr7:65084234:65108765:+	4	553	intergenic
lnc-ZNF324B-1:1	16.0664213738416	0.597743178763964	-3.42003952317648	0.242439168363403	-2.0443052960819	0.000626120382267493	0.148056974265279	Down	0.05955245	0.3433504	0.1128752	0.06509578	0.0181014	0.2001182	0.05871762	0.1322038	0.0004845834	0.03590914	0.01526578	0.04352044	0.04879095	0.01725283	0.006036536	0.0984282	Chr19:58440448:58445849:+	1	5402	intergenic	ENSG00000269473.1;CTD-2619J13.19;AC012313.8
lnc-ZNF569-6:1	6.54250499127549	0.565123928245761	-2.26159369577005	0.412343704555157	-1.27808071344942	0.0237225178732937	0.830637545242345	Down	0.02922681	0.1722328	0.01228862	0.08562601	0.01564755	0.007986846	0.1414195	0.2012703	0.009710966	0.03287055	0.01608811	0.05025588	0.01097802	0.01263081	0.03325431	0.08281042	Chr19:37314866:37317655:-	1	2790	antisense
lnc-ZNF585B-5:4	19.5995577353306	0.470828463436985	-2.29928062030587	0.472187985425477	-1.08256676146905	0.0214890095666499	0.804013203774376	Down	2.909007	1.663031e-06	0.7625592	0.5298858	1.577267	1.893983	2.701168	1.21073	1.199129	0.01133822	0.9382483	0.3236405	1.823911	0.1024684	0.9295683	0.9602497	Chr19:37265947:37268984:-	3	547	intergenic	ENSG00000267605.1;CTD-3220F14.1;ENSG00000267605.5;AC016590.1
lnc-ZNF613-7:3	9.56309961284803	0.778799435941011	-3.02872863992546	0.194956997615438	-2.35877215639234	0.00245585164959828	0.325295839246258	Down	0.5961827	0.2293599	0.3806287	0.99861	0.2465909	0.2687953	0.0829327	0.08098746	2.054369e-05	0.4857622	0.05329092	0.01132659	0.015836	0.000919521	1.753036e-15	0.1575724	Chr19:52048908:52050054:+	1	1147	undefined
lnc-ZNF648-1:1	10.7508561534663	0.719885401004941	2.23251765925072	3.04650872127449	1.60715687038031	0.0255807694127243	0.838584356703218	Up	0.007434531	1.120832e-08	0.0810534	0.01165034	1.94638e-13	0.3131648	0.1865412	0.006526338	0.1599868	0.1625456	0.8503183	0.06509557	0.2763845	0.1017375	0.04988086	0.06275102	Chr1:182062677:182069253:-	3	2463	intergenic	ENSG00000224810;RP11-538D16.2;ENSG00000224810.1;OTTHUMG00000037303.1;AL355482.1
lnc-ZNF649-1:1	38.3663117826531	0.457471802895903	2.61968900655038	2.29490407715588	1.19843385285318	0.0088009986973866	0.580196649470185	Up	1.511851	1.884314	0.6692777	0.5806069	0.3990817	2.505764	0.4418403	1.65977	4.94331	5.021964	4.181291	2.175796	4.109353	0.9092067	1.592878	2.788553	Chr19:51921167:51921698:-	1	532	antisense
lnc-ZNF654-3:3	27.4774616610752	0.690261093728196	2.25569852784037	2.94245618530523	1.55702093294818	0.0240895178397416	0.830637545242345	Up	0.003891904	0.310626	1.780678e-12	0.1742871	0.006277825	0.1948068	0.5353691	0.01196895	0.1767489	0.1819417	0.5521617	0.4672005	0.5685953	0.2121286	0.5997198	0.07280675	Chr3:88163425:88166474:+	1	3050	intronic
lnc-ZNF705D-2:27	4.60944114627122	0.662700851413483	-2.28178257455786	0.350590970534965	-1.51213925489995	0.0225021800686573	0.810932882537772	Down	0.4265733	0.4625243	0	0.3004826	0.4187606	0.3652563	0.2238834	0.1155891	0.2145084	0.06407266	0.0001191692	0.1212292	0.3173353	0.2219801	0	3.105716e-53	Chr8:12116190:12177495:+	6	651	antisense
lnc-ZNF705D-2:28	6.31348873434542	0.671380615301002	-1.9878017159153	0.396509808859413	-1.3345715391276	0.0468336238976723	0.949272262942254	Down	0.2141347	0.5794408	0.06147803	0.2261897	0.4393496	1.452409	0.5494485	0	0.08849851	0.08060029	2.505427e-16	3.192459e-41	0.4243787	1.146859	0.150903	1.782093e-71	Chr8:12122012:12151281:+	5	578	antisense
lnc-ZNF720-5:3	17.2142909524445	0.819759685865287	-5.34062490611117	0.0480930090445816	-4.37802899535802	9.26267313836202e-08	0.000121399519206048	Down	1.926537	1.446275	2.937716	2.105314e-22	1.806966	0.9712858	7.710477e-23	5.064914e-23	3.559503e-27	0.05160288	6.625583e-22	4.803831e-22	3.50237e-29	3.527126e-25	9.290462e-44	1.430434e-25	Chr16:31805866:31806702:+	1	837	intergenic
lnc-ZNF740-2:1	4.67829272194316	0.66824674067414	2.27583628248987	2.86954137851645	1.5208201780818	0.0228558102711367	0.816632661663066	Up	0.02987607	0.01300417	0.05164797	0.05719756	0.0052989	0.01489248	0.007213112	0.007668987	0.02015494	0.06549731	0.05374258	0.1099516	0.07032639	0.1781811	0.06461433	0.1435926	Chr12:53157789:53176410:+	2	2466	antisense	ENSG00000251245
LOXL1-AS1:37	7.23228043422885	0.887413181804289	2.12128123552146	3.68701409251697	1.88245293071584	0.033898142506884	0.890434118888635	Up	2.44654e-05	0.003237148	1.037638e-06	0.007534661	0.001356539	0.0009862218	0.0004617578	0.02395179	0.1453476	0.1302972	2.591664e-11	0.002299967	0.03384048	0.3804456	4.214865e-07	0.06112733	Chr15:73907895:73927695:-	5	4747	undefined
LRRC75A-AS1:92	6.38743874824374	0.804695482140673	3.22565652555517	6.04470206611955	2.59567123305183	0.00125684089643247	0.233641329413301	Up	0.0137538	0.0001457778	0.03180705	1.610505e-05	1.063142e-05	0.0002142007	7.547807e-05	0.1094311	0.3980884	0.490387	0.04987613	0.1717232	0.01276803	6.393353e-06	0.3465054	0.5793236	Chr17:16438987:16442028:+	5	1338	undefined	LRRC75A-AS1
LRRC75A-AS1:93	14.5998843750241	0.774701787300791	-2.35714141558289	0.282029568881739	-1.82608166757278	0.0184162320714987	0.770758001755397	Down	0.4182385	1.896433	0.07286681	0.0651428	0.305254	1.57521	0.9141516	2.037488	0.1219808	1.136961e-06	0.0003761121	2.959875e-20	0.1764233	0.05115653	6.798225	0.06296156	Chr17:16438987:16441218:+	4	376	undefined	LRRC75A-AS1
LRRC8C-DT:17	4.54551407013752	0.893163487397499	-2.58446875055551	0.201890772410392	-2.30835312231602	0.00975291421203725	0.604146939572516	Down	0.03465437	0.02965856	2.589673e-11	1.425426e-21	1.086723e-15	0.1792533	0.01013094	0.003996103	2.566573e-06	2.536322e-29	5.624581e-19	6.338877e-07	6.729415e-11	0.02757975	1.79011e-21	0.001619651	Chr1:89623808:89632906:-	2	8652	undefined
LUCAT1:24	80.1755265315044	0.559118532312887	2.34376691786631	2.48017774906147	1.31044351920091	0.0190900972049117	0.779502103128368	Up	0.4868282	1.940754	0.5366902	0.01548657	0.5947711	0.4063061	0.1389542	0.05295867	0.3652811	2.521657	1.473796	0.5976571	0.7503465	0.9131032	0.8102042	1.971109	Chr5:91311021:91314402:-	3	2672	undefined	SCAL1
LUCAT1:6	2.26994083557185	0.917341746879963	2.27492882357787	4.24830451499146	2.08688718104851	0.0229101999385428	0.817349282048128	Up	4.214608e-29	0.00143305	0.0002177286	7.314957e-16	8.699393e-21	8.296292e-16	0.0001703272	8.648041e-29	6.185071e-26	0.1467565	0.2443486	3.092071e-05	9.452282e-22	0.08507889	0.5237115	1.033536	Chr5:91313057:91314402:-	4	549	intergenic	ENSG00000271762.1;RP11-213H15.4;SCAL1;AC123595.2
LURAP1L-AS1:3	15.4617091281449	0.584994746958746	3.86849593647053	4.8000512231825	2.26304980146652	0.000109508761052361	0.0426091744957172	Up	0.006441823	9.12432e-29	0.0101857	0.003303105	0.004585555	0.0342607	0.05586252	0.002512688	0.02802225	0.07477055	0.07207532	0.02755533	0.0714122	0.09063213	0.0432914	0.09775198	Chr9:12797913:12814377:-	2	12695	undefined
LURAP1L-AS1:8	7.05862119390371	0.593138602801027	2.42015286633343	2.70473282279412	1.43548608970191	0.0155139837541401	0.725781760453023	Up	0.007031822	0.01768361	0.007741501	1.31012e-31	0.03441863	0.02954611	0.03074592	0.01173997	0.04262475	0.01840721	0.02404759	0.08634966	0.1318068	0.05090498	0.06295782	0.05364878	Chr9:12753655:12759814:-	3	5779	undefined
LY6E-DT:7	17.6527853827548	0.471394507768898	5.61910408434141	6.27151851784831	2.64881480394032	1.9195019917672e-08	3.41424561421334e-05	Up	0.02659174	0.03365026	0.01356736	0.1899569	0.06208348	0.08963727	0.01179446	0.01104706	0.2964482	0.2502097	0.2985736	1.224976	0.3381545	0.2865351	0.153295	0.3035775	Chr8:142980529:143018395:-	3	2297	undefined
MALAT1:20	22.8108014998443	0.84309385754195	-3.8593331247252	0.104837004926887	-3.253780051664	0.000113696864509706	0.0434748902696765	Down	2.98171	2.02477e-09	8.99873e-15	1.370217e-11	4.180195	9.948697e-10	17.0695	3.483504	3.24777e-07	8.717473e-10	3.101298e-16	4.242156e-08	0.8515879	1.485457e-09	0.05163583	0.0007216844	Chr11:65499042:65499706:+	2	352	intergenic	ENSG00000251562.7;MALAT1;PRO1073;MALAT-1;NCRNA00047;HCN;NEAT2;LINC00047;mascRNA
MALAT1:39	3.95649593605738	0.911792316471423	2.34044814364852	4.38933576559389	2.13400263447853	0.0192606129510655	0.779882575134039	Up	3.333927e-28	4.968966e-29	5.425004e-28	6.821547e-30	0.3390053	1.100319e-18	6.351894e-29	8.470153e-30	1.905514e-28	0.3206523	3.139163e-27	0.931562	5.201951	1.387228e-28	1.016937e-29	1.013545	Chr11:65505204:65506469:+	3	318	intergenic	ENSG00000251562.7;MALAT1;PRO1073;MALAT-1;NCRNA00047;HCN;NEAT2;LINC00047;mascRNA
MALINC1:31	13.5683305783713	0.580572919200341	-1.96749909792988	0.453044071375634	-1.14227669480919	0.0491256998123515	0.955357598075226	Down	0.1874263	0.02670145	0.1103286	0.06572165	0.2039438	0.4079029	0.2167241	0.1719345	0.01330151	0.01742241	0.03436524	0.07662124	0.3668868	0.509545	0.01451946	0.05971944	Chr5:140102922:140107698:-	3	2824	undefined	MA-linc1
MBNL1-AS1:10	34.2324988095429	0.672931179945788	-2.33012388716436	0.33727259050742	-1.56801301680938	0.0197996042585849	0.784434289278468	Down	0.4157632	0.1241892	0.04411611	0.3205682	0.1200444	0.03860723	0.2013539	0.05971824	0.05405323	0.04204581	1.872568e-11	0.2215519	0.1178677	0.1485517	0.0008268756	0.02231569	Chr3:152259380:152268589:-	2	7991	undefined
MBNL1-AS1:8	53.7044614188376	0.686275526694756	-2.96937586368859	0.243533140406981	-2.03780998480758	0.00298405351981116	0.345531982537719	Down	0.6877874	0.4554322	0.1043858	0.04322394	0.4238052	0.2258319	0.4673523	0.1295367	0.3019566	0.07978732	6.618723e-11	8.198013e-05	0.3217223	0.171597	0.00100793	0.09396106	Chr3:152259380:152268589:-	2	7358	undefined
MEIS1-AS3:3	4.72100865406727	0.80815760149517	-2.41967081890562	0.257835824388079	-1.95547536541462	0.0155345626183223	0.725781760453023	Down	0.02631152	0.007496937	0.003306763	0.01248402	0.04585743	0.06536579	0.001301232	1.980393e-05	0	0.0009373755	0.002894388	0.000402994	0.00506439	0.004869563	0.005627805	0.002711553	Chr2:66420814:66434242:-	2	13342	undefined
MEIS1-AS3:4	6.11208092309831	0.811272543295881	-2.79154576660654	0.208092311365471	-2.26470443380174	0.00524569386054788	0.444850445602115	Down	0.03584178	0.02546142	0.003550529	0.01524111	0.03187929	0.1040445	0.001398861	2.195936e-05	0	0.0009536804	0.003066818	0.0004110918	0.005615673	0.002142193	0.006099415	0.002857011	Chr2:66420814:66434242:-	3	13172	undefined
MEOX2-AS1:2	1.37141400229725	0.895404397121816	-2.00660372149412	0.287827871246066	-1.79672179550684	0.0447918747519382		Down	0.03196651	0	0.007830117	0.03110119	0.07284657	0.06028631	0.05546744	0.008829065	0	0	0	0	0.02302612	0	0	0.02302655	Chr7:15688378:15696892:+	2	2098	intergenic	;MEOX2-AS1
MEOX2-AS1:7	1.4279146822993	0.893056087051509	-2.06842224643966	0.277927967287676	-1.84721707777569	0.0386003350861604		Down	0.03250764	0	0.007927316	0.0324993	0.08692734	0.06180826	0.05719809	0.008893016	0	0	0	0	0.02332872	0	0	0.02326083	Chr7:15688415:15696895:+	2	2064	undefined
MHENCR:11	8.00024314188398	0.588148817162283	-1.98686705787437	0.444860987305315	-1.16857350994752	0.0469371310280446	0.949272262942254	Down	0.2004441	0.1517955	0.7254688	0.614344	0.4336392	0.2412804	0.1592588	0.5191604	0.3782932	0.1652059	0.05351689	0.1342895	0.06577734	0.1119518	0.1135429	0.4142252	Chr20:63627235:63628824:+	2	793	undefined	LOC100505771
MINCR:10	21.0427999530585	0.526441824132693	-2.10062483000854	0.464626463565524	-1.10585676732812	0.0356739126328045	0.896766330436287	Down	1.152747	0.3810427	0.2612806	0.960209	1.329239	0.334272	0.4598537	0.3125152	1.28012	0.0601844	0.1242321	0.09133792	0.9705674	0.8864449	0.2172834	0.1059166	Chr8:143279656:143281674:-	3	1169	intergenic	TCONS_00015189
MIR100HG:71	5.24876966259842	0.799042683687366	-3.16939754106774	0.172840843653948	-2.5324839168869	0.00152755304737124	0.255296147554621	Down	0.01740105	0.1448284	6.0734e-06	0.04602605	0.01581385	0.1420234	0.01458749	0.07154059	0.0001967713	0.02838492	7.608929e-05	2.125994e-13	0.02241759	0.001247688	1.41569e-06	0.003809681	Chr11:122028327:122203063:-	8	4392	undefined	AGD1;lncRNA-N2;linc-NeD125
MIR194-2HG:1	73.2493012844159	0.743132212667029	2.28161305242082	3.23898133866714	1.69554015609546	0.0225121954266757	0.810932882537772	Up	4.275872	0.3826595	2.238908	0.00263164	1.378952e-09	1.690944e-13	2.790566e-12	0.1256917	6.269574	1.047833	2.932754	0.02335876	1.677394	8.494026e-26	0.7663538	2.558295	Chr11:64891426:64893449:-	2	1781	intergenic	ENSG00000229719;AP001187.9;ENSG00000229719.1;OTTHUMG00000066834.1;ENSG00000229719.2;MIR194-2;
MIR194-2HG:8	70.9228339841169	0.746437108816429	2.2174894713334	3.14970438228929	1.65521642981297	0.0265896617391561	0.852169570950405	Up	4.143848	0.3727751	2.165487	0.002555542	1.365363e-09	1.675158e-13	2.808502e-12	0.1227122	6.130271	1.015581	2.803848	0.02247757	1.62399	8.464257e-26	0.757694	2.458744	Chr11:64891426:64893448:-	2	1780	undefined
MIR200CHG:8	8.36206882210521	0.855632306065194	2.7340089224786	5.06059268218175	2.33930635914318	0.00625683489200803	0.483874852424795	Up	0.2800069	1.084338e-28	1.551919e-23	0.6769857	9.033875e-21	4.926547e-25	4.05414e-08	7.430956e-28	3.450206	8.867282e-23	1.20009	0.1334888	0.1618051	1.068622	0.124558	4.32591	Chr12:6964949:6965382:+	1	434	antisense	ENSG00000271969.1;U47924.29;U47924.1
MIR210HG:1	86.2502123289023	0.483720198055158	3.02077207111768	2.75338902977697	1.46120846452053	0.00252131077563298	0.325912270121037	Up	1.274995	4.352976	9.125458e-07	1.037975	1.31614	1.246616	1.987347	1.617836	12.37721	5.159662	1.707041	4.112934	4.10534	3.071805	3.167398	4.010783	Chr11:567144:568457:-	2	816	intergenic	ENSG00000247095;MIR210HG;ENSG00000247095.2;OTTHUMG00000165284.1;
MIR210HG:12	25.1232119586461	0.635009376517206	3.21625445604067	4.11916448589458	2.04235173685107	0.00129875620603213	0.237806081195676	Up	0.003946009	0.5669757	1.696228e-07	0.4829826	0.03530908	1.382274	0.6446828	0.1474927	1.202026	1.458441	1.521242	3.136515	0.4318948	0.6455361	1.252738	2.11829	Chr11:567144:568417:-	2	776	undefined
MIR210HG:14	3.99475292035557	0.894986058028273	3.66722147881738	9.72779007081727	3.28211209524338	0.000245200401666466	0.0772908911683333	Up	3.127223e-07	1.559112e-07	2.857961e-21	0.001942013	0.00114843	1.399888e-06	3.959227e-06	2.801547e-10	0.171928	3.584561e-12	0.01589103	0.0930002	0.001265501	0.1482142	0.06853411	0.03389884	Chr11:563690:568417:-	3	3783	undefined
MIR22HG:29	14.8172797673661	0.833403017742109	-2.14135683166753	0.290253778744157	-1.7846132455744	0.032245273320975	0.876606764452969	Down	0.05631828	0.9742198	0.2697655	0.004275308	8.614637e-08	0.6794239	0.1306962	0.1253637	0.0001633792	0.5056711	0.00576833	7.676333e-10	0.2087384	0.01536692	1.020812e-06	0.03989894	Chr17:1711516:1717173:-	5	2055	undefined	MGC14376;DKFZp686O06159
MIR29B2CHG:25	15.5458454590821	0.821172377528675	3.10631372862793	5.85966842184472	2.55081902988736	0.00189435615740106	0.291192944639514	Up	0.01640631	0.00128043	6.53368e-08	0.0001156867	3.281622e-06	1.105951e-05	0.002748084	2.86325e-05	0.2359726	9.688921e-06	9.387482e-06	0.01331677	0.03145522	0.04142285	0.004141402	0.01301234	Chr1:207795491:207824011:-	3	25951	undefined
MIR3142HG:3	17.521381838183	0.67816771188026	-2.33881824954292	0.333068074448802	-1.58611102079632	0.019344841819758	0.780754053477494	Down	0.9815346	4.718959e-20	0.1913502	0.4652961	0.0003345527	0.1153822	0.4337363	0.7786484	0.4500648	0.002357227	0.3086569	0.02599755	5.679659e-08	0.05987002	6.050436e-15	0.3665028	Chr5:160485448:160487426:+	1	1979	intergenic
MIR31HG:13	11.5626983582778	0.896829372926475	-3.04867601450321	0.1502938417628	-2.7341421983429	0.00229852219480219	0.31348378394508	Down	5.143862e-05	0.1062017	0.5051545	0	0.6975183	1.061366	2.710259e-18	9.018624e-11	4.809632e-11	8.212312e-27	0.07492068	0	9.937766e-14	0.0001539924	1.096173e-31	5.644246e-09	Chr9:21439476:21559855:-	5	2443	undefined	LOC554202;hsa-lnc-31
MIR31HG:6	24.7735640769458	0.668940743092847	-2.16960750901794	0.365681903953049	-1.45133885930228	0.0300365920485044	0.866965482675344	Down	0.02350926	0.01298926	0.05350465	0.00468214	0.06076485	0.1413531	0.007170059	0.005648058	0.0175861	0.0009189316	0.05574216	5.329191e-05	0.04775169	0.003912829	0.0001374508	0.04854493	Chr9:21507770:21591905:-	2	28268	undefined	LOC554202;hsa-lnc-31
MIR31HG:9	5.44315265021237	0.895794580158125	-2.07856396710131	0.275101071458376	-1.86196633624132	0.0376574457635899	0.909744282330686	Down	0.04966965	0.03169612	0.02316521	0	0.03557175	0.07641075	0.002061875	5.150515e-14	9.223569e-12	1.669536e-05	5.903084e-09	1.96507e-53	0.002613287	8.767235e-06	0.001191009	0.03190158	Chr9:21445503:21591766:-	4	10783	undefined	LOC554202;hsa-lnc-31
MIR4435-2HG:10	15.4131368614241	0.777544671794997	-2.3600205066965	0.280287367644266	-1.83502137030879	0.0182739248736617	0.770758001755397	Down	0.1406474	0.3427055	9.893882e-13	0.5586127	0.4893724	0.4116519	1.092222	0.4675376	0.1648194	0.007344393	4.613468e-09	0.176281	0.00658837	0.2021832	0.007354585	0.4848879	Chr2:111207776:111495048:-	6	1522	intergenic	ENSG00000172965.6;AC068491.1;OTTHUMG00000150313.6;ENSG00000172965.10;MIR4435-1HG;ENSG00000172965.14;MIR4435-2HG;LINC00978;AGD2;gene_alias_10=AK001796;gene_alias_11=lncRNA-AWPPH
MIR4458HG:10	90.6207643653419	0.415030472244285	3.426894223914	2.68006042469829	1.42226552808224	0.000610526840289425	0.146991374201861	Up	0.7776388	0.1958259	0.1701473	0.9369033	0.4391814	0.171319	1.106546	0.1046766	1.214678	0.9334964	1.155119	1.121542	1.849962	0.9746943	0.9616045	1.702951	Chr5:8457691:8463095:+	2	3239	undefined
MIR663AHG:45	10.6801720125841	0.517035224563306	-3.0502567936525	0.335157191124317	-1.57709020628187	0.00228645778266074	0.31348378394508	Down	0.3348814	0.5800471	0.6170462	0.667	0.6609171	0.146151	0.9019481	1.182627	0.2357271	0.05716208	0.1713352	0.1707759	0.276014	0.1788549	0.4778707	0.2674214	Chr20:26187632:26209507:-	4	658	undefined	RP3-410C9.1
MIR663AHG:47	9.19615323035702	0.801650382343908	-2.80817913218433	0.210052538336748	-2.25117787500575	0.00498225045886665	0.433804199044396	Down	0.1780982	1.100169	1.321211	2.459979e-05	0.6348927	0.1175455	2.869135e-07	1.512027	1.84246e-08	0.0424908	2.454838	1.531669e-11	0.0007729549	7.636468e-09	1.496467e-08	0.1464272	Chr20:26168023:26209376:-	4	535	undefined	RP3-410C9.1
MIR762HG:3	12.4202528473849	0.584105008384014	-2.853843177375	0.314919698438764	-1.66694409304729	0.00431938476844978	0.398650522756519	Down	0.4476311	1.009389	0.156803	0.2906358	2.148085e-14	0.3073426	0.3782055	0.1789599	0.2239308	0.2718099	0.0006666325	0.2198323	0.000171653	0.03724119	0.1902957	0.01231634	Chr16:30875460:30895218:+	2	1330	antisense
MIR762HG:8	12.3660633196226	0.585231227480368	-2.82994667896511	0.317279635715954	-1.65617316863474	0.0046555762332658	0.418531261230271	Down	0.4444731	0.9978307	0.1572577	0.2875481	2.161604e-14	0.3097792	0.3768464	0.1777722	0.2213105	0.268663	0.0006686189	0.2186791	0.0001719901	0.03749804	0.1891424	0.01226676	Chr16:30875460:30895220:+	2	1332	undefined	MIR762HG
MIR924HG:1	6.42737392290922	0.875186599263562	-2.59973848341742	0.206575879863361	-2.2752562822767	0.00932948280656932	0.589651728043628	Down	0.03622105	0.006344478	0.09211917	8.068442e-09	0.0003800694	3.014965e-23	0.0871923	0.6755203	9.433089e-06	0	0.005617538	1.126161e-05	2.097112e-05	1.507264e-08	3.712895e-05	0.2667697	Chr18:39206924:39800318:-	4	2306	intergenic	ENSG00000249862;AC016205.1;ENSG00000267374.1;LINC00669;RP11-244M2.1;
MIR924HG:10	4.54792488910595	0.887618589480285	-3.17078334987201	0.142156675752479	-2.81444624456097	0.00152028482404322	0.255296147554621	Down	0.05257155	0.00647392	0.115311	1.391701e-09	0.0001978116	3.09192e-23	0.09742622	0.460262	1.754376e-06	0	0.0007711668	1.287603e-05	1.1564e-16	1.692404e-08	6.31456e-05	0.03966923	Chr18:39206924:39800302:-	4	2290	undefined
MIR99AHG:104	25.0276611426233	0.561158991575283	-2.48895764491674	0.379796637509665	-1.39670096209507	0.0128118227877704	0.679334536496488	Down	0.1259881	0.1118181	0.07855502	0.05097225	0.08121741	0.7553529	0.1221321	0.05531951	0.0179333	0.07271759	0.1469639	0.0115759	0.1997734	0.02485121	0.01090993	0.05715369	Chr21:16629838:16645495:+	5	6857	intergenic	MONC
MIR99AHG:123	32.3792205100685	0.658143980961314	-2.72666406787375	0.288263974854621	-1.7945375443746	0.00639781372535375	0.491723325273948	Down	4.389519	1.335824	0.7207975	0.9044927	1.959617	9.268337	2.831862	0.7655847	0.02743889	1.728649	3.211138e-12	1.024821	1.143651	0.2277722	0.3496991	1.281987	Chr21:16419402:16613481:+	5	576	intergenic	ENSG00000215386.10;MIR99AHG;ENSG00000215386.11
MIR99AHG:57	3.89471289471653	0.693666272944994	-1.98546607760896	0.38495164635975	-1.37725085411372	0.0470926406381372	0.949272262942254	Down	0.337506	0.00932957	9.088537e-31	0.02862156	0.1101393	0.2067503	0.0214528	0.1197573	0.02936007	0.01915946	0.009065862	0.009944552	0.01381481	0.07857205	6.73424e-10	0.0890387	Chr21:16181365:16628551:+	10	1848	undefined	MONC
MIR99AHG:63	41.4003044229373	0.777699713660204	-2.06928675273938	0.327761040938059	-1.60928371508627	0.0385191860130891	0.909744282330686	Down	0.966992	0.05264925	0.04442637	0.619716	0.01489064	3.725629	0.7489216	0.1111275	0.03873491	0.03278869	0.2386381	0.001807213	0.7032701	0.019355	0.04272607	0.09951231	Chr21:16194293:16539981:+	5	3064	undefined	MONC
MRPL23-AS1:12	14.0598655249268	0.637412219928976	-2.0498261953498	0.404276916114935	-1.30658426564648	0.0403813943926454	0.919685354381692	Down	0.018036	1.378616	0	0.3059334	0.2250377	0.02169758	0	0.0303558	0	0.4209224	0	0.1487823	0.08062073	0	0.0145785	0.0176611	Chr11:1983237:1989964:-	4	1920	undefined
NCK1-AS1:3	4.60737860225833	0.897419661376705	-1.98493080825798	0.290917918909389	-1.78131593380307	0.0471521701587056	0.949272262942254	Down	0.2845773	0.5868366	0.3523619	0.122699	2.149989e-05	0.2956475	0.002224025	0.00198877	0.06427488	2.841681e-05	0.0002340675	3.067752e-05	0.1424075	0.02741074	1.389279e-21	1.699468e-15	Chr3:136841976:136862063:-	4	1056	antisense	SLC35G2-AS1;NCK1-AS1
NEAT1:24	6.58299058903169	0.804181688955178	2.22601054735574	3.45842919839698	1.79011692160458	0.0260134749417496	0.84237653185884	Up	0.0002621518	1.513704e-08	6.639517e-07	0.0001347787	0.1778566	0.2710489	7.183816e-06	0.01377222	0.2720413	0.1388403	0.001067922	0.04895312	0.2150385	0.8666073	0.001939257	0.1196635	Chr11:65422798:65424761:+	2	1721	undefined	TncRNA;MENepsilon/beta;LINC00084;VINC
NEAT1:4	18.2087416854907	0.747454723766741	3.12011467556753	5.03553286234717	2.33214445294689	0.0018078064604191	0.283059764708386	Up	0.008503113	5.736818e-09	8.585468e-06	4.193218e-05	0.01971895	0.7246623	1.698683e-06	0.4811841	0.104017	0.1780539	0.5712762	0.4481011	0.5374152	1.376866	0.001892467	0.9573852	Chr11:65422774:65424827:+	2	1811	intergenic	ENSG00000245532.5;NEAT1;TncRNA;MENepsilon/beta;LINC00084;VINC;ENSG00000245532.6;ENSG00000245532.7
NIFK-AS1:1	13.2252014154427	0.626175402922716	-3.18639709427414	0.250825601590096	-1.99524348437888	0.0014405672492873	0.252904511441222	Down	0.2505374	0.130555	0.8996847	0.3566519	0.144883	0.005901162	0.1689683	0.1232727	6.940962e-05	0.08769116	0.2172297	0.2198226	0.05094882	0.004328336	3.089502e-07	0.05603753	Chr2:121649600:121651670:+	1	2071	intergenic
NIFK-AS1:5	14.5264123969054	0.701026477602247	1.99278465515881	2.63352436547267	1.39699480742579	0.046285032754342	0.946297114654044	Up	0.4540488	0.1433813	0.08987204	0.008516996	0.5520089	0.02515606	0.0004620494	3.614631e-05	0.3225853	0.2649277	0.8841708	0.4437613	0.4181135	0.4182628	0.07398356	8.453384e-05	Chr2:121649654:121651538:+	2	1799	intergenic	;NIFK-AS1
NKILA:5	25.3110306505772	0.382355129302409	2.92742038926277	2.1724367914773	1.11931420145908	0.00341786550135092	0.373161978177421	Up	0.4246756	0.3237967	0.2399074	0.1022271	0.1531414	0.1767855	0.1475664	0.02708654	1.317486	0.3350755	0.7433224	0.1685423	0.8083403	0.4709314	0.1768052	0.2938576	Chr20:57711487:57713728:+	1	2242	antisense
NOP14-AS1:15	25.4872216517821	0.864842672570201	-1.99400929771224	0.302602470228229	-1.72450433016328	0.0461510384401532	0.944580148402197	Down	0.4375292	1.470249	0.2278764	1.411211	4.624894e-11	1.34977	0.3608388	9.023756e-11	1.026954e-15	4.960887e-11	0.9264609	1.313384	1.433789e-10	4.684928e-17	0.006922474	2.386241e-09	Chr4:2934916:2937841:+	2	1440	undefined	RES4-24
NR2F1-AS1:4	4.11635767999569	0.917751657051329	-2.32449677665272	0.227934187160256	-2.13331076858351	0.0200988841245979	0.784926416670246	Down	0.3410474	5.598228e-05	0.3176302	2.037952e-06	0.006959612	1.138605e-08	0.0244403	1.680265e-05	3.222078e-09	0.0001318181	0.016829	5.256498e-06	1.600622e-05	8.084263e-06	0.0004442275	9.614456e-17	Chr5:93409356:93581320:-	6	2697	intergenic	FLJ42709;NR2F1-AS1
NUTM2A-AS1:24	60.0444871071448	0.734907008043821	-7.23520940997301	0.0250819599910281	-5.31720610005376	4.64811365052082e-13	2.31494652250539e-09	Down	0.4761709	0.02185917	1.205799	0.003656545	1.39946	0.0003490311	0.7415687	0.5854191	5.363605e-07	3.499623e-06	0.00455822	6.135747e-05	0.09833051	2.763562e-05	5.360876e-05	0.0001500076	Chr10:87240094:87245976:-	1	5883	intergenic
NUTM2A-AS1:6	43.582095383925	0.362826837431286	3.63135971023483	2.49243306168729	1.31755475923989	0.000281931901637044	0.0866749162292059	Up	0.3055588	0.3497047	0.5565334	0.2502721	0.4035849	1.809995	0.2653	0.6480522	2.32013	1.238141	2.788634	0.7092924	1.57786	1.303904	0.6118127	2.079976	Chr10:87205834:87342558:-	5	1328	antisense
OLMALINC:29	5.94241980734192	0.851968242017851	-2.31767420321857	0.254443136971324	-1.97458481648625	0.020467034044748	0.789006053140827	Down	0.4514784	0.2579665	5.31625e-29	0.0017076	0.0393783	0.2208954	0.001760213	0.3254363	0.01958655	0.005206344	1.468915e-28	0.0166385	0.04061945	2.691586e-05	0.0154892	0.01914995	Chr10:100373544:100413604:+	5	1872	undefined	ENSG00000235823.2;OLMALINC
OLMALINC:3	5.32238465617919	0.687384876555587	2.75372912782703	3.71373727468438	1.89287175659891	0.00589205108775286	0.471780888061806	Up	0.01524645	0.06456949	0.01656012	0.03650098	2.195607e-28	0.01944758	0.01334793	2.083332e-28	0.1088143	0.1052275	0.01655172	0.1353658	0.2118723	0.1384374	0.03989035	0.1200421	Chr10:100363605:100373358:+	2	2551	sense-overlapping	bA34D15.5;FLJ12974;HI-LNC80
OSER1-AS1:3	3.93602990232416	0.735087858499767	-2.02713900450278	0.355981637550549	-1.4901252697013	0.0426481989283389	0.923500391055213	Down	0.1293416	0.1159075	0.00270704	0.4615782	0.06293425	0.1102746	2.127715e-16	0.1083475	0.02560049	0.03103729	0.01003267	0.1028078	0.09226364	0.03736501	2.601477e-05	0.0001690331	Chr20:44210960:44226001:+	2	1299	intergenic
OSGEPL1-AS1:2	6.00456379045914	0.631512588144513	-2.14343607582049	0.391312509498015	-1.35360686376372	0.0320780988956848	0.876606764452969	Down	0.5475332	0.3595918	0.07708213	0.1513505	0.3597206	0.6307432	0.05372495	3.436735e-05	0.1437343	0.1791634	1.466938e-05	0.05071594	0.1761876	0.5086502	2.64226e-90	1.770473e-06	Chr2:189762780:189765556:+	2	915	antisense	;OSGEPL1-AS1
PABPC5-AS1:2	1.19219143080013	0.919506433456606	-2.65539462849131	0.184072696882468	-2.44165244426387	0.00792156775892949		Down	0.165796	0.2701944	0.1914134	0	0.04503755	0.143166	0.3104076	0.07053028	0	0	0	0	0	0	0	0.03680683	ChrX:91414903:91434999:-	4	401	antisense	OTTHUMG00000021960;PABPC5-AS1
PACERR:1	2.89101872422947	0.865817466409989	2.11117599721918	3.55018216442089	1.82789305305789	0.0347571871409353	0.895856038176055	Up	0.04562828	0.03924038	7.437909e-30	2.916266e-30	0	0.1097857	4.76778e-22	2.062572e-06	0	0.0234567	0.03516955	0.1704459	0.03229537	0.5650143	0.3246867	0.3074662	Chr1:186680622:186681446:+	1	825	intergenic	ENSG00000273129.1;RP5-973M2.2;PACERR;PACER;PTGS2-AS1
PAN3-AS1:7	9.24838482652106	0.81438973072494	2.15210837287581	3.3697812889076	1.75265495827722	0.0313888198549172	0.876451269194974	Up	2.303845e-05	0.0005438563	0.02874697	0.00157179	1.287427	2.19588e-05	0.09961065	9.503423e-13	0.3837593	0.2196694	0.04394611	5.706948e-07	0.952338	0.103819	0.1896135	0.6950186	Chr13:28136843:28138115:-	1	1273	undefined
PAX8-AS1:29	14.7287126373775	0.860556846102492	-2.20837109439357	0.267863727050395	-1.90042886401524	0.0272184150768127	0.853946356587982	Down	0.06602512	0.1146544	5.36886e-06	0.6474695	0.1484328	0.012835	4.081003e-19	0.5242688	5.524509e-19	0.005261677	1.089147e-05	0.836279	2.167489e-10	0.009876602	3.413866e-17	0.0002342153	Chr2:113249036:113267009:+	6	2394	antisense
PAXBP1-AS1:2	9.33305465585327	0.770590017654812	2.52072783301966	3.84357202994489	1.9424477053496	0.0117112395732467	0.659688148354279	Up	0.03683052	5.068759e-05	1.560493e-06	5.70962e-05	0.01733234	0.1532715	0.0005827152	0.01047189	0.08977714	0.2048401	0.2805264	3.182258e-06	0.1390157	0.4526852	0.0002408164	0.01995996	Chr21:32728114:32743122:+	4	3548	antisense	;PAXBP1-AS1
PCAT19:6	34.5139724564187	0.564701321493166	-2.32038484636045	0.40323020334843	-1.31032438911246	0.0203200679037846	0.788735568757631	Down	3.23943	0.3184182	1.082226	0.5069765	2.819383	4.521641	1.827758e-29	0.4982318	0.7337252	1.935707	0.3988106	0.08680643	2.951064	0.4515994	1.866927e-30	0.2196684	Chr19:41478543:41500635:-	3	920	intergenic	LINC01190
PCBP1-AS1:102	7.7172774731964	0.873596121627776	2.06323117518471	3.48807425443686	1.80243075266288	0.039090669521341	0.913166840919731	Up	0.0002167579	0.08359983	0.0006882945	4.741529e-09	1.001282e-14	0.0003795037	0.04300645	3.069246e-12	0.02839894	0.06083063	1.172202e-09	0.6788059	0.3494234	0.09207429	0.07021443	5.377339e-08	Chr2:70029998:70086267:-	5	2451	intergenic	ENSG00000179818.6;PCBP1-AS1;OTTHUMG00000153728.3;ENSG00000179818.9;ENSG00000179818.13;
PCBP1-AS1:206	4.46389767884209	0.715374102658668	-3.46868761101092	0.179069397778561	-2.48140928713017	0.000523007210657151	0.135665891247754	Down	0.2528475	0.2530401	0.1339642	0.2345578	0.4034303	0.877918	6.089877e-26	0.05129493	1.062321e-21	0.05464053	0.07097464	6.403232e-21	0.07057269	0.1161477	2.450577e-21	1.607022e-06	Chr2:69963289:69971282:-	3	851	intergenic	ENSG00000179818.13;PCBP1-AS1;
PCBP1-AS1:252	20.9880931617369	0.777020648501657	-2.17737306352535	0.309526786312048	-1.69186382985051	0.0294527437790433	0.862861441865572	Down	0.2291513	0.1210204	0.3838239	0.240516	0.2734377	0.7292411	0.2022719	0.141205	0.0001357378	4.24198e-11	0.5580453	8.103064e-07	0.0001705138	0.1551229	0.1565202	0.3989487	Chr2:70048648:70086946:-	6	2860	undefined
PCBP1-AS1:282	9.10091289030117	0.812883727345087	3.52832299973346	7.30111270894792	2.86811635130073	0.000418201522337491	0.117011846171328	Up	0.0002174855	0.07183612	0.0006138018	3.642075e-09	1.061714e-14	0.003213807	0.05322852	9.39336e-07	0.2486653	0.415221	1.191174e-09	0.289192	0.1639972	0.3045186	0.07267523	0.0752434	Chr2:70029998:70086273:-	5	2457	undefined
PCF11-AS1:13	24.4972967039056	0.631824652860259	2.04710701088042	2.45107168172579	1.29341267651733	0.0406475787674163	0.921863393867214	Up	0.6857228	0.01430859	0.9199356	0.4401987	0.02919656	0.5855393	0.006355484	0.06664603	1.085451	0.1519231	0.5716933	0.3299942	1.145459	1.42673	0.4416526	0.4427509	Chr11:83185521:83187036:-	1	1516	antisense	ENSG00000269939.1;RP11-727A23.11;ENST00000602322.1;PCF11-AS1
PLCE1-AS1:9	4.67206162983124	0.779308787012869	1.97213502604192	2.90170761226403	1.53690215497032	0.048594194445355	0.954947252113339	Up	0.006734654	0.002603094	8.261161e-10	6.416861e-05	0.0001766007	0.03877398	0.01651206	8.32177e-23	0.02810593	0.003019909	0.0587547	7.388624e-31	0.01809371	0.03047787	0.04565334	0.01814511	Chr10:94271681:94287047:-	4	8994	undefined
POT1-AS1:9	1.41727631459651	0.919656289527774	2.37449185600168	4.54322378503836	2.18371636980442	0.01757312387188		Up	0	0	0	0	0.000179502	0.001003282	0	0	0.1641778	6.9864e-13	0.0561385	0.07220509	0.1944676	0.2687197	0	0.5375194	Chr7:124993008:125102050:+	6	663	intergenic	ENSG00000224897;RP11-3B12.1;ENSG00000224897.2;OTTHUMG00000157170.1;POT1-AS1;ENSG00000224897.6;
PROX1-AS1:71	6.17260764046127	0.856627791079889	2.74095923376061	5.09111570491096	2.34798185385637	0.00612601076159356	0.481230031499063	Up	1.084006e-31	1.057614e-18	2.183306e-47	0.1225916	4.200117e-05	2.276162e-28	0.0006091904	0.1755216	0.1773652	0.7198695	0.0710081	0.4441225	0.2624113	0.5455102	0.938873	0.04947795	Chr1:213965107:213987714:-	3	724	undefined
PRRT3-AS1:4	11.1164070304506	0.503987920675232	-2.08390833941679	0.482879582637293	-1.05026463086044	0.0371685056416336	0.909744282330686	Down	0.1088412	0.03157653	0.05290072	0.02970466	0.02678841	0.0497773	0.06165137	0.05287141	0.09549919	1.901525e-08	0.06659817	0.01116849	0.0252332	0.02173623	0.01107278	0.07120435	Chr3:9947359:9962636:+	5	7687	undefined
PSMG3-AS1:28	7.2254550473282	0.840602614778974	-2.09574670850961	0.294902475282008	-1.76169016308761	0.036104666022927	0.897602794838695	Down	0.2051767	0.3017156	0.5605721	0.1292251	1.569168	0.04376682	0.7460486	0.4002052	0.1838651	0.01564429	0.003649613	2.122015e-20	0.8266446	1.025769	1.154803e-13	2.143554e-26	Chr7:1570142:1583231:+	5	577	undefined	KIAA1908
PTPRG-AS1:10	3.89920153156271	0.881974888818035	-2.06906824968882	0.282267270604384	-1.82486623947623	0.0385396826509088	0.909744282330686	Down	0.2835484	0.4273876	4.714366e-13	4.822732e-23	0.1511906	2.49406e-09	0.6285099	0.3088423	4.360903e-14	8.244875e-29	0.01369675	0.00107871	3.115216e-05	5.101822e-11	0.09748251	0.3968491	Chr3:62263875:62318892:-	6	733	antisense	ENSG00000241472;RP11-204J18.3;ENSG00000241472.1;OTTHUMG00000158657.1;ENSG00000241472.2;PTPRG-AS1;ENSG00000241472.6;
RAD51-AS1:9	4.04079363671291	0.70702746076675	-2.08531355150993	0.359889534502134	-1.47437394522656	0.037040848121767	0.909744282330686	Down	0.01941756	0.03417525	0.00247721	0.01815952	0.03819269	0.006282392	0.003887251	0.02147389	0.002150441	0.005439005	0.0004025379	0.009371152	0.003528954	0.004191179	0.01335156	0.005736792	Chr15:40686154:40695096:-	1	8943	undefined	TODRA
RASSF8-AS1:48	4.7946440497918	0.719900929856325	2.30487250291558	3.15858819921731	1.6592798580492	0.0211737150130969	0.797682074517609	Up	0.04036543	1.323836e-14	2.96297e-31	4.681691e-05	0.006330262	0.06328854	0.003031886	0.02338143	0.08147628	0.005127661	0.0007664343	0.03301602	0.03812339	0.1944027	0.03213516	0.08925328	Chr12:25951863:25958118:-	4	4292	undefined
RASSF8-AS1:9	4.49813320095946	0.833926365781581	2.68103930386993	4.71020340760437	2.23578936319383	0.00733938950935719	0.53428836009578	Up	3.351947e-15	4.389592e-06	0.0001146989	3.810172e-12	0.07088549	0.02076042	7.517381e-07	3.93374e-09	0.02371071	0.05613235	0.01224459	0.01385254	0.05445378	0.09697286	0.01835017	0.05608458	Chr12:25944844:25958563:-	4	5553	intergenic
RBM15-AS1:9	23.7842223302123	0.461180648589688	-2.64837235613954	0.428872857612631	-1.22137808091143	0.00808803859830292	0.561026008843842	Down	0.0372222	0.04678728	0.02291138	0.019022	0.1063975	0.02660217	0.02721202	0.05026192	0.02732272	0.03231801	0.03788579	0.001421301	0.06132869	0.004917486	0.01748824	0.01113677	Chr1:110294920:110339156:-	5	20855	undefined
RNASEH1-AS1:3	20.8921784881041	0.67126421101919	-2.4257814907191	0.323460107845511	-1.62834029847251	0.0152754643996976	0.723174172017624	Down	0.7698924	1.193193	0.6608348	1.146384	0.4362073	0.5939944	0.3042057	0.7577268	0.9877739	0.2638833	0.001803056	0.6226144	0.001071367	0.3118212	0.3185564	0.06895853	Chr2:3558387:3561750:+	2	1046	antisense	;LOC100506054;RNASEH1-AS1
RNASEH2B-AS1:7	2.66239133718075	0.857888172614028	-2.38658173172022	0.241916279004893	-2.04742024061948	0.0170058268469164	0.748279877245225	Down	0.1442527	0.1177848	0.3009529	0.3713889	0.6450524	0.1836925	0.1242515	0.1104547	0	0.12287	0	0	0.6093537	0	0	0	Chr13:50907817:50910562:-	2	465	antisense	ENSG00000233672.6;RNASEH2B-AS1;
RNF139-AS1:13	3.78168944590207	0.767993557536378	-2.10059932824042	0.326861927589556	-1.61324675105389	0.0356761530696824	0.896766330436287	Down	0.004826568	0.01455469	0.0005614434	0.002979343	0.016466	0.006095108	0.009463562	0.02367824	0.006167744	0.0001784805	0.0003521419	0.000210265	0.01941536	0.001481726	0.0006038928	0.01098268	Chr8:124452956:124474564:-	3	15139	undefined
RNF144A-AS1:4	7.2450969857749	0.754013381667086	-3.42540190673002	0.166916806002549	-2.58279887526239	0.000613890567705144	0.146991374201861	Down	0.1110458	0.1255622	0.04153333	0.14127	0.03194579	0.08284222	0.06751506	0.2837714	0.003262484	6.385916e-21	0.0598711	0.03556509	0.002145372	0.02390216	3.15604e-12	0.01399312	Chr2:6914552:6918682:-	2	2954	antisense	ENSG00000228203;AC017076.4;ENSG00000228203.1;OTTHUMG00000151701.2;ENSG00000228203.2;RNF144A-AS1;ENSG00000228203.6;
RRS1-AS1:10	5.5632538019578	0.854049183251803	2.16056030059718	3.59308922185606	1.84522476009129	0.030729320857555	0.87065309729093	Up	0.1118652	0.0004578178	0.0008482485	0.002040732	4.75258e-17	0.03587813	0.0001917608	1.685869e-14	0.2036557	0.1259903	0.002525988	0.03629224	0.09039869	0.06587507	0.00182514	0.0106618	Chr8:66419589:66428977:-	3	4366	undefined
SAPCD1-AS1:4	6.04938030204626	0.758087832759836	-2.02422994808222	0.345188404005018	-1.5345440943492	0.0429464975277806	0.926736292406232	Down	0.1586056	0.0002414177	0.1769045	0.0240987	0.03442946	0.03926763	0.02272761	0.1520792	0.008919234	0.008166184	0.06384753	5.438587e-05	0.02877858	1.161778e-11	0.07538756	0.009179763	Chr6:3104423:3118597:-	4	3369	undefined
SATB2-AS1:15	276.688983305061	0.452662590951517	-3.67161952893475	0.315999721285105	-1.66200480895579	0.000241018308650933	0.0769466400259683	Down	2.09478	2.092519	4.670155	3.333184	2.201072	0.07357578	0.6925291	3.626087	4.276027	0.7824781	2.304791	1.268856	1.058947	1.725553e-07	0.04983702	1.093825	Chr2:199458644:199462829:+	1	4186	undefined
SATB2-AS1:16	120.905332248698	0.671405679739445	-2.90331004221901	0.258942045827894	-1.94929885239041	0.00369240893404307	0.382250973527258	Down	3.067051	0.9972596	0.06432966	3.593566	0.7474934	0.01815452	0.3318779	0.1609381	4.417752	0.2932322	1.047852e-05	2.890202	0.01093792	0.005572812	0.01964742	0.0005491243	Chr2:199468098:199472756:+	2	3314	undefined
SERTAD4-AS1:12	4.44262405816325	0.886493238787633	-2.00038425139768	0.292533324416806	-1.77332711384131	0.0454587876280448	0.938728514377039	Down	4.722201e-05	0.1624711	7.394517e-16	2.436227e-15	0.6672561	1.349878	0.8505809	4.406576e-12	2.059161e-13	1.688491e-29	0	1.587142e-07	0.3061463	0.2691938	2.397326e-25	2.021004e-27	Chr1:210231456:210233883:-	3	654	undefined
SERTAD4-AS1:3	16.407112970646	0.747250836202449	-5.43921263464974	0.0597691075130941	-4.06445618952495	5.35165528285396e-08	7.40371776964608e-05	Down	3.958833	0.05773741	0.7967469	1.979534	1.711356	0.5461277	0.3264657	0.809697	2.861686e-11	1.582241e-29	0	1.169241e-07	0.004157233	0.1107875	0.03549565	0.1004669	Chr1:210231456:210234044:-	2	726	antisense	ENSG00000203706.4;SERTAD4-AS1;ENSG00000203706.8;
SERTAD4-AS1:9	9.47799615477734	0.793066315538822	-3.09955846409576	0.181979089301183	-2.45815541091759	0.00193809323738174	0.292358063062583	Down	0.9038706	0.1308327	0.06625197	0.08600643	0.5894447	0.2982456	0.2729341	0.0851841	1.993583e-13	4.284209e-10	0.07168246	8.21467e-09	0.1062986	0.3778841	4.133744e-26	4.726365e-05	Chr1:210231455:210234157:-	3	1604	undefined
SGMS1-AS1:8	40.0508608704838	0.780181372930743	-2.2296437664141	0.299467939732471	-1.73952653482742	0.0257711018515714	0.838584356703218	Down	0.1253349	0.09998855	0.2864044	0.08327073	0.001895184	0.002671862	0.03760247	0.0796232	0.0854321	0.03820174	0.006863933	0.00166036	0.001510683	0.2648845	0.001433485	0.0007692609	Chr10:50622459:50641503:+	5	15751	undefined
SH3RF3-AS1:2	21.5773915924802	0.531892934651306	-2.73433760073162	0.364913176136083	-1.45437485078055	0.00625059204529629	0.483874852424795	Down	0.5800305	0.07978885	0.1307142	0.5821021	1.126944	0.5710874	0.5715539	0.9287803	0.09576069	0.1714205	0.2055546	0.05863088	0.8080089	0.2463112	0.1317896	0.09546624	Chr2:109127327:109128930:-	1	1604	intergenic	ENSG00000259863.1;AC133109.1;OTTHUMG00000153437.1;SH3RF3-AS1;
SLC12A9-AS1:3	2.72622332704814	0.890159755760988	2.14808063890213	3.763656432587	1.91213493688003	0.0317073499980622	0.876606764452969	Up	3.554742e-08	0.01855309	1.041108e-07	0.03989484	0.0004628122	2.699259e-13	1.679773e-19	1.340503e-13	0.1923431	0.05078153	0.5858363	0.0576433	4.460546e-05	0.03574409	2.759698e-11	0.05943613	Chr7:100829313:100852637:-	3	1396	undefined
SMIM2-AS1:21	4.48924373009681	0.864225675688491	1.97512922662424	3.26471576081677	1.70695739045142	0.0482534848795044	0.954947252113339	Up	0.001404088	0.08145394	0.009603947	0.02537488	6.394972e-11	0.05548032	0.004990481	1.115324e-05	0.04903287	0.03226164	0.5327285	0.03590041	0.2497925	0.09634698	0.5563036	6.045532e-15	Chr13:44142328:44154079:+	5	1196	undefined	SMIM2-AS1
SNAP25-AS1:15	7.5419720333749	0.89622015911045	3.48878678924847	8.73447537037229	3.1267210513627	0.0004852180064578	0.127188408387496	Up	0.00185162	5.748184e-20	2.4009e-15	7.071744e-33	4.884288e-09	0.001234674	2.747234e-10	1.873111e-31	0.0148708	0.01140116	1.174069e-13	0.006510619	0.1323795	0.6027551	9.382619e-35	0.01655109	Chr20:10021925:10219501:-	4	5336	undefined
SND1-IT1:5	20.0378676010518	0.677045596073606	2.28552271598285	2.9229053039474	1.54740308958238	0.0222821960049824	0.810932882537772	Up	0.0003779751	1.714536e-05	0.2729468	2.622235e-17	0.05458325	0.5050423	0.196988	0.2166673	0.2441792	0.08890049	0.3149814	0.1484162	0.372515	0.6003372	0.2043113	1.098418	Chr7:127997597:128000077:+	1	2481	intronic	ENSG00000279078.1;SND1-IT1;NAG8;NSG-X
SNHG10:1	34.2476526443788	0.608920811695604	2.10787702118277	2.43433916624656	1.28353018669312	0.0350416283462939	0.895900029855657	Up	0.145912	0.1793889	0.350089	0.2560861	0.3367248	3.091554e-14	0.1172666	0.004836708	0.2990448	0.4300565	0.8200936	0.229604	0.4986728	0.6927985	0.4477108	0.2823131	Chr14:95530253:95534983:-	2	3200	antisense	FLJ40557;NCRNA00063;LINC00063
SNHG11:3	69.9705293444822	0.43560628830722	-2.41233886053223	0.482690394553089	-1.05082997717571	0.0158505422392143	0.729593720593188	Down	1.714944	1.338398	7.977718	4.506219	2.075527	0.5603328	0.9200658	0.6116137	1.398259	1.254259	1.713263	0.8840332	1.870438	1.093466	0.2968915	0.2837557	Chr20:38446654:38450921:+	5	1087	intergenic	LINC00101;SNHG11
SNHG11:38	38.8587566498709	0.498220854674495	-2.40105190702292	0.436406914960439	-1.19625413323479	0.0163480173518302	0.73883544118925	Down	0.9438779	0.9196014	0.3322041	1.73223	0.7894149	8.449545e-18	0.7703933	1.193204	0.3742612	0.5794738	0.5844916	1.19096	0.2471589	0.007166337	0.3368794	0.1141616	Chr20:38446672:38450922:+	4	1597	undefined	LINC00101
SNHG12:24	6.32565998183787	0.767337967116734	-2.61339016276567	0.24907402913713	-2.00535349477948	0.00896488943673471	0.582881662541953	Down	0.06930752	0.2812892	5.621863e-23	1.059268	0.1354639	1.012828e-21	0.5530515	0.2920566	6.196577e-23	3.336787e-15	4.175855e-08	0.5634978	1.958801e-23	8.511549e-07	0.1320311	0.07110476	Chr1:28578541:28581872:-	5	770	undefined	PNAS-123;LINC00100;ASLNC04080
SNHG15:24	20.2132307557243	0.879652121136042	2.16092870350576	3.73437166004973	1.9008655176626	0.0307008472540282	0.87065309729093	Up	3.648857	0.0002411874	4.722487e-05	1.130266e-12	1.886251e-11	4.630728e-06	9.385853e-07	0.0007107764	6.16383	0.8719879	4.205249	5.110783e-10	6.162606e-10	3.203005e-10	0.07055264	0.02362787	Chr7:44985462:44986653:-	2	765	undefined	FLJ38860;MYO1GUT;Linc-Myo1g
SNHG16:40	23.7852892721136	0.620511448554807	-2.5758453143066	0.330256415587609	-1.5983415072335	0.00999953698666374	0.612314269301455	Down	8.042537e-06	0.06118544	0.7983348	0.6592171	0.381715	0.02279559	1.218836	0.4048582	0.001833724	0.01455565	0.3185353	0.4769318	0.0002658062	0.01851136	0.5307012	0.0991667	Chr17:76557795:76565279:+	5	1944	undefined	ncRAN;Nbla12061;Nbla10727
SNHG17:11	55.6852796495898	0.511784452782438	2.36418227507803	2.31329897075557	1.20995173192875	0.0180699196057666	0.76755122064451	Up	2.524312	0.5017208	6.360879	0.6982184	1.079265	0.4136819	0.3613085	0.2190272	3.372958	2.436198	2.598733	1.927494	6.513751	0.8577952	0.768744	7.535843	Chr20:38430780:38435334:-	3	764	intergenic	ENSG00000196756.11;SNHG17;
SNHG17:12	49.5940370910647	0.688369910242297	-2.63541592903431	0.284373507491911	-1.81414102652047	0.00840342399938872	0.570161203774947	Down	3.247253	1.144079	3.816676	1.605181	0.2579209	0.1868442	1.546119	2.595175	0.9179109	3.466513e-13	3.675372	2.627849	0.2217652	2.51285e-05	0.007905179	0.7430325	Chr20:38420588:38435333:-	7	973	intergenic	ENSG00000196756;RP4-564F22.2;ENSG00000196756.5;OTTHUMG00000032442.1;ENSG00000196756.7;SNHG17;ENSG00000196756.11;
SNHG5:18	16.4495898180103	0.660626870349747	-2.03158630833607	0.394440472420535	-1.34212050472146	0.0421955539377924	0.923500391055213	Down	0.9947416	0.03917468	3.479311	1.122612	9.100629e-19	1.352729	0.005022691	0.8870158	0.242692	5.77569e-20	0.2799432	0.4262133	2.556852e-22	0.4151408	4.516673e-12	3.464378	Chr6:85677084:85678436:-	5	631	intergenic	ENSG00000203875.10;SNHG5;MGC16362;bA33E24.2;U50HG;NCRNA00044;LINC00044
SNHG5:19	1.41682997005845	0.905832536089421	-2.07378225057159	0.271966444179347	-1.87849943533249	0.0380995383271575		Down	0.2728429	0.02094686	0.02436927	0.04413547	0.3099798	0.0875793	0.150811	2.799476e-27	1.822945e-12	6.471738e-20	2.221664e-20	6.397304e-20	0.0004959271	6.855186e-18	0.04058397	0.0255822	Chr6:85665772:85678431:-	2	672	intergenic	ENSG00000203875.10;SNHG5;MGC16362;bA33E24.2;U50HG;NCRNA00044;LINC00044
SNHG5:21	15.2837792376256	0.720154144478646	-2.20874475521162	0.332024892102293	-1.59063668956112	0.0271923995616094	0.853946356587982	Down	1.339643	0.3617761	1.914453	0.2597837	2.218629e-16	0.04909273	0.2062924	2.041872	0.4262296	4.994978e-19	4.935172	7.709527e-05	1.17504e-10	0.08809178	4.907294e-15	0.5895772	Chr6:85677105:85678413:-	5	598	intergenic	ENSG00000203875.10;SNHG5;MGC16362;bA33E24.2;U50HG;NCRNA00044;LINC00044
SNHG8:3	170.449544677009	0.348245986854017	-4.71271267559703	0.320593420694269	-1.64118327647272	2.44440746826118e-06	0.00179487687176952	Down	26.74255	22.26371	15.40816	3.208097	15.70682	0.006211597	46.46498	46.61563	7.581311	7.661544	7.537848	2.649358	9.318116	0.0001274053	9.764629	11.04103	Chr4:118278724:118279824:+	3	313	intergenic	NCRNA00060;LINC00060
SOS1-IT1:3	7.43316707517025	0.73249114014636	-2.944026577447	0.224303900869173	-2.15647338433534	0.0032397217735147	0.363403385603888	Down	0.8419464	0.247419	1.310101	0.2110188	0.5553627	0.3251968	0.4556602	0.06981246	2.146719e-29	0.0841436	0.2036897	0.3794396	0.482893	1.42794e-28	4.846911e-23	0	Chr2:38992824:38993836:-	2	664	intronic	ENSG00000229692.3;SOS1-IT1;
SPATA3-AS1:8	3.71664818593462	0.683525672752098	-2.02201477657893	0.383660192945714	-1.3820990104758	0.0431748253335213	0.927528669440544	Down	0.05056451	0.02294451	0.05799017	0.03271198	0.02712595	0	0.01397215	0.1290761	0.02048653	0.01224632	0.012104	0.01044137	0.01027018	0.01305483	0.003934298	0.02990074	Chr2:230984368:230996032:-	6	3509	bidirectional	;SPATA3-AS1
SPATA3-AS1:9	3.71664818593462	0.683525672752098	-2.02201477657893	0.383660192945714	-1.3820990104758	0.0431748253335213	0.927528669440544	Down	0.05067491	0.02296988	0.05805289	0.0327277	0.02708186	0	0.01398358	0.1294901	0.0205499	0.01224974	0.01210553	0.01044566	0.01026636	0.01304988	0.003933667	0.02992018	Chr2:230984368:230996031:-	6	3508	bidirectional	ENSG00000238062;AC105344.2;ENSG00000238062.1;OTTHUMG00000154076.1;SPATA3-AS1;ENSG00000238062.5;
SRP14-AS1:21	11.440188166961	0.79227574374234	-3.26522643282964	0.166436100723299	-2.58695970055725	0.00109376602241283	0.216166361032733	Down	0.01688977	8.458293e-10	0.1075156	0.07306021	0.1520885	0.1717341	0.02739775	0.03016731	0.007139545	4.114573e-14	0.1470923	1.820231e-05	5.75815e-05	0.01001505	1.020501e-05	1.369125e-06	Chr15:40059365:40067618:+	2	7635	intergenic	XLOC_011219;linc-BUB1B;
SVIL-AS1:5	12.2754736512968	0.682605721223568	-2.74646733563747	0.272673364083239	-1.87475431645979	0.00602408844092626	0.476228096368082	Down	0.1164466	0.06557691	0.1104298	0.4260699	0.1768833	0.24465	0.0276261	0.1264042	0.01777276	0.01546187	0.01052152	0.05393514	0.1698608	0.01746517	0.1891141	2.283904e-11	Chr10:29409534:29485707:+	3	3056	antisense	;RP11-534G20.3;SVIL-AS1
TCL6:10	20.5037710416752	0.774267552447914	-2.12706916216379	0.319321005887929	-1.64692063407599	0.033414337075038	0.885956432228394	Down	0.2024801	0.0002848684	0.1455187	0.2232804	0.1329554	0.2086527	1.561316	0.114818	8.460967e-11	0.1122644	0.09498548	1.225281e-05	0.1906856	0.04404577	0.02862003	0.04587185	Chr14:95662486:95665493:+	1	3008	intergenic	TCL6e1;TNG2;TNG1
TCL6:6	7.04683869228484	0.888447003612632	-2.97879951733585	0.159706451093597	-2.64650550553979	0.00289380050212825	0.344791483751186	Down	0	0.01630435	0	1.345023e-30	0.08736734	0.06085207	0.7384251	0	0	1.644235e-50	0	0	7.272558e-31	7.970776e-30	0.02748608	0	Chr14:95651178:95673452:+	8	3307	intergenic	ENSG00000187621;TCL6;ENSG00000187621.10;OTTHUMG00000149979.2;ENSG00000187621.14;TCL6e1;TNG2;TNG1
TCONS_00008296	197.985596772567	0.477650464482026	-2.10188817243991	0.498626733193015	-1.0039678618552	0.0355630728629624	0.896766330436287	Down	46.67447	5.533916	55.55649	34.51127	10.7623	4.571625e-16	0.3443198	2.085307e-28	30.55441	8.04962	29.44091	25.98493	2.946356	8.197511e-27	1.002038e-16	8.474858e-23	Chr1:144551595:144560814:-	2	363	intergenic		XLOC_005920
TCONS_00009917	989.28218691031	0.680507970697281	2.03877145281101	2.61606833088041	1.38740022406797	0.0414728426810169	0.923500391055213	Up	0.005695305	9.435809e-05	26.21941	21.82863	2.656486	0.1494888	1.637609	107.1068	0.00210206	0.5614746	85.13067	87.97799	3.166852	8.075522	22.84845	42.49597	Chr1:206870649:206984677:-	3	1034	sense-overlapping		XLOC_006921	NM_002644.3
TCONS_00011244	41.2903362991251	0.621106887988993	2.63015050251261	3.10287288109824	1.63360459355829	0.00853470751171182	0.573062066927609	Up	0.8184344	2.799695	0	0.8540914	5.327517	12.78909	0.8048298	0.7154199	8.150396	2.35983	5.681664	9.749957	13.85024	3.307105	6.391902	6.089542	Chr10:28528443:28592095:+	2	268	sense-overlapping		XLOC_007906	NM_100264.2
TCONS_00023351	18.1684829582796	0.859253044646426	2.03111605154713	3.35251236063389	1.7452426513221	0.0422432235327795	0.923500391055213	Up	0.06075943	0	0	0	0	0	0.1007096	0.1457595	0.1789354	0.05393783	0.1585925	2.076994	0	4.312319	0.0542388	0.06779862	Chr12:74847434:74862475:+	3	1191	intergenic		XLOC_016466
TCONS_00032571	18.0034250720632	0.599876012801405	-2.1326207119548	0.411993074246076	-1.27930800950514	0.0329558528571857	0.883261175017105	Down	0.7031247	0	2.672013	0.6490088	0.2316038	0.2011209	0.1829552	0.03079244	0.145976	0.03243946	0.8887546	0.5586404	0.2482741	0	0.03459271	0	Chr14:22167925:22191353:-	2	1230	intergenic		XLOC_023178
TCONS_00038259	8.5550992778842	0.80501807280037	2.19380313816973	3.40121728400852	1.7660511743928	0.0282495651299677	0.857206673755387	Up	0	0	0	0	1.65645	2.079578	0.7088464	0	0.7131898	0.6608176	4.260993	0	1.854887	0.8110284	3.425743	1.47496	Chr15:100581991:100583213:-	2	245	intronic		XLOC_027239	XM_017022400.1
TCONS_00041414	20.7162581336424	0.597568795990824	2.45900043003261	2.76910915914904	1.46942192631551	0.0139324450911113	0.695809800909141	Up	2.50343	0.3659294	1.183506	0.4198986	0	2.743279	0.4055966	0.1908638	4.382887	1.282556	3.234133	3.417759	3.844332	1.048538	0.5941331	4.618792	Chr16:29600344:29600946:-	2	369	intergenic		XLOC_029155
TCONS_00044560	5.49767789473224	0.859023601318173	-2.26200635314593	0.260054004037565	-1.943116843684	0.0236970107782228	0.830637545242345	Down	0.01642734	0	0.008888929	0.04120921	0.008119641	0	0.4296429	0.01408897	0	0.007499374	0	0	0	0	0.06681395	0	Chr17:73955296:73962007:+	2	3861	intergenic		XLOC_031333
TCONS_00049885	3.44363917886144	0.907482735136671	2.40821421504791	4.54856926559022	2.18541282266669	0.0160307717167537	0.736528186883025	Up	0	0	0	0	0.4633154	0	0	0	1.91885	0	0	0.4260623	2.240818	0	1.254827	0.9275568	Chr19:765198:765541:+	2	268	intergenic		XLOC_034935
TCONS_00054255	109.204314430698	0.709838776587471	-2.02798922441599	0.368683462472871	-1.43954538999202	0.0425613477848042	0.923500391055213	Down	4.140208	9.060596	1.777304	8.818578	3.043968	5.095328	7.754994	1.879398	2.798589	0.1472092	4.2294	2.388646	4.226932	0.03794433	7.492696	0.001504459	Chr19:49906826:49946122:-	2	741	sense-overlapping		XLOC_037573	NM_001258018.1
TCONS_00061841	16.4980926219657	0.763119059878729	2.20626801586013	3.21238581459063	1.68364517410369	0.0273652394408967	0.853946356587982	Up	1.195298	0	0	0	0	6.761988	3.118931	0.878014	6.349877	1.098019	4.051631	1.019286	2.605567	1.226822	2.077452	4.538335	Chr2:127783370:127806238:-	2	258	intronic		XLOC_043033	NM_018383.4
TCONS_00066862	16.061346022996	0.726892408320828	-3.05489165741627	0.214555448944472	-2.22057755401852	0.00225141837097089	0.31348378394508	Down	1.010264	0.3828041	0.1568476	0.9636151	2.501102	2.489007e-07	0.5513761	0.01822461	0.0319167	0.05845897	5.102154e-06	0.1736399	0.4764803	3.564828e-22	0.02568928	0.7151141	Chr20:62662868:62666916:-	2	1089	antisense		XLOC_046693	NM_016354.3
TCONS_00067187	129.556430061365	0.521871133501169	2.99349677771393	2.95307819131937	1.56221955651766	0.00275800421018871	0.336873217448869	Up	0.4517342	0.1219693	1.450974	1.834513	2.902391	0.3589832	5.318261	4.163443	2.772156	1.209668	12.79119	5.249966	12.6437	0	6.557314	64.40558	Chr21:13097472:13098153:+	2	598	intergenic		XLOC_046818
TCONS_00067919	16.8665615464276	0.783866791061373	2.48620419559759	3.86067445017105	1.9488529047264	0.0129113857839624	0.679334536496488	Up	1.359297	3.514288	1.347273e-13	4.787715e-13	0.9459811	2.982529e-10	0.2291514	8.260633e-17	6.666628	0.2410328	2.261585	0.4834782	1.470122	1.354764	3.815193	1.41153	Chr21:8401285:8402410:-	2	335	intergenic		XLOC_047318
TCONS_00068845	25.8760161590489	0.711959846295139	-1.97194135865284	0.377894894733832	-1.4039430666095	0.0486163012073459	0.954947252113339	Down	0.6907328	0.3643647	0.2326393	6.475492	0.06129436	7.603768	1.772205	2.953257	0.1369067	1.951728	0.01204546	0.3968092	1.828457	3.289582	0.06784591	0.4110117	Chr22:22214736:22246882:+	3	431	sense-overlapping		XLOC_048070	NM_007128.3
TCONS_00070079	19.8109558074965	0.75987835180012	-2.80585836639848	0.22812381488811	-2.13211103084346	0.00501827446495645	0.434319339478426	Down	6.734205e-34	11.08581	2.507984	9.575909	3.549372e-13	8.73507e-33	9.361759e-18	6.087823e-20	4.313831e-25	1.102898	0.71841	1.063916	4.76934e-08	1.380142e-14	1.42738e-33	1.37703e-29	Chr22:24166650:24257789:-	2	272	sense-overlapping		XLOC_048829	XM_011530133.1
TCONS_00079599	21.7489618665189	0.57326428877424	2.23611838110014	2.43156779022457	1.28188681335637	0.0253440177122949	0.838584356703218	Up	1.482225	0.3727837	0	0.9974641	0.6158499	0.1639492	0.3829774	0.09272501	2.006106	0.513173	0.7221722	1.209861	0.5311308	1.738665	1.39914	1.625894	Chr4:90135773:90144138:+	2	757	intronic		XLOC_055824	XM_011531941.2
TCONS_00085205	34.596919902995	0.600400220434129	-2.91430023031628	0.297354022928726	-1.74974650069313	0.0035648688501653	0.380512753094642	Down	0.03878212	2.013318	6.743565	7.559711	2.202411	0	7.82331	5.895841	6.179181e-13	2.917686	2.709835	0.1321663	1.397066	0.0005367333	1.234209	1.366461	Chr5:69437380:69444324:+	2	339	sense-overlapping		XLOC_060305	XM_005248445.4
TCONS_00091304	8.56144755116359	0.778059424152438	2.32868247607421	3.51093027727727	1.81185334636817	0.0198758931453409	0.784434289278468	Up	5.248234e-10	1.035289e-10	0.1907592	3.313746e-13	0.885087	0.4463082	5.389968e-09	9.147848e-18	0.5198164	0.002323592	1.249032	0.1466317	1.265804	1.032452	1.249473e-06	0.8812803	Chr6:32013471:32014431:+	2	759	intergenic		XLOC_064913
TCONS_00091798	41.6877191355199	0.86899646075322	4.4838225104248	14.891589960859	3.89642589220477	7.33176531591804e-06	0.00480462157623661	Up	0	0	0	0	0	0	0	0	0.01770665	0.03452888	0.003913739	0.006295904	0	2.349861	0.008139172	0.005521374	Chr6:50093613:50108393:+	3	8970	intergenic		XLOC_065213
TCONS_00091799	81.9928633335373	0.872864764722215	4.44580495687435	14.7289889573863	3.88058649768298	8.75633674162899e-06	0.00559103327025757	Up	0	0	0	0	0	0	0	0	9.467914e-05	0.1443276	0.005643951	0.01458016	0	5.575752	0.02590009	0.00894904	Chr6:50093613:50140562:+	3	7367	intergenic		XLOC_065213
TCONS_00093513	163.6286475187	0.612310806582708	-2.03225519873282	0.422091645731436	-1.24437181991799	0.0421278274099925	0.923500391055213	Down	4.257259	1.272871	1.09078	1.398611	6.4022	0.06276925	1.506666	4.275847	3.894155	1.059917	2.424051	0.2007331	4.226703	4.267755e-16	2.76957e-10	3.574774	Chr6:150394855:150405002:+	2	2303	sense-overlapping		XLOC_066638	NM_001164694.1
[truncated: 49 more rows]
