# Supplementary material for: LncRNA MIR17HG promotes colorectal cancer liver metastasis by mediating a glycolysis-associated positive feedback circuit
Source: Oncogene. 2021 Jun 18;40(28):4709–24. doi: 10.1038/s41388-021-01859-6 (PMC8282501; doi:10.1038/s41388-021-01859-6)
Supplement: Supplementary file 4 — Supplementary Table S3 [file 41388_2021_1859_MOESM4_ESM.xls]

lcn_id	baseMean	lfcSE	stat	FoldChange	log2FoldChange	pval	padj	up_down	expression_N1	expression_N2	expression_N3	expression_N4	expression_N5	expression_N6	expression_N7	expression_N8	expression_M1	expression_M2	expression_M3	expression_M4	expression_M5	expression_M6	expression_M7	expression_M8	locus	exon_count	length	class_code	source	gene_id	nearest_ref
AATBC:18	6.39195931962129	0.964152514601475	2.99755151882949	7.41320205684115	2.89009683452693	0.00272157853934344	0.0324084880383467	Up	2.896748e-18	0.03021279	2.740908e-05	0.06718205	0.0001175132	1.670361e-11	0.01756399	0.0837123	0.7319282	0.1558831	0.04592755	0.04862024	0.09528122	0.1205864	0.09546086	0.03416573	Chr21:43805302:43812263:-	3	2194	undefined
ABCA9-AS1:5	2.14239393254318	1.60212753773218	2.04750521850967	9.71601349787365	3.28036449422469	0.0406085050107912		Up	0	0	0	0	0	0	0	0	0.216166	0	1.097108	0.3192556	0.2671771	0	0	0	Chr17:69012346:69020806:+	4	550	antisense	ENSG00000231749.3;ABCA9-AS1;
ACVR2B-AS1:2	8.1283284609427	1.2502899552606	-2.38064757066981	0.127052815877509	-2.97649974462401	0.0172822373399952	0.122619696325373	Down	0.2446182	8.171206e-06	0.533764	0.2318949	7.380876e-11	1.833145e-06	0.01117411	0.03061848	9.583751e-06	1.139112e-11	0.03927009	1.141153e-05	2.370952e-08	2.065324e-19	0.0286445	5.095686e-05	Chr3:38450438:38453208:-	1	2771	intergenic
ADAMTS9-AS2:12	10.7505883536046	1.05143224184958	-2.89986805108895	0.120824525484367	-3.04901476602443	0.00373319776168968	0.0411890369956981	Down	0.01409945	0.2198187	0.0261192	0.1050973	0.1633043	0.008644248	0.2197186	0.1454397	0.02501462	2.571476e-27	4.271463e-27	1.018332e-09	0.05717246	0.1442112	2.622178e-30	1.661864e-05	Chr3:65059317:65064575:+	1	5259	intergenic
ADAMTS9-AS2:17	49.9028087477575	0.495552885413861	-2.03954012294832	0.496305382877503	-1.01069999284438	0.041396151057702	0.214492765592464	Down	0.1847975	1.410275	0.3007375	0.5464101	0.3005899	0.5249435	0.4043515	1.148544	0.09489412	0.1115504	0.4765236	0.07138154	0.6441638	0.7602452	0.05946508	0.4364263	Chr3:64684889:64961543:+	5	3635	undefined
AGAP1-IT1:1	42.7876780566327	0.398263818517003	-3.38029753665013	0.393313005013493	-1.3462502046699	0.000724073992632691	0.0119385394987481	Down	1.313731	2.358232	6.735026	1.996334	1.189191	2.006825	4.372195	3.296925	1.574855	0.5943715	2.03148	0.3748284	1.031147	0.3280582	0.590955	2.798323	Chr2:235505751:235507566:+	2	664	intronic	ENSG00000235529.1;AGAP1-IT1;OTTHUMG00000153124.1;
ANKRD10-IT1:2	266.947045074156	0.36155264188766	3.5251294262371	2.4191829168315	1.27451985705196	0.000423275933059574	0.00778637961892163	Up	2.73194	3.810661	3.029599	8.025045	4.308856	9.42724	8.65135	11.84402	28.85724	12.42974	11.81359	6.857818	23.93543	12.80988	4.995074	20.15125	Chr13:110894639:110899172:-	2	800	intronic	ENSG00000229152.2;ANKRD10-IT1;
ARF4-AS1:1	4.94610713798708	0.838126027548864	2.05468695107185	3.2991322518119	1.72208661215833	0.0399092511162497	0.209860220685143	Up	0.1623844	0.1714272	0.04246307	2.334671e-26	0.03887717	0.04459413	3.827782e-27	0.1119466	0.3451367	0.0418875	0.2495363	0.2388803	0.3792032	0.04624271	0.197154	0.2019536	Chr3:57597634:57598653:+	1	1020	antisense
ARHGAP5-AS1:1	42.894432622167	0.849945290749971	2.07711437126949	3.39976158533047	1.76543357820959	0.0377910044782313	0.20296410068201	Up	0.2336029	0.2558861	0.1134281	0.04688519	0.0004853009	0.125137	0.9963203	1.352356e-05	0.4003903	0.2599938	0.2758248	1.570995	0.7968542	0.06237748	0.6843159	0.4379658	Chr14:32073785:32076877:-	1	3093	antisense	MGC15504
ARRDC3-AS1:7	4.64471333745058	1.13933773861907	-2.0942294904555	0.191307495891701	-2.38603469180493	0.036239541925205	0.196960091031647	Down	8.488251e-29	8.335624e-12	0.09212013	4.220278e-28	0.08734303	0.0290261	1.219769	0.2582082	1.219959e-27	4.219203e-28	0.03232273	1.403139e-08	0.03209256	0.02957114	6.649718e-19	1.914123e-12	Chr5:91418635:91420402:+	1	1768	intergenic
ASAP1-IT1:1	29.1333782615291	0.523467208399994	2.47405658811397	2.45391877361886	1.29508749560363	0.0133588535269172	0.102677520416405	Up	0.07740301	0.7561463	0.4336477	0.2238819	0.5145065	0.189376	0.5817661	1.323412	1.424621	0.1278019	1.336492	1.05107	1.891071	1.246262	0.4502958	1.502515	Chr8:130295355:130296533:-	1	1179	intronic	HSPC054;NCRNA00050;ASAP1IT;ASAP1-IT;ASAP1-IT1
ATP13A4-AS1:2	2.49825798034149	1.23726746088158	-2.65136518328612	0.102916922815798	-3.28044786819423	0.00801671106601251	0.0718650973327781	Down	0	0.4525261	0.210732	0.07316946	0.03037783	0.3691215	0.3469186	0.03760003	0.03040901	0	0	0.02751472	0	0	0	0	Chr3:193553213:193555584:+	2	890	antisense	;ATP13A4-AS1
ATP1A1-AS1:5	71.833305315348	0.421881821578045	-2.94428489636442	0.422745037579685	-1.24214027532295	0.00323701873341434	0.0369295935411633	Down	1.894452	1.907498	1.64874	2.533357	1.918074	1.824734	1.383007	1.692495	0.5047731	0.4008349	0.9045724	1.138585	1.041084	1.000468	0.8878352	0.3596698	Chr1:116404714:116418575:-	2	1552	antisense	MGC16179;ATP1A1-AS1
ATP2A1-AS1:8	7.76138433074579	1.02304916355	3.31198972047021	10.4710071811176	3.38832831321324	0.000926349496756764	0.0144511472546624	Up	0.1772833	0.0004992143	0.2778457	6.126275e-06	0.03119937	0.0176474	0	3.697006e-10	0.2623115	0.6466146	0.5720774	0.1351604	0.6762586	0.2307654	1.199033	0.8132308	Chr16:28878821:28879916:-	2	659	undefined
AZIN1-AS1:10	6.17468271644102	1.00875457861134	2.01427307505071	4.08945102712842	2.03190718703094	0.0439808711995106	0.221743429287901	Up	0.1359638	0.01397188	0	0	0.3632449	0.1535131	0	0.4180334	0.8168889	0.3842538	0.3854178	0.6384689	0.1757297	1.136386	0	0.1608208	Chr8:102879898:102885589:+	2	619	antisense	ENSG00000253320.5;AZIN1-AS1;
AZIN1-AS1:17	5.44349517546462	1.42641597336457	2.34442666296858	10.1550655037323	3.34412764044019	0.0190563577676201	0.130536563803453	Up	2.559143e-15	1.159732e-26	0.09517609	0	0.002443189	8.324294e-13	1.002481e-32	2.126575e-13	0.3417928	0.01368833	4.310175e-24	0.5893508	5.463775e-08	2.112658	0.08959854	0.02683534	Chr8:102930182:102977738:+	4	756	intergenic	ENSG00000253320.5;AZIN1-AS1;
AZIN1-AS1:20	14.2643522695417	0.568331131545912	2.31127570881707	2.4855582932861	1.31356993890658	0.0208176308675649	0.137958061102115	Up	0.05424187	0.1091117	0.0173575	0.06743929	0.02864217	0.1206206	0.08567947	0.5053776	0.3383233	0.2165621	0.07573778	0.2140801	0.1634949	0.8305026	0.04614924	0.1432426	Chr8:102933355:102949234:+	4	2441	intergenic
AZIN1-AS1:6	7.57169595602964	0.833225132133853	2.53170837059257	4.31536635126919	2.10948304161138	0.0113508352906969	0.092113748207534	Up	0.05545176	0.1568812	0.2484347	0.006506932	0.2461377	0.1622231	0	0.187956	1.251363	0.0549098	0.2970717	0.8123734	0.4921262	1.741785	0.4314617	0.4180437	Chr8:102864418:102941965:+	4	549	antisense	ENSG00000253320.5;AZIN1-AS1;
B3GALT5-AS1:1	502.653435733381	0.908625139235198	-6.2880802187931	0.0190573619509052	-5.71350776432298	3.21415826198069e-10	5.04761730512659e-08	Down	7.667237	4.083701	8.018468	7.550838	0.2304458	0.4897549	3.171353	2.019984	3.146526e-43	0.03538063	0.04984301	0.03006258	0.0489602	0.8960838	0.0008530137	0.01883139	Chr21:39597104:39613067:-	6	6178	antisense
B3GALT5-AS1:2	46.2515438624576	1.06142789119526	-5.67075448619436	0.015419534516962	-6.01909697576735	1.4217001374419e-08	1.39442931717783e-06	Down	3.358361	0.6349813	2.16526	3.312968	0.08574256	0.2576908	4.424546	1.01042	0	1.124103e-05	0.002409823	1.277771e-24	9.566406e-08	0.3149215	0.003118869	0.02074272	Chr21:39605607:39612822:-	3	1350	antisense
B3GALT5-AS1:4	48.7244184731243	1.04361667889765	-6.09759002104108	0.0121445542839058	-6.36354664703837	1.07679482614221e-09	1.44945699322137e-07	Down	3.481002	0.6344672	2.269141	3.580058	0.09216807	0.2816697	4.867328	1.106712	0	1.138659e-05	0.002444049	1.292627e-24	9.72576e-08	0.1315669	0.003134648	0.02125053	Chr21:39605599:39612821:-	3	1357	antisense	ENSG00000184809.12;B3GALT5-AS1;
B3GALT5-AS1:6	10.2579619437463	1.05230723573626	-4.89068115493012	0.0282325026820321	-5.14649916701191	1.00487627275719e-06	5.47431632873998e-05	Down	1.716787	0.2709211	0.8607481	2.649672	1.684971e-28	0.423128	0.4437918	0.06985492	0.02625041	3.397203e-29	1.409458e-28	0	6.367662e-27	0.03179685	0.00582122	6.826838e-20	Chr21:39605599:39612441:-	3	632	antisense	ENSG00000184809.12;B3GALT5-AS1;
B3GALT5-AS1:8	48.5724253825665	1.06008692634907	-5.73087361100974	0.0148311657307055	-6.07522419159031	9.99146960216494e-09	1.02497168608338e-06	Down	3.459973	0.6392692	2.22454	3.438458	0.09310074	0.2863484	4.792714	1.095827	0	1.140696e-05	0.002451819	1.295467e-24	9.745564e-08	0.3532538	0.003135539	0.02134838	Chr21:39605599:39612822:-	3	1358	undefined	B3GALT5-AS1
B4GALT1-AS1:12	41.9370092412056	0.606530536513339	-2.09579889313067	0.414324768509304	-1.2711660270746	0.0361000345975984	0.196611070057166	Down	2.509062	1.498136	0.1177723	2.809352	2.937646	2.944114	1.041477	1.348841	2.354705	1.142061	0.4285732	0.04164488	1.012533	1.21209	0.2033637	0.3313292	Chr9:33166944:33179983:+	4	874	undefined
B4GALT1-AS1:2	20.2071661531889	0.963460800723649	-5.38430515635685	0.0274401664437815	-5.18756695728405	7.27250337487364e-08	5.85505564430887e-06	Down	2.928952	1.357469	1.202072	0.3289904	1.146558	1.28425	0.6680899	0.8506591	0.2416009	3.650083e-21	7.285294e-16	3.04139e-23	0.002014703	0.2485351	6.971914e-06	0.0015567	Chr9:33166948:33179983:+	3	808	antisense	;B4GALT1-AS1
B4GALT1-AS1:3	14.0806662606821	1.10639056038391	-3.1150783548217	0.0917280457144091	-3.44649328663098	0.00183896053152904	0.0241284140704643	Down	0.07344687	1.114515	2.249671	1.909812e-14	0.1395846	0.4800981	2.956156	1.461013	0.0004212786	2.786028e-15	6.49703e-16	0.007283517	0.6730637	0.005111788	0.3462428	0.0003117258	Chr9:33166975:33179983:+	4	843	antisense	ENSG00000233554.1;RP11-326F20.5;OTTHUMG00000019763.1;ENSG00000233554.5;B4GALT1-AS1;
BAALC-AS1:27	26.0548317473258	0.636179259546256	3.2825905652553	4.25251414650693	2.08831603519764	0.00102857939747521	0.0156663677647311	Up	0.02731055	0.08657848	0.1810689	0.09243351	0.02951608	0.1202088	1.852512e-15	0.1407049	0.4838081	0.226474	0.1425366	0.5121215	0.5397719	0.1662079	0.1184168	0.2723646	Chr8:103264016:103298726:-	4	3992	undefined
BAALC-AS1:29	10.2819810014704	0.749304650976372	2.37768111550551	3.43809049372982	1.78160751838697	0.0174218849030714	0.12307559278526	Up	0.02026725	0.01604595	0.02280721	0.02237996	0.03368901	0.07670861	0	0.04479252	0.02351781	0.08288288	0.09978277	0.2864803	0.1582983	0.03400091	0.08232113	0.08097529	Chr8:103153519:103172103:-	3	4160	undefined
BACE2-IT1:1	5.92748682344039	0.967635634565992	4.25783325509659	17.3881336386733	4.12003118367157	2.06417815925166e-05	0.000677703238123056	Up	0	0.4669708	0	0	0	0	0	0.1820266	0.4927922	1.422947	1.903646	0.2748607	0.6501125	0.6585524	0.2479297	1.201388	Chr21:41180097:41180626:+	2	382	intronic	ENSG00000224388.1;BACE2-IT1;OTTHUMG00000086745.1;PRED43
BACH1-IT2:2	6.78254904594761	0.887872220399106	2.2045846320916	3.88358610311507	1.95738945235291	0.0274832551404875	0.165609070115856	Up	2.205635e-25	0.5984699	0	6.054746e-07	3.021145e-18	0.1697062	0.4801314	0.2878566	0.00166235	0.5099042	0.6697154	0.1105159	1.28348	0.5122277	0.1478186	0.6745053	Chr21:29370623:29373302:+	4	691	intronic	ENSG00000228817.3;BACH1-IT2;ENSG00000228817.4;
BACH1-IT2:5	8.90163119477563	0.502939879938209	2.30995609735372	2.23731600662176	1.16176904226561	0.0208905848352568	0.138247689788368	Up	0.05471001	0.1461829	0.06508223	0.2497718	0.2266073	0.2623664	0.3903078	0.3836393	0.7741161	0.05664392	0.6197601	0.3741306	0.6960635	0.7009051	0.262579	0.506783	Chr21:29372501:29373980:+	2	802	intronic	;BACH1-IT2
BBOX1-AS1:11	11.051254060991	0.973208593217307	2.46436993650565	5.27198402620658	2.39834599907369	0.0137254367611269	0.104641545292128	Up	0.03431707	0.2024688	0.05041448	0.172981	0	0	0	0.1982641	0.0146309	0.9996002	1.808285	2.280987	0.3024422	0.04584005	0	0.03494208	Chr11:27217001:27218735:-	2	760	undefined
BBOX1-AS1:2	18.9678409763348	1.05426452564656	2.25778692756704	5.20646679241276	2.38030466420247	0.0239589466109614	0.150577954725659	Up	0.2826599	0.4060843	0.04939163	0.0001511203	6.485073e-17	0.2377307	9.971056e-16	0.1130459	2.994386e-08	1.887795	0.6089223	2.558485	1.316008	0.296704	0.0002495624	0.7603824	Chr11:27062983:27220113:-	5	943	antisense	;BBOX1-AS1
BBOX1-AS1:4	3.09693615058182	1.55746097085102	2.39589257070257	13.2830005011527	3.73150916922118	0.0165799489768339	0.119425391256974	Up	5.685876e-08	7.005522e-10	1.041167e-06	2.9331e-14	1.132792e-16	2.179618e-10	2.59008e-15	5.274286e-05	0.4102214	4.648299e-07	0.3922439	0.6648264	0.09969508	0.0001884738	0.005374912	0.0002234953	Chr11:27063020:27220086:-	5	879	antisense	ENSG00000254560.1;RP11-1L12.3;OTTHUMG00000166122.1;ENSG00000254560.5;BBOX1-AS1;
BBOX1-AS1:7	22.1550160089249	1.26474083180225	2.70993031673641	10.7581605775055	3.42735952291535	0.00672973451737624	0.0632008770234658	Up	0.4859124	0.009977708	0.3561206	0	0	0	0	0	1.39006	4.155428	3.366269e-20	7.176403	9.583916	0.3230257	0	0.22297	Chr11:27217070:27218672:-	2	425	intergenic	XLOC_009398;linc-SLC5A12;
BFSP2-AS1:1	4.05542200102297	0.980257070116444	-3.15631570907476	0.117115116781972	-3.09400078934013	0.00159775818597851	0.0215642259997238	Down	0.001935758	0.116358	0.00828597	0.1193475	0.2009021	0.06373482	0.509218	0.24397	1.260944e-14	0.00265915	0	0.03039751	0.02715829	0	0.02983828	0	Chr3:133426336:133456363:-	3	1754	antisense	MGC2848
BFSP2-AS1:8	2.93319606885078	1.01591741570029	-2.16060778932303	0.218393362994626	-2.19499908167096	0.0307256492144578	0.176693318640375	Down	1.358238e-23	0.1355026	0.00883717	0.03736969	0.006025515	0.3084278	0	0.1477439	0	0.0080072	0.009782883	0.007551986	0.01597351	0.009296797	1.422458e-07	0	Chr3:133333377:133491109:-	8	2268	undefined	MGC2848
BISPR:7	14.8494088969158	1.02987479669216	4.93484136192273	33.8778107853909	5.08226874431822	8.0215932369464e-07	4.53505230091452e-05	Up	4.13618e-16	0.1036985	0.03298446	6.262709e-10	7.606882e-10	0.007315525	5.525227e-09	3.162843e-17	7.353112e-18	1.312548	0.1897392	0.6976543	0.1034826	1.326004	4.687126	3.25947	Chr19:17405778:17406359:+	2	493	sense-overlapping	ENSG00000269640.1;CTD-2521M24.9;ENSG00000282851.1;BISPR;
BLACAT1:4	80.3074015698909	0.54672671212787	9.65683691417873	38.8448300777593	5.27965069564399	4.59842996924128e-22	8.35633263196196e-19	Up	0.0101904	0.0843774	0.09317221	0.07851055	0	0.01191445	0.04392237	0.05489205	1.537836	0.910707	1.822997	1.770248	1.837195	0.6343433	0.8259943	4.375644	Chr1:205435994:205445151:-	6	2837	intronic
BLACAT1:6	99.0971148831711	0.660900555994866	8.96797337225068	60.8395926253203	5.92693858786763	3.02020037647559e-19	3.34073555556154e-16	Up	0.03777278	0.03070793	0.06852487	0.04688096	0.009773882	0.01027464	0	0.01301837	1.06965	1.63995	2.472251	1.835578	2.757434	0.3765467	0.995775	4.935743	Chr1:205434886:205437879:-	1	2994	intronic	ENSG00000281406.1;BLACAT1
BOLA3-AS1:19	2.03643831325985	1.46052138865298	-2.05537369739188	0.124833993560825	-3.00191724671561	0.0398429239964455		Down	0.007766228	0.0007379665	1.209098e-11	0.02338452	0.0001304321	1.383561e-12	0.1447718	0.03519746	0.002209363	8.674457e-16	0.0001790705	5.653133e-18	0.0001263005	1.809153e-15	0.002931117	8.6729e-06	Chr2:74148045:74155122:+	4	6302	undefined
BOLA3-AS1:20	1.79887351889322	1.31327472046519	2.23613956736839	7.65639661139647	2.93666556525687	0.0253426303206069		Up	0.001532368	0.006833432	1.342054e-15	2.526011e-05	0.0003289168	1.211129e-13	7.563537e-12	0.006592682	0.005308929	0.03457341	1.0736e-05	6.533119e-19	2.753219e-11	0.004434664	0.01255317	0.06962349	Chr2:74148045:74155122:+	5	6398	undefined
C5orf66-AS1:1	13.3597007801454	1.21977043388885	-5.99567167615458	0.0062873027869204	-7.31334304187818	2.02646081830823e-09	2.53953891344822e-07	Down	1.185955	0.9222687	1.295721	0.72001	0.488695	0.8586928	0.2167244	1.747833	0	0	0	0	0	0	0	0	Chr5:135038838:135040047:-	2	836	intergenic	XLOC_005009;linc-PITX1-3;ENSG00000249082;CTC-276P9.1;ENSG00000249082.1;OTTHUMG00000163077.1;Epist
C8orf37-AS1:14	1.71893730275942	1.5472283137492	2.27860148258243	11.5155924374421	3.52551672960244	0.0226907657373912		Up	7.01184e-05	9.322203e-05	0.001326936	0.0003477873	0.001103182	1.262272e-11	0	0.006267002	0.4267177	0.02183971	0.03342176	0.0005110722	8.910468e-06	0.02732736	0.0002627636	0.1662613	Chr8:95268835:95270359:+	1	1525	undefined	tospeak
CA3-AS1:15	55.891041602847	0.716633971806037	-7.10129524034814	0.0293798448384194	-5.089029413058	1.23593024588329e-12	3.88188905994035e-10	Down	1.650712	2.141998	1.910204	2.220714	1.345696	3.758033	3.392483	2.320285	0.09660567	0.08157536	0	0.01243316	0.01825359	1.230425	0.04322469	0	Chr8:85456439:85463820:-	3	1380	undefined
CA3-AS1:18	22.8563882080973	0.732554640797471	-6.31546567229794	0.0404862635200185	-4.62642368703898	2.69349172649221e-10	4.25621882072598e-08	Down	1.682572	1.532959	2.654424	1.475346	2.681549	1.996469	3.22632	1.861842	0.09174857	0.07056907	0	0	0.1595068	0.535744	0	0.07443277	Chr8:85441806:85464333:-	3	604	undefined	CA3-AS1
CADM3-AS1:1	1.33573265230956	1.56312809955633	-2.10484162750332	0.102228042569672	-3.29013709306632	0.0353050962553613		Down	0	0	0.1278105	0.2449036	0.252392	0.5234259	0	0.1420275	0	0	0	0	0	0	0	0	Chr1:159201306:159207973:-	2	480	antisense	ENSG00000225670.3;CTA-134P22.2;ENSG00000225670.4;CADM3-AS1
CADM3-AS1:8	4.52889685756723	0.97173125327192	-4.39940521747383	0.0516517290428	-4.27503954562687	1.08547973644519e-05	0.000393385897078376	Down	0.08906157	0.1883398	0.2055282	0.383678	0.3262921	0.1350642	0.3953526	0.5924526	0	0	0.03510187	0	0.03904628	0.03521599	0	0	Chr1:159195985:159197003:-	1	1019	antisense	CTA-134P22.2
CALML3-AS1:11	27.1513714798434	0.566316372593044	3.53620987166243	4.00725285918174	2.00261354724758	0.000405912084496553	0.00752682896623673	Up	0.003637681	0.01904147	0.02073037	0.01168467	0.01664102	0.01473561	0.03517552	0.01904829	0.1864748	0.06609417	0.07504477	0.07305454	0.3333712	0.0132765	0.01495551	0.04302213	Chr10:5538481:5554318:-	3	15544	undefined
CALML3-AS1:13	3.4770122940656	1.15929198616981	3.15820774670847	12.6519243665191	3.66128493141854	0.00158742388229535	0.0214817292497213	Up	0	0.04186784	0	0.03269895	0	0	0	0	0.04054983	0.03120878	0.4861029	0.1588659	0.9796451	0	0.1117186	0.04742002	Chr10:5549628:5550884:-	2	995	intergenic	XLOC_008708;linc-CALML5-3;
CAMTA1-DT:3	7.31316878513627	1.23350077083223	-3.76153002863226	0.0401112242521497	-4.63985018982646	0.000168877141726828	0.00384537814062618	Down	0.6007632	0.3130579	0.07260793	0.02325171	0.001023885	0.8924758	3.830075e-20	0.7927549	5.708004e-09	3.742401e-10	1.572276e-07	0.02315749	5.374433e-08	1.7199e-09	4.323008e-07	8.089426e-21	Chr1:6783715:6784982:-	1	1268	undefined
CAPN10-AS1:2	19.4136150412514	0.955141348733152	2.35118718283918	4.742724601135	2.24571609694112	0.0187136172554532	0.12902467160621	Up	0.01033874	0.1388297	0.02952256	0.4598467	0.003107956	0.08457334	0.005974778	7.792071e-10	0.3133226	0.2188059	6.441898e-06	0.08873388	0.5099892	0.5719853	0.1394667	0.09863671	Chr2:240582750:240586316:-	1	3567	intergenic	locus959;CAPN10-AS1
CARMN:25	9.9945941012603	1.0292410911184	-2.0126562132461	0.237910610899476	-2.07150847696765	0.0441508088206539	0.222159953956934	Down	4.17845e-13	0.8957853	0.0008969599	0.05375989	0.1684726	0.4943328	2.727351e-23	0.3257793	0.02352988	0.0814861	7.139022e-05	0.01199245	0.001922886	0.2397458	1.538125e-23	9.395603e-05	Chr5:149422605:149426237:+	4	2360	intergenic	CARMEN
CARMN:29	100.010908939029	0.630028405602515	-2.00822183100875	0.416031076047757	-1.26523679828661	0.0446197241422713	0.223722980272669	Down	0.1118764	2.372043	0.2404944	0.4347028	0.1560651	0.6875084	0.2041755	0.3680007	0.1968325	0.1236515	0.2056577	0.07797085	0.9173408	0.2723981	0.0004944983	0.1872359	Chr5:149406878:149428678:+	2	8399	undefined	CARMEN
CARMN:37	60.3075933113094	0.47804629319325	-2.10507483356856	0.497813334062088	-1.00632322108185	0.0352847945164746	0.193257364325862	Down	0.1593903	0.9345797	0.1841927	0.5302652	0.1242297	0.3741921	1.068916	0.991812	0.1188855	0.2789156	0.09025263	0.1552129	1.084535	0.1863278	0.09184785	0.2815608	Chr5:149406963:149414097:+	2	5131	undefined	CARMEN
CASC15:10	1.73963913918797	1.41400998529722	3.0567330144336	20.0044769828755	4.32225100479679	0.00223763485480733		Up	0	0	0	1.42774e-23	1.749622e-37	3.350401e-71	0	0	0.03710312	0.01088677	0	0.05340739	0.08296693	0.01252864	0.03444199	0.01321366	Chr6:21774423:22303799:+	12	3322	antisense	;lnc-SOX4-1
CASC15:19	81.0798607200833	0.329723668982452	4.77514058661373	2.97827479838111	1.5744768741253	1.79581753789692e-06	9.10107449833379e-05	Up	0.2455111	0.2691332	0.1623998	0.2334492	0.2374063	0.3335287	0.2756015	0.3443332	0.84576	0.6144169	0.8080543	1.044284	1.664908	1.089418	0.1743443	0.5793782	Chr6:22147208:22151668:+	1	4461	intergenic	ENSG00000272168.1;CASC15;ENSG00000272168.5;;ENSG00000272168.6;lnc-SOX4-1
CASC15:20	31.1868869383048	0.87125985407513	3.12107302620364	6.58537515151635	2.719265629368	0.00180193343614255	0.0237774836871901	Up	1.497995e-23	0.54172	5.939577e-24	0.2336565	1.79043e-12	1.068209	1.283274e-47	0.4206766	0.2363651	0.6845661	0.5952416	2.66214	2.720528	0.7711228	1.759082e-24	1.304387	Chr6:22164317:22171626:+	2	1365	intergenic	;lnc-SOX4-1
CASC15:22	64.8191889018324	0.390053461837212	6.14979900492757	5.27346198866175	2.39875039147504	7.75811991588823e-10	1.1088445437085e-07	Up	0.02209181	0.1556997	0.04878971	0.1411433	0.04323265	0.08164389	0.1201109	0.2381207	0.3645601	0.3565294	0.7038655	0.7977869	0.8122973	0.4690909	0.1224003	0.3900971	Chr6:22180817:22187342:+	1	6526	intergenic	;lnc-SOX4-1
CASC15:24	7.02675011713137	0.940378573046533	4.55997668106812	19.5365574249218	4.2881043644683	5.11593014508561e-06	0.000215487382154177	Up	0	0.02268992	0	0	2.808372e-16	0.00634063	2.158425e-41	0.007608878	0.03702179	0.07487493	0.03539687	0.2017201	0.3084549	0.05063344	0.03852128	0.0935055	Chr6:22190816:22193369:+	2	3882	intergenic	;lnc-SOX4-1
CASC15:29	6.57719596960399	1.30575405635667	2.00671261339253	6.14866469659239	2.62027313487939	0.0447802721917372	0.224262776541336	Up	1.143374e-17	1.836766e-29	0.0810099	8.064055e-28	3.353084e-05	0.003909412	3.041167e-25	0.05592945	0.4034834	2.577264e-06	0.001774789	0.2015891	0.5853603	0.02202254	0.006497216	0.0268384	Chr6:21664220:22000780:+	9	2693	undefined	lnc-SOX4-1
CASC15:3	34.2170009465122	0.582077776495413	4.82779992038933	7.01359946498032	2.81015504302496	1.38049686546881e-06	7.25645056908928e-05	Up	0.003488859	0.265402	0.02823701	0.01643683	0.008030601	0.02233244	0.03633225	0.02423221	0.1280362	0.1454945	0.07190381	0.223559	0.307893	0.2032852	0.1591187	0.1793217	Chr6:21665873:22221484:+	26	9048	intergenic	;lnc-SOX4-1
CASC15:33	7.78858117535901	1.22472034268564	2.6448421259707	9.44265103593031	3.23919195486825	0.00817290388802895	0.0727126928795107	Up	0.3224411	1.820703e-05	5.698579e-13	0.02058228	3.433141e-27	1.289333e-09	2.842722e-05	3.012197e-20	0.01670093	0.0521143	0.2130605	0.7620227	0.5870654	0.1876222	2.891015e-22	1.958584e-15	Chr6:21664220:22062791:+	12	1497	undefined	lnc-SOX4-1
CASC15:34	4.46284053958359	1.31277128617851	3.92973524691311	35.724541601667	5.15884359443114	8.50394429960359e-05	0.00221635785564742	Up	4.650339e-07	1.95673e-05	1.318731e-26	3.316432e-06	2.333934e-24	6.946753e-06	1.731426e-22	1.210399e-27	0.02368753	0.09960664	4.139989e-10	0.2677869	0.4407809	2.812018e-06	0.1647269	0.1112522	Chr6:21664242:21909837:+	7	1818	undefined	lnc-SOX4-1
CASC15:36	12.4664477452732	1.101984302365	5.16450621374076	51.6682020637732	5.69120477700879	2.41074469092631e-07	1.62253321909673e-05	Up	9.076402e-12	4.968741e-31	2.207976e-05	1.571874e-27	5.78113e-05	0.007647431	7.34065e-25	0.001858375	8.103156e-19	0.3745721	0.02691025	0.9597893	0.04116512	0.4380765	0.1296746	0.01585313	Chr6:21664242:22000780:+	6	2367	undefined	lnc-SOX4-1
CASC15:38	31.4635662167062	0.649329221574742	2.7882842792404	3.50767348773568	1.81051446056826	0.00529880237983989	0.0533677083711428	Up	0.01478018	0.1277863	0.08314576	0.06387902	0.003495861	0.02523778	0.071797	0.004617466	0.1519148	0.1031175	0.09513147	0.07824698	0.2815059	0.3596459	0.03973066	0.05390702	Chr6:21664242:22222663:+	15	10217	undefined	lnc-SOX4-1
CASC15:39	1.26665487463351	1.39212615949271	2.10865338153589	7.65027460377348	2.93551153373888	0.03497451154267		Up	0	0.1017462	0	0	0	0	0	0	0	0.1873939	0	0.201504	0.3688492	0.1724074	0.09410468	0.20228	Chr6:21665908:21666367:+	1	460	undefined	lnc-SOX4-1
CASC15:44	6.42174603803842	1.35913520084765	3.59525791990644	29.5777744050122	4.88644159507113	0.000324070353432895	0.00631536700508612	Up	8.331091e-10	8.768636e-10	1.12645e-11	1.012681e-07	4.783228e-16	2.617544e-08	5.744265e-25	1.717509e-11	0.3593348	0.06120637	0.04013226	0.7601323	0.2672136	4.460085e-13	2.616246e-09	4.601082e-12	Chr6:21666444:22194387:+	12	1889	undefined	lnc-SOX4-1
CASC15:45	42.3287265631766	0.820568367159566	2.37838012763344	3.86809572426418	1.95162349781693	0.0173888897057208	0.122988808174379	Up	0.007821042	0.1243809	0.004572869	0.03346108	0.03563767	0.006443788	0.0003479245	0.04045373	0.1000492	0.07427353	0.002668584	0.006128422	0.6180087	0.1828485	0.1163529	0.1116653	Chr6:21666444:22206433:+	13	15632	undefined	lnc-SOX4-1
CASC15:47	101.551470286434	0.4557602724392	7.20055803745658	9.7252025160824	3.28172829286548	5.99666258103433e-13	2.08987798252184e-10	Up	0.003892518	0.05428706	0.00689573	0.03693702	0.08477805	0.04202147	0.05557142	0.02708787	0.3499193	0.183604	0.2199101	0.5256232	0.4383431	0.541512	0.16048	0.1438255	Chr6:21666444:22206433:+	11	16522	undefined	lnc-SOX4-1
CASC15:5	6.42174603803842	1.35913520084765	3.59525791990644	29.5777744050122	4.88644159507113	0.000324070353432895	0.00631536700508612	Up	8.331091e-10	8.768636e-10	1.12645e-11	1.012681e-07	4.783228e-16	2.617544e-08	5.744265e-25	1.717509e-11	0.3593348	0.04992879	0.04013226	0.7601323	0.2672136	4.460085e-13	2.616246e-09	4.601082e-12	Chr6:21666444:22194387:+	12	1889	intergenic	ENSG00000272168.1;CASC15;ENSG00000272168.5;;ENSG00000272168.6;lnc-SOX4-1
CASC15:52	67.5580520011129	1.0459466489313	5.83444302695718	68.7132364869362	6.10251613242646	5.39705449912988e-09	6.07550723506033e-07	Up	8.280739e-20	3.878659e-05	2.523051e-13	4.942669e-09	1.370216e-09	0.05633451	3.534674e-05	0.00267154	0.1688119	0.2495639	0.1767814	0.6749549	0.3724777	0.2060054	3.18293e-05	0.05328724	Chr6:21886108:22206433:+	10	15295	undefined	lnc-SOX4-1
CASC15:56	6.60872137767852	1.34419111095388	3.63607456118674	29.6011045242072	4.88757910391275	0.000276824236277549	0.00563865924350451	Up	7.175054e-27	1.016952e-20	7.803743e-16	2.572548e-14	2.159475e-06	2.389447e-09	1.75292e-21	8.036459e-18	0.01310526	0.1150112	0.1702153	0.5954653	0.297817	2.882025e-12	5.117757e-10	1.847307e-13	Chr6:21886108:22194902:+	11	2364	undefined	lnc-SOX4-1
CASC15:67	20.5408770971242	0.859766503418358	2.70177596037687	5.00335726065017	2.322896470473	0.00689702189274217	0.0644152474204309	Up	0.009303607	1.057696e-20	0.003435663	0.04225323	0.000863398	0.00224831	0.09753551	0.0004562517	0.0440729	0.01444497	0.03879337	0.06776606	0.2608632	0.0004259236	0.05307083	0.06397865	Chr6:22146326:22208868:+	3	15659	undefined	lnc-SOX4-1
CASC15:75	13.3957443066124	1.26523548825966	4.62845297613386	57.923744392195	5.85608296114558	3.68407493142296e-06	0.000165202501233082	Up	8.6102e-10	9.631439e-10	1.169392e-11	1.092825e-07	5.018761e-16	2.720512e-08	5.852277e-25	1.888665e-11	0.5158733	0.6845031	0.05669099	1.16686	0.5361701	6.451085e-13	1.995865e-07	6.224435e-12	Chr6:21666444:22194400:+	12	1902	undefined	CASC15
CASC18:1	3.99699518680548	1.20802655136156	-3.69422080069699	0.0453511575859682	-4.46271681383412	0.000220562088032805	0.00476747670487901	Down	0.1747858	0.03991342	0.032709	0.249456	0.005737373	0.08384481	0.01392263	0.01099542	0	0	0.003379854	0	0	0.01571938	0	0	Chr12:105704203:105744062:+	3	2503	intergenic	ENSG00000257859;RP11-266E14.1;ENSG00000257859.1;OTTHUMG00000169725.1;CASC18;LOC101929110
CASC18:2	3.78683295037655	1.21275217292077	-3.65113325647872	0.0464583011359602	-4.42791979041787	0.000261085723162004	0.00539146256734134	Down	0.1697838	0.03924675	0.03224293	0.2322481	0.005717734	0.08220965	0.01394424	0.01092502	0	0	0.003374474	0	0	0.01565139	0	0	Chr12:105704203:105744063:+	3	2504	intergenic	LOC101929110;CASC18
CASC18:5	1.80922520727583	1.33070488843951	-2.6363581586359	0.087886495514733	-3.50821468937417	0.00838012273565155		Down	0.0002149669	0.03255605	0.0271844	0.1686152	0.005564196	0.07132662	0.01324678	0.01058028	0	0	0.003325425	0	0	0.01454701	0	0	Chr12:105706774:105744063:+	3	2533	intergenic	LOC101929110;CASC18
CASC18:6	3.59789791694373	1.39576298828009	-2.26582421430149	0.111680284248986	-3.16255357627085	0.0234621481964392	0.148927273519364	Down	1.901481e-05	0.07934012	0.06739233	0.4978185	0.006803959	7.874479e-09	0.02504135	0.01409184	0	0	0.003711131	0	0	0.02299315	0	0	Chr12:105706774:105744063:+	2	2391	intergenic	LOC101929110;CASC18
CASC21:1	28.1020953246704	1.02630918178838	6.46662204366042	99.5088943928797	6.63675357856381	1.00217892240555e-10	1.90271895260594e-08	Up	0	0	0.08815966	0	0	0	0	0	2.759943	0.7142807	12.68791	3.569622	1.753968	0	0	2.451785	Chr8:127244637:127392631:+	4	585	intergenic	CARLo-2;CASC21
CBR3-AS1:4	13.1485630253076	0.961476809008571	-2.56451019751543	0.18102776838078	-2.46571708137707	0.0103321543186088	0.0859863716126023	Down	0.07295999	0.1743122	0.60525	0.253416	0.00734685	0.306468	1.950891	0.07424628	0.01559495	0.7043045	0.002267941	6.917677e-06	1.160646e-05	0.11729	0.01259749	0.0173141	Chr21:36131769:36156321:-	4	1594	antisense	PlncRNA-1
CCAT2:2	22.5002467191198	0.838501079002121	5.1738484044215	20.2279395869862	4.33827746970083	2.29320905459073e-07	1.5516364776022e-05	Up	0	0.06479399	0.01992168	0.07670449	0.01858236	0.03874114	0	0	0.4413872	0.3526739	2.418215	1.289819	0.3863702	0.01804864	0.1260834	0.7780585	Chr8:127400399:127402150:+	1	1752	intergenic	ENSG00000280997.1;CCAT2
CCDC144NL-AS1:44	22.8486114819221	0.751038895743982	5.56937412459135	18.1615646372999	4.18281659251819	2.55656006881293e-08	2.373775354404e-06	Up	1.669752e-05	0.03200618	6.391931e-05	0.0002182899	0.07727497	0.1311233	2.94954e-45	0.03005245	0.2752976	0.6632039	0.3937507	0.1401791	0.8178076	0.5311752	0.1065	0.2006519	Chr17:20921079:20933075:+	4	3269	undefined
CCDC144NL-AS1:8	9.87771394364267	1.23378242124276	5.12855175391119	80.3105157989366	6.32751700040938	2.91979633778061e-07	1.90957682852125e-05	Up	0.0003452043	2.46915e-22	3.430686e-05	0.001790246	6.883404e-27	1.919907e-28	0	2.221517e-21	1.374287	0.5992836	0.1861205	9.915113e-09	1.311903	1.364191	1.516112e-12	0.9980349	Chr17:20921025:20929733:+	3	923	intergenic	XLOC_012139;linc-DHRS7B-4;
CCDC18-AS1:5	55.8934204101803	0.475345462054515	-2.21736651535053	0.481625902435405	-1.05401511078351	0.0265980559444799	0.162165081603541	Down	0.4184805	0.7018097	0.9639976	0.4534539	0.738918	0.6359639	1.781338	1.441258	0.8083529	0.07840014	0.5606938	0.3143365	0.8989084	0.9567409	0.1444151	0.1395225	Chr1:93269751:93345847:-	8	2681	antisense	ENST00000440778.1
CCDC18-AS1:8	10.4758253368043	0.905106876405576	2.44733939546057	4.6431494427833	2.21510371572963	0.0143915248456763	0.10803623003802	Up	0.01124905	0.1680893	0.02682193	0.06141111	0.7130076	2.818858e-09	2.025211e-18	0.6804181	0.3371488	0.3614822	1.80669	0.5655883	1.322867	0.773959	0.001903842	0.1237414	Chr1:93262186:93345831:-	7	770	antisense	ENSG00000223745.1;RP4-717I23.3;OTTHUMG00000010705.3;ENSG00000223745.3;ENSG00000223745.7;ENST00000440778.1;CCDC18-AS1
CCDC26:12	16.0795883674754	0.630260803139263	-3.01029438282002	0.268450769345898	-1.89727055540176	0.00260994594267347	0.0314839424976556	Down	0.01558631	0.02989623	0.004256109	0.06513122	0.02707594	0.03755029	0.07172583	0.04743654	0.004113476	0.03859061	0.004539418	0.001821349	0.01553105	0.009467809	0.003765558	0.006595636	Chr8:129343541:129548686:-	3	21533	undefined	MGC27434;RAM
CD27-AS1:2	19.5212725982568	0.780634685161478	3.46634115089121	6.52485631859675	2.70594613298823	0.000527593385571722	0.00922508819404135	Up	0.02204674	0.1129113	0.07046448	0.2405376	0.2477589	3.019659e-07	7.444661e-18	0.5681046	1.087902	0.2324664	0.9110031	0.1710579	1.110791	1.179971	0.485888	1.138968	Chr12:6449944:6451770:-	2	1339	antisense
CD81-AS1:9	18.9538357548865	0.736532528655451	2.27794490894755	3.19935376110676	1.67778052392495	0.0227298601358817	0.14617552368983	Up	0.0001117213	0.06785003	0.009217646	0.02946819	0.01880499	0.04309069	0.3211283	0.03367145	0.07839284	0.05476702	0.1081114	0.2217301	0.07486225	0.2239852	0.007925594	0.09689443	Chr11:2370492:2377595:-	1	7104	undefined
CDKN2B-AS1:11	69.9359778781246	1.10865724601308	-8.04868012481429	0.0020598749298491	-8.9232275412168	8.36916675441823e-16	5.9144436499765e-13	Down	3.108181	2.290437	3.915874	1.657713	1.104689	0.5047586	3.617138	0.001680979	2.155876e-06	1.361076e-22	2.363601e-24	2.1274e-14	3.921466e-24	1.502847e-05	0	0.000158632	Chr9:21994791:22121094:+	9	1887	antisense	ANRIL;CDKN2BAS;RP11-145E5.4;NCRNA00089;p15AS;CDKN2B-AS;PCAT12
CDKN2B-AS1:34	701.464448741111	0.455155586161411	-13.8277875748959	0.0127461490001955	-6.29379475896721	1.73268051842758e-43	1.46937083564387e-39	Down	3.690302	4.642748	6.798295	5.960622	2.66371	3.550549	4.940608	3.858668	0.2634642	0.02615945	0.03478686	0.02280112	0.1223339	0.0502895	0.007746767	0.05622319	Chr9:22111741:22128079:+	4	9091	intergenic	ANRIL;CDKN2BAS;RP11-145E5.4;NCRNA00089;p15AS;CDKN2B-AS;PCAT12
CDKN2B-AS1:35	217.795082152801	0.833004360869791	-10.7137858907059	0.00205787295161603	-8.92463036838327	8.77003612226478e-27	2.78898111233173e-23	Down	12.49546	5.886555	15.8315	19.34474	17.32862	13.65362	15.12493	4.653769	0.1678151	1.703639e-23	0	5.985285e-19	0	0.06531464	0	0	Chr9:22113678:22121097:+	3	927	intergenic	ENSG00000240498.2;CDKN2B-AS1;OTTHUMG00000019689.3;ENSG00000240498.6;ANRIL;CDKN2BAS;RP11-145E5.4;NCRNA00089;p15AS;gene_alias_10=CDKN2B-AS;gene_alias_11=PCAT12
CDKN2B-AS1:36	502.17128408153	1.06821313478981	-11.1445145375461	0.00026080934614172	-11.9047168098627	7.61584737392107e-29	3.2292462173321e-25	Down	32.76118	16.21855	54.77621	29.6879	22.17009	19.25244	46.65547	18.12324	1.613621e-14	2.176252e-23	0	7.228878e-19	0	3.90926e-12	0	0	Chr9:22118650:22121130:+	3	956	intergenic	ANRIL;CDKN2BAS;RP11-145E5.4;NCRNA00089;p15AS;CDKN2B-AS;PCAT12
CDKN2B-AS1:70	58.8016365115592	1.11359384274903	-7.95889963582036	0.00214771513929075	-8.86298162950708	1.73575958708215e-15	1.1620910435515e-12	Down	2.827613	2.280855	3.775058	0.02379265	1.004119	0.4095604	2.240581	1.066914	2.018544e-06	1.337158e-22	9.395429e-18	2.092877e-14	8.268811e-22	1.837293e-05	0	0.0001572149	Chr9:21994791:22121097:+	9	1890	undefined	CDKN2B-AS1
CDKN2B-AS1:71	111.197751482556	0.987682908011686	-9.24267605950567	0.00178627117850734	-9.12883316826255	2.404079457872e-20	3.3978991937623e-17	Down	4.18092	1.47777	5.173115	0.3454796	4.072766	4.941725	2.665151	2.209507	3.923331e-05	1.501114e-22	1.148215e-05	4.039266e-05	1.683487e-21	1.890835e-05	0.008498081	7.889238e-09	Chr9:21994791:22121097:+	9	1919	undefined	CDKN2B-AS1
CDKN2B-AS1:8	132.893408566232	1.00178018518203	-8.97999491123812	0.00195857356757484	-8.99598096511377	2.70779283998531e-19	3.13131625645756e-16	Down	4.523148	3.042375	8.253086	7.867173	2.540247	0.7868529	0.1667727	1.570957	3.332652e-05	1.525145e-22	1.156942e-05	2.521976e-06	4.179591e-24	2.182615e-05	0.008528115	7.954382e-09	Chr9:21994791:22121094:+	9	1916	antisense	ANRIL;CDKN2BAS;RP11-145E5.4;NCRNA00089;p15AS;CDKN2B-AS;PCAT12
CHL1-AS2:1	3.4229781873037	1.35123308377646	-3.67890185001411	0.0318833295812006	-4.97105389170547	0.000234240386165716	0.00495782833980198	Down	0.300312	0.1061916	0.3915154	0.2432194	0.2887781	0.5584492	0	0.006911431	0	0	0	0	0	0	0	0	Chr3:195758:197341:-	5	726	antisense	ENSG00000224318.1;CHL1-AS2;OTTHUMG00000154872.1;ENSG00000224318.5;
CHRM3-AS2:10	6.22099371732451	1.20981857977549	-2.15968108975778	0.163479052415766	-2.61282230877875	0.0307973660982496	0.177005188808669	Down	0.2766384	2.330104e-28	0.191826	0.7409057	0.5367132	6.293718e-28	0.7401831	1.07143	0	0.0711214	0.3775868	0	0	0	0.07378389	0	Chr1:239706322:239707522:-	2	789	antisense	ENSG00000233355;RP11-343J24.1;ENSG00000233355.1;CHRM3-AS2;OTTHUMG00000039648.2;ENSG00000233355.2;ENSG00000233355.6;
CHRM3-AS2:6	2.37109996387071	1.37654521240436	-2.50114471764943	0.0919543231448584	-3.44293878661078	0.0123792581174516	0.0976560327956856	Down	0.146636	0.3214217	1.497674e-06	0.01538832	2.064373e-13	0.6196645	0.01622163	0.01778108	0	0	5.177741e-07	0	0	0.02211417	0	1.065721e-07	Chr1:239707124:239719119:-	3	950	antisense	ENSG00000233355;RP11-343J24.1;ENSG00000233355.1;CHRM3-AS2;OTTHUMG00000039648.2;ENSG00000233355.2;
CHRM3-AS2:7	2.93841144715285	1.34088543203676	-2.91911955445671	0.0663295300742647	-3.91420488494465	0.00351021571442345	0.0394832210896674	Down	0.09871687	0.4822881	0.0461121	0.3560322	0.08974216	6.436933e-23	0.01798403	0.7619416	0	0	5.789647e-07	0	0	0.02712975	0	1.18326e-07	Chr1:239707126:239719119:-	3	893	antisense	;CHRM3-AS2
CHRM3-AS2:8	3.42964467941121	1.32813817208474	-3.02895693422214	0.0615169025557481	-4.02287332594119	0.00245399662135354	0.0300298836189781	Down	0.3943076	0.2256342	0.02990098	0.2010206	0.1165459	3.807863e-23	0.01759882	0.9057351	0	0	5.351475e-07	0	0	0.02319039	0	1.101108e-07	Chr1:239707124:239719119:-	3	895	antisense	ENSG00000233355.6;CHRM3-AS2;
CHRM3-AS2:9	18.7099130298659	0.58425226679787	-5.32099421278601	0.115919651640025	-3.10880293043858	1.03201686118857e-07	7.71326663206577e-06	Down	0.387409	0.5579279	0.2279013	0.3673704	0.1885571	0.4911054	0.4753926	0.8363989	0.0666442	0.03880941	0.1056169	0.05709087	0	0.04595437	0	0.1165562	Chr1:239703892:239719066:-	5	2431	antisense	ENSG00000233355;RP11-343J24.1;ENSG00000233355.1;CHRM3-AS2;OTTHUMG00000039648.2;ENSG00000233355.2;ENSG00000233355.6;
CPEB2-AS1:6	4.76104199708976	1.0662894362781	-2.08957689263518	0.213440555734368	-2.22809376690771	0.0366558240539902	0.198882665761903	Down	0.1737845	0.190748	0.4051995	0.09639178	0.6159582	0.2994657	0.4715388	1.803149e-10	0	5.743372e-26	0	0.09342748	0	0.1412145	0.2232544	0.0001763327	Chr4:15002325:15003065:-	1	741	undefined
CYP1B1-AS1:24	2.95701631944909	0.925150991266074	-2.91854854060417	0.153882590268532	-2.7000980753981	0.00351665119242955	0.0394914230067661	Down	0.09772856	0.09048745	0.0426907	0.08892742	0.08027138	0.07402479	0.1336277	0.07337189	0	0.000481011	0.005126486	0.01618912	0.04452964	0.01304477	0	0.02643022	Chr2:38108073:38181855:+	4	1781	antisense	ENSG00000232973.11;CYP1B1-AS1;MGC34824
CYP1B1-AS1:34	3.21453743051512	0.984702966595748	-3.42805292322488	0.0963471710474762	-3.37561388314677	0.000607926934859934	0.0103453305349643	Down	0.1124568	0.09995967	0.04726273	0.1135056	0.08928296	0.08261886	0.1522824	0.09104357	0	0.0004943332	0.00518948	0.01701186	0.04956445	0.01463594	0	0.0002998606	Chr2:38131105:38181855:+	3	1757	intergenic	ENSG00000232973.3;CYP1B1-AS1;OTTHUMG00000128569.5;ENSG00000232973.7;MGC34824
CYP1B1-AS1:35	4.2881820327489	0.993846097879824	-3.64976572999441	0.0809230536215303	-3.62730542893046	0.000262479584389512	0.00540199620024476	Down	0.1112394	0.09897511	0.04691562	0.08608357	0.08810219	0.08190024	0.1530746	0.6331411	0	0.0004931125	0.005182867	0.01694909	0.0490829	0.0144996	0	0.0002992264	Chr2:38131105:38181851:+	3	1753	intergenic	MGC34824
CYP1B1-AS1:37	9.62331183039094	0.679015022958522	-2.63987214239413	0.288668813080104	-1.79251284337531	0.00829373103735691	0.0734682490673389	Down	0.1197425	0.1733081	0.01452102	0.3774538	0.2440557	0.2518662	0.2961525	0.2506754	0.01063885	0.1189328	0.01248973	0.05432905	0.08138798	0.2520983	7.777746e-05	0.04298023	Chr2:38075648:38154796:+	4	2062	undefined	MGC34824
CYP1B1-AS1:44	3.28816507923157	0.931877183617238	-2.77065983581558	0.167019136376407	-2.58191468456122	0.00559428359884448	0.0553914447233621	Down	0.1053223	0.09913823	0.04599086	0.1058721	0.08793788	0.08034259	0.142028	0.0852848	0	0.0004884621	0.005170188	0.01671756	0.04883075	0.01406427	0	0.07954299	Chr2:38131093:38181855:+	3	1769	undefined	MGC34824
CYP4A22-AS1:1	4.48464884479488	0.748572677473989	2.2169765703264	3.15921930138862	1.65956808714633	0.0266246926351114	0.162183667069189	Up	0.01572199	0.06207139	0.03934972	0.05086459	0.02748462	5.710983e-17	0	0.08311279	0.05913952	0.08307592	0.0587473	0.1310325	0.121006	0.1254019	0.09250322	0.09114591	Chr1:47177597:47180373:-	2	2037	intergenic	ncRNA-a3
CYP4A22-AS1:3	3.30247042506746	1.05208730861823	3.44368123440274	12.3210501622429	3.62305332164188	0.000573851842706033	0.0098644356285704	Up	8.393907e-15	0.0465067	4.349932e-31	0.02361508	0.0003516512	0.02368187	5.209246e-33	5.402425e-27	0.05723251	0.0458296	0.4237392	0.2333583	0.1383789	0.497762	0.001782868	0.2843188	Chr1:47096653:47179271:-	4	921	antisense	ENSG00000225506;RP1-18D14.3;ENSG00000225506.2;CYP4A22-AS1;OTTHUMG00000007848.2;ncRNA-a3
CYTOR:12	67.626250591544	0.680341929570007	2.09462113568248	2.68525404653023	1.42505858516834	0.0362046848418297	0.19690015324978	Up	0.6707309	0.5846494	4.019515	0.8662898	1.063168	3.637388	2.253804	0.8148108	1.454624	3.218866	4.388968	1.765559e-09	8.134301	23.58891	6.431264	3.493359	Chr2:87455455:87521511:+	2	496	intergenic	MGC4677
CYTOR:13	65.3532489008811	0.476762474362803	4.88580902261309	5.02585970290525	2.32937039888512	1.03005006630027e-06	5.59946661041565e-05	Up	1.43311	1.93939	0.7609939	0.7602098	0.4706741	3.357082	0.7328232	1.622553	6.170307	6.141905	4.014768	5.97521	6.840346	5.526218	7.402628	5.336521	Chr2:87455455:87521518:+	2	503	undefined	LINC00152
CYTOR:18	187.24089881957	0.355470565147934	6.46328980416941	4.91608302026403	2.29750927940298	1.02450812824292e-10	1.9100039417871e-08	Up	0.1810506	0.8663958	0.2809005	0.2620619	0.2395317	0.6342301	0.7172923	1.359974	1.653927	1.129094	1.980407	0.6644446	5.615937	4.758313	0.9848574	6.720452	Chr2:87455479:87459106:+	1	3628	undefined
CYTOR:21	132.254930016599	0.491030300757737	6.62077254024918	9.52025311966107	3.25099993168713	3.5732644787008e-11	7.83684668988164e-09	Up	2.248624	1.492933	1.398178	0.8724537	0.5048907	3.506532	0.94479	0.8763743	11.49303	16.62102	6.347272	6.341761	7.73989	32.02856	15.93216	14.15115	Chr2:87455479:87521518:+	2	479	undefined
CYTOR:23	19.8582634821018	0.992689502901725	4.31733788744772	19.5050528369338	4.28577600134925	1.57922315550555e-05	0.000540740461631449	Up	5.354839e-13	0.2089059	2.902281e-20	3.637977e-29	0.509284	0.000770993	7.641164e-33	0.0001404274	0.7058433	1.026256	0.1293741	0.01785386	2.39217	2.301198	0.1213527	3.340869	Chr2:87455479:87584075:+	2	985	undefined
CYTOR:25	27.4952651323979	0.957988731149698	3.6384464055774	11.2012719117359	3.48559065543527	0.000274287691687078	0.00560494230057104	Up	0.1586506	0.03942843	0.3519498	0.500787	5.749329e-25	7.001467e-11	3.43999e-13	0.3736873	1.129679	5.67683	0.9058604	0.4046648	4.697162	9.923256	1.807003	0.7715745	Chr2:87455479:87606805:+	3	469	undefined
CYTOR:3	7.43018922841378	1.00344826286765	3.71689596090776	13.2664714450115	3.72971279523267	0.000201685446605531	0.00442411368087697	Up	0.0002505304	1.288294e-19	0.05420307	0.01485132	9.142305e-18	0.1583054	0.139377	1.659473e-15	0.5893912	0.8623423	2.897717e-21	0.1696584	0.1731026	1.295062	0.3138851	0.8409686	Chr2:87454821:87521513:+	4	751	intergenic	MGC4677
CYTOR:33	24.3218632377523	0.528531159459134	3.0670421771246	3.07593999137797	1.62102735798573	0.00216188350448428	0.0272549446172371	Up	0.1756204	0.08661871	0.08433602	0.02609711	0.3002503	0.5995765	0.5424398	0.3291206	0.5344912	0.2747124	1.105536	0.1139442	0.8977211	1.031573	0.2474654	1.99844	Chr2:87456607:87522672:+	2	1552	undefined
CYTOR:40	13.5503038627794	0.923538847308665	2.52342339043866	5.02972502224366	2.33047952927745	0.0116218380365362	0.0937448260898911	Up	0.3983133	0.09210887	1.669762e-26	5.603632e-05	0.2498464	0.05222452	5.788163e-36	0.04827766	0.05127612	0.2241807	0.1768887	0.4417654	0.9735695	0.8390254	1.553338e-08	0.6613548	Chr2:87469950:87584264:+	3	1508	undefined
CYTOR:46	8.9424838573037	1.12402552441896	2.37953140692642	6.38485580030403	2.67465403754187	0.0173346657572212	0.122741784450171	Up	0.4075124	6.283893e-49	7.181716e-43	0.06412924	4.769266e-46	0.2403104	4.786919e-58	0.9267289	1.018273e-05	1.061624	1.094891	0.6154541	3.127696	3.42255	5.092307e-31	0.5975945	Chr2:87704443:87714232:+	6	397	intergenic
CYTOR:47	7.46038136945426	1.075756782777	4.70917244046067	33.4961689324275	5.06592419409209	2.48724580962312e-06	0.000120300419472665	Up	0	0.4734937	0	0	0	0	0	1.233549e-46	0.9464888	1.802973	0.5049428	0.42418	0.5638591	2.882507	1.391524	0.9132829	Chr2:87707370:87707704:+	1	335	undefined
CYTOR:9	245.488092726545	0.363794023806308	7.67971134982247	6.93469818172663	2.79383309362289	1.59447451810119e-14	7.65377853113441e-12	Up	0.08494625	0.3251148	0.1967331	0.2086424	0.2269067	0.238039	0.1519511	0.4276646	0.9955735	1.549074	1.157642	0.4000128	3.601863	3.741046	0.7755105	2.129615	Chr2:87455429:87590992:+	4	7689	undefined
DANT2:9	9.69346826281265	0.790978658904491	-2.45382131917138	0.260450245804474	-1.94092029622943	0.014134719604729	0.106770012311137	Down	0.1306084	0.3516494	0.285359	0.1590444	0.2301855	0.2699191	0.215817	0.01374374	2.144486e-12	0.09318353	0.2372475	0.02836144	0.002430328	0.02887025	0.05557769	0.02705004	ChrX:115917271:115969111:-	3	2101	undefined	DANT2
DARS-AS1:20	2.8760703200915	1.58007922505261	2.16230554178059	10.6783294853256	3.41661406478363	0.0305946328543991	0.17609910734135	Up	0.009347491	1.817266e-08	5.315708e-12	4.3608e-22	7.054145e-10	9.670395e-24	3.843824e-12	0.0009325979	2.465131e-11	4.353029e-18	0.02606652	2.262888e-10	0.977417	0.9923071	9.565028e-12	0.173445	Chr2:136000413:136007757:+	3	755	intergenic
DARS-AS1:38	36.5806551544047	0.426314712628807	2.6695179038086	2.20084075086523	1.13805475801962	0.00759602233194239	0.0690920286546108	Up	0.009223222	0.02122005	0.01378145	0.01699943	0.006841051	0.02669101	0.07682543	0.03943832	0.01697043	0.04097165	0.08060953	0.04931548	0.04140565	0.04688915	0.02136101	0.08063927	Chr2:135985149:136018882:+	2	31456	undefined
DDN-AS1:3	17.319475695285	1.03756817293674	3.13930212794016	9.56151993860006	3.25723997318329	0.00169350743559553	0.0226165473328009	Up	0.02993321	0.06634252	0	7.999866e-09	0.03777331	0	0.0132634	0.1834491	0.07163744	0.1727344	0.2011512	2.364725	0.03463694	0.5591919	0.8047926	0.5693357	Chr12:48998367:49019235:+	2	1324	antisense	ENSG00000257913.2;RP11-386G11.5;DDN-AS1
DDN-AS1:4	11.329681387253	1.0172185581196	5.36238914450508	43.8565905127718	5.45472175364964	8.21283710042398e-08	6.4290088822119e-06	Up	1.064683e-28	0.01953565	0	4.949358e-09	0.007916308	0	0.006698104	2.915598e-06	0	0.3933217	0.4866381	0.5928995	0.08474811	0.03587896	0.1918448	0.4392201	Chr12:48998372:49019197:+	2	2114	antisense	ENSG00000245406;ENSG00000257913.1;RP11-386G11.5;OTTHUMG00000170405.1;ENSG00000257913.2;DDN-AS1
DDN-AS1:6	12.7142263429115	1.05344627023843	3.42150500724741	12.1625319394075	3.60437168848691	0.000622755782384618	0.0105553163621899	Up	0.0919012	0	0.06390735	0.090511	0.0001851924	0	0	8.501974e-07	0.07032597	0.9532569	0.1461798	2.99171	0.04169262	0.05978771	0.579161	0.244043	Chr12:48998398:49018719:+	3	858	antisense	ENSG00000257913.1;RP11-386G11.5;OTTHUMG00000170405.1;ENSG00000257913.2;DDN-AS1
DGUOK-AS1:14	19.6818192145333	1.06515700248179	-4.41651198450156	0.0383593300285351	-4.70427866683658	1.00306342035168e-05	0.000368770758340564	Down	1.80058	2.235848	1.915823	1.037634	2.421071	2.239487	1.767075	4.195817e-17	1.710256e-21	0.0972406	1.239489e-08	8.70831e-13	5.227484e-12	7.22468e-26	1.157129	9.130687e-07	Chr2:73957970:73981441:-	2	571	undefined
DGUOK-AS1:5	18.332876794883	1.07772137734154	-3.72326202686625	0.0619548450598597	-4.01263907979775	0.000196665228220216	0.00434319450620704	Down	2.064499	3.097936	2.332399	0.6899071	0.851521	0.0463447	2.367517	4.515774e-17	2.192141e-21	0.106083	2.05236e-08	9.049786e-13	5.409168e-12	7.214965e-26	2.059165	9.559628e-07	Chr2:73957970:73981433:-	2	563	antisense	ENSG00000237883.1;DGUOK-AS1;OTTHUMG00000152820.1;
DICER1-AS1:19	4.59037447408537	1.39839072203759	3.2389378705372	23.0916709489321	4.52930066741541	0.001199757049101	0.0174917014820507	Up	1.062062e-23	0.002534217	0.0007399775	5.907889e-16	5.472114e-22	1.289213e-08	0	1.884757e-12	3.011241e-09	0.3237953	2.076698e-18	0.6052175	0.009541517	0.08091512	0.8075287	0.1364782	Chr14:95157687:95179925:+	4	796	undefined	FLJ45244
DICER1-AS1:5	30.3197724482962	0.525399236760499	2.87513058306792	2.84926817197721	1.51059141393066	0.00403860432116276	0.0438336742895485	Up	0.2595856	0.09238416	0.05490743	0.137454	0.3191866	0.7435715	4.533407e-18	0.7600642	0.5450589	0.5228975	0.1576162	0.8682123	0.7893038	1.583589	0.0362618	1.222641	Chr14:95157687:95179990:+	2	1841	antisense	FLJ45244;DICER1-AS
DIO3OS:15	127.889327464755	0.849689660320749	2.19110656329474	3.63450928589793	1.86176059149247	0.0284440818933441	0.168918274381085	Up	0.2296245	1.382155	0.8766551	1.903071	0.9014809	0.8534876	5.591547e-28	1.541933	4.390721	4.048608	4.031545	11.64491	7.398346	5.661515e-48	0.7454201	1.020793	Chr14:101557302:101559794:-	3	1421	intergenic	NCRNA00041;DIO3-AS1
DIO3OS:4	25.9748180920719	0.769156710551735	2.48411601400462	3.75984842467135	1.91067450196068	0.0129873489168919	0.100673718401782	Up	0.1896486	0.003263367	1.018828e-08	0.6113861	0.6425555	0.5216284	1.377407	0.1092656	3.789831	0.4173839	0.8087358	3.157321	2.139416	0.1915887	0.2692492	0.4788686	Chr14:101557308:101560403:-	3	866	intergenic	ENSG00000258498;DIO3OS;ENSG00000258498.1;OTTHUMG00000171682.1;ENSG00000258498.2;ENSG00000258498.6;NCRNA00041;DIO3-AS1;ENSG00000258498.7;gene_alias_10=ENSG00000258498.8
DISC1FP1:1	4.37664869368223	1.37218740186136	2.77879439865266	14.0551472790943	3.81302666619408	0.00545610471442212	0.0544989242401308	Up	0	0	0.06337201	0	0	0	0	0	0.3903856	0.1698326	0	0.713736	0.150145	0.05749558	0	1.145828	Chr11:90251232:90915052:+	7	774	intergenic	ENSG00000261645.1;RP11-660M18.2;OTTHUMG00000167309.3;DISC1FP1;ENSG00000261645.5;
DISC1FP1:6	2.53939435789782	1.42523104163165	2.37188590368749	10.4142382862581	3.38048541714394	0.0176975547899993	0.124411022772139	Up	0	0	0	0.0103057	0	0	0	0	0.2033312	0	0	0.1376698	0.06911142	0	0	0.08912186	Chr11:90852065:90863591:+	2	2577	intergenic
DLEU1:2	14.5513009014272	0.605606856662	-1.99815720503596	0.432239341991267	-1.21009770405836	0.0456996194918426	0.227212042112951	Down	0.03747824	0.3114373	0.3291002	0.1599327	0.1385836	0.08489091	0.3990607	0.2878636	0.02720472	0.01084144	0.02586254	0.09664563	0.1047108	0.08639315	0.2764484	0.08183541	Chr13:50082169:50107218:+	2	2904	sense-overlapping	LEU1;XTP6;NCRNA00021;LINC00021;BCMS1;DLEU1
DLEU1:20	6.38076952796127	1.19238156017044	2.19513010783898	6.13657071401948	2.61743266276214	0.0281542660434761	0.16794201228888	Up	1.805837e-19	3.248975e-40	2.544068e-06	0.1129569	6.446655e-10	1.713497e-17	2.396392e-45	1.388944	2.363999	0.9209296	0.01154055	0.5281614	2.273815e-20	1.727908e-18	0.1139765	0.9007272	Chr13:50185880:50492761:+	4	534	intronic	LEU1;XTP6;NCRNA00021;LINC00021;BCMS1;ENSG00000176124.11;DLEU1
DLEU1:21	28.9154369051188	0.895942862129034	2.19650304288163	3.91209450723093	1.9679412229145	0.0280559576091548	0.167529846798931	Up	0.3339981	0.5600377	0.4363621	0.2423363	0.5918016	1.273754	0.06452029	1.69601e-06	4.665494	1.090621	5.152104	1.233497	0.6131352	6.080417e-19	1.557571	0.5561298	Chr13:50185880:50528064:+	5	736	intronic	LEU1;XTP6;NCRNA00021;LINC00021;BCMS1;ENSG00000176124.11;DLEU1
DLEU1:3	15.0482224592296	0.444137450490478	-3.11828080867825	0.382904019972568	-1.38494528827974	0.00181909394625716	0.0239047360985168	Down	0.1873277	0.2504292	0.1693603	0.1862576	0.1757517	0.1665443	0.585979	0.155405	0.1704308	0.02674426	0.03186444	0.09197132	0.0938415	0.1441943	0.07373686	0.05138563	Chr13:50082169:50107218:+	3	2957	sense-overlapping	LEU1;XTP6;NCRNA00021;LINC00021;BCMS1;DLEU1
DLEU1:41	4.9052267693443	1.09637900287975	2.00605372469943	4.59286755944933	2.19939518240917	0.044850516312119	0.224540111949793	Up	0.02643091	0	0.05545581	0.240831	0	0.1245308	0	0	0.3732762	0.1120616	0.2662592	0.106568	0.1365853	0	0.08721498	0.285674	Chr13:50401226:50409122:+	3	1304	intronic	XLOC_010390;linc-RNASEH2B-1;LEU1;XTP6;NCRNA00021;LINC00021;BCMS1;ENSG00000176124.11;DLEU1
DLEU1:45	4.46487402931208	1.45219754324781	1.97719828484929	7.31715333564123	2.87128249177193	0.0480192214170746	0.235114898397189	Up	2.821231e-09	0	0.00267294	0.1086629	0.003182148	0.0002638424	0.0001450061	0.0006781449	2.555124e-10	0.1216112	2.289946e-16	1.0357	3.744137e-06	0	0.1473754	0.000555166	Chr13:50415089:50533860:+	4	1119	intronic	XLOC_010390;linc-RNASEH2B-1;LEU1;XTP6;NCRNA00021;LINC00021;BCMS1
DLEU1:6	19.0933673158437	0.928092820450786	1.99209660023401	3.60213075808778	1.8488505523216	0.0463604599236531	0.229470226656703	Up	0.1559668	2.397852e-24	0.7120868	0.03251366	0.1181371	0.4105583	2.667556e-24	0.1565069	1.81412	0.3674113	1.052713	0.2387256	0.6673549	2.035457e-24	0.2979055	0.4459231	Chr13:50082171:50528534:+	6	1455	sense-overlapping	LEU1;XTP6;NCRNA00021;LINC00021;BCMS1;ENSG00000176124.11;DLEU1
DLG1-AS1:1	2.05443765990689	1.00734174758801	-2.6709530858309	0.154903049462151	-2.6905625492065	0.0075636217190347		Down	0.03045036	0.09325852	0.09349921	0.08029834	0.0663701	0.08565959	0	0.08751166	0.0005833851	0.006077006	0.00705396	0.01189928	0.02196287	0.01193278	0.005892765	0.01401734	Chr3:197298247:197303750:+	3	1702	antisense
DLG1-AS1:4	6.52465459909546	0.619067362412407	-3.12277992804568	0.261845708753289	-1.93321113344965	0.00179151650514667	0.023669687434955	Down	0.1850771	0.1909797	0.05397532	0.1558133	0.06485036	0.07180633	0.1107866	0.1042573	0.1164047	0.009295658	0	0.01950499	0.04366037	0.03026928	0.009120831	0.04573547	Chr3:197298731:197301229:+	1	2499	undefined
DLG1-AS1:6	4.36675661736328	0.823757472055347	-3.32462874961087	0.149821048184986	-2.73868777430198	0.000885363435181727	0.013999087106562	Down	0.2948848	0.08857972	0.08765192	0.08444213	0.063857	0.08048568	0	0.2503592	0.09878295	0.006038555	0.007018514	0.01175548	0.02163236	0.01184762	0.005843982	0.01386268	Chr3:197298247:197303751:+	3	1703	undefined	DLG1-AS1
DLG3-AS1:4	3.33355816822344	0.932695574097221	-3.3943237911252	0.111423791828654	-3.16587077703537	0.000687982978876404	0.0114623280717712	Down	0.3820174	0.2678858	0.158373	0.09813364	1.006644	0.2977919	0.9025371	0.1964496	0.0520247	0	0.02853064	0	0.1287995	0.0340375	0	0.05428157	ChrX:70452956:70455826:-	2	434	antisense	;DLG3-AS1
DLGAP1-AS1:8	2.84801414338787	1.32555319880346	2.56007203179437	10.5086953906108	3.39351167091229	0.0104650469847613	0.0868083665925371	Up	0.1281523	8.520572e-17	7.500557e-15	3.755067e-22	0.0004987335	4.200646e-13	4.395721e-05	4.444658e-24	0.1390386	1.06336	3.576177e-05	4.332846e-10	1.019217	0.3910605	0.109881	0.2769443	Chr18:3594127:3597372:+	3	408	antisense	ENSG00000177337.3;RP11-874J12.2;OTTHUMG00000177863.2;DLGAP1-AS1;ENSG00000177337.7;HsT914;FLJ35776
DLGAP1-AS2:1	56.6924654683718	0.497039351188923	2.499151102766	2.36555129142325	1.24217644264189	0.01244912170033	0.0979338605992872	Up	0.4211432	0.8793564	0.4537117	0.7626766	0.6914836	1.067034	0.5205194	0.6796281	1.399972	1.006354	4.371037	0.8942063	2.086661	0.4796716	1.48102	2.825813	Chr18:3603000:3604387:+	1	1388	antisense	ENSG00000262001.1;RP11-874J12.1;OTTHUMG00000177864.1;DLGAP1-AS2;MGC11082
DLGAP1-AS2:4	35.6053634001329	0.630423986837177	2.10990127096033	2.51425742820513	1.33013237107164	0.0348668607707506	0.191877093850025	Up	0.6650882	0.07134234	0.2109718	0.4767256	0.1376148	0.133245	0.07172079	0.3849666	0.6901672	0.5458828	0.8221692	0.09847552	0.8417561	0.1877059	0.3364511	1.945907	Chr18:3603738:3608336:+	2	2261	antisense	ENSG00000262001.1;RP11-874J12.1;OTTHUMG00000177864.1;DLGAP1-AS2;MGC11082
DLGAP1-AS2:6	31.3453385726494	0.641348556363265	2.60564556415355	3.18463277129078	1.67112702096422	0.00917012991417504	0.0786604282839138	Up	0.2168947	0.1804308	0.1129301	0.01036067	0.3417822	0.2759591	4.328072e-23	0.2834574	0.3276061	0.1973264	3.055596	0.09245394	0.7335766	0.3917422	0.06265061	1.405317	Chr18:3604970:3608464:+	2	2125	antisense	MGC11082
DNAJC3-AS1:1	32.6101585599261	0.602619020505304	2.59394432147798	2.95500421090076	1.56316018625435	0.00948818511517912	0.080840226897278	Up	0.9987392	0.9228283	0.0002842787	0.7316673	0.03289081	0.5160052	0.2105174	0.4684316	3.382304	1.65511	0.7787608	0.5248598	1.131235	0.9366939	0.2808016	0.620617	Chr13:95648758:95676955:-	2	1181	intergenic	XLOC_010698;linc-DZIP1;
DNAJC3-AS1:2	7.50360276837252	1.38981698821891	-2.37049885061983	0.101915149523105	-3.29455957314483	0.0177640991673388	0.124740945878076	Down	0.01770027	6.833897e-16	9.143978e-13	0.003967673	1.52308e-17	2.711091e-11	1.32674	2.917845e-09	1.507711e-11	9.128308e-09	0.0001344904	1.438355e-05	1.083668e-05	1.391092e-07	0.0145164	6.945601e-06	Chr13:95672870:95676929:-	1	4060	intergenic
DNAJC9-AS1:13	24.3172236683448	0.895139344535611	2.01091056470166	3.48231126822182	1.80004516480677	0.0443349042491857	0.222689891214913	Up	0.1765445	0.3379411	0.06277616	1.503109	0.006060224	0.6209465	1.63128e-16	0.7465625	1.613526	1.167172	1.976291	0.4758311	0.8566867	0.696838	0.9401801	0.05116056	Chr10:73252783:73254349:+	2	1021	undefined	bA537A6.3
DNMBP-AS1:2	39.8076780885181	0.671891362735673	-2.63244412419984	0.293469713938564	-1.76871646993415	0.00847729659107416	0.0746438166752688	Down	1.167982	1.735895	1.032618	1.363068	1.017093	1.342411	1.627374	0.9009295	2.297125	0.3100547	0.6985336	0.4093109	0.3002583	0.009797064	0.5587876	0.03089471	Chr10:99927178:99930824:+	3	1292	antisense	FLJ40792;bA287G8.2
DPP10-AS1:3	43.0457866265951	1.19690426884244	-4.63718591832501	0.0213404199799876	-5.55026762105928	3.53184706071896e-06	0.000161028173963712	Down	1.916777	0.07094193	1.914319	5.893794	2.007519	4.864826	9.557702	0	0	2.348659	0	0	0	6.55715e-10	0.0004642595	0	Chr2:115144048:115161343:-	3	730	antisense	ENSG00000235026.1;AC066593.1;OTTHUMG00000153346.1;DPP10-AS1;ENSG00000235026.5;
DPP10-AS1:5	55.2906997669648	1.00907399682973	-5.06891972744782	0.0288573955863044	-5.11491508898483	4.00079903629647e-07	2.46238216754261e-05	Down	0.6424988	1.512581	2.0449	1.282924	2.438497	1.937045	1.39901	1.949849	0	0.6996783	0	0	0	0.02016076	0.3270812	0	Chr2:115143655:115162046:-	3	1826	undefined
DPP10-AS1:6	9.47429429940635	1.31868431071647	-1.9629963697088	0.166250142839938	-2.58857251472838	0.0496465958620017	0.23985169869449	Down	0.3498462	2.813959	0.0003148801	0.0253707	0.06081245	0.002571768	0.2060889	0	0	0.002037914	0	0	0	0.03260091	0.05011391	0	Chr2:115143891:115162046:-	4	1414	undefined
DPP10-AS1:8	2.04192182519995	1.39628989234252	-3.13576156855488	0.0480795704483275	-4.3784321829693	0.00171408497641293		Down	0.1712828	0.02513453	0.07012287	0.04327827	0.04234605	0.02232673	1.261657e-13	0.07790355	0	2.702483e-21	0	0	0	2.412177e-10	1.637781e-24	0	Chr2:115143056:115161334:-	3	1713	undefined
DPP10-AS1:9	27.0787482137083	1.21487487930079	-4.28241607589249	0.0271557268032161	-5.20259971331565	1.84874869653162e-05	0.000614021091233171	Down	2.173265	0.02664089	2.173761	3.565094	2.32199	1.14058	3.127135	0	0	1.407352	0	0	0	6.507496e-10	0.0004865728	0	Chr2:115144048:115161334:-	3	721	undefined
DRAIC:12	11.1481266567828	1.1258605824099	-3.92083360091821	0.0468985782764026	-4.41431200146206	8.82431827283103e-05	0.00227687100587317	Down	0.2972831	0.591542	0.3742798	0.2023913	0.1482818	0.1966562	0.1596099	0.01357321	0.0002862692	4.868113e-06	3.344092e-17	0.5442509	3.777721e-29	9.505529e-06	0	0.00487219	Chr15:69561437:69571504:+	5	1845	intergenic
DRAIC:19	51.3201001366913	1.02014041543746	-3.31584203005596	0.0958801206045584	-3.38262446606627	0.000913674595673686	0.0143486391287248	Down	0.7152875	0.5365653	1.332442	1.119196	0.6374745	2.638135	0.2063214	1.261509	0.0003723226	0.07190485	0.005688202	3.385303	0.0005260678	0.5903914	0	0.005865592	Chr15:69562811:69571468:+	4	1770	intergenic
DRAIC:29	40.3720835140714	0.444551628977256	-2.72987053936191	0.431200753677183	-1.21356839517036	0.00633592013942993	0.0605757776276727	Down	0.2514378	0.1291782	0.239841	0.2919286	0.2348426	0.4098103	0.08719553	0.2899309	0.1614098	0.04253691	0.1465449	0.4158855	0.09286609	0.1505043	0.0046331	0.08524092	Chr15:69462993:69575439:+	8	6010	undefined
DSCAS:2	21.6540302904861	0.405804740066247	-2.90214578054908	0.442054295704609	-1.17770451411008	0.00370616028139264	0.0409771506818384	Down	0.04128252	0.03730791	0.1504808	0.07811043	0.1363811	0.1409235	0.1163557	0.2484053	0.05896474	0.02353939	0.1322748	0.0139877	0.0854766	0.06073834	0.01534878	0.04029289	Chr18:31101355:31109474:+	1	8120	undefined
DSCR9:13	3.42728886196199	1.20541061408399	2.10488162080251	5.80480115125352	2.53724664710566	0.0353016139332701	0.193307869151168	Up	0.04428553	0.4416935	0	0	3.038347e-63	0.05271368	0	0	1.555372	0	0.05322503	0.09057601	0.2315282	0.8241568	0.1535093	0	Chr21:37221419:37237744:+	2	520	antisense	ENSG00000242553;AP001432.14;ENSG00000242553.1;OTTHUMG00000086656.1;NCRNA00038;AP001432.1
DSCR9:16	2.421281459677	1.09118719334502	2.15505073036054	5.10377156388909	2.35156375797825	0.0311578646158119	0.178091941966046	Up	0.009177638	2.48605e-30	0	0.03104624	2.820772e-64	0.01988446	7.032959e-38	7.711609e-31	0.1398822	0	0.03308723	0.03228172	0.02386817	0.1162313	9.312602e-40	0.04564989	Chr21:37221444:37245730:+	3	2813	undefined	NCRNA00038
DUBR:14	39.0768103487419	0.528443747462232	2.35675380787355	2.37086220262567	1.24541181407858	0.018435464568942	0.127714747138548	Up	0.04507466	0.08744275	0.2958802	0.04694969	0.02915154	0.1899396	0.01274939	0.3253552	0.09437442	0.1361117	0.4362213	0.116013	0.3536477	0.4639335	0.0956231	0.1875404	Chr3:107242235:107285475:+	2	6753	intergenic	XLOC_002746;linc-CCDC54;
E2F3-IT1:1	41.802662796642	0.366470253924026	3.00822449995231	2.14715270109688	1.102424796358	0.00262778938727661	0.031639181165028	Up	0.1860052	0.6356774	0.1969793	0.3997241	0.4061795	0.5208903	0.2398157	0.8408801	1.027358	0.4341873	1.237492	0.6723941	0.9466208	0.6796469	0.3673822	1.699077	Chr6:20429089:20441248:+	3	2030	intronic
EGOT:1	4.01220798183308	1.29538751801322	4.17322505574234	42.3985683879006	5.40594364706864	3.00318021621771e-05	0.000927808398913143	Up	0	0	5.592116e-36	0	0	0	0	0	0.269841	0.9325752	0.1690482	0.1370897	0	0.4736505	0.9349568	1.283037	Chr3:4750844:4751657:-	2	406	antisense	EGO;NCRNA00190
EGOT:15	4.79605071312949	1.3015800116547	4.17376668787855	43.1859851170385	5.43249129425298	2.99604578740423e-05	0.000927279816026167	Up	0.006098316	0	0.004890302	5.006472e-07	0	0	0	1.678584e-23	6.547956e-08	9.974993e-06	0.2864793	0.2615283	0.0724925	0.342795	0.1592387	0.3650443	Chr3:4749192:4751622:-	2	1496	undefined	EGO;NCRNA00190
EGOT:16	1.97750207940165	1.51338955656207	2.40971167661619	12.5258142576532	3.64683248571663	0.015965131765429		Up	0	0	0.003472272	2.824775e-29	0	0	0	1.99097e-05	0.004472139	3.471608e-07	3.450593e-28	0.07511945	0.02273029	0.07983467	0.1566661	0.2663179	Chr3:4740217:4751622:-	5	1449	undefined	EGO;NCRNA00190
EGOT:17	5.75189126284451	0.988289497928896	3.0515139213869	8.08797849502152	3.0157791612905	0.00227690489688855	0.0282988626674323	Up	0.00138835	0	0.03785572	0.04667644	0	0	0	0.02810741	0.03275108	0.1870793	0.06264587	0.1586909	4.342798e-10	0.02771567	0.03329164	0.32383	Chr3:4740217:4751622:-	3	2724	undefined	EGO;NCRNA00190
EGOT:18	24.9970664337301	0.797505976010603	6.01835453295962	27.8513181828303	4.7996737057858	1.7619895285758e-09	2.23018784062174e-07	Up	0.01141273	0.007357661	0.03401633	1.315705e-07	0.006281084	0	0	0.03130201	0.2582865	0.2027847	0.1862753	0.2652647	0.2165281	0.4523973	0.3601229	0.3180602	Chr3:4745432:4751622:-	3	4772	undefined	EGO;NCRNA00190
ELFN1-AS1:2	14.7473832165112	1.11855173183869	4.81618352474436	41.8498463958022	5.38715042245579	1.46329948876147e-06	7.59751067215929e-05	Up	6.516534e-29	3.078679e-19	3.829094e-28	0.07912122	0	0	0	0.004767135	0.07946821	0.5128728	0.2770516	4.717342	0.06188032	0	0.01279643	3.728381	Chr7:1738630:1742310:-	2	675	antisense	;MYCLo-2;ELFN1-AS1
ELFN1-AS1:8	3.51880672129338	1.45903857783857	2.94670880928566	19.6895990822268	4.29936183040454	0.00321175491943436	0.0367402234286554	Up	6.895698e-29	3.51964e-19	4.02828e-28	3.413238e-11	0	0	0	0.005784254	0.007953917	0.8189844	1.208276	0.2266763	0.06739989	0	0.022544	3.02932e-06	Chr7:1738630:1742280:-	2	645	undefined	MYCLo-2
ELOA-AS1:7	7.31285310657796	1.07774786400327	-2.52109304754198	0.152079474075152	-2.71710264694187	0.0116990911563287	0.0941292150879695	Down	0.2769901	3.412089e-16	0.1822317	0.9808417	8.229209e-06	0.6736173	3.498649	3.159944e-14	0.0593212	1.315827e-16	0.1317031	0.2332557	2.00743e-07	7.080351e-22	1.67611e-15	3.551275e-18	Chr1:23760596:23778290:-	3	704	undefined
ELOA-AS1:8	2.07962357167136	1.51074230726955	2.47050911373545	13.2903080422116	3.73230263861513	0.0134920880979979		Up	0.006358961	0.006799277	6.588638e-18	1.967831e-09	3.574863e-16	1.475882e-12	0	5.803981e-27	0.2434111	0.006742356	0.0801963	0.370092	9.792768e-20	0.4521765	0.04583217	0.0001085039	Chr1:23771420:23778290:-	4	771	undefined
ENO1-IT1:1	3.38208715916294	0.863058159838847	2.73996077150802	5.15061784353575	2.36474550148834	0.00614465178576891	0.0593042815181134	Up	0	0.106927	0.08478142	0.05521459	4.219811e-31	0.03493168	3.668692e-37	0.03600451	0.04288722	0.1933084	0.420373	0.1755767	0.1630516	0.03085907	0.240557	0.4389994	Chr1:8875788:8878007:-	2	744	intronic	ENSG00000236269.1;ENO1-IT1;OTTHUMG00000001778.1;
EP300-AS1:20	13.9268847097671	0.853389504241283	-2.9509982262674	0.174542356656885	-2.51835091333124	0.0031674873601175	0.0364139385127652	Down	0.003596608	1.03686	0.7180872	0.3095868	0.9047002	0.36003	0.4278047	0.3995543	0.08036555	0.2359927	0.194952	0.002664961	0.4039122	9.004351e-12	0.020269	0.0001394631	Chr22:41185214:41197501:-	3	1378	undefined	EP300-AS1
EPB41L4A-AS1:10	16.0133923041397	1.35815116317841	2.18542597858788	7.825260799601	2.96813883485945	0.0288576278101844	0.170261342560042	Up	5.460715e-06	1.261128e-09	7.896011e-14	2.189893e-10	1.948693e-06	1.007584e-05	6.692614e-24	2.716628	4.315399	1.689808	4.841689	1.781213e-19	9.965384e-08	6.744275e-06	1.066577e-08	1.116763	Chr5:112160865:112162324:+	2	605	undefined	TIGA1
EPB41L4A-AS1:9	103.635688580077	0.519159618372546	2.26931804073804	2.26284581797075	1.17813828799549	0.0232489922246729	0.148314345834479	Up	0.4578587	3.69284	2.419393	1.829416	1.672335	0.6320555	0.599133	3.796494	2.14278	4.030484	11.93899	1.001878	1.660643	3.270369	3.875806	5.413765	Chr5:112160865:112162302:+	2	1031	undefined	TIGA1
ERICD:2	9.82600769275004	0.627969979832441	3.34206058880997	4.28327326227993	2.09871372055379	0.000831589064508508	0.0133143218314418	Up	0.02551449	0.1546767	0.008930117	0.02115414	0.02916046	0.04857713	0.1235599	0.03458225	0.3809436	0.2800886	0.1362484	0.2705872	0.2769424	0.0494161	0.04468655	0.3190549	Chr8:140635980:140638188:+	1	2209	intergenic
ESRG:1	127.642718574416	0.943378807314692	5.77309253541042	43.5986981100553	5.44621315057283	7.78296705961973e-09	8.36413006865081e-07	Up	0.3447437	3.736482e-07	0.01000664	5.969243e-05	0.03144865	0.03498723	0.04997768	2.127849e-05	5.676906	0.8662334	5.755613	0.5017697	4.198078	0.007027831	0.8193001	3.57208	Chr3:54632122:54639857:-	4	3140	antisense	ENSG00000265992.1;ESRG;OTTHUMG00000179678.1;HESRG
ESRG:2	115.398305129297	0.811700372235177	4.53697749586674	12.8408279489479	3.68266632221766	5.70661933447772e-06	0.000232291363981516	Up	0.002197362	0.1137801	0.3858633	0.2559277	0.03123216	0.03437449	0.1222398	0.02718857	5.474288	0.7676998	4.377337	0.6288255	5.665418	0.006947195	0.4757465	2.055235	Chr3:54632124:54639857:-	4	3138	antisense	HESRG;ESRG
EVX1-AS:2	6.71259351157668	1.14015561064888	3.07121684512113	11.3267739972369	3.5016651174842	0.00213188261905298	0.0270260353554271	Up	0	0	0	0.107616	0.03040508	0	0	0	0	0.167503	0.1674222	0.1378888	0.499216	0	0.9242855	0.03894092	Chr7:27241039:27246077:-	3	1267	antisense	EVX1-AS1
FAM111A-DT:11	4.63934345075303	1.21519343175686	1.96590420670594	5.23777424677455	2.38895387945224	0.0493096770555038	0.238904493233493	Up	0.07291508	9.868108e-07	0.3990641	6.575339e-09	0	1.025003e-64	0	0.1468119	0.6244737	0.5790249	0.232666	0	1.054274	0.7155739	0.323041	7.198321e-17	Chr11:59139715:59142771:-	2	534	antisense	ENSG00000245571;AP001258.4;ENSG00000245571.2;OTTHUMG00000167435.1;ENSG00000245571.6;AP001258.1
FAM13A-AS1:4	43.5312585724158	0.325992469850689	-3.33847597939341	0.470309366561138	-1.08831803005966	0.000842393133032686	0.0134414002603732	Down	0.3023258	1.205445	0.5394868	0.5844861	0.6132862	0.6894971	0.8807669	1.887766	0.4591547	0.2149362	0.3615396	0.1901363	0.437079	0.4511294	0.2637736	0.3543545	Chr4:88721715:88728686:+	2	2453	antisense	ENSG00000248019.2;FAM13A-AS1;OTTHUMG00000161035.1;NCRNA00039
FAM157C:3	8.30902622315772	0.690505298513602	2.25028802043073	2.93596709926376	1.55383580128911	0.0244306678968977	0.152450483680396	Up	0	0.1334442	0.218535	0.03861633	0.08190917	0.08392583	0.6027199	0.2947772	0.829049	0.3821017	0.2279275	0.1607903	0.4614246	0.2410087	0.0726381	1.37511	Chr16:90102264:90128696:+	4	868	undefined
FAM160A1-DT:15	4.8423714941497	1.19780946866731	-3.49790341222634	0.0547946242820429	-4.18982182764841	0.000468930926133144	0.00844905927177998	Down	0.1074271	0.3786056	0.1338446	0.05694556	1.349758	0.3863194	0.2205545	2.266767	0.2044113	1.417036e-21	0.001126014	6.62278e-26	3.59181e-12	0.0003372133	2.666414e-25	4.21645e-19	Chr4:151333775:151353224:-	2	540	intergenic	ENSG00000270265.1;RP11-731D1.4;AC104819.3
FAM160A1-DT:2	16.7308162838339	0.515174188982409	-2.44973642312882	0.416953679546854	-1.26204097500606	0.0142960821832368	0.107541876648056	Down	0.06481239	0.2059195	0.4528929	0.319457	0.07831875	0.3170397	0.1139361	0.6493433	0.3317749	0.02051421	0.1563681	0.1202813	0.04788339	0.1693541	0.009610917	0.1346673	Chr4:151397532:151409027:-	2	2754	undefined
FAM182A:13	15.5107292191466	0.877375845475978	2.80863022415035	5.51830163413823	2.46422431754329	0.00497527560398445	0.0512374005350077	Up	0.1178625	1.559437e-22	0.5927243	0.1316608	0.1312617	0.2819711	2.612126e-21	0.7328504	2.057625	3.166305	0.3115799	2.102024	2.194692	0.1484836	4.420743e-19	4.208957	Chr20:26009812:26011232:+	2	465	intergenic
FAM182A:4	100.307110263259	0.538591166575594	2.18093302052539	2.25735177647467	1.17463125974801	0.0291883709384704	0.171431449583669	Up	0.4493177	1.162007	0.8762912	0.5676801	0.590297	0.604082	1.3187	1.621632	8.65537	1.700379	2.122458	1.850914	3.568729	0.4075514	0.1174382	4.804116	Chr20:26009778:26011555:+	1	1778	undefined
FAM182A:7	12.4791714537011	0.627489511845328	2.64145301431837	3.15465899057934	1.65748406251701	0.00825512565648531	0.0731772306016177	Up	0.07924263	0.4704596	0.6018539	0.1855874	0.2904973	0.3865197	1.231722e-23	0.1791386	0.2549129	1.275875	1.296059	0.6387514	0.5193823	0.7289627	0.07854515	3.475104	Chr20:26009778:26051063:+	3	585	undefined
FAM198B-AS1:18	5.60409235003105	1.04606741635459	-2.82323903481422	0.129112594000813	-2.95329836289953	0.00475411117605653	0.0495288052539124	Down	0.1821128	0.454766	0.02447089	0.2556139	0.04477984	0.06841671	0.4806553	0.1409451	0.02508276	4.569086e-26	2.47075e-27	0.03757799	0.6752123	1.879976e-14	1.066223e-27	5.02088e-23	Chr4:158172734:158201834:+	6	1322	undefined
FAM222A-AS1:7	4.58947814753066	1.09622098458774	2.93104629582709	9.27324618736209	3.21307445628382	0.00337822432300962	0.0382474029253291	Up	0.01955135	0.02382154	0	0.06460394	0	0	0	0	0	0.02073894	0.07178145	0.3536593	0.2827871	0.02251423	0.2762531	0.2305738	Chr12:109733613:109736698:-	4	1439	antisense
FAM239A:13	87.0774244474051	0.380913436608877	3.61330470091685	2.59611863386609	1.37635631114125	0.00030231908474324	0.0060041372638195	Up	0.8323456	1.181248	0.8689183	0.7830592	4.062963	2.123222	1.731162	1.997687	2.872815	3.009434	4.449092	0.8696421	7.004734	6.568459	2.676329	6.78632	ChrX:3821681:3828597:-	3	904	intergenic	ENSG00000205664.10;RP11-706O15.1;BX890604.1
FAM239A:3	13.2340111588021	0.518434032583693	2.66952573415358	2.60986103596003	1.38397299144318	0.00759584521731723	0.0690920286546108	Up	0.07935854	0.06881115	0.5481707	0.04442227	0.1794164	0.3584925	0.3587286	0.2030713	0.8337773	0.1634635	1.138165	0.1695733	0.4153621	0.3079829	0.3723386	1.111428	ChrX:3817539:3867791:-	8	1048	intergenic
FAM239B:4	440.187094166158	0.443759026218535	2.36292689762382	2.06847875377545	1.04857013911513	0.0181312456963632	0.12620438351879	Up	5.740966	5.520215	3.203617	3.108705	16.4603	14.7614	3.85028	5.712087	11.29246	10.63111	6.783508	4.593828	25.1216	19.76256	15.37768	18.01981	ChrX:3905136:3920313:-	2	1217	intergenic
FAM239C:3	22.6673774475712	0.837644876356796	4.23838249669589	11.7147915826982	3.55025938239764	2.25135963570724e-05	0.000730571945051375	Up	0.07082865	0.249711	0	0	0.0001320328	3.084522e-08	0.2450258	6.510548e-29	1.332239	1.13466	0	0	0.8089559	0.6184468	1.127708	0	ChrX:3929372:3931168:-	1	1797	intergenic
FAM30A:3	27.7966318393586	0.811483738639154	-6.20728484112728	0.0304564012093265	-5.03711070967611	5.39078386792767e-10	8.02028844350573e-08	Down	3.291867	2.811833	3.127956	3.186651	3.132888	1.810484	2.510847	3.314532	1.441479e-26	0	0.02915018	0.2442115	0.20036	0	0	0.5165831	Chr14:105918436:105922666:+	4	533	intergenic	ENSG00000226777.7;KIAA0125;FAM30A
FAM30A:7	8.93753780927617	1.23853365640534	-3.21657970238836	0.0632039169601661	-3.98384221991826	0.00129728494163837	0.0184794099665295	Down	3.844983e-26	0.3135444	4.958161	0.4950342	1.981684e-11	0.5673819	1.346581	5.721736	0.6017696	0	0.09607767	0	9.554929e-08	0	0	2.733885e-07	Chr14:105922118:105922672:+	2	359	intergenic	ENSG00000226777.7;KIAA0125;FAM30A
FAM3D-AS1:1	0.797138722646993	1.56076648895805	1.96583401122445	8.38730806784126	3.06820784757311	0.0493177876560366		Up	0	5.986619e-05	6.714598e-18	0.002540228	4.655688e-24	2.832662e-45	0	1.023594e-11	0.01724111	0.08409097	0.07046382	0.02047986	0.01091911	2.740824e-19	0.009284115	0.002631719	Chr3:58606940:58644528:+	4	1445	antisense	lnc-KCTD6-3
FAM3D-AS1:2	1.45937432060706	1.33664865351537	2.66220373354692	11.7813342957774	3.55843103582908	0.00776308753683581		Up	0	0.0248066	6.464344e-18	0.002145993	4.295476e-24	2.698539e-45	0	8.550491e-12	0.0150641	0.08030493	0.06665084	0.01885734	0.009185662	0.1424592	0.008866426	0.08671299	Chr3:58606940:58644528:+	4	1482	antisense	lnc-KCTD6-3
FAM66B:14	33.8849289812308	0.456774610544742	2.38074953216984	2.12500456480268	1.08746594036146	0.0172774549465381	0.122619696325373	Up	0.148305	0.3831571	0.2165913	0.2299139	0.1166188	0.2434056	0.3812056	0.2044545	0.1283059	0.2963518	0.4783385	0.4238882	0.9064374	1.435246	0.4238722	0.34448	Chr8:7318540:7355295:-	6	2586	undefined
FAM83C-AS1:3	1.68553941248544	1.14696138072594	2.18190783184705	5.66691679234791	2.50256401943203	0.029116335716437		Up	0.04692866	0.05361267	0	0.04806186	0	0	0	7.642399e-05	0.4641128	0.1024538	0.2651766	0.04538904	0.05716981	0	0.0449842	0.1029993	Chr20:35284870:35285756:+	2	733	undefined	dJ614O4.3
FAM83C-AS1:4	2.17047566185992	1.22270652366092	2.39137466493417	7.58920835580473	2.92394940333245	0.0167854139477085	0.12046049375373	Up	0	0	0	0	0	0.04293019	0	0.2020803	0.1598214	0.1707922	0.1001584	0.1952658	0.2444339	0.2035664	0	0.04321941	Chr20:35284870:35285809:+	2	841	undefined	dJ614O4.3
FAM95B1:17	71.0329586253115	0.643220043307512	-5.52173898567902	0.0852773732499763	-3.55169318950124	3.35660867493616e-08	3.01750817311134e-06	Down	0.7906655	1.165016	0.6746348	0.9450951	0.692979	0.5412935	0.818249	0.8137023	0.02578329	0.2080208	0.246563	0.07364821	0.08986089	0.002048184	0.007300787	0.101638	Chr9:40324530:40329221:+	1	4692	intergenic	ENSG00000223839.3;FAM95B1;ENSG00000223839.7;DKFZp686P0734
FAM95B1:9	6.08241201739519	1.16626937331422	-4.79635017489777	0.0207055837513557	-5.59383631267359	1.61582711516105e-06	8.26172534857339e-05	Down	0.1441826	0.3388907	0.0112541	0.2965768	0.5142277	0.1389399	0.2912254	0.08025311	6.878707e-06	1.046863e-14	1.391188e-25	0.0001115189	0.01318798	0.0001104546	0.0008772039	6.052158e-05	Chr9:40323571:40329220:+	5	1543	intergenic	DKFZp686P0734;FAM95B1
FENDRR:11	8.00096940764197	1.13271854122463	-3.14236872639564	0.0848219041471196	-3.55941931975276	0.0016758684284986	0.0224280740081183	Down	0.1923611	0.04575504	0.02406385	0.1937472	0.05198482	0.3113134	0.1638923	0.0009538335	0.02554927	0.0002893666	0.001874527	1.718484e-05	0.001890297	2.410892e-05	0.008138002	0.0854445	Chr16:86474445:86498566:-	4	3300	intergenic	XLOC_012046;linc-COX4NB-9;lincFOXF1;onco-lncRNA-21
FENDRR:12	97.8953110537561	0.579983194131635	-7.46362734765777	0.0497631482798683	-4.32877842890278	8.41724461115763e-14	3.62954440936375e-11	Down	0.7577816	2.714886	0.4613148	1.375264	1.035545	3.568457	1.721761	3.279025	0.06944266	0.01123701	0.1038657	0.04227547	0.1401149	0.1545639	0.0003673004	0.293387	Chr16:86487713:86498510:-	2	3379	intergenic	XLOC_012046;linc-COX4NB-9;lincFOXF1;onco-lncRNA-21
FENDRR:14	17.3110225876309	0.985377351691809	-3.46943478708866	0.0935121436076439	-3.41870246236885	0.000521554665972571	0.00915726173706569	Down	0.2715854	0.7592585	0.5200641	0.4447049	0.1092177	0.0007475783	0.7057177	0.0112671	0.009342227	0.05326543	0.02462623	0.0140653	0.004588682	0.04480087	0.001808087	0.02953587	Chr16:86487718:86490879:-	2	2823	intergenic	ENSG00000246979;XLOC_012046;linc-COX4NB-9;AC009108.1;lincFOXF1;onco-lncRNA-21
FENDRR:15	21.9482126998304	0.996693227178024	-3.72204642869101	0.0764288712065314	-3.70973846671848	0.000197614674572974	0.0043603772209983	Down	0.2966202	0.798596	0.7970974	0.7447041	0.1782955	0.001031513	0.6774893	0.01158014	0.009316046	0.05316207	0.02477757	0.01405775	0.004592885	0.04450505	0.001809075	0.02947525	Chr16:86487716:86490879:-	2	2825	intergenic	ENSG00000268388.1;FENDRR;lincFOXF1;onco-lncRNA-21
FENDRR:16	78.9680856404887	0.841929570180457	-5.88047527155432	0.032330821641081	-4.95094601783654	4.09090123906534e-09	4.70934924991228e-07	Down	2.375619	3.964158	0.9531835	1.084004	1.410003	0.001495074	0.5656731	2.299323	0.008864325	0.084328	0.0235419	0.01297174	0.1159676	0.04144774	0.001715025	0.02783375	Chr16:86487706:86490879:-	2	2835	intergenic	ENSG00000268388.5;FENDRR;lincFOXF1;onco-lncRNA-21
FENDRR:17	3.03657394542114	1.38846555900699	-2.33605179649227	0.10558468819422	-3.24352746348593	0.0194885421539703	0.13232132397629	Down	0.08672734	0.1776477	0.04895964	0.01577544	4.243104e-05	0.0641163	1.4775e-12	0.2941927	2.606204e-22	1.167765e-12	0.003516832	1.824323e-27	1.026204e-24	1.442522e-10	0.0429673	4.428396e-17	Chr16:86474539:86477993:-	3	2138	intergenic	XLOC_012046;linc-COX4NB-9;lincFOXF1;onco-lncRNA-21
FENDRR:2	9.93361143370526	1.44404011366888	-3.07314320106738	0.0461430744615785	-4.43774205739009	0.00211816816535236	0.0268905987459237	Down	1.390386e-06	4.713717	1.324542e-05	1.000643	3.193111e-09	0.04311759	0.1747593	0.0001637306	3.540711e-22	0	1.212905e-17	7.429586e-25	8.201232e-23	7.990091e-22	1.523481e-29	2.29842e-23	Chr16:86490268:86508877:-	2	960	intergenic	ENSG00000268388.1;FENDRR;ENSG00000268388.5;lincFOXF1;onco-lncRNA-21
FENDRR:20	6.86118552060646	0.981715510557637	-4.61173454429911	0.0433624074723801	-4.5274113327129	3.99322745848897e-06	0.00017576418645574	Down	0.2424806	0.0465614	0.03238787	0.1997648	0.007111322	0.02663841	0.3441481	0.1251126	0.0110056	6.260419e-13	2.707381e-12	2.344169e-05	2.266209e-17	0.0002855471	0.009958352	0.01418592	Chr16:86474529:86508886:-	4	3121	undefined	lincFOXF1;onco-lncRNA-21
FENDRR:22	24.7934891250996	0.672942506232246	-5.41486543466823	0.079997952372877	-3.643893116516	6.1334815479824e-08	5.14989782383565e-06	Down	0.4386336	0.5044133	0.1765737	0.3537894	0.2929994	0.2683353	0.4719173	0.6317178	0.02775013	4.572599e-13	0.07289951	0.044557	1.887504e-16	0.01562345	0.0283976	0.07054121	Chr16:86474623:86508886:-	4	3606	undefined	lincFOXF1;onco-lncRNA-21
FENDRR:23	24.1071493396438	1.07645174839118	-5.96786848998569	0.0116451862963995	-6.42412247021376	2.40372980744015e-09	2.96860631218858e-07	Down	4.767664	0.1833485	2.767085e-05	1.130047e-06	3.004326	2.120873	0.1413693	2.359032	3.813544e-22	1.683407e-21	3.502633e-19	4.043071e-25	0.04384013	5.116997e-25	2.102469e-29	2.467894e-20	Chr16:86478011:86508886:-	5	731	undefined	lincFOXF1;onco-lncRNA-21
FENDRR:24	20.594282992402	1.28110021004467	-2.55282264602565	0.10363465154467	-3.27042162803025	0.0106853890746679	0.0880333495623788	Down	0.106175	1.584678	0.1059357	1.463296	9.315044e-07	0.4490234	0.000296983	0.0006950411	0.0001035018	0.003262115	0.001490056	0.0783412	0.01079049	1.114697e-06	0.05398606	0.0005959555	Chr16:86487737:86508886:-	4	2630	undefined	lincFOXF1;onco-lncRNA-21
FENDRR:25	16.5891718374917	1.19820324779107	-3.01862221682891	0.0815075242446206	-3.61692294405868	0.00253926957367217	0.0308950536699156	Down	0.00249596	0.5161339	0.3876951	0.1728697	0.2895815	0.09916898	3.030097e-05	0.5565376	0.08628637	0.0001498104	0.0007193466	0.01388413	0.0005201962	0.003027353	0.003303416	0.01538458	Chr16:86473638:86498552:-	4	4093	undefined	lincFOXF1;onco-lncRNA-21
FENDRR:30	18.93815611084	1.17820622135345	-4.18496470778278	0.0327865644159715	-4.93075145485431	2.85210409579498e-05	0.000891405163404424	Down	0.201767	0.5429131	0.7551365	0.1273632	0.2335111	0.5193101	1.006655e-07	1.173632	0.0001022557	0.004552651	0.001446951	0.0001338539	0.04205477	2.151434e-07	0.04598525	3.123915e-05	Chr16:86487663:86508860:-	4	2678	undefined	FENDRR
FENDRR:4	5.0855659041151	1.11667595911787	-3.91571965885927	0.0482746628715852	-4.37259000569337	9.01349363463457e-05	0.00231165646890904	Down	0.2341097	0.04540927	0.03530701	0.01093648	0.00514837	0.001305882	0.3009106	0.1228861	0.01133687	6.268935e-13	2.727421e-12	2.353564e-05	1.071416e-17	0.0002872503	0.01005761	0.002665314	Chr16:86474529:86508860:-	4	3095	intergenic	ENSG00000246979;AC009108.1;ENSG00000268388.1;FENDRR;ENSG00000268388.5;lincFOXF1;onco-lncRNA-21
FENDRR:5	10.0991747051769	1.03646060047696	-5.24334758893323	0.0231230707241906	-5.43452319053515	1.57689071897774e-07	1.1206054966903e-05	Down	0.3361603	0.136483	0.06779704	0.03352793	0.007008954	0.02736094	0.3150121	0.8454404	0.012166	6.248779e-13	2.708051e-12	2.342572e-05	1.066708e-17	0.0002863071	0.01000907	0.002635241	Chr16:86474525:86508860:-	4	3099	intergenic	XLOC_012046;linc-COX4NB-9;lincFOXF1;onco-lncRNA-21;FENDRR
FENDRR:6	16.2108369951576	1.17737511355475	-4.06330701657722	0.0362962280603104	-4.78403656005043	4.83823249332955e-05	0.00139557225468024	Down	0.2036905	0.5494977	0.7576861	0.1277948	0.2336046	0.2962627	9.977052e-08	0.6662051	0.0001023734	0.00456047	0.001445388	0.0001341809	0.04204105	2.153492e-07	0.04605588	3.125688e-05	Chr16:86487665:86508860:-	4	2676	intergenic	XLOC_012046;linc-COX4NB-9;lincFOXF1;onco-lncRNA-21
FEZF1-AS1:14	7.53516536443456	1.2798323111662	2.69996461939719	10.9700786107614	3.45550195891008	0.00693468503921447	0.0646483408144578	Up	0	0	0	0	0	0	0.1275281	0	0	0.189579	0.05866942	0	0.0002293952	0.06062928	0.08150209	0.1852267	Chr7:122304907:122311855:+	3	4925	undefined
FEZF1-AS1:15	10.9024306647825	1.21196181566982	3.44737514245759	18.1021234631122	4.17808703694791	0.000566061983003852	0.00977013765915942	Up	0	0	0	0	0	0	0.1333751	0	0	0.1771939	0.01702329	0	0.1408372	0.4187077	0.04933665	0.2019242	Chr7:122304907:122311855:+	4	4825	undefined
FEZF1-AS1:16	15.1977141452104	1.11068938518429	5.48167321229577	68.0458961351934	6.08843624994597	4.21321939333349e-08	3.69615567537232e-06	Up	0	0.005097034	0	0	0	0	0.0004097369	0	0	0.2936553	0.1894303	0	0.02380816	0.3711851	0.01480321	0.066911	Chr7:122304907:122314516:+	4	7050	undefined
FEZF1-AS1:17	13.6715153018868	1.30279680210759	3.67171340645925	27.5407603330167	4.78349648419069	0.000240929774566932	0.00504900691495659	Up	0	0.005436407	0	0	0	0	2.641416e-26	0	0	0.12338	0.06926343	0	2.73977e-14	8.316411e-12	0.4503844	0.0170006	Chr7:122304907:122314516:+	4	6850	undefined
FEZF1-AS1:8	1.10061916216429	1.52251007057853	2.29486330788441	11.266382844709	3.49395249685517	0.0217409591649762		Up	0.0001077861	1.071443e-27	6.672096e-32	1.037225e-43	4.695065e-68	1.283049e-09	5.280939e-07	9.643037e-26	0.1396204	0.01153618	0.006739613	0.03313523	0.05072059	0.005564154	1.296615e-07	0.01340845	Chr7:122144437:122178217:+	2	2218	undefined
FEZF1-AS1:9	1.51532122254244	1.44976760863897	2.75233559569641	15.8922004977996	3.9902469947447	0.00591718486105033		Up	0.0001185584	1.19398e-27	7.114942e-32	1.086658e-43	4.99513e-68	1.472091e-09	6.385997e-07	1.055127e-25	0.2378742	0.01380278	0.008648566	0.03496628	0.06464533	0.006494126	1.368406e-07	0.01491051	Chr7:122144437:122178217:+	2	2161	undefined
FGD5-AS1:17	2592.5675209016	0.552948472792043	-2.00574078545278	0.463592359942802	-1.10907130413283	0.0448839113002327	0.224649141725206	Down	70.71199	70.10934	51.9336	64.98487	77.67666	66.67084	24.36401	53.45495	30.73318	43.14189	20.20795	2.258217	55.50578	28.33079	28.91751	34.74811	Chr3:14942787:14944418:-	1	1632	intergenic
FGF10-AS1:1	1.79270228219069	1.34911875440339	-2.59960308747638	0.0879499593234144	-3.50717327931935	0.00933316411388478		Down	0	0.2203732	0.02253993	0.06505141	0.02048279	0.1138134	0	0.08000514	0	0.02020711	0	0	0	0	0	0	Chr5:44388732:44413989:+	3	1894	antisense	ENSG00000248464;RP11-473L15.2;ENSG00000248464.1;OTTHUMG00000162233.1;FGF10-AS1
FGF14-AS2:2	11.4329570739747	0.631548966665332	-1.97120978763312	0.421932609025065	-1.24491550446029	0.0486998848546853	0.236806913338694	Down	0.2977633	0.3661272	0.5820212	0.2130365	0.2729863	0.4233329	0.7377602	0.3912342	0.135046	0.3769675	0.8616674	1.217861e-06	0.1544504	0.2795027	0.0982809	0.04194532	Chr13:102394630:102395703:+	1	1074	antisense	ENSG00000272143.1;FGF14-AS2;
FIRRE:11	30.8563442839877	0.968242086903223	4.65372879445604	22.7207110485576	4.50593607982573	3.25985512921722e-06	0.000150789044258937	Up	2.308738e-28	0.03242601	8.683704e-12	1.315978e-25	0.01867029	5.04265e-12	2.199388e-34	0.03410205	0.3682217	0.01728454	0.1788108	4.435443e-07	0.4095906	0.01959563	0.09651772	3.475921	ChrX:131701389:131830604:-	13	3948	undefined	LINC01200
FIRRE:12	60.5573506972872	0.752157899165095	3.47381135037288	6.11712877517027	2.61285464739233	0.000513121661091272	0.00903413714866646	Up	0.005566125	0.08870279	0.002595902	0.02087	0.06494354	0.01935396	0.09160748	0.07427859	0.5543547	0.01470214	0.1192256	0.1098919	0.9104076	0.1292683	0.008749362	2.092624	ChrX:131701389:131830604:-	13	8415	undefined	LINC01200
FIRRE:13	31.2962110494111	1.20993091370663	5.77290259467736	126.659660836675	6.98481331111735	7.79174885527393e-09	8.36413006865081e-07	Up	2.531854e-29	2.178734e-23	1.575112e-25	2.46956e-05	2.693443e-25	2.664711e-26	2.64813e-53	8.335881e-22	1.940156	0.1733327	0.5617726	6.947992e-05	0.6235557	1.852052e-14	0.1228209	8.455625	ChrX:131711730:131830604:-	11	1568	undefined	LINC01200
FIRRE:21	16.6093215394269	1.26008393802102	3.62871167219745	23.7932640376857	4.57248129384541	0.000284839149630302	0.00575126413154325	Up	3.734651e-29	3.994008e-26	2.557235e-39	0.08406758	7.616909e-10	0	0	5.194867e-24	0.6707078	0.09932692	0.1427614	1.012699e-11	0.1906601	0.05538583	0.04115896	4.745999	ChrX:131691530:131755666:-	6	1635	undefined	ENSG00000213468.4;FIRRE;LINC01200;ENSG00000213468.5
FIRRE:7	15.7301285760756	1.19603467406484	3.577578232377	19.4124138244146	4.27890761510248	0.000346792441352907	0.00665168582610995	Up	7.625035e-26	1.298319e-18	7.054033e-26	0.0006375994	0.06716947	5.473414e-07	7.828329e-32	2.565999e-24	0.4061146	2.148096e-13	0.2140536	6.382798e-22	0.7622261	0.02377351	1.227736e-07	1.585231	ChrX:131689737:131755745:-	8	3137	intergenic	LINC01200
FIRRE:9	3.6584100813119	1.38386171324706	2.02561448588807	6.97972566381036	2.80317033281912	0.0428043059125071	0.218715474336231	Up	0	0	0	0.1017666	0	0	0	0.1221002	1.007776	0	0.5476881	0	0.3367958	0	0	2.054027	ChrX:131689902:131692853:-	2	524	intergenic	XLOC_008237;linc-IGSF1-3;LINC01200
FOXN3-AS1:1	11.0745033544385	0.567238877893511	-2.63086177129294	0.35543876059847	-1.49232707904114	0.00851686689146462	0.0748683466192	Down	0.3596653	0.2109186	0.6739743	0.3519028	0.2240677	0.422214	0.7029802	0.6560448	0.3901494	0.1008922	0.4242868	0.08104927	1.637684e-08	0.3093323	0.09867159	0.07008038	Chr14:89417354:89419793:+	2	1077	antisense	ENSG00000258920.1;FOXN3-AS1;
FOXP1-IT1:1	142.703903856153	0.367633664366468	-3.33837605088461	0.427116216453093	-1.22729942061997	0.000842696176066007	0.0134414002603732	Down	0.7878916	2.204509	1.370388	1.413454	1.231607	2.310598	1.973522	3.692622	1.278734	0.403669	1.249435	0.3446904	0.8773117	0.3007151	0.6259921	1.101809	Chr3:71570255:71574457:-	2	3539	intronic	ENSG00000242094.1;FOXP1-IT1;OTTHUMG00000158796.1;
FOXP4-AS1:11	89.8867568499329	0.353344710497372	3.40462962223119	2.30219153838985	1.20300786821806	0.000662538480022432	0.0110965381634303	Up	0.01648375	0.06640791	0.05225374	0.04379991	0.05302456	0.04460685	0.06250889	0.09614629	0.1217554	0.05826962	0.1760457	0.1701605	0.2216754	0.04928363	0.03108999	0.2537718	Chr6:41515482:41546207:-	2	30431	undefined
FOXP4-AS1:12	112.710452548047	0.451858038053157	2.62444439629701	2.27501537583594	1.18587629589037	0.00867904624586714	0.0757214045065521	Up	0.01267855	0.1384441	0.05800293	0.04708465	0.03902433	0.07166558	0.1718206	0.1292954	0.2703936	0.06494212	0.2124974	0.1119595	0.2849376	0.07286495	0.06923976	0.2892556	Chr6:41515482:41546207:-	2	29840	undefined
FOXP4-AS1:15	39.9835455591305	0.500437098458141	3.16927788152838	3.00220861082324	1.58602422723963	0.00152818213068733	0.0209136533549308	Up	0.005405145	0.04839776	0.01474953	0.0360883	0.004663514	0.01166663	0.02326795	0.0221786	0.1386937	0.05798616	0.1282041	0.04930669	0.05492509	0.0109041	0.009073581	0.07106463	Chr6:41515482:41546207:-	3	29779	undefined
FRMD6-AS2:5	1.98328222879161	1.37157792093089	-2.43007489757451	0.0992329411530932	-3.33303707572157	0.0150957029694202		Down	0.2966481	0.1016588	0.5373978	0.6837801	0	0.05540611	0	0.1160138	0	0	0	0	0	0.0806405	0	0	Chr14:51547765:51600040:-	3	451	undefined
FSIP2-AS1:2	12.5901348876181	0.941197649749956	2.01639214831445	3.72650591848417	1.89782355096782	0.0437589858988476	0.221414550567339	Up	0	0.3962209	3.296756e-18	0.2943319	0.5955031	0.9564631	0.01076137	0.09367566	0.495028	0.3803664	1.334595	0.4230071	0.5499571	0.2290596	1.33599	1.241453	Chr2:185783691:185800150:-	3	689	antisense	ENSG00000231646.1;AC008174.3;OTTHUMG00000155450.1;ENSG00000231646.5;FSIP2-AS1;
FTX:12	15.2226240451361	1.10909451353264	2.07235382824229	4.91924278912455	2.29843626100188	0.0382324559059352	0.204509304253964	Up	5.485712e-14	0.09699682	0.0002057724	0.2008585	8.839889e-08	0.1082383	3.92813e-07	2.362729	4.900107e-12	1.553304	1.095674	2.531458e-06	6.858775	0.3388685	3.624147e-11	3.398094	ChrX:74280401:74292351:-	4	579	intergenic	ENSG00000230590;FTX;ENSG00000230590.1;OTTHUMG00000021850.1;ENSG00000230590.3;ENSG00000230590.7;LINC00182;FLJ33139;ENSG00000230590.9
FTX:2	35.0938635636241	0.730091184336704	4.27302084014102	8.69204019390664	3.11969484587397	1.9284242540902e-05	0.000637939829929855	Up	0.0002822922	0.06883646	0.07039152	0.02299529	0.09513828	0.5501709	2.980845e-18	0.6363608	0.1734128	0.7022648	1.086278	0.5711814	0.8939316	0.3445185	0.458644	1.812337	ChrX:74028136:74293574:-	7	2356	intergenic	ENSG00000230590.3;FTX;ENSG00000230590.7;LINC00182;FLJ33139;ENSG00000230590.9
FTX:30	528.744981746996	0.545058977298724	2.31828650525545	2.40094585946639	1.26360287163997	0.0204337553318777	0.136293731132712	Up	0.1155186	0.09159971	0.01942469	0.1178585	0.07526469	0.1163857	0.5596793	0.9038434	0.3265307	0.2662582	0.3833216	0.290394	0.8840197	0.2894742	0.09643877	0.4557162	ChrX:74215562:74293530:-	6	59239	undefined	LINC00182;FLJ33139
FTX:34	465.985615273528	0.356533407442346	3.05454707072015	2.12733623440572	1.08904807531689	0.0022540064067682	0.0281178175678916	Up	0.4220575	1.133331	0.4238523	0.9217546	0.4821005	0.89598	1.117012	1.97676	1.925443	1.268038	1.759927	1.334784	6.541348	0.9383076	0.6489423	2.52168	ChrX:74209039:74292583:-	6	10346	undefined	LINC00182;FLJ33139
FTX:36	94.0423539230385	0.435235715862766	3.26902700294496	2.68104848138238	1.42279730780146	0.00107918001986664	0.0162827014334982	Up	0.009476083	0.006436746	0.001703471	0.02884299	0.01462515	0.03294052	0.1338797	0.04710195	0.07159208	0.008642058	0.02191985	0.05457418	0.08085211	0.04069555	0.04674126	0.2387953	ChrX:74215562:74292583:-	5	61239	undefined	LINC00182;FLJ33139
FTX:43	728.980217693808	0.476006139576324	2.12304518428177	2.01472445657111	1.01058254231607	0.0337500657235485	0.188091001549353	Up	0.09390152	0.2260685	0.09530262	0.4484701	0.1261562	0.255603	0.3708651	0.3400104	0.3152659	0.6713704	0.3944192	0.4007003	1.448499	0.2290293	0.06003157	0.9144342	ChrX:74215562:74292351:-	5	59435	undefined	LINC00182;FLJ33139
FTX:47	263.677951193042	0.415296851383147	4.01977853069838	3.18082580694687	1.66940136705661	5.82528758618823e-05	0.00161439151939232	Up	0.09399504	0.6704102	0.2362562	0.3310207	0.1583958	0.7518663	0.1181802	1.116837	0.6514439	1.444185	0.7593979	0.760017	2.088186	0.4743412	0.329315	3.061251	ChrX:74209039:74292064:-	6	10496	undefined	LINC00182;FLJ33139
FTX:6	9.81122691233573	1.11773947448474	2.01292561712074	4.75658586433366	2.2499264214574	0.0441224551451603	0.222061415095606	Up	1.579938e-17	5.338565e-10	5.213297e-22	1.702821e-12	4.749901e-20	0.03507091	1.461738	0.08666133	0.7469777	0.9567812	1.309713e-11	0.0632923	8.65183e-12	5.892699e-17	2.241812	0.1320515	ChrX:74247864:74293527:-	6	708	intergenic	ENSG00000230590;FTX;ENSG00000230590.1;OTTHUMG00000021850.1;ENSG00000230590.3;ENSG00000230590.7;LINC00182;FLJ33139;ENSG00000230590.9
FZD10-AS1:24	3.81047639064538	1.25314816662445	-2.5181313407562	0.112220513691491	-3.1555916729882	0.0117979317903431	0.0946849156713306	Down	0.001985127	8.266785e-08	0.006030477	0.006343643	0.04705455	0.00428355	0.01872798	0.02827513	0.0009034752	0.01665133	4.294102e-12	4.333429e-12	0.00145793	4.990096e-10	0.0001947794	0.0008149086	Chr12:130141340:130162228:-	4	13878	undefined	FLJ31485
GABPB1-AS1:20	84.6068823286793	0.676573788647617	2.57770990352357	3.34965138634295	1.74401095546142	0.00994574556045798	0.083560539300095	Up	7.659889e-06	0.08046551	0.06413707	0.108046	0.1116462	0.06697866	0.02168688	0.2967619	0.2844176	0.1989282	0.1629272	0.2445957	0.1946446	0.2198669	0.2069958	0.1801487	Chr15:50354092:50372956:+	3	16582	undefined
GABPB1-AS1:9	9.41228034108532	0.638133414058355	2.33940385439235	2.81444756180321	1.49285176846466	0.0193145422443866	0.131750480638928	Up	0.007428342	0.001806578	0.00301429	0.01161308	1.410004e-06	0.006560786	0.02912352	0.02009524	0.01857872	0.003492234	0.001293996	0.04381881	0.03817793	0.03381449	0.0182735	0.04942225	Chr15:50355467:50372202:+	2	16182	intergenic	ENSG00000244879.4;GABPB1-AS1;;ENSG00000244879.5;ENSG00000244879.6
GAPLINC:7	7.73405036384399	1.06056595812798	4.25288744475366	22.7921899899748	4.51046764765562	2.11031660275406e-05	0.000690972518541391	Up	6.951874e-29	0.08094968	0.0219271	0.0002224782	0	0.0001796587	8.956765e-16	0.2551864	0.1004441	1.956826	1.838584e-07	1.854146	1.77106	0.8335175	0.1363834	0.4778857	Chr18:3466292:3478976:+	3	457	intergenic	TCONS_00026238
GAS5:16	188.582928497087	0.405237324135875	3.35992855827687	2.56964392306405	1.36156845824383	0.000779626301068265	0.0126495361769628	Up	1.105553	2.60566	1.228931	4.48081	2.24269	2.504164	3.257253	4.563298	7.232958	5.929473	10.89035	4.127773	3.239636	6.69553	6.147985	6.779277	Chr1:173863902:173867987:-	8	1230	bidirectional	SNHG2;NCRNA00030
GAS5:39	30.1767995613632	1.13025175829387	2.37020800180911	6.40381558223683	2.67893176156695	0.0177780805210261	0.124770247320117	Up	0.004589882	9.698019e-05	2.180256e-08	1.10181	0.6366787	0.6835701	4.114645e-19	2.279074	0.7794481	6.483828	3.095708	0.9134768	1.377243e-05	2.734429	5.146022	8.427839	Chr1:173863901:173866206:-	7	413	intergenic	ENSG00000234741;GAS5;ENSG00000234741.2;OTTHUMG00000037216.2;ENSG00000234741.3;ENSG00000234741.7;SNHG2;NCRNA00030
GAS5:45	7.810430694679	1.12148537080593	2.21684204464233	5.60283078914336	2.48615592245387	0.0266338872718595	0.162183667069189	Up	2.462941e-08	0.0001514544	0.04205508	0.08726447	0.01476829	0.0005510207	5.625791e-07	0.1451591	0.002207675	0.4155101	0.09131895	0.03858608	0.2589451	1.363802	0.9851096	0.05021631	Chr1:173863884:173869006:-	14	915	undefined	SNHG2;NCRNA00030
GAS5:54	117.213133654974	0.434643909536978	3.02720801037442	2.48933005108263	1.3157575246108	0.00246824045223798	0.0301606653916361	Up	0.4728602	3.305065	1.382331	3.168861	1.182672	1.934956	2.508737	3.829715	1.543868	2.192363	6.369288	8.593456	4.502339	4.978449	12.79059	3.50496	Chr1:173863901:173867989:-	11	822	undefined	SNHG2;NCRNA00030
GAS5:62	2.67988929877872	1.60441451961675	2.02009408383464	9.45493984320182	3.24106827909619	0.0433736294142546	0.220395243918899	Up	2.937526e-09	0.0001204473	3.482975e-12	8.170443e-11	4.451738e-11	2.482073e-10	3.82048e-06	7.695198e-12	8.478735e-07	0.2153263	2.646786e-12	0.1688858	5.933112e-07	8.28753e-10	0.1334648	0.02336084	Chr1:173863901:173867989:-	9	1669	undefined	SNHG2;NCRNA00030
GAS5:65	5.05008430533883	1.39595309919301	2.67067001679714	13.2519254449463	3.72813008686982	0.00757000244768901	0.0689544457800261	Up	5.994608e-15	0.00152411	1.610246e-19	0.0534048	1.121022e-13	0.0009197688	5.095668e-17	1.281048e-13	1.815718e-12	0.0004699603	0.9774711	0.001989436	0.8341869	0.1118808	1.363624	0.06545897	Chr1:173864955:173867989:-	8	632	undefined	SNHG2;NCRNA00030
GAS5:70	175.563433127187	0.503149958688943	3.52880156730886	3.42360524460492	1.77551636281293	0.000417446017967754	0.00770699865248015	Up	1.203677	1.963162	1.981086	1.085329	0.2558227	1.079718	0.1650077	1.587762	5.617215	5.714921	5.179986	2.324298	1.877428	1.234979	2.944456	4.923663	Chr1:173864631:173867989:-	6	2060	undefined	SNHG2;NCRNA00030
GAS5:73	196.580718978843	0.590152991131832	2.76424302212184	3.09797668736542	1.6313262877205	0.00570550283230885	0.0561523007956555	Up	0.09800019	2.964849	2.908561	4.575387	3.251399	4.609143	1.727749	3.87063	8.695385	6.86787	6.978876	9.790537	6.876781	2.19087	9.340678	10.56097	Chr1:173865818:173867989:-	3	1062	undefined	SNHG2;NCRNA00030
GAS5:80	21.6911392159661	1.34746719277159	2.06320612977416	6.8690118426886	2.78010257179592	0.0390930480061322	0.207374110576316	Up	1.475717	6.753898e-15	0.002879467	3.730765e-17	2.074135e-16	1.646173e-07	7.746066e-19	1.088066e-10	0.1162113	1.787446	0.8551809	1.962751e-15	2.543103e-12	2.964133e-15	6.258676	0.1114102	Chr1:173863902:173864902:-	3	652	undefined	SNHG2;NCRNA00030
GAS5:81	153.411275004585	0.540964225254404	3.48256062645865	3.6908182901138	1.88394071119369	0.000496642750753068	0.00884190918258138	Up	1.49606	3.000271	6.828636	2.344872	0.639225	5.383192	5.1263	1.19092	7.706225	12.7179	16.91776	4.034891	11.54428	2.323019	14.98959	14.10383	Chr1:173863904:173864902:-	3	639	undefined	SNHG2;NCRNA00030
GAS5:82	7.88024315584312	1.01059071651537	2.608578984756	6.21694452416385	2.63620570529151	0.00909190266966013	0.0781971250232669	Up	0.2255374	0.0294589	0.07538881	0.3536941	8.097127e-23	0.05940622	2.60558e-21	0.005756693	0.4503574	1.003643	0.4798867	0.2139916	0.2246586	0.2780509	3.175749	0.2865014	Chr1:173863954:173864902:-	4	421	undefined	SNHG2;NCRNA00030
GAS5-AS1:1	23.5051085184716	0.621356073366266	-2.56418936646042	0.331418344197408	-1.59327463611138	0.0103417104066754	0.0860377548908529	Down	1.268265	0.8018296	1.186049	0.9717445	1.313851	0.8502171	2.028842	0.8684399	0.4329576	0.9512373	0.3978702	0.06013619	0.3724444	0.7543543	0.02101762	0.7388512	Chr1:173862152:173863941:+	2	853	intergenic	XLOC_000467;linc-ZBTB37;ENSG00000231792;RP5-1198E17.1;ENSG00000231792.1;OTTHUMG00000037217.1;
GAS6-AS1:1	13.7857023934412	0.597288490467062	3.60168303958965	4.44210601900225	2.15124382585732	0.000316163698186428	0.00622563517458274	Up	0.04065441	0.09021986	0.2207872	0.1770855	0.1227673	0	0.3076531	0.3172759	0.7100383	0.2411588	1.402389	0.6058465	3.695753	0.1289314	0.2590417	0.2252302	Chr13:113815610:113842841:+	5	895	sense-overlapping	;GAS6-AS1
GATA2-AS1:10	2.44775715030906	1.50052204036364	2.61759497627624	15.218549495054	3.92775895464764	0.00885518415847251	0.0767057338017362	Up	2.175336e-07	7.036897e-35	5.210916e-59	4.670866e-36	0	1.212809e-26	0	7.053968e-05	0.0003777456	0.2548614	0	0.7850686	0.04262812	0.04070721	2.025761e-27	0.4243368	Chr3:128488630:128516113:+	3	655	undefined
GATA2-AS1:14	0.756724074164472	1.50966923075134	2.26369061052994	10.6843264926568	3.41742406265777	0.0235931503945557		Up	1.319373e-16	1.790744e-28	0.002409863	5.749162e-10	0.002258019	3.869628e-11	9.903716e-25	2.715681e-24	0.011326	0.05450573	0.01011854	0.02692779	0.007646962	0.0151857	0.02665335	0.01130853	Chr3:128489244:128502348:+	2	1566	undefined
GATA2-AS1:15	21.7558268624446	1.16806893200352	6.58147101135026	206.158740083572	7.68761181524003	4.65816338771746e-11	9.71379793007539e-09	Up	9.788726e-12	2.336239e-12	2.272872e-06	3.064846e-05	0.001620906	0.00758074	0	1.657564e-20	1.371305	1.260734	0.6066445	1.451569	1.565396e-21	1.618379	0.798022	1.281385	Chr3:128489244:128497366:+	3	1131	undefined
GATA2-AS1:17	9.40542564310281	0.828257602223253	2.27747070591905	3.69694204161978	1.88633242601821	0.0227581320200556	0.14632035297504	Up	0.001273444	0.004015562	0.003738674	0.0009601546	0.001591393	0.0007423992	0.1441429	0.01068167	0.01297309	0.03073389	0.004379606	0.0496367	0.01556292	0.01227454	0.006236689	0.04111441	Chr3:128489244:128511331:+	6	14898	undefined
GATA2-AS1:5	67.089223088056	0.620818688172566	4.49384028428834	6.91562686581742	2.78986003014892	6.99501002655385e-06	0.000274629706922155	Up	0.03929288	0.03161981	0.08874748	0.04906021	0.007780716	0.02097602	0.008368719	0.03562142	0.1591247	0.2425179	0.06435019	0.4011649	0.06542111	0.4437723	0.1652908	0.258768	Chr3:128488081:128510720:+	5	13882	undefined
GATA6-AS1:19	18.7468446589099	1.15030037763572	-2.04134652979258	0.196396117647355	-2.34816168410578	0.0412163952015177	0.213997206188125	Down	0.003996437	0.2439756	0.7278661	0.1712731	0.5588294	1.705825	0.3151723	0.003095822	1.487281	0.01096629	3.541621e-05	0.08083132	0.1384026	2.878339e-07	2.87729e-05	1.508814e-06	Chr18:22166898:22168903:-	2	1723	undefined	locus5689;BM742401
GATA6-AS1:21	66.4332103723873	0.721305797306161	-2.17252936991069	0.337495920953255	-1.56705802933448	0.0298157568162092	0.173183257799356	Down	1.062656	3.243255	2.341645	1.236079	1.568921	3.010588	3.353985	1.41279	4.079639	1.5917e-05	0.759552	0.1241772	0.9703877	0.1694783	1.592402	1.225892	Chr18:22166891:22168903:-	4	1287	undefined	locus5689;BM742401
GATA6-AS1:26	6.65261631137915	1.47167113067027	-3.20726204023939	0.0379426708643435	-4.72003495311492	0.00134004872412462	0.0189822826227475	Down	4.869512e-14	2.348745e-05	1.370392	0.9438295	0.9676884	2.128378	0	1.156765e-08	1.849802e-14	7.509975e-11	2.205646e-12	2.176754e-08	6.588779e-28	8.562319e-11	5.582143e-22	2.035459e-16	Chr18:22167255:22168478:-	4	541	undefined	locus5689;BM742401
GATA6-AS1:28	20.4072269758768	1.23882274996456	-2.82957253289855	0.0880618628592225	-3.50533882642956	0.00466102334356655	0.0487386333266241	Down	3.868704e-21	0.3384841	0.245058	0.226768	1.179683e-14	0.4026967	0.6673299	0.8718781	1.29001	0.02155688	2.607869e-28	2.853993e-26	3.602971e-16	8.63306e-10	5.956409e-25	6.50796e-13	Chr18:22162640:22165714:-	1	3075	intergenic	locus5689;BM742401
GCC2-AS1:9	68.0758488196455	0.499809270441489	2.94551156871134	2.77443497036164	1.47219398823458	0.00322421090342886	0.0368342029108455	Up	0.6850696	0.7669534	0.4988428	0.5819835	0.9181749	1.635633	0.1351484	1.649714	2.021527	1.781289	1.914143	0.9634983	1.478108	12.63282	0.9562347	1.693933	Chr2:108505059:108534201:-	3	1083	undefined
GNG12-AS1:12	1.96778690867331	1.44074313567621	-2.85648445037893	0.0576929816500723	-4.11546036404928	0.00428360985870328		Down	0.08303277	0.01940091	0.09270454	0.1040049	0.01413884	0.0005293387	0.07741451	0.007150448	1.109583e-24	2.083655e-26	1.920487e-05	0.0003577524	2.323243e-17	3.755899e-28	0.003740778	1.34007e-05	Chr1:67832303:68202987:+	9	2064	undefined
GNG12-AS1:4	1.96778690867331	1.44074313567621	-2.85648445037893	0.0576929816500723	-4.11546036404928	0.00428360985870328		Down	0.08388809	0.01951022	0.09331445	0.1052915	0.01427095	0.0005349598	0.07780391	0.007162261	1.110486e-24	2.087169e-26	1.923394e-05	0.000359547	2.327232e-17	3.757223e-28	0.003747616	1.342283e-05	Chr1:67832309:68202987:+	9	2058	antisense	ENSG00000232284;RP11-518D3.1;ENSG00000232284.2;GNG12-AS1;OTTHUMG00000009150.1;ENSG00000232284.3;ENSG00000232284.7;
GNG12-AS1:8	5.40411735066157	1.31329264023786	-4.04141515910172	0.0252502103275409	-5.307560784594	5.31296030342997e-05	0.00150185581199513	Down	3.272426e-22	0.9573117	0.09331656	0.1793788	1.093384	0.5675153	0.1465091	1.171833e-28	5.136187e-26	1.166077e-29	8.581649e-06	9.474118e-30	6.124188e-25	0	2.347619e-22	0	Chr1:68199845:68202716:+	2	838	antisense
GPRC5D-AS1:14	10.3769720487517	0.972893392212539	2.15932878282777	4.28946198049688	2.10079670442748	0.0308246686627979	0.177022662629851	Up	0.09715579	0.01237849	0.02075221	0.04139894	0.8883541	0.0006040548	7.677887e-25	0.4519233	0.8052285	0.0009601897	0.7618425	0.8590327	0.3228903	1.778843e-06	1.267982	0.832444	Chr12:12927758:12980562:+	3	708	antisense	ENSG00000247498.5;RP11-392P7.6;ENSG00000247498.9;GPRC5D-AS1
GPRC5D-AS1:2	48.3053641912677	0.402896255820171	3.68696697846473	2.80007445788989	1.48546519095605	0.00022694279244643	0.00485588863131171	Up	0.6689004	0.9828246	0.9376912	0.3012275	0.5225943	0.3676063	0.4553716	0.336498	1.531656	1.422112	2.265852	0.6893527	1.845486	1.538989	0.975471	1.984978	Chr12:12899362:12930937:+	4	1363	sense-overlapping
GTSE1-AS1:2	8.70523449676102	0.616383771586077	-1.97173276034218	0.430670354932524	-1.21534407537954	0.0486401217513562	0.236742555476612	Down	0.1858998	0.1826777	0.4070696	0.1604626	0.2084375	0.1669908	0.3007269	0.2413012	0.1376611	0.0960125	0.04262394	0.05733897	0.04749054	0.2091583	0.164344	0.04284581	Chr22:46295143:46296660:-	1	1518	bidirectional	ENSG00000277232.2;GTSE1-AS1
H19:14	801.20165650652	0.848746192518003	4.4588203496617	13.7790717331522	3.78440679489716	8.24119566571181e-06	0.00031293172974832	Up	0.02062352	1.420405	0.6146248	0.3308334	0.6349853	0.6226447	1.394192	0.5929914	5.529941	133.5756	2.706084	21.11599	2.145429	0.02658665	23.35238	5.151521	Chr11:1995234:1997025:-	5	1444	intergenic	ENSG00000130600;H19;ENSG00000130600.9;OTTHUMG00000012477.4;ENSG00000130600.11;ENSG00000130600.15;D11S813E;ASM;ASM1;gene_alias_10=NCRNA00008;gene_alias_11=LINC00008;gene_alias_12=ENSG00000130600.16;gene_alias_13=ENSG00000130600.17
H19:15	7.39037552052979	1.29418742502799	2.03517071753785	6.20698367041231	2.63389235042268	0.0418336983587983	0.21574926412856	Up	4.672866e-11	7.976991e-14	9.508619e-24	2.378172e-22	8.9061e-20	1.221828e-09	1.322447	1.775705e-18	0.03625393	1.765625	1.474319e-15	0.3897072	0.1050864	0.09660668	0.07911453	1.037906e-12	Chr11:1995439:1996571:-	4	861	intergenic	ENSG00000130600;H19;ENSG00000130600.9;OTTHUMG00000012477.4;ENSG00000130600.11;ENSG00000130600.15;D11S813E;ASM;ASM1;gene_alias_10=NCRNA00008;gene_alias_11=LINC00008;gene_alias_12=ENSG00000130600.16;gene_alias_13=ENSG00000130600.17
H19:17	80.599637859323	1.07154941927586	3.79918674281593	16.8073031560517	4.07101634798495	0.000145171678165641	0.00341026100111918	Up	4.508545e-09	0.2780171	0.1644144	1.959115e-10	0.2035602	0.5096518	5.139308e-14	0.08564367	0.1519685	19.81412	1.202736e-05	2.28249	7.461871	0.1390361	5.968127	2.77497	Chr11:1995176:1996191:-	3	798	intergenic	ENSG00000130600;H19;ENSG00000130600.9;OTTHUMG00000012477.4;ENSG00000130600.11;ENSG00000130600.15;D11S813E;ASM;ASM1;gene_alias_10=NCRNA00008;gene_alias_11=LINC00008;gene_alias_12=ENSG00000130600.16;gene_alias_13=ENSG00000130600.17
H19:18	331.73198841882	1.16433708647073	4.53359847412217	38.8175413792303	5.27863683858756	5.79872129265862e-06	0.000234539377434862	Up	3.631263e-23	2.86652	0.1061573	3.369783e-13	0.2721025	3.246763e-14	5.870551e-19	0.04861681	10.01471	153.1909	0.1971672	21.267	0.0003349982	0.03720162	65.20576	6.496445	Chr11:1995130:1995573:-	1	444	intergenic	D11S813E;ASM;ASM1;NCRNA00008;LINC00008
H19:19	470.326703174936	1.09518523196171	3.69299287581818	16.5013397759346	4.04451125933585	0.000221630234248295	0.00477838541483972	Up	1.535288e-22	2.208531	2.962247	2.288204e-13	0.03176583	5.821914e-15	2.473862e-18	4.515172	9.049448	364.953	3.451568	50.49301	0.001730283	1.772054e-11	0.2381438	15.66114	Chr11:1995139:1995514:-	1	376	intergenic	D11S813E;ASM;ASM1;NCRNA00008;LINC00008
H19:7	1012.06774979907	0.708082443647603	5.11502720801412	12.3108712823743	3.62186096477461	3.13695735712467e-07	2.02556680514235e-05	Up	0.2846172	1.035453	0.4541754	0.5011783	0.5003371	0.678492	0.7709418	1.244237	5.743203	157.9083	1.911213	23.31512	4.873967	0.5019789	19.91626	8.083072	Chr11:1995216:1997827:-	6	1612	intergenic	ENSG00000130600;H19;ENSG00000130600.9;OTTHUMG00000012477.4;ENSG00000130600.11;ENSG00000130600.15;D11S813E;ASM;ASM1;gene_alias_10=NCRNA00008;gene_alias_11=LINC00008;gene_alias_12=ENSG00000130600.16;gene_alias_13=ENSG00000130600.17
H19:8	123.486376528696	0.877455673977217	5.9312983009453	36.8719381641974	5.20445134821588	3.00548608232817e-09	3.61809355680812e-07	Up	2.975083e-05	0.5183607	2.613795e-16	0.003083757	3.752835e-13	0.06401523	0.1896182	5.257656e-07	0.7563588	20.38901	0.002656352	4.063067	0.7271771	0.5109216	2.734621	0.0002832199	Chr11:1995237:1997815:-	6	1481	intergenic	ENSG00000130600;H19;ENSG00000130600.9;OTTHUMG00000012477.4;ENSG00000130600.11;ENSG00000130600.15;D11S813E;ASM;ASM1;gene_alias_10=NCRNA00008;gene_alias_11=LINC00008;gene_alias_12=ENSG00000130600.16;gene_alias_13=ENSG00000130600.17
HAGLR:13	13.0145998226423	1.11418979224532	-5.10126431559368	0.019454171777987	-5.68377662797977	3.37391983012335e-07	2.15127554882627e-05	Down	0.3862149	0.03080282	0.3383266	2.021776e-09	0.1862578	0.003991333	0.1341168	0.2739683	0.00168378	0.004197553	0.002944972	0.0009361973	0.000368448	0.0001598924	1.25861e-05	0.0006446991	Chr2:176173189:176188269:-	4	3942	intergenic	Mdgt;HAGLR
HAGLR:14	23.7676165860563	1.03788639178998	-6.436368997084	0.0097510967203837	-6.68021979461241	1.22365350189066e-10	2.17699082109093e-08	Down	0.04947374	0.2263119	0.1407706	0.2054707	0.185762	0.3424877	0.9239465	0.2673095	0.0004422476	1.04194e-07	0.0004431113	0.01268609	6.602289e-05	1.869255e-05	5.505496e-06	3.89824e-05	Chr2:176172337:176179004:-	3	5813	antisense	Mdgt
HAGLR:2	7.92487433642529	1.05473103741609	-3.7136269898095	0.06620676056008	-3.91687764753817	0.000204309869437769	0.00447319052355102	Down	0.3316638	0.1890356	0.02123632	2.512742e-06	0.1365588	0.0005514191	0.007778335	0.06172827	0.001940317	0.009727642	0.00839492	0.002056463	0.01084435	0.0008819963	1.310184e-05	0.0007794432	Chr2:176173196:176188958:-	3	3805	antisense	Mdgt
HAGLR:28	7.89267043232331	1.26844735499881	-4.64332078949297	0.0168651858425224	-5.88980797384334	3.42853388797329e-06	0.000156598439217107	Down	0.3402107	4.058112e-10	0.457053	0.8547017	0.1482183	1.863856	1.413663	4.611912e-13	0	1.912047e-25	2.947768e-07	6.426289e-25	5.020104e-27	1.000426e-27	0	1.825624e-24	Chr2:176176159:176177568:-	2	771	intergenic	ENSG00000224189;AC009336.23;ENSG00000224189.2;HOXD-AS1;OTTHUMG00000154172.2;ENSG00000224189.6;HAGLR;Mdgt
HAGLR:3	26.1453452209715	0.905003048608161	-5.81007406095308	0.0261302594966994	-5.25813473780173	6.24452117750347e-09	6.93741761034349e-07	Down	0.4123519	0.9235856	0.03090316	0.8400135	0.4172804	0.006923594	0.005121701	0.5464976	0.001928214	0.004539209	0.008288309	0.001591798	0.05426014	0.0001845025	1.305972e-05	0.001936297	Chr2:176173189:176188958:-	3	3812	antisense	Mdgt;HAGLR
HAGLR:30	14.3313166128074	0.95252545273243	-5.10156787624961	0.0344494974926865	-4.85937325096988	3.36851167799348e-07	2.15127554882627e-05	Down	0.06519694	0.1674736	0.7316317	0.3966956	0.02907564	0.2090489	0.01531353	0.01493128	0.0019245	0.009595491	0.003399302	0.0008106451	0.01070612	0.0008720753	1.307794e-05	0.004612906	Chr2:176173195:176188962:-	3	3810	undefined	Mdgt
HAGLR:32	68.1312483915456	0.807493684857031	-9.46496477208141	0.00500331749370599	-7.64289928085	2.93660029526061e-21	4.98066987411502e-18	Down	1.457464	0.2604175	1.348558	0.8513867	0.6411817	1.117004	1.124473	1.045626	0.001766053	0.002906408	0.006921443	0.0006345353	0.01913285	0.0007312287	1.257808e-05	0.007439427	Chr2:176173195:176188551:-	4	3864	undefined	Mdgt
HAGLR:33	58.9998758820137	0.892036452535465	-5.6076850222055	0.031201096608702	-5.00225945414445	2.0505075853251e-08	1.97602134387333e-06	Down	0.5591424	0.0674561	0.05758703	0.5928909	1.902071	1.835558	2.081945	0.1975468	0.001940161	0.0494553	0.003248906	0.04392273	0.02533942	0.0008439555	0.01183718	0.007280148	Chr2:176173195:176188551:-	3	3794	undefined	Mdgt
HAGLR:35	5.78693873507641	1.27490881736357	-4.45011882549989	0.019593300773591	-5.67349572894545	8.58227912537857e-06	0.000322513682760349	Down	0.1163802	0.5741492	0.04545274	0.002236524	0.5004412	0.1506532	0.4245295	0.01174252	1.181846e-23	1.181423e-06	1.323662e-08	4.375455e-05	1.286473e-23	1.748187e-29	1.985727e-25	2.133107e-06	Chr2:176175430:176188551:-	4	1600	undefined	Mdgt
HAGLR:38	6.10428590083043	1.32830014552811	-3.96443362874399	0.0259889513735174	-5.26595776599719	7.35704121019384e-05	0.00197229173265059	Down	0.2446633	1.051317	0.2786629	0.3623197	1.019038e-11	2.397446e-12	5.813583e-15	0.6859847	0	8.457469e-25	9.872318e-08	1.687252e-23	5.963899e-26	2.312345e-27	3.024435e-41	1.498066e-25	Chr2:176176186:176188551:-	4	1227	undefined	Mdgt
HAGLR:4	22.0414487672326	0.863997849078592	-5.36667204814416	0.0401963104075374	-4.63679310630675	8.02026944232791e-08	6.33676008951132e-06	Down	0.2315268	0.6278024	0.1974913	0.1225795	0.253393	0.8199154	0.0003047421	0.2179818	0.001467719	0.003339128	3.360149e-24	0.05098684	0.01352559	0.02754264	1.088068e-05	0.0003591377	Chr2:176173189:176188572:-	5	4037	bidirectional	Mdgt;HAGLR
HAGLR:42	2.62626102108295	1.26119319962733	-3.15883811315317	0.063201160207529	-3.9839051470324	0.00158399451234944	0.0214467293180852	Down	0.0478109	0.3300146	0.09284327	0.03223629	0.06727787	0.02838967	0.0002880642	0.5639573	0	9.04387e-26	8.428886e-08	0.02446296	1.185626e-25	4.435209e-29	0	5.97858e-26	Chr2:176176159:176178109:-	2	1312	undefined	Mdgt
HAGLR:44	1.77455393160655	1.52488303122203	-2.33656172293592	0.0846126205416199	-3.56298332270789	0.0194619846977522		Down	0.02390463	0.09579088	0.03220289	0.001299249	0.04034625	2.447736e-09	0.002507339	0.006558441	0.001284015	2.943547e-06	0.003045333	0.0007921215	0.001663521	8.62979e-05	1.005158e-05	0.000353154	Chr2:176173195:176178109:-	3	4060	undefined	Mdgt
HAGLR:5	6.16353041437214	1.03828757941957	-3.08618735498245	0.108491205244001	-3.20434999844	0.00202741031082343	0.0259717778827164	Down	0.1185175	0.02958714	0.08790658	0.002211978	0.2109933	0.09250531	0.0009715192	0.007961623	0.001483219	0.003503331	0.001808581	0.001365513	0.01438967	0.02892122	1.096015e-05	0.002716374	Chr2:176173189:176188572:-	5	4007	bidirectional	Mdgt;HAGLR
HAGLR:6	52.3976948517255	0.775032494339251	-8.21583483642405	0.0121109935425379	-6.36753896635305	2.10693282799349e-16	1.6750774399057e-13	Down	0.820353	1.173041	0.3123988	1.246829	0.9857616	0.6205537	0.5173598	0.3375554	0.00175102	0.001515768	0.006813582	0.001128603	0.01841915	0.02216756	1.250466e-05	0.01358488	Chr2:176173189:176188572:-	4	3891	bidirectional	Mdgt;HAGLR
HAGLR:7	179.602106930058	0.851535631078703	-7.23819157442894	0.0139501260656103	-6.1635780301999	4.5470686215416e-13	1.67655033044406e-10	Down	2.7099	2.398673	4.111013	2.320158	2.366238	2.104145	2.284998	3.118315	0.001922517	0.04768507	0.007844365	0.1045113	0.0008598488	0.0001755148	0.0126043	0.1825442	Chr2:176173189:176188572:-	3	3821	bidirectional	Mdgt;HAGLR
HAGLROS:5	2.12907297055243	1.2402149121499	-2.05088238056913	0.171521946518491	-2.54353491144733	0.0402784023953367		Down	0.01070307	0.1751626	0.2615171	5.654036e-06	0.1564061	0.5079169	0.1495591	0.08477939	0	0.0321474	0.1547769	0	1.540355e-07	1.994008e-20	0.00787331	0	Chr2:176178166:176179009:+	2	673	intergenic	;HAGLROS
HAND2-AS1:64	28.5636989912063	0.761327543156643	2.09729524522994	3.02456703522609	1.59672863632502	0.0359674475160461	0.19602567100594	Up	0.01247052	1.369004	0.02570557	0.045826	1.734459e-06	0.01736246	0.08299758	0.1632222	0.1244384	0.09719225	0.2952354	0.06768714	0.1660839	0.5276767	0.0302026	0.2403626	Chr4:173528771:173589252:+	3	4860	undefined	DEIN;NBLA00301;FLJ11539
HCG23:11	2.08750690273694	1.07530125110859	-2.55493493410796	0.148926796640549	-2.74732473114732	0.0106207649185281		Down	0.08080424	0.1567139	0.09530047	0.31354	0.04026173	0.08748742	0.2463591	0.05373	6.794288e-59	0.03772927	3.28026e-74	0.03512952	0.0877946	4.047252e-40	0	0	Chr6:3461790:3469334:+	2	842	intergenic
HCP5:4	5.72097378435271	1.2389473674758	-2.42711933547174	0.124388661442924	-3.00707311123232	0.0152192488494855	0.112327505071007	Down	0.0001432491	0.02321361	0.4907317	0.5991411	0.2373148	0.05375671	5.008094e-08	0.4718195	0.0008116834	0.0003448686	0.01138205	0.4757944	3.840496e-08	0.002291086	2.024113e-05	1.813106e-06	Chr6:31463185:31464379:+	2	1104	intergenic	ENSG00000206337.6;HCP5;OTTHUMG00000031282.4;D6S2650E;P5-1
HCP5:9	5.72097378435271	1.2389473674758	-2.42711933547174	0.124388661442924	-3.00707311123232	0.0152192488494855	0.112327505071007	Down	0.0001432491	0.02321361	0.4907317	0.5991411	0.2373148	0.05375671	5.008094e-08	0.4718195	0.0008116834	0.0003448686	0.01138205	0.4757944	3.840496e-08	0.002291086	2.024113e-05	1.813106e-06	Chr6:31463185:31464379:+	2	1104	undefined	D6S2650E;P5-1
HDAC2-AS2:51	2.50772913906819	1.17022709363353	-2.06329322518761	0.187567056439408	-2.41452163422504	0.0390847773548642	0.207373476680939	Down	6.285422e-07	0.01078136	0.001877069	0.0137529	0.01103974	0.03008847	0.004964648	2.524403e-05	6.85507e-08	1.133283e-23	0.009353445	1.151526e-05	0.002742748	0.002492578	4.547239e-11	2.852168e-07	Chr6:114342179:114472367:+	7	14269	undefined
HEXA-AS1:1	7.98273451802204	0.577993862256516	-2.01037118560628	0.446898093080652	-1.16198220613778	0.0443919178000729	0.22284427402361	Down	0.1424003	0.05447853	0.06305742	0.1266424	0.1003822	0.1123225	0.333805	0.1250126	0.04915471	0.02870639	0.04702376	0.01091705	0.07364914	0.1275159	0.03244102	0.1010575	Chr15:72376113:72378788:+	1	2676	antisense	ENSG00000260339.1;HEXA-AS1;OTTHUMG00000177184.1;FLJ13315
HEXA-AS1:2	7.96736299249091	0.563339499876908	-2.45658916374267	0.383183219647181	-1.38389371090583	0.0140262990135313	0.106234913129875	Down	0.1466381	0.05578148	0.08011837	0.12928	0.1027976	0.1150788	0.3492832	0.1276344	0.04994099	0.02895322	0.04738505	0.01095846	0.07481322	0.05809532	0.03279799	0.1033591	Chr15:72376118:72378788:+	1	2671	undefined	FLJ13315
HID1-AS1:3	3.24212264477801	1.31624527043777	-2.15634533955058	0.139827559657404	-2.83827935461398	0.0310567094090516	0.177833388268215	Down	0.05671058	0.2372927	2.032752e-67	0.1790463	0.2341853	0.2897175	0	0.2546395	0.03446936	0.003116519	0.03076913	0	0	3.969515e-18	0.05414127	5.832926e-37	Chr17:74974701:74976279:+	2	1144	intergenic	XLOC_012308;linc-CDR2L;
HIF1A-AS2:3	15.9371553841827	0.842143640265639	3.79565556242338	9.16723840212881	3.19648719253375	0.000147253824800681	0.00344961745557471	Up	0	0.9863841	0.2825096	0.1885038	0.1899225	0	0	0.05474743	0.2194818	0.9899585	2.273933	1.058458	0.6536088	1.644547	2.394759	2.387029	Chr14:61715558:61751097:-	3	533	antisense	ENSG00000258667;RP11-618G20.2;ENSG00000258667.1;OTTHUMG00000171135.1;HIF1A-AS2
HMGN3-AS1:5	4.64887731056955	1.51387005009677	-2.53643375229817	0.0698386222408764	-3.83983109165876	0.0111987929194611	0.0914047130779628	Down	0.00208143	0.1118487	0.04678239	2.726318e-15	0.02459179	1.21912e-05	1.630894	1.457927e-16	1.055141e-10	1.046374e-13	8.661686e-05	2.054491e-16	6.48071e-09	0.0002554731	1.047462e-17	4.627808e-17	Chr6:79234740:79236593:+	1	1854	intergenic
HNF1A-AS1:10	24.2318713289945	0.961175840403327	-4.70867788724665	0.043408836806562	-4.52586742546286	2.49328717957699e-06	0.000120363793426221	Down	1.202956	2.611405	2.719817	0.2660718	2.587791	0.6547056	2.367411	3.585784	2.0511	4.289858e-10	4.367944e-12	0.07149514	2.882831e-20	0.003596075	6.553187e-15	0.1300879	Chr12:120968613:120980931:-	2	684	undefined	FLJ38690
HNF1A-AS1:4	22.9682161878176	0.766980927961928	-4.51409350212904	0.0907333273961677	-3.46222362316984	6.35881599680141e-06	0.000252772871522851	Down	1.312096	2.240386	2.094166	2.553583	2.252553	1.029472	2.513639	1.568815	1.190457	0.7072682	0.08425806	1.464468e-29	0.212699	6.570526e-28	0.2217792	2.559254e-17	Chr12:120970130:120979747:-	4	612	antisense	ENSG00000241388.2;HNF1A-AS1;OTTHUMG00000169148.1;ENSG00000241388.3;ENSG00000241388.4;FLJ38690
HNF1A-AS1:6	15.8150853194062	0.99643767469669	-2.87120388429947	0.137645016059456	-2.86097572205147	0.00408911691438366	0.0441746171629871	Down	0.0006803493	0.1494631	0.2184948	0.1627299	0.1745374	0.1284289	0.009016891	0.4953227	8.05061e-12	0.06179818	7.211085e-07	0.000614093	4.310194e-08	0.02838892	0.001088024	0.1604872	Chr12:120968134:120974699:-	3	5319	intergenic	FLJ38690
HNF4A-AS1:10	2.70575701753302	1.34894875844065	2.45784582313177	9.95559865599106	3.31550807155214	0.0139773165535522	0.106021738353882	Up	3.65527e-35	9.334674e-06	5.974745e-14	1.075897e-40	0.006511861	6.165545e-38	4.242212e-33	3.517497e-26	0.01650312	0.1440612	0.03624689	1.81656e-60	0.00535838	1.46157e-34	0.006793383	0.01856177	Chr20:44356531:44384730:-	2	4599	antisense	uc002xlx
HNF4A-AS1:13	2.0542599104279	1.45052165696877	2.74067887254606	15.7296434014577	3.97541405942481	0.00613123988131882		Up	3.087754e-35	7.763654e-06	1.580684e-06	5.652504e-47	1.672854e-29	5.150794e-38	3.822876e-33	2.966234e-26	0.03412446	0.07366346	0.04339092	1.539226e-60	0.003586051	1.221337e-34	0.003845754	0.005387593	Chr20:44356325:44395662:-	4	5217	undefined	uc002xlx
HNF4A-AS1:4	3.86381741403862	1.48908569032507	2.47283943987069	12.8372993716914	3.68226982438291	0.0134044350445961	0.102934570470742	Up	3.133049e-35	2.887286e-05	4.875622e-14	9.726283e-41	1.609008e-29	5.090298e-38	3.705376e-33	2.87498e-26	0.01212546	0.2306661	0.0006268971	0.001546337	0.003362333	1.201855e-34	0.003440125	0.004356241	Chr20:44355990:44395656:-	4	5484	antisense	uc002xlx
HOTAIRM1:2	21.5326280114876	0.391501041508177	-3.87711861192174	0.349194810866097	-1.5178959746181	0.000105700835315485	0.00262867541667767	Down	1.301777	1.075302	1.801203	1.093948	1.012838	0.6728292	1.38747	0.7253205	1.565255	0.1732554	0.3565913	0.2719169	0.5740224	0.275303	0.3232631	0.1378247	Chr7:27096080:27100258:+	2	789	intergenic	HOXA-AS1;NCRNA00179;HOXA1-AS1
HOTAIRM1:5	77.3927737644806	0.394225884394947	-6.11345102127924	0.188145327254169	-2.410080635569	9.74993047198004e-10	1.32645979217992e-07	Down	5.762702	3.587548	6.420758	5.434874	4.418521	4.651251	2.498546	3.158329	4.329859	0.23109	0.6384706	0.4473594	1.795461	0.8469741	0.5038188	0.3916306	Chr7:27096094:27100258:+	2	775	intergenic	HOXA-AS1;NCRNA00179;HOXA1-AS1;HOTAIRM1
HOTAIRM1:8	43.3835437945882	0.49469592185953	-2.72222770050883	0.39319722860228	-1.34667494181476	0.00648434469546234	0.0616012746068922	Down	0.383995	3.603403	1.0962	1.884991	1.35331	2.801583	3.77669	4.722474	2.695044	0.4305881	0.3762956	0.5165228	1.252645	0.3312523	0.8009923	1.051863	Chr7:27098839:27100139:+	2	889	intergenic	ENSG00000233429.4;HOTAIRM1;OTTHUMG00000158089.3;ENSG00000233429.5;ENSG00000233429.9;HOXA-AS1;NCRNA00179;HOXA1-AS1
HOTAIRM1:9	46.5011322093354	0.438672938043348	-2.62191650507403	0.45057406616409	-1.15016381658517	0.00874368493278745	0.0760766376111646	Down	1.245766	5.829558	0.826634	0.8777249	3.841314	3.442581	4.608483	7.014832	3.502455	0.7499247	0.4930816	0.4896777	0.7754991	2.053291	0.8251826	2.294749	Chr7:27099619:27100265:+	1	647	intergenic	ENSG00000233429.5;HOTAIRM1;ENSG00000233429.9;HOXA-AS1;NCRNA00179;HOXA1-AS1
HOTTIP:2	27.3037709209687	1.0357333658478	-2.59915289636627	0.15474563522571	-2.6920293777065	0.00934541377050112	0.0798115831668717	Down	0.06205355	0.7424356	0.681264	0.2380477	0.4414077	0.1581966	0.01794579	0.006261379	4.51436e-05	0.02915063	0.002976146	0.2074823	0.01089098	0	0.02091654	0.07838526	Chr7:27200421:27207259:+	4	4511	intergenic	ENSG00000243766;HOTTIP;ENSG00000243766.2;OTTHUMG00000063751.5;ENSG00000243766.3;HOXA-AS6;RP1-170O19.3;HOXA13-AS1
HOTTIP:3	488.742956748776	0.905394277312563	-2.4758098045882	0.211454031442781	-2.24158402878849	0.0132934373549465	0.102391262412108	Down	3.15748	7.919306	3.598686	5.223884	2.905539	6.201161	8.067863	6.041714	3.663347	1.550377	0.002869909	0.8682071	1.133463	0	1.678119	1.01771	Chr7:27200421:27207259:+	3	4665	intergenic	HOXA-AS6;RP1-170O19.3;HOXA13-AS1;HOTTIP
HOTTIP:7	43.1088264713014	1.06546346135883	-4.46879452665024	0.0368718270390627	-4.76133728446615	7.86616466804064e-06	0.000302300748216952	Down	0.6453464	0.0001443441	0.5621134	4.457209e-07	0.6476513	1.127368	0.5631344	2.3492	9.164389e-06	0.0001089655	0.007648907	7.441076e-08	0.001036977	0	0.479924	0.02712606	Chr7:27201842:27207259:+	2	3345	intergenic	ENSG00000243766.7;HOTTIP;HOXA-AS6;RP1-170O19.3;HOXA13-AS1
HOTTIP:8	94.6877910269345	1.15468166018584	-4.06388235949361	0.0386740475006098	-4.69249042966004	4.82631575025422e-05	0.00139371508515571	Down	1.222096	0.001000676	2.681974	4.355506e-07	4.211149	0.5589115	1.776516	0.04658097	9.749629e-06	0.0002632015	0.008090593	9.858065e-08	0.0005649208	0	1.34054	0.004291233	Chr7:27202030:27207259:+	2	3157	intergenic	ENSG00000253769;HOXA-AS6;RP1-170O19.3;HOXA13-AS1
HOXA10-AS:3	11.4633001860798	0.767756492772093	-2.36370645377253	0.284253303942505	-1.81475097689116	0.0180931424065104	0.126042616638563	Down	0.02996077	0.6703797	0.04385767	0.06537373	0.1096202	0.02977698	0.6310503	0.1499913	0.07254503	0.00909591	0	0.01345837	0.1257703	0.03922592	0.0924046	0.002281252	Chr7:27168555:27173784:+	2	3157	antisense
HOXA10-AS:7	10.3640100162777	0.888293275713075	-2.53398128376017	0.210090300920395	-2.25091853514694	0.0112774754999741	0.0918406703568637	Down	0.4626084	0.3051046	0.262728	0.4345892	3.548743e-20	0.303054	2.127364	0.1433188	2.915704e-15	0.09739127	0	0.1544845	0.03462129	0	0.3107687	0.02798742	Chr7:27169094:27171765:+	2	1129	antisense	ENSG00000253187.2;HOXA-AS4;OTTHUMG00000158203.3;HOXA10-AS;
HOXA11-AS:19	57.5174446782511	0.90374098882541	-1.97605385696241	0.290006900442174	-1.78584086666348	0.0481486777494969	0.235511171952518	Down	0.6557393	5.275323	4.490846	2.578269	2.49158	4.039299	0.2297198	3.378612	2.226965	2.560956	0	0.6998943	0.4402726	0	0.360923	0.5053197	Chr7:27186050:27187388:+	2	920	undefined	HOXA11-AS1;HOXA11S;HOXA-AS5;NCRNA00076
HOXA11-AS:3	33.7848693828448	0.919937730673787	-4.63039345654965	0.0522048028557894	-4.25967364854504	3.64971543873706e-06	0.000164594606375496	Down	0.1459236	3.702226	2.34206	0.9989996	1.171289	1.829623	2.740508	1.995104	1.975361e-08	0.7818183	0	3.806833e-12	0.4025178	0	0.1648958	8.023713e-07	Chr7:27185348:27186869:+	2	1103	intergenic	XLOC_006025;linc-EVX1-2;HOXA11-AS1;HOXA11S;HOXA-AS5;NCRNA00076
HOXA11-AS:6	30.635528900823	0.932379865302821	-2.89632366042086	0.153842512602037	-2.70047386437658	0.00377562770253506	0.0415286400260244	Down	0.773209	0.490384	1.74919	1.201804	0.9511242	0.6398825	2.372963	2.359392	0.9585706	0.00845728	0	0.8055824	7.895276e-14	0	0.4005088	0.4301331	Chr7:27185534:27187121:+	2	1169	intergenic	ENSG00000240990.4;HOXA11-AS;OTTHUMG00000158205.3;ENSG00000240990.5;ENSG00000240990.9;HOXA11-AS1;HOXA11S;HOXA-AS5;NCRNA00076
HOXA11-AS:9	56.8945855593953	0.787532386214943	-2.58991907646918	0.24322355349204	-2.03964515039537	0.00959984958853477	0.0815458341842781	Down	1.208896	2.382853	2.410105	2.378384	1.878967	1.16569	3.867796	2.178434	2.208826	1.072661	0	0.7807782	0.3834655	0	0.2157613	1.217049	Chr7:27188074:27189293:+	1	1220	intergenic	HOXA11-AS1;HOXA11S;HOXA-AS5;NCRNA00076
HOXA-AS2:12	4.87532228411385	0.970696162075961	-3.68046981014426	0.0840494436846954	-3.57261791934347	0.000232804622611438	0.00494802205836057	Down	0.3367327	0.167294	0.5823851	0.2827272	0.09912671	0.05419469	1.332407	0.316088	0.1587352	0	0	0.04633111	0.05916073	0	0	3.718282e-07	Chr7:27122576:27128693:+	3	764	antisense	ENSG00000253552;AC004080.12;ENSG00000253552.2;HOXA-AS2;OTTHUMG00000063274.3;ENSG00000253552.3;ENSG00000253552.7;HOXA3as
HOXA-AS2:4	23.7957366014639	0.500615068029846	-2.02749865184617	0.494829571363925	-1.01499637552439	0.0426114421814288	0.218299228181023	Down	0.1830028	0.2517078	0.3303995	0.332218	0.5931979	0.7120102	0.1896994	0.6431412	0.42444	0.148625	0.07708457	0.1421054	0.2606647	0.1127613	0.1384507	0.2142871	Chr7:27115348:27123377:+	2	2455	antisense	ENSG00000253552;AC004080.12;ENSG00000253552.2;HOXA-AS2;OTTHUMG00000063274.3;ENSG00000253552.3;ENSG00000253552.7;HOXA3as
HOXA-AS2:6	10.045638292515	0.68990628160862	-3.31587810398006	0.204809546312369	-2.28764513298432	0.000913556668151735	0.0143486391287248	Down	0.6112764	0.6805619	1.436306	0.6179957	0.1511884	0.8066168	0.7916115	0.9223677	1.314016	0.06896976	0.170278	5.360293e-06	0.2719808	0.1533402	0	0.08165876	Chr7:27116036:27116664:+	1	629	antisense	ENSG00000253552.3;HOXA-AS2;ENSG00000253552.7;HOXA3as
HOXD-AS2:1	6.35308550132146	1.41884905315933	-2.17711111762158	0.117522423095851	-3.08899204786004	0.0294722777510865	0.171934010150285	Down	0.6798359	0.2170629	0.0146731	0	0.8201198	0.2513775	0.0006859456	0.4656838	0	0	0	0.282869	0.01331872	1.037374e-27	0	0.009461873	Chr2:176134606:176137098:-	3	927	antisense	ENSG00000237380.2;HOXD-AS2;OTTHUMG00000154174.3;ENSG00000237380.6;
HOXD-AS2:7	8.03693570287943	0.913250595392529	-2.46168369590244	0.210496171516568	-2.24813410095099	0.0138286562387432	0.105302257817978	Down	0.4701376	0.6762462	0.06013714	0.312508	0.3543506	0.3457114	1.049788	0.500019	0	0	0	0.06501747	0.7707311	0.1948208	0	0.3360035	Chr2:176132175:176136922:-	3	842	undefined
HOXD-AS2:8	7.67127483056485	1.11772662811537	-2.20040420748554	0.181815817989132	-2.45945037532369	0.0277782295831831	0.166715248602444	Down	0.02298099	0.3978771	0.1329612	1.658828	0.0620774	0.003061869	0.01718106	0.9058625	0	0	0	1.459244	0.007020539	1.501296e-27	0	0.02175857	Chr2:176134606:176136922:-	3	751	undefined
HS1BP3-IT1:1	2.31484276052422	1.36050787272363	2.32007708266142	8.91653471638544	3.15648313628654	0.0203367078312758	0.135974560727239	Up	0	0.08939678	0	6.62792e-23	1.617932e-30	0	0	2.866563e-22	1.141308	0.3334492	0.08756519	3.81168e-27	9.750474e-27	0.1797549	6.805649e-30	0.1263586	Chr2:20590775:20592548:-	2	600	intronic	ENSG00000231948.2;HS1BP3-IT1;OTTHUMG00000151789.2;
HS1BP3-IT1:2	10.4607546356133	0.753575311473545	3.25347827736297	5.47075863322662	2.45174090623622	0.00114001441122222	0.0168917336260364	Up	0.08620396	0.02688733	0.05085123	0.09737304	0.0469151	0.02536631	0	0.1453649	0.2452921	1.057474	0.4123947	0.1317277	0.4501771	0.4158233	0.1273408	0.1452426	Chr2:20590940:20593457:-	2	1344	undefined
HULC:2	45.0799637051056	1.62683923611662	2.10618222629638	10.7511559832009	3.42641988415041	0.0351885264453729	0.192907154046075	Up	0	7.576047e-20	0	0	0	0	0	0	1.608779e-15	7.405628	0.816204	0	0	0	19.79598	1.299591	Chr6:8652209:8654226:+	3	500	intergenic	NCRNA00078;LINC00078;HCCAT1
HULC:3	62.5532219564835	1.6265399795137	2.12038982508672	10.919983889134	3.44889882265761	0.0339731840641026	0.189044570379447	Up	0	7.483442e-20	0	0	0	0	0	0	1.543326e-15	9.163156	0.7352299	0	0	0	30.25286	1.092911	Chr6:8652209:8653847:+	2	485	intergenic	NCRNA00078;LINC00078;HCCAT1
HULC:4	42.01421384635	0.94182797981087	3.68370557483665	11.0763986590321	3.46941697976644	0.000229867736723681	0.00489692803763506	Up	0	0.1996641	0.02949609	0	0	0.09127538	0	0.03428799	0.1959249	0.8940304	0.2808103	0.04990345	0.2022165	0.1496505	6.084256	0.2263796	Chr6:8652210:8657427:+	3	1667	intergenic	NCRNA00078;LINC00078;HCCAT1
HULC:5	54.3761208720653	1.62682331811766	2.10709246499469	10.761946653868	3.42786715548337	0.0351095653565995	0.192837316976953	Up	0	7.437845e-20	0	0	0	0	0	0	1.476928e-15	8.195552	0.6811775	0	0	0	26.09845	1.019659	Chr6:8652209:8653846:+	2	484	undefined	HULC
HYI-AS1:3	17.9877290173896	0.430010078068279	-2.98484238259646	0.410794193315795	-1.28351230596181	0.00283724479470834	0.0332944394936231	Down	0.2058693	0.3746937	0.2698457	0.1551172	0.1923104	0.07566187	0.4163636	0.3659341	0.1320589	0.07695857	0.107942	0.04425382	0.1428738	0.1298741	0.05757167	0.07895516	Chr1:43453884:43457111:+	1	3228	undefined
ID2-AS1:17	13.7387835967715	0.715491774645358	-4.55793459418486	0.104301751404672	-3.26116471151079	5.16591183101573e-06	0.000216932503427711	Down	0.08090716	0.02838922	0.1895043	0.06537524	0.06416075	0.001921915	0.2291014	0.05671748	0.01204685	0.00386337	0.06124989	0.002379109	0.003122151	0.005012113	1.1901e-14	0.003673813	Chr2:8666636:8681861:-	7	8178	undefined
ID2-AS1:18	13.9847309182801	0.870608834438716	-4.80448361554293	0.0550609808118556	-4.18282588060774	1.55151404883234e-06	8.02277823502921e-05	Down	0.06366543	0.2781083	0.2510507	0.1223785	0.1087625	0.103695	0.0008589131	0.02105938	0.0001157606	0.01198719	4.451809e-12	0.01622772	0.0177749	2.685916e-13	4.621496e-14	6.615007e-23	Chr2:8666508:8681861:-	5	6307	undefined
ID2-AS1:20	30.6364294529723	0.787923580512305	-2.05277582419858	0.32591542129547	-1.61743047739164	0.0400943242683807	0.210564260932085	Down	0.1142346	0.1432456	0.3270447	0.002905025	0.05359761	0.1743604	0.004951346	0.2056866	0.03923513	0.01321351	0.1146103	0.0007169605	0.02700585	0.008007936	0.1500328	0.07083547	Chr2:8666636:8681861:-	6	9567	undefined
IDH2-DT:6	3.61332613167464	0.873249611012008	2.29984710497731	4.02319200009304	2.00834058980852	0.0214568836927085	0.140764460553429	Up	3.483309e-07	0.000736854	0.005921454	0.005513537	0.0007591768	0.003656019	0.02730268	0.04292329	0.06574675	0.007523291	0.01726798	0.03492525	0.03657569	0.003199229	0.01316777	0.06083811	Chr15:90102616:90138262:+	3	5981	undefined
IDH2-DT:7	4.62522457842863	0.925629649075209	2.06912199925172	3.77176729656321	1.91524067006117	0.0385346398237674	0.205621507945447	Up	4.050422e-07	0.0008417023	0.007378987	0.006763491	0.0007907467	0.004107088	0.07503335	0.06333873	0.1108084	0.0002732964	0.04050785	0.03289495	0.04495755	0.02813717	0.01732943	0.03540987	Chr15:90102616:90138262:+	3	5821	undefined
IFNG-AS1:1	7.8844817235268	0.951253668093484	-3.84342434479866	0.0793254985737056	-3.65607150602952	0.000121329413543278	0.00294536413163601	Down	0.1403696	0.5587201	0.5024771	0.1628802	0.04065568	0.626584	0.9838472	0.5040648	0	0.03724902	0.2446417	0	0.04826792	0	0	9.661863e-30	Chr12:67989382:67996873:+	2	1131	intergenic	Tmevpg1;LincR-Ifng-3'AS;NEST
IFNG-AS1:2	19.5839359741721	0.74988806096259	-2.8302071035208	0.229674323283114	-2.12233851698176	0.0046517881723072	0.0486820826374609	Down	0.7222049	0.004304486	0.6533015	0.3492968	0.6467965	0.8682639	0.1710841	0.4486194	0.05403864	0.08934217	0.2574553	0.01918823	0.2993626	0.08424173	0.008917345	0.1262549	Chr12:67989445:68021327:+	4	1791	intergenic	ENSG00000255733;GS1-410F4.2;ENSG00000255733.1;IFNG-AS1;OTTHUMG00000169108.1;ENSG00000255733.5;Tmevpg1;LincR-Ifng-3'AS;NEST
IFNG-AS1:3	8.27723511384756	0.746465891690525	-4.49192701874681	0.0978645176436038	-3.3530703074576	7.05816122765289e-06	0.000276682095212199	Down	0.08073927	0.722925	0.01164621	0.4722008	0.223716	0.109756	0.0898441	0.4227005	0.04289474	0.01534641	1.000118e-13	0.01547848	0.08254823	0.000767535	1.864896e-29	0.02900929	Chr12:67989445:68021327:+	5	1909	intergenic	Tmevpg1;LincR-Ifng-3'AS;NEST;IFNG-AS1
IGF2-AS:10	2.19632464291332	1.33174081196753	1.99387677823922	6.29989192633255	2.6553270796155	0.0461655222842931	0.228991431552876	Up	0	0	0	0	0	0	0.06913902	0	0	0.01798311	0.02086054	0.01889642	0.05544877	0.3859405	0.01579428	0.01928862	Chr11:2140512:2148666:+	3	1957	undefined	IGF2-AS
IGF2-AS:8	1.86575726059497	1.34924823667652	2.00866122860143	6.54404478133101	2.71018262077097	0.0445730731282561		Up	0	0	0	0	0	0	0.06395647	0	0	0.01759923	0.02032763	0.01852034	0.05428666	0.3257587	0.015516	0.01892738	Chr11:2140529:2148642:+	3	1916	undefined	PEG8;IGF2-AS1
IGFL2-AS1:3	8.51682535969679	1.3064769725476	4.05564805327146	39.3587034256597	5.29861079035666	4.99954921590666e-05	0.00143235959011128	Up	0	0	0	0	0	0	0	0	0.1278104	1.177637	5.296613e-29	0.03689366	6.056218	2.337873e-16	3.110669	3.207117	Chr19:46200787:46203083:-	2	304	intergenic	ENSG00000268621.1;AC006262.5;ENSG00000268621.5;IGFL2-AS1
IGFL2-AS1:4	3.13361246668661	1.34305253517067	3.81917959260131	35.0018393843559	5.12935883411527	0.000133896255050665	0.00320155509844359	Up	1.837424e-05	3.758994e-05	1.618712e-32	9.896042e-35	2.974327e-48	7.241488e-43	1.404951e-57	1.804163e-28	0.04016692	0.0333102	0.210317	0.08742003	0.4704093	8.20265e-07	0.04830794	0.1620919	Chr19:46189030:46203062:-	3	1643	intergenic	ENSG00000256017;AC006262.2
IGFL2-AS1:5	2.69276148122446	1.460040526188	2.75980127482088	16.3296470708218	4.0294217054638	0.00578365314331294	0.0566763544762815	Up	6.832839e-28	8.184757e-28	2.189644e-32	3.659378e-81	1.879979e-82	5.279973e-68	1.917918e-57	1.170763e-55	0.01640944	0.1967437	3.585005e-22	0.0004653429	0.4077247	2.234461e-17	0.3385419	0.1593295	Chr19:46189636:46203062:-	3	1037	intergenic	ENSG00000268621.1;AC006262.5;ENSG00000268621.5;IGFL2-AS1
IGFL2-AS1:6	3.13361246668661	1.34305253517067	3.81917959260131	35.0018393843559	5.12935883411527	0.000133896255050665	0.00320155509844359	Up	1.837473e-05	3.761268e-05	1.619096e-32	9.894748e-35	2.97554e-48	4.119691e-43	1.405085e-57	1.804346e-28	0.04008655	0.0332937	0.2104913	0.08748412	0.4729383	8.204739e-07	0.04853354	0.1624882	Chr19:46189029:46203062:-	3	1644	undefined	LOC645553
INE1:1	6.20121839642556	0.587826332649431	2.34632507439201	2.60129796826055	1.37923166368326	0.0189595634719976	0.129978510991941	Up	0.01948373	0.143665	0.05893189	0.0909492	0.08659452	0.1326844	0	0.4218407	0.3789364	0.1452432	0.2393862	0.2737471	0.4480299	0.1824426	0.008195798	0.6961303	ChrX:47204848:47205855:+	1	1008	intronic	NCRNA00010
INE1:4	7.31899426999223	0.608443417953958	2.91881265834265	3.42459255095525	1.77593235020928	0.00351367318201579	0.0394838159998515	Up	0.01972752	0.1525102	0.0613968	0.09315246	0.09203423	0.1364441	0	0.4502601	0.3912278	0.1490804	0.2452779	0.2858454	0.5556407	0.1843308	0.1900432	0.7701282	ChrX:47204848:47205861:+	1	1014	undefined	INE1
INHBA-AS1:11	1.65294100114146	1.55698252408592	2.26133085783697	11.4784236810809	3.52085262682837	0.0237387767734815		Up	2.615096e-08	4.365735e-21	3.249855e-32	5.842493e-07	1.777732e-06	1.305115e-31	9.006826e-27	1.705174e-07	0.0001325544	0.003620648	0.001010081	8.450119e-09	0.01994583	0.05968649	0.03496762	0.00520877	Chr7:41705277:41713171:+	3	5627	undefined
IQCH-AS1:18	37.3755643257957	0.630680509708902	-2.66411840621401	0.312037742462641	-1.68020755435592	0.00771903873764447	0.0697868033135796	Down	0.2103538	0.3190108	0.07367255	0.2301087	0.2095641	0.4358487	0.3671361	0.2978374	0.006187728	0.0356886	0.05588806	0.3361604	0.06152356	0.1135481	0.1534061	0.03321136	Chr15:67403510:67521600:-	6	5941	undefined
IQCH-AS1:20	7.93579003917413	0.952268464837052	-2.79902054294841	0.157626390726557	-2.66541899548085	0.00512578762958076	0.052329519696695	Down	0.06110219	0.0540469	0.008790018	0.06556566	0.0466362	0.01108882	0.3938401	0.05349105	1.488225e-07	0.01274613	0.04761343	0.007920446	0.01947426	0.0002940959	0.0003819567	0.002331535	Chr15:67403619:67521600:-	6	5717	undefined
IQCH-AS1:6	4.89130758548831	0.993486199131456	-2.4878395534962	0.180286807689381	-2.47163426205184	0.0128521700501438	0.0999608860427109	Down	0.03133305	0.02859733	0.005443343	0.03649011	0.02295176	0.005828662	0.3006839	0.0286709	1.155786e-07	0.00835201	0.02602962	0.00519521	0.01277411	0.0001273864	0.000261776	0.001487818	Chr15:67403619:67521636:-	6	5753	antisense	ENSG00000259673.1;RP11-502I4.1;OTTHUMG00000172247.1;IQCH-AS1;ENSG00000259673.5;
ITGA9-AS1:15	6.01095985182198	1.23748264389824	-3.25730908966118	0.0611771426413763	-4.03086346426768	0.00112473887442596	0.0167442396120799	Down	0.7461985	1.315448	0.2102457	0.4526592	0.7250986	2.564796e-13	2.266403e-11	4.675634e-05	2.27195e-05	0.1256944	0.01302314	9.365828e-14	6.149991e-16	1.082842e-05	3.922584e-08	1.985724e-14	Chr3:37818512:37861723:-	5	687	antisense
ITGA9-AS1:30	3.83521679626056	1.28524579957402	-2.28103026782388	0.131061461470238	-2.93168457042185	0.0225466558698974	0.145401640554134	Down	0.1138198	1.111019e-14	0.4839991	0.1174312	1.223503e-29	2.744775e-30	3.623069	1.099348	0	1.227215e-69	0	1.763145e-69	1.092515e-29	9.731441e-09	0.4269656	0	Chr3:37790087:37834721:-	4	408	antisense
ITGA9-AS1:34	13.8946430626436	0.494090235404287	-3.94702274186951	0.258782973531796	-1.95018539567638	7.91290432674413e-05	0.00208613677696059	Down	0.1271843	0.2523351	0.2129344	0.1676984	0.2508837	0.1382432	0.2789247	0.3337778	0.07571503	0.03575361	0.02680188	0.04938277	0.1932302	0.08971352	0.01435329	0.02433448	Chr3:37805829:37821100:-	2	3139	antisense	ENSG00000235257;AC093415.2;ENSG00000235257.2;OTTHUMG00000155924.1;ENSG00000235257.4;ENSG00000235257.8;ITGA9-AS1;
ITGB1-DT:12	18.5255720606978	1.10002521827088	2.96003165986462	9.55403043575288	3.25610947273128	0.00307607428926302	0.0355684280873374	Up	0.121495	0.002636736	0.001967163	0.02715838	0.008260229	0.02769671	6.426976e-18	1.479751e-22	0.06498187	0.02353777	0.4421866	0.05827078	2.791973e-05	1.226687	0.1238158	0.455414	Chr10:32958849:33082410:+	3	3418	undefined
ITGB1-DT:15	18.3854231085663	0.763367044982594	2.01590246679907	2.90567532753487	1.53887350905353	0.0438101756278376	0.221532625580726	Up	0.01421465	0.01384264	0.0802	0.00974239	0.05151281	0.2539772	9.187125e-06	1.106781e-05	0.08337247	0.009173597	0.03641397	0.09728704	0.1701229	0.3886154	0.02575939	0.07241546	Chr10:32980894:32994343:+	4	6835	undefined
ITGB1-DT:2	12.7685196313486	1.23245228733036	3.05291172752351	13.5720621976435	3.76256804160402	0.00226632593816033	0.0282220255471057	Up	1.489145e-16	0.6513292	4.284346e-13	3.937674e-21	0.0004031273	9.291202e-07	6.75014e-24	1.471922e-11	0.4551309	0.1352184	0.02433424	1.982867e-16	0.6293936	1.746665	5.945652e-12	0.6319472	Chr10:32958367:32960002:+	1	1636	antisense
ITPKB-AS1:3	5.45540366728714	0.839429216037652	-2.02825391614409	0.30723711338858	-1.70257559475413	0.0425343397079731	0.218157661181155	Down	0.006739917	0.00274449	0.001283893	0.002831277	0.009462815	0.009319584	0.001732912	0.01018682	2.044998e-14	0.00107048	0.002905904	1.005863e-25	0.01545503	0.002763598	2.4267e-05	0.0006362014	Chr1:226653590:226701396:+	4	40234	undefined
JMJD1C-AS1:6	18.9854606346708	0.519303294662114	-2.28843270442538	0.438792069624997	-1.18839064302063	0.0221123349116545	0.143525813360953	Down	0.08408904	0.09476476	0.005001581	0.04334507	0.07500213	0.1140264	0.05132875	0.104029	0.05127337	0.008477088	0.0140789	0.006057096	0.02740407	0.09701288	0.02531663	0.03355222	Chr10:63465193:63476224:+	1	11032	undefined
JPX:1	20.9329473809541	1.03956040358024	3.11612627323347	9.44402254894258	3.23940148620959	0.00183243787871411	0.0240552384274332	Up	0.06893982	0.1398448	0.0009434084	0.2830935	0.001025453	1.489266e-05	2.855924e-12	0.05012371	1.146584	4.75308e-10	0.4682068	0.348493	2.296345	0.1362137	0.1256863	0.7258625	ChrX:73944272:74000547:+	3	2053	intergenic	ENOX;LINC00183;DCBALD06
JPX:44	19.3611741762543	0.480869668246107	2.90737086245618	2.63548131206602	1.3980664620977	0.00364480799689297	0.040457050719439	Up	0.02163015	0.08509575	0.06177269	0.02289429	0.05834943	0.043152	0.5600456	0.2429156	0.4035784	0.1526242	0.1059852	0.1290963	0.299132	0.1279179	0.2070252	0.3519483	ChrX:73945941:73984755:+	2	3634	undefined	ENOX;LINC00183;DCBALD06
KBTBD11-OT1:1	8.95786068143504	0.992115929552325	-5.17772968590889	0.0284208182176219	-5.13690810030616	2.24602340818742e-07	1.52783640448385e-05	Down	0.1482172	0.3134372	0.3220009	0.09628791	0.5502533	0.2456117	0.7284695	1.14204	0.04018544	0	3.8081e-29	0.01953453	8.450057e-40	0	2.143688e-28	0	Chr8:1971130:1972523:+	1	1394	intergenic
KBTBD11-OT1:2	12.0995195645602	1.19456723359612	-5.9010693085999	0.00755043751850109	-7.04922403923318	3.61153138743514e-09	4.256720930484e-07	Down	0.7258395	0.3120363	0.479681	1.112115	1.538137	2.537324	0.1431628	3.086653	1.947469e-29	0	0	0	0	0	9.7396e-60	0	Chr8:1971261:1972352:+	2	613	intergenic
KBTBD11-OT1:3	7.96906471758106	1.10057897171209	-2.44946402506167	0.154338661262508	-2.69582859794813	0.0143069000869468	0.107559646900713	Down	0.5517532	0.4489906	0.3617315	0.1460485	0.2639571	1.024851	0	0.1139412	0.2015229	0.03116691	0.04434948	0	0	0	0.8406965	2.87624e-12	Chr8:1971397:1976444:+	3	781	sense-overlapping	ENSG00000253696.1;RP11-439C15.2;OTTHUMG00000163627.1;
KCNIP2-AS1:7	0.998062999805807	1.38802677816547	2.3402023855189	9.50221320488826	3.24826357742695	0.0192732925627711		Up	7.088722e-10	0.0002813698	0	5.756163e-29	3.456702e-22	0.01008464	0.0270904	0	0.07688435	0.01866344	0.05020117	0.01862145	0.07090011	2.638214e-18	0.06036319	0.05195497	Chr10:101818768:101829168:+	4	1419	undefined
KCNIP4-IT1:1	2.56941297836745	1.1015136815726	-2.19292895349243	0.187434542068928	-2.4155412449886	0.0283124982841142	0.168516509352765	Down	0.001242457	0.0287138	0.006989836	0.008933728	0.01305899	0.02029588	0.02496567	0.01843033	0	0	0.01726748	0	0.005048544	0	0.001384143	0	Chr4:21843340:21853188:-	1	9849	intronic	UM9-5;NCRNA00099;KCNIP4-IT1
KCNIP4-IT1:2	2.56941297836745	1.1015136815726	-2.19292895349243	0.187434542068928	-2.4155412449886	0.0283124982841142	0.168516509352765	Down	0.001242417	0.02868345	0.006987685	0.00893174	0.01305084	0.02028432	0.02493158	0.01842571	0	0	0.01725639	0	0.005047594	0	0.00138398	0	Chr4:21843341:21853188:-	1	9848	intronic	ENSG00000280650.1;KCNIP4-IT1;UM9-5
KCNJ2-AS1:3	96.9401610394807	0.485301446218356	-3.18550242675404	0.342475114474283	-1.54592893463582	0.00144502891947557	0.0200452457690174	Down	0.6878642	0.6792726	1.059012	0.7667827	0.7630684	0.9276411	0.3097859	1.270577	0.323058	0.207362	0.4921784	0.2026827	0.5331996	0.2665401	0.1947018	0.04096265	Chr17:70164130:70169402:-	1	5273	undefined	FLJ36644
KCNMB2-AS1:9	5.78685374016827	1.37381584654673	2.26991571802485	8.68452043014471	3.11844618374803	0.0232126972506988	0.148119947518191	Up	0	0.2165134	0	0	0	0	1.080952e-55	0	0.0005015612	0.6578986	0.04527484	3.52404	0.7854134	0	6.061659e-21	0	Chr3:178748961:178801941:-	2	425	antisense	RP11-385J1.2
KCNQ1OT1:4	1040.4658486631	0.33924306782649	3.87732249492221	2.4886352202541	1.31535477813007	0.000105612327519096	0.00262867541667767	Up	0.310844	1.340588	0.5711989	0.7549904	0.54047	0.6819868	0.8339736	1.014441	3.076238	0.7724126	1.192781	1.981161	4.649326	1.190112	0.9121975	1.954626	Chr11:2675326:2699994:-	1	24669	antisense	ENSG00000258492.1;KCNQ1OT1;OTTHUMG00000171022.1;KvDMR1;KCNQ1-AS2;KvLQT1-AS;LIT1;NCRNA00012
KCTD21-AS1:18	5.34514363204048	1.01390939391067	2.01495798044337	4.12097246693106	2.04298482470681	0.0439090520202759	0.221644879453936	Up	0.0007203512	0.004417038	0.006061317	0.001935406	0.0001441463	9.081024e-05	0.03878836	3.584558e-07	7.683572e-07	0.02568239	0.007598048	0.04078557	0.01381352	0.0001361039	0.006074944	0.00960698	Chr11:78139756:78167243:+	4	16058	undefined
KCTD21-AS1:4	8.08626480485811	1.14448041046648	2.02665685608724	4.99148492988126	2.31946907052943	0.0426975176150613	0.218433047585919	Up	0.1646436	1.923209e-15	1.835216e-17	1.367679	2.234635e-22	1.199814e-16	0	1.038054e-23	0.6850743	1.840423e-10	0.330984	0.4752807	4.287553e-16	0.3642552	0.4633216	0.259664	Chr11:78139771:78142059:+	2	856	intergenic	ENSG00000246174;RP11-705O3.1;ENSG00000246174.2;OTTHUMG00000166595.1;ENSG00000246174.3;KCTD21-AS1;ENSG00000246174.7;
KIAA1614-AS1:1	6.44092264251644	1.24318000637966	2.17754464742712	6.52998631674421	2.70707996868044	0.0294399543689962	0.171824243886587	Up	3.568931e-08	5.000312e-13	4.381921e-11	4.927715e-12	0.02685192	0.3604795	1.401088e-08	0.03625627	0.4705218	5.702257e-13	0.08805102	2.419736e-13	0.2692398	3.593551e-16	0.2070956	1.008164	Chr1:180949699:180954887:-	2	1440	antisense	ENSG00000232586;RP11-46A10.4;ENSG00000232586.1;OTTHUMG00000035173.1;KIAA1614-AS1
KIF9-AS1:2	26.780461135667	0.706566283210263	-2.00405954192927	0.374749666171276	-1.41600090187303	0.0450636826314176	0.225327270012951	Down	1.202313	2.127707	0.286014	1.098489	0.4597798	0.6904925	5.806874e-10	0.6256546	0.9906335	0.8577824	0.476241	1.575253e-06	0.1939903	0.07367637	4.689833e-19	0.4503746	Chr3:47164099:47169970:+	2	1301	intergenic	FLJ39534
KIRREL1-IT1:2	2.05657501029934	1.26360405768988	2.03591298511376	5.94875560656518	2.57258790909326	0.0417590936819288		Up	0	0	0	0	0	0.2451155	0	0.07012888	0.1246609	0.05451113	0.3586982	0	0.2808121	0.179973	0	0.7548597	Chr1:158025550:158031166:+	2	587	intronic	ENSG00000226520.1;KIRREL-IT1;OTTHUMG00000035615.1;;KIRREL1-IT1
KLF3-AS1:17	10.9840592147129	0.919924050165762	2.01541971136252	3.61509375671247	1.85403306366052	0.0438606908160102	0.221532625580726	Up	0.006260737	0.03777518	0.03337403	0.002655658	0.005987521	0.003046047	0.1672767	0.002559216	0.3798973	0.05110372	0.04661748	0.06886234	0.09972809	0.09362748	9.525222e-12	0.001841374	Chr4:38594517:38664892:-	14	6009	undefined	FLJ13197
KLF7-IT1:1	18.4440600684466	0.629215720000615	2.58487862624834	3.08751525724893	1.62644626592905	0.0097413282571971	0.0824174034557205	Up	0.07338162	0.4403336	0.07960033	0.9039854	0.3834379	0.8522077	0.08379231	0.7988845	1.208045	0.07513861	1.135473	0.5845014	3.10824	1.293179	0.7225159	3.423692	Chr2:207120884:207122044:-	2	655	intronic	ENSG00000237892.1;KLF7-IT1;OTTHUMG00000154726.1;
KLHL7-AS1:1	3.00023312281734	1.43262898941245	2.36532298689817	10.4731990726383	3.38863028035396	0.0180143526255631	0.125700259228456	Up	0.0001454052	2.349657e-05	0.0007122358	7.945621e-06	7.52167e-13	0	0	0.01666573	0.4282583	1.772995e-15	0.06854287	0.01046166	0.1430499	7.221055e-10	0.02094636	3.82968e-07	Chr7:23101228:23105703:-	3	2564	bidirectional	ENSG00000230658;AC006039.4;ENSG00000230658.1;KLHL7-AS1;OTTHUMG00000152580.1;PLATAK
KRTAP5-AS1:7	32.1707181834786	0.592866792574779	2.42783109504222	2.71204371687628	1.439380434231	0.0151894153781383	0.112172399603837	Up	0.206555	0.2304605	0.3632543	0.3511799	0.5540635	0.3362436	0.1321781	0.3023379	1.350924	0.8807732	0.3130025	1.467872	1.32083	0.09967495	0.6827494	1.449663	Chr11:1572488:1597355:+	2	1484	undefined
KTN1-AS1:11	10.4630099783445	0.604430977956668	2.08171395448973	2.39205805055458	1.25825240133827	0.037368605243307	0.201268470659291	Up	3.060185e-08	0.0063734	0.005194775	0.01074517	0.01870312	0.01667742	0.0461648	0.02899224	0.008241865	0.009952816	0.04489754	0.08227444	0.0456277	0.03015317	0.0113499	0.0306757	Chr14:55545898:55580888:-	4	13012	undefined	MYCLo-3
LACTB2-AS1:4	1.47060744790409	1.23717694035999	-2.37783384206841	0.130145632471698	-2.94180119741463	0.0174146711273702		Down	0.03769575	0.05187968	0.09317638	0.1313998	0.04352887	0.2179294	0	0.3174931	0	0	0	0.03768979	0	0.04293719	0	0	Chr8:70608604:70653981:+	4	817	antisense	ENSG00000246366.6;LACTB2-AS1;
LAMTOR5-AS1:1	49.9097316168675	0.457729559124802	-2.39062318108066	0.468376664700304	-1.09425889470958	0.0168198058300026	0.120535327706749	Down	0.6266941	1.94236	1.97279	1.465624	1.288506	2.900783	2.161344	4.804065	0.7663038	0.6952305	0.4176046	0.3130334	2.773262	0.6430301	1.409459	1.001316	Chr1:110347116:110418362:+	3	1044	antisense	ENSG00000224699.8;LAMTOR5-AS1;
LBX2-AS1:9	15.4168610417165	1.04913902239359	2.3275191554672	5.43353524803309	2.44189117136921	0.0199376506795367	0.134259865256245	Up	0.001139794	0.001505201	0.3164045	0.0419638	1.774864e-13	0.4195069	0.00396506	1.726582e-10	0.3978682	0.0003500162	0.5756675	0.8495271	0.08080335	0.1358963	0.3708789	2.608237e-08	Chr2:74502617:74504677:+	1	2061	undefined
LCAL1:3	5.44221387891974	1.32806691849135	3.76291787143604	31.9425313638041	4.9974067420541	0.000167942366278878	0.0038319477493282	Up	0	0	0	0	0	0	0	0	0	0.06384734	0.1203677	0.03149599	0.08059926	1.028541	0	1.471226	Chr6:79274175:79313346:-	3	1069	intergenic
LDLRAD4-AS1:3	9.74305351358493	0.588348926386259	-2.52228217312723	0.357500704841793	-1.48398200860261	0.0116596137595478	0.0939899346187122	Down	0.01424226	0.01481265	0.05802556	0.03371316	0.02776115	0.03588238	0.09236829	0.1434939	0.04084168	0.003037395	0.006877105	0.01531903	0.03469324	0.01417476	0.002949497	0.02473934	Chr18:13417612:13427534:-	2	9839	undefined
LHFPL3-AS2:14	67.9844021496902	0.894671354105416	1.97434964836387	3.40202577959282	1.76639407337925	0.0483419991581305	0.236071334884905	Up	0.290669	0.2556932	2.396362e-09	0.0498116	0.008625876	0.1398377	5.339668e-05	0.3593925	2.771538	0.4912867	0.08169651	0.2599413	1.298895e-05	1.806807	0.007708329	0.006339304	Chr7:104905622:104926627:-	5	5204	undefined
LIFR-AS1:10	8.59622870589522	1.1871885754489	-2.01641328983998	0.190272263817389	-2.39386282108135	0.0437567769697522	0.221414550567339	Down	0.08478465	0.09161289	0.0001419665	0.06931642	0.201157	0.0006598008	0.1127267	0.2019569	0.01973157	0.001124707	0.1618448	7.1311e-07	3.297084e-16	2.650581e-05	1.566781e-45	0.08777047	Chr5:38556792:38567473:+	2	4252	undefined
LINC00092:14	3.28639817402553	1.11389553004964	-2.5100388477283	0.143993834719329	-2.7959210527355	0.0120717880473509	0.0962451769704335	Down	0.002245258	0.002074117	0.002458396	0.004894572	0.0042984	0.002504911	0.1527642	0.03527723	0.0001135642	2.795399e-12	0.002242185	2.298267e-05	0.002808973	0.002487502	0.0003709242	2.536542e-06	Chr9:96011035:96022107:-	2	10770	undefined	bA346B7.1
LINC00092:15	4.18594256646465	1.5504637467398	-2.46376308495979	0.0708064529302057	-3.81997534378595	0.0137486955024304	0.104787466230477	Down	0.1502756	0.0011268	0.2545224	0.2340293	0.003337261	0.006242375	6.963517e-13	0.006403708	0.0008194164	2.209563e-11	4.140542e-27	0.001959939	8.593904e-21	2.406318e-35	0.0002797673	4.904054e-31	Chr9:96019384:96022107:-	2	2421	undefined	bA346B7.1
LINC00092:7	3.68710817710248	1.28583474891878	-3.33609206890574	0.0511308171238872	-4.28966310779133	0.000849650203273379	0.0135353480410007	Down	0.2189727	0.1683476	3.521258e-13	0.06115274	0.003178915	0.2252432	2.130145e-13	0.3750093	0.0175878	3.492475e-11	8.970714e-27	0.005458414	1.261178e-20	1.646123e-33	0.001109631	7.250578e-31	Chr9:96019732:96021760:-	2	1726	intergenic	ENSG00000225194.2;LINC00092;OTTHUMG00000020288.2;bA346B7.1
LINC00092:8	3.68473933959844	1.24108353076197	-3.64890503101357	0.0433268169220427	-4.52859593930542	0.000263360432120471	0.00541207815313159	Down	0.1358199	0.111145	2.132414e-13	0.04451409	0.2827107	0.1679777	4.688447e-12	0.2348075	0.01436549	9.039405e-09	8.254778e-27	0.004951161	1.223139e-20	3.067027e-30	0.001013278	6.989347e-31	Chr9:96019732:96021755:-	2	1721	intergenic	bA346B7.1;LINC00092
LINC00174:20	4.68165477528197	1.45726943424759	-2.80559706259976	0.0587808143253009	-4.08851084414146	0.00502234526020504	0.0515379855899035	Down	0.07176421	1.125545e-12	7.579697	0.08963561	0.082332	4.452583e-21	1.767782	9.985114e-13	1.015947e-15	5.686178e-12	3.335345e-26	2.03444e-10	5.941788e-39	9.876883e-26	1.503005e-05	1.10957e-23	Chr7:66450075:66453490:-	2	212	intergenic
LINC00174:9	31.5198360661414	0.431715395605914	3.38424194848196	2.75304721332744	1.46102935161502	0.000713750767341501	0.0118065886033388	Up	0.2370054	0.4916575	0.09317051	0.0935914	0.3363812	0.2890958	0.09501294	0.4541328	0.7256477	0.4729828	0.7098883	0.331479	1.26333	0.7168196	0.4002271	0.5667206	Chr7:66491421:66493566:-	1	2146	intergenic
LINC00189:7	16.5657798293887	0.99012241966417	2.03615708844663	4.0447338755333	2.01604478322912	0.0417345836879803	0.215454229999661	Up	0.07111079	0.2855789	0.004934944	1.315352e-17	0.09698741	0.006852337	0.002628057	0.3149905	0.0680019	0.2940586	0.1953579	0.2115848	0.5367606	2.348609	0.004663186	0.2382475	Chr21:29193342:29288854:+	2	1790	undefined
LINC00205:2	49.9857473771593	0.899984661235585	2.13495433228931	3.78797327288198	1.92142615149884	0.0327647405996668	0.184376855915975	Up	0.331556	0.0002108223	0.006036545	0.2207683	0.05867852	0.01018822	0.1418371	0.08730619	0.4199023	0.1552257	0.4491426	0.00298912	0.1871215	0.4608383	0.3318401	0.2923635	Chr21:45288052:45297353:+	3	7164	intergenic	XLOC_013981;linc-COL18A1-4;
LINC00205:24	12.3569249554442	0.833670353204869	2.9993174381628	5.65858772140817	2.5004420280467	0.00270585228247871	0.0322584760630463	Up	0.03107975	4.737335e-05	0.001368415	0.006366253	0.01086642	0.00252472	0.02338802	0.01614609	0.02030046	6.405783e-07	0.06493877	0.2461858	0.02370192	0.04147545	0.08067219	0.1138164	Chr21:45288082:45297757:+	3	7538	undefined
LINC00205:4	50.0806544406296	0.887565081195481	2.2269095713976	3.93544608299932	1.97652717455251	0.0259533180290824	0.159026580919529	Up	0.3293116	0.0003318971	0.005997319	0.2168966	0.05799205	0.010186	0.1397333	0.08708496	0.5401013	0.1643766	0.4050187	0.002954698	0.1827849	0.3785887	0.353011	0.2913734	Chr21:45288052:45297354:+	3	7165	intergenic	;LOC642852
LINC00239:1	23.8911710276038	0.890365772987058	3.1202987537306	6.85999351142888	2.7782072118159	0.00180667701791101	0.0237907194682578	Up	1.035108	0.009530941	0.1402425	0.08477669	0.2505445	0.2934665	0.76293	5.59511e-24	0.1397084	2.172248	1.493714	1.714928	1.26822	1.302698	2.310319	2.640631	Chr14:101730437:101732525:+	4	642	intergenic	;LINC00239
LINC00240:11	3.23160324603966	1.1325839867806	2.25081161681518	5.85323091139769	2.54923319446463	0.0243974714589457	0.152318054328108	Up	0.03150806	0.2321034	0	0	0	0	3.954802e-09	0.0816728	0.07374994	0.09193404	0.9569019	5.831424e-11	1.060414	0.1386857	0.1320563	0.2203646	Chr6:27020359:27023924:+	3	601	undefined	bA373D17.1
LINC002481:6	4.25858272360059	0.991946162542749	-2.37683202533773	0.195103368737301	-2.35768940654247	0.0174620380080407	0.123266289945217	Down	0.4862305	0.03013534	0.03395695	0.03888072	0.06884444	2.139607e-06	0.08004412	0.06658712	0.03157113	0.02215072	0.05367946	4.035372e-15	0.01586217	3.266157e-08	3.846705e-08	0.0004552562	Chr4:6687463:6690524:-	2	1651	intergenic	XLOC_003871;linc-PPP2R2C-2
LINC00261:1	36.2513929182027	0.5327906540625	-4.5510606632738	0.186240328418013	-2.42476258746376	5.33761545568553e-06	0.000221524102460189	Down	0.1739821	0.8435632	0.1923534	0.7907515	0.3678601	0.3399576	0.7925979	0.14125	0.06950373	0.06415269	0.00873994	0.01637246	0.1650143	0.09746646	0.1722906	0.04525177	Chr20:22559421:22578877:-	4	4247	intergenic	bA216C10.1;HCCDR1;TCONS_00027846;ALIEN;DEANR1;onco-lncRNA-17
LINC00261:4	88.6084511547668	0.562856239431968	-3.10396748974436	0.297902581676206	-1.7470874685966	0.00190944311111718	0.0248100828344904	Down	0.8996859	0.5749963	1.614582	0.6178102	0.5511623	0.5731422	0.5029115	0.4373936	0.3364198	0.714916	0.1420705	0.06842514	0.2239067	0.1353439	0.03525925	0.5562411	Chr20:22560553:22578642:-	4	4912	intergenic	ENSG00000225074;NCRNA00261;ENSG00000259974.1;LINC00261;OTTHUMG00000046240.1;ENSG00000259974.2;bA216C10.1;HCCDR1;TCONS_00027846;gene_alias_10=ALIEN;gene_alias_11=DEANR1;gene_alias_12=onco-lncRNA-17
LINC00261:5	89.3978366224158	0.566961539272437	-3.10810900546895	0.294802718648637	-1.7621782659672	0.00188288606384292	0.0245301186506409	Down	0.8999554	0.5782066	1.680914	0.6141826	0.5475899	0.5707826	0.4986673	0.4366056	0.3355838	0.7363432	0.1404493	0.06792991	0.221978	0.1341891	0.03501132	0.5526694	Chr20:22560556:22578642:-	4	4909	intergenic	XLOC_013684;linc-NKX2-2-6;bA216C10.1;HCCDR1;TCONS_00027846;ALIEN;DEANR1;onco-lncRNA-17
LINC00261:6	89.1942906922729	0.56376534195472	-3.10669465945813	0.297003785222155	-1.75144677703832	0.00189191702511283	0.024632682208749	Down	0.9076619	0.580018	1.623264	0.6209374	0.554732	0.5773806	0.503922	0.4397667	0.3370799	0.7229461	0.1422527	0.06852904	0.2245195	0.1355986	0.0354295	0.5583708	Chr20:22560554:22578642:-	4	4911	intergenic	bA216C10.1;HCCDR1;TCONS_00027846;ALIEN;DEANR1;onco-lncRNA-17
LINC00261:8	263.179346722277	0.673122276731386	-1.99246545966744	0.394699641367279	-1.34117288652	0.0463200113069471	0.229444588718855	Down	2.197771	7.028473	1.088481	0.4975695	0.9251517	1.648233	0.3362778	1.419904	0.5582922	3.063463	0.07953097	0.02473398	0.4566619	2.303762	1.495429	0.3341021	Chr20:22560351:22578564:-	4	5041	intergenic	bA216C10.1;HCCDR1;TCONS_00027846;ALIEN;DEANR1;onco-lncRNA-17
LINC00265:1	11.6307694409889	0.561694476829889	2.01345443934926	2.19002332878917	1.1309462379311	0.0440668434256575	0.222061415095606	Up	0.1147019	0.3926784	0.09813575	0.2013961	0.3061275	0.1021792	0	0.3138055	0.4631305	0.4968197	0.3716281	0.2055346	0.8388506	0.1705914	0.2730843	0.3579649	Chr7:39699886:39737614:+	6	1203	sense-overlapping	NCRNA00265-1
LINC00265:2	4.68558413603452	1.01494205747204	2.06236936780273	4.26689145199982	2.09318540942502	0.0391725833691892	0.207449977830046	Up	5.775802e-24	0.05113959	0.02116295	0.124821	0.09318962	1.615875e-25	3.965533e-26	2.813821e-12	0.4847088	0.0388918	0.04652717	0.1594214	0.09580886	0.04109956	0.1600185	1.029239	Chr7:39733157:39763672:+	2	1013	intergenic	NCRNA00265-1
LINC00271:28	19.2697936410389	0.760704418158846	-1.98794773658122	0.350566337023997	-1.51224062628621	0.0468174704445023	0.230830090228408	Down	0.1004212	0.2688084	0.3189233	0.2102873	0.1952842	0.1372452	0.2995159	0.5817312	0.3373612	0	0.2295926	0.102919	0.2053275	0.1016719	0.01187831	0	Chr6:135497854:135521585:+	4	3344	undefined
LINC00294:1	89.6012528514313	0.524161703744023	-2.42624694118197	0.414158318090119	-1.27174573039366	0.0152558857068075	0.112467397353489	Down	0.9388174	0.889828	1.268516	1.526881	1.392457	0.8944394	0.2050529	1.897358	0.195499	0.2362333	0.5234911	0.2954267	1.534275	0.3573747	0.405622	0.3959427	Chr11:33076149:33079454:+	1	3306	intronic	ENSG00000280798.1;LINC00294;
LINC00312:3	33.2821147407921	0.852998340311551	2.79326694934081	5.21494512490303	2.38265207183482	0.0052178612097101	0.0528463754351562	Up	0.2097837	0.1680728	0.2637301	0.004644566	0.003905695	0.1334162	0.001322168	0.4208922	0.3457983	0.394243	0.3551801	0.3996468	1.292486	1.108483	0.06697652	0.7208295	Chr3:8571782:8574668:+	1	2887	sense-overlapping	NAG7;NAG-7;ERR10;ERR-10;LMCD1DN;LINC00312
LINC00313:1	1.95647977598963	1.04103746961109	2.08978266044242	4.51755464693835	2.17554205286411	0.0366373276515073		Up	0.01915274	0	0	0.01927083	0	0.04367232	0	0.02504595	0.02031571	0.09793964	0.08679882	0.01973117	0.02245699	0.1253937	0.0528509	0.04256249	Chr21:43475891:43480787:-	3	1523	intergenic	XLOC_014105;linc-SIK1-2;
LINC00313:10	2.36314761137192	1.40790400667256	3.18667602115116	22.417196152314	4.48653393814608	0.00143917885107398	0.0199858892741119	Up	0	1.282357e-09	7.937651e-14	2.145978e-14	2.008632e-29	8.133401e-06	0	1.288192e-10	3.655256e-24	0.01069054	0.1124053	1.044043e-05	0.1181769	0.02331933	0.02510106	0.1035709	Chr21:43460198:43478129:-	8	3331	intergenic
LINC00324:3	181.423207486791	0.64852346376643	-3.67786305022736	0.191420800939864	-2.38518048459202	0.000235196175033976	0.00497392010726465	Down	3.511517	7.857442	14.17003	5.727872	13.08072	21.25572	7.726288	1.393931	3.620624	0.5687469	0.6717438	0.7929636	1.550027	0.7011037	1.794634	3.936001	Chr17:8172794:8223041:-	2	959	undefined	FLJ34790;MGC104931
LINC00324:4	45.2425146022166	0.501112556103962	-3.0816259259572	0.342875934753263	-1.54424144471265	0.00205873376582588	0.0262932960523977	Down	5.227036	3.0964	2.917593	5.761511	7.643488	4.249588	2.972565	4.575284	1.909541	2.748496	0.5802206	1.054947	2.401869	1.624306	1.70335	0.649838	Chr17:8220257:8222571:-	3	409	undefined	FLJ34790;MGC104931
LINC00337:7	3.05705292355306	1.407770040269	2.04303119899641	7.34172009969226	2.876118113282	0.0410493497652837	0.213434806331204	Up	4.422454e-23	5.300164e-07	3.430582e-05	1.224314e-07	0.05382866	3.450679e-13	1.788978e-08	2.232036e-05	0.01284464	0.1457303	0.01306943	0.02110299	5.528158e-12	0.1845209	3.663777e-05	0.07279582	Chr1:6236186:6240323:+	4	2734	undefined	MGC40168
LINC00337:8	6.96364065757161	0.999888918659955	2.31773996850243	4.98461649364074	2.31748251084085	0.0204634574266864	0.136402059790284	Up	0.003960984	1.635594e-05	0.009032817	0.03692934	3.105606e-10	0.01797351	0.123557	2.313545e-05	0.000766739	0.1614856	0.06171408	0.08391789	0.2403751	0.07419223	0.02617871	0.1598048	Chr1:6236186:6240323:+	4	3548	undefined	MGC40168
LINC00346:2	121.354624057366	0.455227464660471	6.02691659469449	6.69747811159667	2.74361796112289	1.67117187654436e-09	2.13649666890277e-07	Up	0.1037117	0.179681	0.1171599	0.1152194	0.1581266	0.04638349	0.3796974	0.1459025	2.204511	0.7575017	0.2848133	0.383949	1.880553	1.08459	0.4998255	2.085595	Chr13:110864281:110870490:-	2	6096	intergenic	XLOC_010723;linc-CARS2-2;
LINC00355:5	26.5273497713264	0.878505577614079	3.40558431614732	7.95479535774318	2.99182481677045	0.000660226225351956	0.0110650957833855	Up	4.921986e-09	0.0083362	9.415844e-07	2.050069e-08	9.16296e-07	0.005097552	0.03299495	0.009778784	0.02883199	0.02754225	0.01151405	0.0003250452	0.3162944	0.02472231	0.02692513	0.02628421	Chr13:63960532:64076044:-	5	30806	undefined
LINC00365:1	5.81901791646873	0.841221436276751	2.33839433205558	3.90983422311983	1.9671074385932	0.0193668014948284	0.131881904933065	Up	0.2088895	0.2637238	0	0.3233252	0	0.1212676	0	0.13899	0.6560858	1.384066	0.3915016	0.3230288	0.4875533	0.1159555	0.6489965	0.1118149	Chr13:30107599:30108875:-	2	480	intergenic	XLOC_010553;linc-UBL3-2;ENSG00000224511;RP11-629E24.1;ENSG00000224511.1;LINC00365;OTTHUMG00000016663.2;
LINC00390:4	22.2802573558245	0.589750780899193	-2.34707017639975	0.383105470198118	-1.38418646935696	0.0189216906025047	0.129823821633852	Down	0.2927853	0.3268237	0.3386279	0.4434841	0.2878481	0.1741552	0.4881546	0.2006294	0.2497285	0.1334554	0.04031744	0.08526703	0.2269783	0.001397859	0.1298032	0.2814544	Chr13:44103814:44107768:-	3	2861	intergenic	XLOC_010585;linc-CCDC122-3;TCONS_00021641
LINC00393:1	2.65740918329367	1.57659220378793	2.31768670268243	12.5886073647114	3.65404678627208	0.0204663542245578	0.136402059790284	Up	0	0	0	0	0	0	0	0	1.087518	0.4431159	0	0.2898542	1.174414	0	0	0	Chr13:73546388:73648253:-	2	485	intergenic	XLOC_010652;linc-DIS3;ENSG00000224853;RP11-30C8.2;ENSG00000224853.1;LINC00393;OTTHUMG00000017077.1;
LINC00402:3	7.63929308668114	0.868174693523826	-3.66041357233054	0.110500252292419	-3.17787843132852	0.000251808481668333	0.00522533408003594	Down	0.03240479	0.02034032	0.08049129	0.1949241	6.844192e-05	0.2740417	0.2156926	0.4687308	0.01081338	0.004774671	0.02931899	0.004821982	0.01206241	0	0.001943896	0.01173114	Chr13:74231457:74259976:+	2	3340	intergenic	ENSG00000235532;RP11-459P23.1;ENSG00000235532.1;LINC00402;OTTHUMG00000017079.1;
LINC00402:4	4.20847761016959	0.872574238286127	-3.34284767433061	0.132413051600929	-2.91688276313558	0.000829234052072235	0.013293348152974	Down	0.03354064	0.0205274	0.08289522	0.02766313	0.1104118	0.01849356	0.2164616	0.1246492	0.0109176	0.00479914	0.03032226	0.004842292	0.01217488	0	0.001948968	0	Chr13:74231457:74259976:+	3	3326	intergenic
LINC00402:5	10.1335492444663	0.849398783927561	-3.05467242987306	0.1655529877771	-2.59463504723123	0.00225306457524428	0.0281178175678916	Down	0.2506707	0.02652187	0.09349272	3.105368e-30	0.08828822	0.3198184	0.8681852	0.3927091	0.02154632	0.0767552	0.02653206	0	0.05238114	0.01200856	0.04142425	0	Chr13:74288027:74408802:+	2	2401	intergenic	ENSG00000256370;AL353660.1;
LINC00402:6	4.19583341576012	1.19060247819848	-4.15044778595784	0.0325424477429301	-4.94153341959481	3.31825461144459e-05	0.00101222680539283	Down	0.2922613	0.08416556	0.2987379	0.2400662	0.4540666	1.07472	0	0.3750374	0	0	0	0	7.085252e-21	0.03946456	0	0	Chr13:74400030:74406827:+	2	652	intergenic
LINC00426:12	5.44099224679431	1.10071984964889	-3.10291686175937	0.0937237064028047	-3.41544218154877	0.00191623463753789	0.0248856178732014	Down	0.7329803	0.5766648	0.2959392	0.1290615	0.1264595	1.864964	5.150429e-34	1.617824	0.4055987	2.512466e-31	6.956684e-41	0.1326641	1.824262e-30	1.021251e-36	2.404343e-24	5.231233e-20	Chr13:30363176:30373032:-	4	469	intergenic	XLOC_010556;linc-KATNAL1-3;ENSG00000238121;RP11-374F3.4;ENSG00000238121.1;LINC00426;OTTHUMG00000016668.4;ENSG00000238121.5;
LINC00426:2	5.63075308263816	1.21671188461515	-3.63037437200426	0.0468073972595069	-4.41711964401984	0.000283010428795894	0.00573243755763489	Down	0.6415736	0.0001489765	0.05044136	0.0006297797	0.3343004	0.5411582	2.239255e-24	0.6629118	0.0454238	0.005050485	3.111147e-22	2.731945e-69	7.110249e-09	0.0001041957	1.484282e-13	0	Chr13:30357742:30377145:-	6	1056	intergenic	XLOC_010556;linc-KATNAL1-3;ENSG00000238121;RP11-374F3.4;ENSG00000238121.1;LINC00426;OTTHUMG00000016668.4;ENSG00000238121.5;
LINC00426:7	11.9631306540309	0.877801887351857	-2.43769534848367	0.226909107698775	-2.13981357768781	0.0147812253263502	0.110149136944251	Down	0.2350004	0.1365606	0.5009427	0.2957663	0.6444437	0.1993414	0.2972288	0.9165126	0.1376022	0.2412652	0.003253054	0.2337562	0.3926966	0.002403646	0.01252425	0	Chr13:30340399:30374661:-	4	1364	intergenic	XLOC_010556;linc-KATNAL1-3;
LINC00460:13	3.24377907500372	1.55959385743155	2.38238457757152	13.1368943969432	3.7155523532202	0.0172009233103039	0.122305391262561	Up	0	0.00197969	0	0	0	0	0	0	0.06916729	0.2034953	0.03091373	0.001550053	0.2787777	0.0003361333	0	1.296643e-08	Chr13:106376572:106384410:+	5	2779	undefined
LINC00460:14	6.80624979596198	1.27120001153521	4.44774983318043	50.3520858786182	5.65397963924467	8.67745057039782e-06	0.000324651499943369	Up	0	0.005932762	0	0	0	0	0	0	0.1761459	0.7332785	0.6627527	0.006957186	2.000044	0.0657339	0	0.4547256	Chr13:106376563:106377792:+	3	914	undefined	LINC00460
LINC00460:2	7.0610975915632	1.26774143532377	4.48241484806253	51.3589226064382	5.68254303319937	7.38030951312049e-06	0.000287538214890197	Up	0	0.00593504	0	0	0	0	0	0	0.1783087	0.7653612	0.678304	0.006972328	2.115741	0.06610318	0	0.4702016	Chr13:106376563:106377790:+	3	912	intergenic	XLOC_010488;linc-ABHD13-3;
LINC00460:6	6.53509468508057	1.27645270440901	4.39390989109713	48.7935370609153	5.60861816342045	1.11329976835771e-05	0.000401751197259413	Up	0	0.005927829	0	0	0	0	0	0	0.1704299	0.7075088	0.6395477	0.006947392	1.910594	0.06494447	0	0.4391385	Chr13:106376563:106377794:+	3	916	intergenic
LINC00460:8	2.40007292645042	1.48202104472692	2.6275741151792	14.8678088001287	3.89412013527528	0.0085996105995509	0.0753643449063639	Up	0	0.00544479	0	0	0	0	0	0	0.6473904	0.09806445	0.4425882	0.005952474	0.08496689	4.333986e-29	0	0.03673591	Chr13:106376572:106377645:+	2	959	undefined
LINC00476:17	89.3608858675197	0.574681046303159	-3.44547567239911	0.253481161340472	-1.9800495644264	0.000570055276978312	0.0098190767106332	Down	0.4722868	0.8099857	0.1812419	0.7647619	0.5640276	0.08204917	1.166188	0.3973404	0.2171791	0.03168971	0.1334774	0.1368766	0.07085001	0.09726995	0.02810766	0.3462834	Chr9:95805898:95875979:-	3	8206	undefined
LINC00476:25	19.6106949420333	0.490768210228046	-2.64825008133624	0.406217147877716	-1.29967695265366	0.00809096479490935	0.0722760657820536	Down	0.4871988	0.2486474	0.1452015	0.6309951	0.1845316	0.3253818	2.203621	0.7903936	0.1590281	0.05129695	0.1026157	0.122698	0.4553473	0.07431619	0.2560165	0.5448326	Chr9:95813364:95875461:-	3	1578	undefined
LINC00476:27	15.0080618474562	1.20422943798792	-2.14079550552359	0.167471909216924	-2.57800896846373	0.0322905325774812	0.182678105248766	Down	1.161635	0.3381383	0.1230476	1.287605	0.7410715	0.5817394	0.0005906115	1.42791	0.001574429	0.0005302474	0.07007774	6.037844e-07	6.019993e-20	2.239193e-10	2.570685	0.3567139	Chr9:95870283:95875461:-	3	681	undefined
LINC00513:11	8.67075140881475	0.906422971334847	-2.40760355987987	0.220323124212208	-2.18230717254267	0.0160576072947285	0.1167538117134	Down	0.07886312	0.257093	0.06386041	0.1558422	0.1664735	0.01176091	0.07114985	0.1355764	0	0.02034726	1.792473e-25	0.1988382	0.01254161	0.03428889	1.903563e-21	0.06087415	Chr7:130936464:130939661:+	1	3198	intergenic	ENSG00000273319.1;RP11-138A9.2;AC058791.1
LINC00513:3	42.7266583632061	0.663828856124402	-2.56660248397229	0.306979710177791	-1.70378479106138	0.0102700271903042	0.0856374178133496	Down	0.2806402	0.1134615	0.37104	0.45255	0.1070692	0.07789037	0.6907517	0.1376413	0.01091269	0.05865745	0.0159176	0.2679125	0.02175801	0.03440785	0.1082665	0.140838	Chr7:130881199:131108805:+	10	6821	intergenic
LINC00513:4	19.4344690198689	0.961798060720081	3.44436756035995	9.93683245512949	3.31278603996136	0.000572396982952264	0.00985274130127777	Up	0.1043474	0.1623139	1.046933e-16	0.1644563	0.002746962	0.1374845	4.304639e-19	0.05182943	4.978379e-26	0.179498	0.6016386	4.031492	0.3580973	1.738844	0.3312036	0.5186561	Chr7:130913464:130921946:+	4	947	intergenic	LOC100506860
LINC00513:7	31.377983057467	0.950084866189515	-4.387386491185	0.0556147161088817	-4.16838950739918	1.14720829311085e-05	0.00041165199132628	Down	2.586136	1.185012	1.583932	2.70646	1.241266	1.313379	3.77323	0.9735538	4.755188e-24	0.05025868	3.245657e-21	2.818865	9.982585e-26	1.362212e-19	0.04819253	0.3649535	Chr7:130915880:130939734:+	2	748	intergenic	XLOC_006252;linc-MKLN1-2
LINC00525:1	2.23047665389325	1.48175800347278	2.69397427308525	15.9095148840287	3.99181794029383	0.007060561434416	0.0655097532651267	Up	0	0.005608668	0.009665532	0.006174773	1.207845e-19	3.320843e-07	0	0	0.06297311	0.2741161	0.2073442	0.01087487	0.1660764	0.204475	2.652386e-28	2.618922e-20	Chr7:47761476:47766772:+	3	1188	antisense	ENSG00000146666.4;LINC00525;OTTHUMG00000155644.1;ENSG00000146666.5;
LINC00525:2	16.4236447991238	1.01801909409882	4.6104453852294	25.8756183580574	4.69352143446332	4.0180719336104e-06	0.000176247875970659	Up	0	0.009591545	0.01267899	0.008405415	1.287235e-19	0.5159856	0	0	0.1675505	1.048307	2.044144	0.7999574	0.4735917	1.202721	0.09086912	3.095045e-20	Chr7:47763349:47766771:+	2	1173	antisense	ENSG00000146666.4;LINC00525;OTTHUMG00000155644.1;
LINC00525:3	2.76504380866564	1.2121449880424	3.48012462517239	18.6152827194971	4.21841562216564	0.000501180591599532	0.00889176096098845	Up	0	0	4.365707e-26	0	0	3.535718e-23	0.1474612	0	0.5652536	0.2213782	0.3881484	0.3775823	0.1487072	0.1682857	0.06865113	0.1762517	Chr7:47763368:47763957:+	1	590	undefined
LINC00525:4	9.74703042503817	1.2893535516305	4.37587995190273	49.9376614597403	5.64205635749449	1.20943567767191e-05	0.000432760240163867	Up	0	0.009247147	0.01259975	0.008119866	1.282362e-19	7.105502e-07	0	0	0.1509535	1.075709	0.9538597	0.00881599	0.4282528	1.292576	1.951271e-28	3.043487e-20	Chr7:47763368:47766771:+	2	1154	undefined
LINC00525:5	10.3859463614494	0.814968440892852	3.20272730292361	6.10555175538473	2.61012167666862	0.00136132821217729	0.0191875629063726	Up	0.005087045	0.02826688	0.0132076	0.0171606	0.0001011463	0.006016502	0.08044923	5.39223e-07	0.2155539	0.05814792	0.09286873	0.005385	0.1084349	0.1183752	0.0387377	0.04913482	Chr7:47763368:47770416:+	2	6556	undefined
LINC00526:1	126.190418494977	0.451350881469747	-3.0918038197889	0.380115990119466	-1.39548837939325	0.0019894428039383	0.0256206936377739	Down	2.272824	3.186252	3.738409	3.203706	2.835364	3.433744	1.080537	2.477702	1.152443	1.578089	0.9366843	1.777355	0.7073378	0.6451367	0.605462	0.7177441	Chr18:5236724:5238598:-	1	1875	intergenic	ENSG00000264575.1;LINC00526;OTTHUMG00000178804.1;MGC17515;HsT959
LINC00535:2	2.45650699207592	1.35405722381193	-2.13799896564355	0.134439320036652	-2.89497294393207	0.0325168271846738	0.183575640415989	Down	0	0.1875725	0	0.217272	0.5877246	0.2333943	0	0.2076257	0.05357842	0	0	0	0	0	0	0.02745108	Chr8:93213310:93420880:-	6	790	intergenic	ENSG00000246662;RP11-163D8.1;ENSG00000246662.2;LINC00535;OTTHUMG00000164234.1;ENSG00000246662.6;
LINC00547:1	3.5470559173851	1.26443308057074	-2.58210426131129	0.10403219348069	-3.26489804548467	0.00981999131151767	0.0828899797466228	Down	0.01138021	0.0454864	0.01662208	0.06516949	0.1390277	0.06925633	1.259158e-36	0.05421228	8.769625e-26	3.567978e-42	1.467738e-13	4.001338e-37	0.1356393	4.047318e-38	1.101095e-46	5.930387e-29	Chr13:37534940:37551536:+	5	3314	intergenic	XLOC_010349;linc-UFM1-3;ENSG00000275226.1;LINC00547;FLJ34747
LINC00570:1	4.69473941280126	0.933812601356753	-2.49554234397896	0.198833274023705	-2.33036888802692	0.0125764743906365	0.0985396011617441	Down	0.2122524	0.134098	0.0755532	0.1951561	0.09238867	0.1709562	0.1296099	0.2568202	0	0.1700026	0.02526075	0.0831217	0.02744779	0	0	0.02450911	Chr2:11393981:11403077:+	3	1330	intergenic	ENSG00000224177;AC099344.4;ENSG00000224177.2;LINC00570;OTTHUMG00000151818.2;ENSG00000224177.6;ncRNA-a5
LINC00571:12	4.40177822101553	0.958835912992792	2.53949531662975	5.40749081796236	2.43495931046161	0.0111012531616679	0.0907541714929287	Up	0.03176776	0	0.07972096	0	0.1515067	0.07214412	0	0	0.2437973	0.09910006	0.1801643	0.06314589	0.1194367	0.2028015	0.2340244	0.380976	Chr13:38184269:38283535:-	4	1061	undefined
LINC00571:7	20.5956618912106	0.762467133154345	2.91069485688531	4.65670394126686	2.21930916301644	0.00360626021832841	0.0401518014067803	Up	0.01114148	0	0.09201024	0.1099222	0.01984515	0.1467837	1.650553e-05	0.02469662	0.04675	0.4364016	0.3521065	0.1252714	0.2977275	0.3932522	7.536018e-22	0.3832506	Chr13:38047602:38350259:-	7	4038	undefined
LINC00578:12	20.9154974712128	1.07034117494743	-6.27200210326227	0.00953083215574998	-6.71318210047848	3.56434765725462e-10	5.52930297245212e-08	Down	0.07732205	0.982654	0.0863132	0.05088929	0.1670767	0.1029886	1.666043e-06	0.1031753	0.0002495034	1.035104e-07	1.005887e-28	1.171696e-05	0.003012683	0.0002044892	0	0.001074875	Chr3:177441965:177759084:+	5	6929	undefined
LINC00578:13	15.3001056881483	0.784758713705774	-3.3000344065447	0.166116725515346	-2.58973075606482	0.000966729756206252	0.0149545844394801	Down	0.03771964	0.1311544	0.1146119	0.06556868	0.02942969	0.02901868	0.217596	0.07210665	1.47708e-07	0.01166895	0.001588173	0.008810832	0.03529333	0.02176447	2.363699e-29	0.03188395	Chr3:177441965:177761847:+	3	10222	undefined
LINC00578:14	1.74540623965753	1.52900306456386	-2.33355839128785	0.0843178603819228	-3.56801793161784	0.0196188574664586		Down	0.1096469	0.8685055	1.577481e-16	0.1280997	3.645806e-44	0.1353207	0	0.9358373	0	0	0	0	0	0	0	0	Chr3:177651538:177654893:+	2	521	intergenic
LINC00578:8	6.00095345359126	1.19438352346872	-2.89725540030264	0.0908459422682603	-3.46043411340224	0.003764431576799	0.0414234012739374	Down	0.3505576	0.7493895	0.07461026	0.5601586	0.291587	1.527883e-16	0	0.264991	1.748021e-27	0	0.03434216	0	0.03920559	0.1096119	0	0	Chr3:177441732:177691174:+	8	1121	undefined
LINC00582:1	4.07954218421813	0.964432880409681	-3.25501135972984	0.113499670831306	-3.13923998143048	0.00113387830408936	0.016834165931954	Down	0.2854248	0.4467268	0.2497587	0.4916861	0.6549335	0.1723528	0	0.4204148	0	0	0	0.07183566	0.1730984	0.08768234	0	0	Chr1:231591292:231612090:-	2	597	intergenic	ENSG00000229228.1;LINC00582;OTTHUMG00000039488.1;
LINC00618:3	1.80253326884313	1.3624643413544	2.47600871446019	10.3637454590255	3.37347358233476	0.0132860335271028		Up	0	0.0741048	0	0	0	0	0	0	0	0.1627956	1.178611	0.1684408	0	0.0826637	0.2277832	0.5067726	Chr14:96943579:96945394:+	3	361	intergenic	;LINC00618
LINC00622:1	12.3132792391898	0.618593492670198	2.43449655749709	2.84014331055504	1.50596372839569	0.0149125217057348	0.110867757076446	Up	0.1201275	0.1727175	0.05429598	0.1137547	0.04616385	0.2852252	0	0.07643527	0.1907861	0.3862514	0.2396044	0.1119437	1.555514	0.4027284	0.05963649	0.2014555	Chr1:119597702:119599291:-	1	1590	intergenic	;LINC00622
LINC00622:2	8.38083125090692	0.730968430448021	2.31475098342367	3.23106526728048	1.69200989323121	0.0206265638497502	0.136890697491866	Up	0.1273905	0.1871714	0.05598704	0.1201082	0.04705461	3.092561e-08	0	0.07841346	0.2088412	0.1257301	0.255151	0.1200822	0.6018932	0.4403137	0.06167368	0.2204262	Chr1:119597702:119599271:-	1	1570	intergenic	ENSG00000260941.1;RP4-599G15.7;OTTHUMG00000176048.1;LINC00622;
LINC00623:46	13.9041883089081	1.29456533683116	2.18207159057965	7.08532604780553	2.82483424364844	0.0291042495285513	0.171250849745541	Up	2.365127e-26	1.211036e-13	1.481902	0.7258765	3.395489e-19	1.494592e-09	6.149153e-17	1.07895e-23	0.03306809	5.481296	2.536534e-13	6.000221	0.6658204	0.5329013	0.9852803	1.388104e-18	Chr1:120952560:120953317:+	2	321	intergenic	XLOC_000398;linc-FCGR1A-2;KIAA0493
LINC00630:12	13.030704486599	0.768157102055376	2.6112008483171	4.01614811460953	2.0058124765278	0.00902248869227569	0.0777578369987079	Up	0.02567009	4.263215e-13	0.3106522	0.1668818	7.537961e-05	1.230901	5.985041e-16	0.1703554	0.4049734	1.339688e-15	1.029171	0.4232455	0.5560865	0.565468	0.08932936	0.9200433	ChrX:102884414:102906158:+	6	1133	intergenic	ENSG00000239407;LL0XNC01-237H1.2;ENSG00000239407.1;OTTHUMG00000022085.1;ENSG00000239407.5;;Z68871.1
LINC00630:14	5.60544914630645	1.32574911928814	1.96521164823823	6.08550762895115	2.60537761186662	0.0493897463455886	0.239127456471566	Up	0.08789523	1.736346e-16	2.339864e-19	3.294928e-21	0.1576028	1.16975e-21	1.351023e-25	2.189613e-17	3.908459e-20	9.059934e-17	0.404757	0.04314512	1.249329	0.6574059	8.416275e-23	1.408923	ChrX:102901022:102911270:+	4	786	intergenic
LINC00630:52	2.31346869015053	1.49939314050541	2.63844125840449	15.5200438058965	3.95606072447816	0.00832881284931861	0.0737020270259182	Up	3.569441e-22	9.291756e-10	6.856707e-20	5.232573e-24	2.620799e-21	1.632902e-12	1.62092e-08	5.28914e-24	1.31154	0.04170148	4.919342e-17	1.526664e-12	0.5242152	0.0317581	7.965554e-25	0.3289761	ChrX:102769161:102827144:+	4	625	undefined
LINC00630:53	27.1545317306575	0.657759704386232	2.71732536810458	3.45179582440295	1.78734713084568	0.00658118751302869	0.0622559978661399	Up	0.1255453	0.5986387	0.4708983	0.7059934	0.1309268	0.3848373	0.3003312	0.03007996	0.7907246	1.014144	1.794048	0.7217149	0.6090168	0.2073161	3.7337	1.669378	ChrX:102769161:102839964:+	6	858	undefined
LINC00641:1	12.9085514096987	0.760378957524765	-2.02862063161538	0.343285198536957	-1.54252044108093	0.0424969454918793	0.218108692809946	Down	0.1833365	0.5442874	0.3487639	0.06647532	0.6273038	0.009351625	4.532193e-23	0.6254101	0.1196987	0.04024644	0.4081052	0.02768895	0.7705639	0.005292291	7.530097e-10	1.446399e-06	Chr14:21200462:21206900:-	2	1762	intergenic	ENSG00000251466;XLOC_010967;linc-OR5AU1;
LINC00649:5	23.9551628010983	0.935563715995035	-2.33377519023049	0.220156998384941	-2.18339538926905	0.0196074965543269	0.13292645691331	Down	0.1141032	1.008027	0.7479163	0.05244709	0.5478285	0.03045339	0.2941829	0.2024858	0.4745406	1.393368e-07	0.04303961	0.5298983	0.2958591	8.776894e-05	1.245129e-05	0.01408982	Chr21:33931122:33971186:+	3	2657	antisense	XLOC_013921;linc-SLC5A3-2;TCONS_00028768;LINC00649
LINC00649:6	79.3531571821642	0.656804273260154	-2.06309097416329	0.390922094612539	-1.3550469679549	0.0391039855583635	0.207388888178096	Down	0.349405	0.4983563	0.3410838	0.1142743	0.5251429	0.05289282	0.3533085	0.5058837	0.2794259	0.1965165	0.01145661	0.238368	0.3991726	1.121151e-11	0.1509252	0.08865385	Chr21:33931160:33977691:+	3	9124	antisense	ENSG00000237945;AP000569.8;ENSG00000237945.1;OTTHUMG00000065819.4;ENSG00000237945.3;LINC00649;ENSG00000237945.7;TCONS_00028768
LINC00659:1	3.81933078097999	1.29453360787846	2.81860552501039	12.5427307919436	3.64877957947785	0.00482327538614335	0.0501057366675676	Up	0	0	0	0	0	0	0	0.07433827	0	0.4204068	0	0.02531897	0.1111778	0.1266067	0	0.8012242	Chr20:62774141:62776893:-	3	1217	intergenic	XLOC_013837;linc-GATA5-1;
LINC00659:13	10.2046767652812	1.42333191958928	3.5948260714751	34.6943947301933	5.11663069290225	0.000324608362394303	0.00631856262255046	Up	0	0	0	0	0	0	0	1.481182e-27	0	0.5216706	0	0	0.9746558	0.3900661	0	3.433506	Chr20:62775759:62776857:-	1	1099	undefined
LINC00662:12	44.4829512172435	0.66770476749733	2.55775773292088	3.26668429157642	1.70782703237444	0.0105349458388928	0.0871891857798545	Up	0.4961479	0.033568	0.2288713	0.215519	0.6257519	0.3963741	0.3551724	1.603085	0.7042762	2.525644	2.228113	0.4254839	2.994175	1.626079	0.8624778	0.7543794	Chr19:27715816:27793875:-	4	1334	intergenic
LINC00662:47	239.364768912652	0.402423419683009	2.74329954346324	2.14945064425069	1.10396798349531	0.0060825172445146	0.0589057180120654	Up	0.2693046	0.3882032	0.3422498	0.4376542	0.4479282	0.7016912	0.4572775	0.5533558	0.767537	1.212268	0.5747939	0.426614	0.7940332	3.906993	0.6906698	0.8339898	Chr19:27721405:27793893:-	6	8828	undefined
LINC00662:48	57.2775021116753	0.827346965572577	2.8557407198898	5.14327901234689	2.36268841906288	0.00429365609419352	0.0458970187783098	Up	0.7791426	0.769903	5.623622e-05	0.04831233	1.084122	0.1713869	1.107811	1.275428e-09	1.034202	1.859603	0.48263	0.5233555	0.4412087	3.944599	2.389486	1.275952	Chr19:27730187:27793893:-	5	1548	undefined
LINC00662:57	88.0512285496712	0.499201970691793	2.79326483800556	2.62879804373795	1.39440331179647	0.00521789526949359	0.0528463754351562	Up	0.03243473	0.1579788	0.1019663	0.03248445	0.0744782	0.04426256	0.1026295	0.2011344	0.239555	0.3430384	0.07410127	0.1523068	0.2935182	0.6461753	0.05214799	0.2359895	Chr19:27715859:27793378:-	4	15660	undefined
LINC00662:72	14.3496717440074	0.552424657647077	3.14448060576817	3.33361760038332	1.73708862211935	0.00166381939426634	0.022302017497118	Up	0.004592766	0.02888367	0.002083464	0.008218775	0.01309902	0.01471258	0.2154934	0.0252727	0.05858189	0.09215228	0.02938654	0.02630164	0.07114368	0.01943328	0.07982245	0.1938368	Chr19:27676735:27685276:-	1	8542	undefined
LINC00667:10	33.6705049693084	0.939301673342872	-2.33882425154697	0.218111609336389	-2.19686153313296	0.0193445310616173	0.131832573818176	Down	0.1164154	0.3696896	0.5577323	0.7841905	0.5762983	0.2573949	0.002783176	0.1673812	0.09892458	0.01685179	0.006855124	0.5240663	6.579157e-07	0.06183807	0.06018733	0.01005061	Chr18:5238100:5246508:+	3	3979	intergenic	ENSG00000263753.1;RP11-835E18.2;OTTHUMG00000178805.1;ENSG00000263753.2;LINC00667;ENSG00000263753.6;
LINC00667:12	30.2695062137094	0.932631848341592	-2.7157826120141	0.172799942537472	-2.53282535713667	0.00661193174057559	0.0624850697967657	Down	0.1324646	0.3848492	0.5941648	0.6232329	0.4703559	0.3372673	0.00342316	0.1566315	0.03748916	0.02041984	0.005096629	0.3625812	9.070885e-07	0.06648622	0.07311031	0.01147065	Chr18:5238100:5246506:+	3	3977	intergenic
LINC00667:24	33.6705049693084	0.939301673342872	-2.33882425154697	0.218111609336389	-2.19686153313296	0.0193445310616173	0.131832573818176	Down	0.1164154	0.3696896	0.5577323	0.7841905	0.5762983	0.2573949	0.002783176	0.1673812	0.09523939	0.01685179	0.006469821	0.5240663	6.579157e-07	0.06183807	0.06018733	0.01005061	Chr18:5238100:5246508:+	3	3979	undefined
LINC00668:2	6.0981478798186	1.36216584690992	3.60749994638068	30.1484770199186	4.91401321968912	0.000309161601993923	0.006111406617193	Up	1.220994e-17	0.0001106512	2.056112e-12	8.213908e-16	9.534773e-14	4.562701e-17	9.141026e-18	2.136963e-17	1.485565	1.689354e-19	1.42931	0.1055635	0.279179	3.709195e-30	1.56511	2.342388e-14	Chr18:6927306:6929962:-	4	545	intergenic	ENSG00000265933.1;RP11-146G7.3;OTTHUMG00000178875.1;LINC00668;ENSG00000265933.5;
LINC00682:3	5.5711483227412	1.27687219492332	-4.51579848383011	0.0183751836362343	-5.76609752187956	6.30786281171537e-06	0.000251928316786265	Down	1.164898e-07	2.359985	0.1109222	0.1152616	0.5930827	1.099243	0.6214549	0.9154793	0	0	0	0	0	0	0	0	Chr4:41872764:41882596:-	2	555	intergenic	XLOC_003937;linc-PHOX2B-2;
LINC00682:9	0.938835163616344	1.50031167898769	-2.28918912121715	0.0924939508534641	-3.43449717397367	0.0220683664064326		Down	0.1997103	0.009737298	0.04194793	0.04061403	0.04232478	0.0327973	0.0740795	0.03922548	0	0	0	0	0	0	0	0	Chr4:41872566:41882571:-	2	728	undefined
LINC00689:8	3.24153135585604	1.1222784065087	-3.17701296118299	0.0844655558808433	-3.56549304353393	0.00148800385740174	0.0205183231090286	Down	0.02492054	0.0521503	0.07166506	0.09065062	0.01341611	0.02152359	0	0.02430398	0.00724024	0.01266766	0	0	0	0	5.632263e-44	0	Chr7:159017408:159030195:+	4	4684	antisense	ENSG00000231419;AC004863.6;ENSG00000231419.2;OTTHUMG00000151442.1;LINC00689;ENSG00000231419.6;
LINC00702:4	51.2865505011539	0.360099867864612	3.01978858450948	2.12494495557154	1.08742547026093	0.00252951185984625	0.0308057976191232	Up	0.03968504	0.05745534	0.2866937	0.05239776	0.1279812	0.07115181	0.4642159	0.4487738	0.3352174	0.09771271	0.3604867	0.1525211	0.3941088	0.2329807	0.3562922	0.4184789	Chr10:4200637:4243765:-	2	6792	intergenic	XLOC_008700;linc-KLF6-2;
LINC00702:7	29.3087407004912	0.513282376446815	4.04555688298052	4.21786538300477	2.07651305094701	5.21988884397794e-05	0.00148544957583493	Up	0.06924615	0.09938251	0.05526011	0.02648669	0.02855888	0.09123344	0.001254235	0.03274989	0.2006835	0.1059661	0.4452415	0.1266854	0.4560782	0.3318209	4.311294e-08	0.2699654	Chr10:4200966:4243757:-	2	6455	undefined
LINC00702:8	39.2265728080723	0.572268323715306	2.17811929704334	2.37259964467976	1.24646867897095	0.0293971562933014	0.171796625897904	Up	0.09667255	0.1173727	0.2349224	0.2585405	0.01062228	0.1303327	0.1248524	0.1624258	0.1703257	0.1626371	0.4952934	0.2290075	0.7482785	0.5040684	0.3675656	0.09483637	Chr10:4231244:4243757:-	2	4793	undefined
LINC00704:1	8.54097307265589	1.22617847980671	2.33713003602098	7.28908919602032	2.86573855467881	0.019432423670464	0.132187243476009	Up	2.422556e-09	1.134288e-08	0.01074973	1.242139e-08	6.421824e-13	0.0161134	0.1804996	8.49813e-21	2.658903e-19	0.07471574	0.1071267	0.01794845	9.850078e-17	0.611835	2.520574e-14	0.108717	Chr10:4581143:4678222:-	6	3925	intergenic
LINC00704:3	6.32648806132274	1.6189662370913	-1.98132104355367	0.108240185773288	-3.20769187435189	0.0475552819378145	0.233417275212076	Down	0.1963474	4.635608e-07	0.0006472824	0.1847916	1.636873e-08	1.553996	5.434227e-05	4.967694e-15	6.558141e-28	3.093679e-16	7.516877e-15	3.739638e-30	2.290514e-22	1.753353e-14	3.932048e-30	1.56284e-26	Chr10:4650185:4678154:-	4	1478	intergenic	ENSG00000231298.2;LINC00704;ENSG00000231298.6;
LINC00704:7	5.60577505756746	1.50246222215692	2.65723204052783	15.9158329453657	3.992390756398	0.00787851946533343	0.0709126328225794	Up	2.133126e-30	1.720798e-29	0	0	0	0	0	0	0	0.1033852	0.006106073	0	0.09401136	0.8471239	0	9.971312e-21	Chr10:4579252:4678070:-	4	2553	intergenic	XLOC_008703;linc-KLF6-3;
LINC00839:10	9.9089153276037	1.08196361915181	2.1181676754985	4.89660005461666	2.29178036415273	0.0341608697057411	0.18968404410315	Up	0.00645835	0.1286649	0.003483395	0.06606287	5.22851e-11	0.0245679	0.07265894	6.876438e-16	3.686751e-05	0.20309	2.47679e-43	0.1539055	0.4811486	4.197045	1.751227e-27	0.07878582	Chr10:42475652:42492433:+	4	913	intergenic
LINC00839:16	72.3708014283833	0.769348757611614	2.7125287841366	4.24828528323484	2.08688065006123	0.00667719820025129	0.0629069692229131	Up	0.01768655	0.125374	0.1426968	0.07726803	0.135082	0.1414243	4.906259e-08	0.01211827	0.1337345	0.07906704	0.1248051	0.06251241	0.8186727	7.773809	0.1745593	0.2170726	Chr10:42491711:42495273:+	1	3563	intergenic
LINC00847:19	6.80916289888276	0.881635576198967	-2.74065665315973	0.187341131948042	-2.41626040757201	0.00613165447509957	0.0592398275510429	Down	0.06886345	0.08856001	0.06596551	0.007457481	0.1447036	0.07131089	0.1104043	0.0222432	0.008177399	0.006927433	0.03647541	7.946931e-12	3.744063e-13	0.06598203	1.289499e-24	0.01603062	Chr5:180830041:180840133:+	3	4500	undefined
LINC00847:24	9.59663535807565	0.738686999338792	2.2192538756033	3.11521985900695	1.63933398614039	0.0264694576425115	0.161605344824366	Up	0.07055959	4.504062e-07	0.1358155	0.03374358	0.005596986	0.07073103	0.2054088	0.1040404	0.3210088	0.09476557	0.04723169	0.04789455	3.338319e-11	0.284671	0.3786016	0.7868516	Chr5:180831027:180835726:+	3	1801	undefined
LINC00853:6	3.57835753134088	1.18540121827343	2.22846574099379	6.24034592125232	2.64162600425464	0.025849473424587	0.158696055355916	Up	0.02490097	0	2.395076e-11	5.094801e-11	0.1416272	0.1524081	0.02573308	0	0.3257749	0.1582252	0.3474315	0.2197715	1.752813e-07	1.026726	0.119264	2.666859e-26	Chr1:47179250:47180339:+	2	661	intergenic	ENSG00000224805.2;PDZK1IP1-AS1;OTTHUMG00000007850.2;LINC00853;ncRNA-a4
LINC00857:1	67.3914857715886	0.514856963132581	2.79094604183842	2.70745620865576	1.43693800336783	0.00525542326542274	0.053098976686108	Up	0.4889272	0.5147175	0.7271372	0.6486024	0.3275761	0.9334388	0.1004546	0.2788759	0.9104046	1.000127	1.653712	0.5201746	1.313213	2.767014	0.9003636	1.594138	Chr10:80207710:80219657:+	2	2161	intergenic	ENSG00000237523;RP11-40F6.2;ENSG00000237523.1;OTTHUMG00000018605.1;LINC00857;
LINC00858:1	18.6963426529927	0.919151592573199	5.34261706538881	30.0787974507772	4.91067498416087	9.16141676192793e-08	6.97831149222181e-06	Up	0.01112839	0.1339344	3.007086e-38	0.01287442	0	0	0	4.466257e-80	0.7939698	0.3959153	0.8031986	0.05578167	0.6635811	0	0.2727558	0.385187	Chr10:84279980:84294659:+	6	2685	intergenic	ENSG00000229404;XLOC_008537;linc-FAM190B;RP11-124L5.7;ENSG00000229404.1;OTTHUMG00000018638.1;LINC00858;ENSG00000229404.5;
LINC00862:1	4.25300948013178	1.14244992548178	3.03072967057444	11.0230907149261	3.46245688630319	0.00243963565159235	0.0298828938912667	Up	0	0	0	0	3.766487e-30	0.06640845	0	0.07538679	1.12149e-28	3.823268e-30	1.725849e-25	0.05683177	0.9027134	1.228816	0.2386987	0.348484	Chr1:200342544:200374354:-	4	759	intergenic	ENSG00000203721.1;LINC00862;ENSG00000203721.5;;ENSG00000203721.6
LINC00862:2	2.25302989311063	1.41618293871536	3.02874378985832	19.5521490199381	4.28925528093746	0.00245572850755696	0.0300366293080561	Up	6.223888e-08	0	0	0	3.713124e-30	0	0	5.665249e-29	0	0.4036108	0.05626718	0.2350612	0.1490868	0.4792112	7.586282e-22	0.06976987	Chr1:200329205:200374191:-	5	726	intergenic
LINC00862:3	10.2112736692718	1.1396324903534	4.36332461573423	31.3976896195987	4.97258649804951	1.28100644106358e-05	0.000453269608721816	Up	3.079506e-08	0	0	0	0	0	0	0.03695699	0.06486651	0.05698913	0.0371162	0.05686331	0.1099764	2.517	0.317487	0.1788996	Chr1:200342544:200373792:-	5	1417	intergenic	ENSG00000203721.1;LINC00862;ENSG00000203721.5;;ENSG00000203721.6
LINC00862:4	23.0448099735512	0.776131423111479	5.58038465381814	20.1277204197559	4.33111188287733	2.39987258991624e-08	2.25295788044499e-06	Up	0.0520027	8.225589e-29	3.919653e-18	0.02828652	0.0279296	0.08384463	9.885694e-19	0.168203	0.3657449	0.6519386	0.4883858	0.3942562	0.5074461	4.083708	0.1271799	1.06974	Chr1:200366591:200400705:-	6	1400	undefined	ENSG00000203721.6;LINC00862;
LINC00865:8	130.42397725625	0.566657762454386	-2.65548769437599	0.352390585053062	-1.50475271512026	0.00791938228556381	0.0711178978916445	Down	1.981364	1.451405	0.5669873	1.806028	0.7040009	1.147414	0.8563327	1.567136	1.318596	0.1822074	0.4085023	0.04384017	0.4336082	4.266888	0.1129004	0.3221382	Chr10:89837247:89840863:+	1	3617	intergenic
LINC00869:19	21.9289958936252	1.30104283332515	3.01403211700848	15.1514596992339	3.92138488524572	0.00257800513276684	0.0312022019898769	Up	0.7013351	8.788754e-18	1.679041e-24	0.2792955	1.330149e-11	2.597721e-11	7.741482e-23	2.444708e-22	3.698896e-15	4.871883	3.845739e-24	5.836924	1.671172	7.130113	0.02695881	7.366275	Chr1:149607299:149698721:+	2	348	intergenic	KIAA0493
LINC00877:10	2.58310298306005	1.03155748656159	-3.01592705064819	0.115735059670104	-3.11110212801977	0.00256194888551706	0.031105671403867	Down	0.04135166	0.08868726	0.02658575	0.008487173	0.03774857	0.05675481	0.0806694	0.2381249	0	0.02810928	0.004196392	0.001631067	0.004156308	0.004976521	0.01557846	0.01380166	Chr3:72035519:72100455:-	7	2315	intergenic	;LINC00877
LINC00877:11	2.16808145585845	1.10624107341354	-2.08222947883378	0.202578395324751	-2.3034477737584	0.0373215138573321	0.201163290288635	Down	0.04927373	0.02524953	0.03055488	0.00887371	0.04427654	0.06850211	0.0893843	0.04952056	0	0.03089374	0.004440746	0.001666803	0.004295092	0.005267915	0.01678307	0.01471165	Chr3:72035519:72100427:-	7	2287	intergenic	ENSG00000241163;RP11-398A8.3;ENSG00000241163.1;OTTHUMG00000158784.1;
LINC00882:71	83.1472060841496	0.556790596593094	3.61511211335756	4.03581608231667	2.01286043034728	0.000300217670442108	0.00598576626466903	Up	0.00173432	0.3421675	0.0489151	0.08007088	0.1005578	0.02250801	0.08890826	0.1509353	0.1331796	0.1152788	0.2966248	0.2345712	0.2148917	0.1132876	0.2742745	1.263297	Chr3:106736993:106840049:-	5	12262	undefined
LINC00884:3	3.86281334161185	1.53910212020965	2.53334085935447	14.9189106119595	3.89907028784621	0.0112981029067523	0.0919262249271469	Up	0.007881083	0.0001366811	0.002786782	1.716921e-23	1.866456e-28	3.25394e-11	4.663234e-09	1.813694e-08	0.2959991	2.255376e-20	1.018272e-22	0.2794143	0.006996203	0.9724376	0.03641944	6.482937e-27	Chr3:194487140:194488545:+	2	1123	antisense	;LINC00884
LINC00887:16	5.07803775539938	1.3136962414019	4.02963318764114	39.2253379774145	5.29371397283253	5.58639569463139e-05	0.00155898112767824	Up	0	0	0	0	0	0	0	0	0.3071415	0.102224	0.1192605	0	0.1906509	0.008470329	0	0.04432958	Chr3:194316808:194322826:-	3	3646	undefined	linc-ATP13A4-8;HEIRCC
LINC00891:2	64.9330795764	0.495138979408535	-5.01912318290037	0.178604021452353	-2.48516353030701	5.19078579539385e-07	3.12935500996718e-05	Down	0.540304	1.225462	0.6580392	0.4674395	0.3903575	1.009388	1.438521	1.274385	0.05809293	0.0253294	0.1113487	0.1209187	0.3630017	0.4130059	0.1164423	0.1136829	ChrX:71697196:71706455:+	3	4113	intergenic	ENSG00000248499;BX276092.5;ENSG00000281852.1;LINC00891
LINC00894:24	6.49922688013762	1.16316741343353	-2.46000276773201	0.137605013916586	-2.86139505638217	0.0138935944316401	0.105638653895803	Down	1.929265e-20	0.5782028	0.6155582	0.1338481	0.04249501	4.426021e-18	3.358943e-15	0.8767316	0.0004015536	0.02530053	1.654893e-10	7.933887e-13	0.001092545	3.316384e-24	3.525114e-20	0.4428201	ChrX:149945811:149947752:+	2	1368	intergenic
LINC00894:28	28.1971957941046	0.62417839930336	2.20901597242266	2.60055590743016	1.37882005370233	0.0271735299562599	0.164443809613989	Up	0.7504278	0.09303214	0.2663253	0.1202237	0.06064984	0.4465241	1.06037e-07	2.5098	1.784138	0.7107453	1.72957	0.2053656	2.195377	0.394526	1.629553e-10	1.809663	ChrX:149946526:149961039:+	3	1186	intergenic
LINC00900:3	17.0392879636234	1.01027788308851	2.84823083102552	7.34877924709541	2.87750461451588	0.00439630247916837	0.0465444575000094	Up	0.06771723	0.0006641896	0.006531491	8.503566e-11	0.0002327758	0.05559197	0.003001685	0.2133062	0.1033305	0.1084942	0.05251827	0.1349064	0.1592415	0.3487376	0.3810118	0.03359601	Chr11:115754020:115760228:-	2	4432	intergenic
LINC00908:7	3.25069369492655	1.17561740565669	-2.80146519256792	0.101993474573617	-3.29345124172422	0.00508711286232613	0.0520181826086974	Down	0.02133115	0.06692543	0.2804168	0.1696814	0.171891	0.02949428	1.786797e-52	0.1218216	2.540978e-24	0	3.72104e-16	8.908879e-06	1.740774e-34	0.05580718	0	0.02692459	Chr18:76528751:76559354:+	2	1593	intergenic	XLOC_012726;linc-ZNF236-4;
LINC00909:14	64.6329232558532	0.59356284131638	-3.00183264812669	0.29082509818517	-1.78177631577835	0.00268359660761939	0.0320833558714497	Down	0.4175212	0.169763	0.3029711	0.5173084	0.3584348	0.5011564	0.855936	0.9943534	0.0722598	0.2126217	0.03899897	0.2958828	0.02001975	0.2167903	0.1275043	0.2178914	Chr18:74591737:74597835:-	2	5972	undefined
LINC00909:17	21.9120872070507	0.938070004097466	-3.54068714006073	0.100035751636162	-3.32141239998461	0.00039908650147042	0.00742709695682792	Down	0.1104898	0.5276349	0.7840486	1.968404	1.976328	1.293467	2.766141	0.6175453	1.87756e-15	0.2815776	4.254172e-17	0.04583707	8.996501e-18	4.039243e-13	0.5195813	0.2539402	Chr18:74593201:74597581:-	2	963	undefined
LINC00909:7	21.5859674015612	0.998669817715341	-2.96848719917145	0.128110571064007	-2.96453857008688	0.00299269567053821	0.034781418915245	Down	0.1059796	0.1771262	1.342078	0.5889946	2.730173	0.9612785	2.738478	0.9362918	1.428026e-15	0.6675843	5.888983e-17	0.0445247	9.023017e-18	2.665332e-13	0.3311777	0.2960014	Chr18:74593201:74597569:-	2	951	intergenic	ENSG00000264247.1;RP11-231E4.4;OTTHUMG00000179121.1;LINC00909;
LINC00910:5	7.10580943983892	0.851693804891606	-2.1005088139809	0.289374491035418	-1.78899034398775	0.0356841060945897	0.194857124522957	Down	0.1223437	0.2857505	0.204494	0.08680603	2.098039e-17	0.01944878	0.2823014	0.3642196	0.01912079	0.01609269	0.03732585	0.08197562	0.03227346	0.08346035	2.93018e-25	0.03729221	Chr17:43369845:43388545:-	6	2303	intergenic	ENSG00000188825.9;LINC00910;ENSG00000188825.13;
LINC00920:10	7.52690139998977	1.47605584669219	2.05050903695044	8.14924188178553	3.02666585268587	0.0403147828418394	0.21114276116641	Up	4.733492e-07	1.266359e-20	3.828362e-15	0.01458262	0.09891976	0.001158358	1.658798e-16	0.01143993	0.3339898	2.824624e-07	0.5102003	2.732448e-15	0.01300969	0.176825	1.840035	0.004327555	Chr16:66408524:66410901:+	2	913	undefined	LINC00920
LINC00920:3	7.48890146380047	1.36361638454917	2.46016826452887	10.2299398288848	3.35472575425948	0.0138871889756855	0.105621517109242	Up	4.746484e-07	1.257818e-20	3.810398e-15	0.01447884	0.09829707	0.001159384	1.662826e-16	0.01150432	0.331702	2.817732e-07	0.5099199	2.721189e-15	0.01726076	0.1751514	1.811123	0.004831006	Chr16:66408524:66410900:+	2	912	intergenic
LINC00923:12	5.24624540887421	1.1267325741027	-2.68028242826254	0.123282376266831	-3.01996151971848	0.0073560066772671	0.0676832426315921	Down	0.1404911	0.3675859	0.5074332	0.311179	0.6157453	1.114239	0	1.710994	0	0	0.1982007	0	0.176837	0	0.1304049	0	Chr15:97647983:97652148:-	2	519	intergenic	ENSG00000251209.7;LINC00923;
LINC00923:9	1.65131252454043	1.53331928848779	-2.30763748684973	0.086070038869324	-3.53834506942418	0.0210193076884488		Down	0.08945794	0	0.3093545	0	0	0.7579868	0.424342	0.1220078	0	0	0	0	0	0	0	0	Chr15:97665604:97703792:-	5	505	intergenic	ENSG00000251209.7;LINC00923;
LINC00924:4	2.16921474545234	1.27334336356166	2.39386232946691	8.27184246688567	3.04820871050694	0.0166720052781277	0.119884818055638	Up	2.038655e-12	2.02322e-06	6.315804e-10	3.286267e-19	1.472728e-23	0.008212958	1.650503e-08	0.02434724	8.17783e-13	0.02464552	0.03027314	0.01048782	0.07742526	8.701351e-07	0.04644779	0.1280088	Chr15:95433092:95508097:+	9	3240	intergenic
LINC00926:17	8.43647968434166	1.38157817388248	-3.63022331305379	0.0309173977128309	-5.01543729563446	0.000283176115595361	0.00573243755763489	Down	0.0001715253	0.344939	2.236901	4.223942e-09	1.038311	0.02027418	2.181287e-08	0.04761465	7.351804e-18	3.472076e-21	2.86036e-28	1.986698e-11	3.734155e-21	0.00592668	2.832461e-08	7.425846e-17	Chr15:57300507:57307747:+	3	946	intergenic	XLOC_011264;linc-CGNL1-2;
LINC00926:3	41.5729782066347	0.581155425595644	-2.90859325536796	0.309852872663621	-1.69034475120799	0.00363058877215301	0.0403344143896702	Down	0.05303555	0.3342807	0.1446355	0.143894	0.2153179	0.3515965	0.5054782	0.2628087	0.00828445	0.0934884	0.05858385	0.001150646	0.1703734	0.169829	0.1423693	0.06777999	Chr15:57300000:57308519:+	3	7961	intergenic	XLOC_011264;linc-CGNL1-2;
LINC00926:7	7.72627388449826	1.20393370277236	-2.25563368658242	0.152234429639159	-2.71563341638524	0.0240935817106782	0.15105096409595	Down	2.586304e-05	0.1397862	0.2297989	0.1915129	0.1266393	0.111939	0.2933549	0.3827213	0.1207418	2.101769e-10	1.441551e-12	9.340985e-20	0.8729266	9.010647e-20	7.313343e-05	1.020744e-05	Chr15:57300305:57307786:+	5	1884	intergenic	XLOC_011264;linc-CGNL1-2;
LINC00927:6	2.00734889104858	1.22593742015322	-2.16813015177484	0.158439956478433	-2.65799188482326	0.030148785329431		Down	0.03436897	0.01481836	0.00364547	0.003048215	0.0206069	0.005255331	0.002791068	0.02608356	1.301559e-08	0.003456734	1.143308e-26	3.204825e-34	1.539072e-08	0.01382997	9.054403e-08	3.2803e-11	Chr15:80373413:80403575:-	3	6878	intergenic	ENSG00000259495.2;RP11-210M15.2;AC016705.2
LINC00930:1	51.0779202968736	0.485220375105861	-3.22713429329028	0.337773649034639	-1.5658713123073	0.00125036761099228	0.0179924221669992	Down	0.07505974	0.3304783	0.07677223	0.08839414	0.1021806	0.1255634	0.2816764	0.3848294	0.05794528	0.03597295	0.142021	0.01876261	0.03581664	0.03224063	0.1160111	0.02822774	Chr15:92567856:92584634:-	4	14080	intergenic	XLOC_011584;linc-VPS33B-3;
LINC00937:8	36.7431240357734	0.632298497834183	-2.29131077873582	0.366327937756897	-1.44879236346593	0.021945445644295	0.142827854345487	Down	3.922768	1.793629	2.388817	2.347011	4.530031	2.145428	5.918284	4.241505	3.198159	1.432455	0.4994631	1.124429	0.04358233	2.672096	1.016756	0.4458963	Chr12:8384117:8390420:-	2	456	intergenic	ENSG00000226091.2;RP11-90D4.2;OTTHUMG00000168663.1;ENSG00000226091.3;LINC00937;ENSG00000226091.7;
LINC00938:3	226.031303895195	0.667042350805159	-2.05786096619905	0.386173101513778	-1.37268041652359	0.0396034816703994	0.208719044181356	Down	4.478481	6.837228	3.818961	4.708706	3.816866	4.520594	1.117349	5.557412	4.072199	2.104228	1.201647	0.8524098	1.398833	3.690031	2.559235	0.03734322	Chr12:45725727:45727775:-	1	2049	intergenic	ENSG00000273015.1;LINC00938;
LINC00941:10	10.8193894956362	1.47080090928387	2.97248512321412	20.7053806722815	4.37193382205612	0.00295399525424451	0.0343947795255078	Up	1.705242e-19	0.001035599	1.56373e-16	6.799663e-07	0.0001227759	5.512995e-09	2.899723e-14	5.164446e-17	5.207704e-07	0.2955384	2.084815e-17	2.638348e-09	0.01336726	0.4527799	0.006163418	0.0001186681	Chr12:30795440:30806746:+	4	6000	undefined
LINC00941:17	13.9656353087011	1.06587935686679	4.04006789739348	19.7834889482649	4.30622497217191	5.34357295552795e-05	0.00150716008383134	Up	1.102459e-18	0.009775051	1.866481e-14	2.459287e-09	0.02551171	9.569334e-10	0.0006096336	2.09503e-18	0.0007464934	0.0731557	5.006487e-13	0.1320401	0.1722285	0.4111696	0.008565768	0.171002	Chr12:30795699:30807811:+	4	6806	undefined
LINC00941:18	2.43621191215683	1.37092123704812	2.44898972387185	10.2487213450623	3.35737202176853	0.0143257535213613	0.107660107335373	Up	3.651605e-17	1.747304e-09	4.114922e-14	0.0001460227	9.51735e-05	2.837477e-05	0.0002547708	0.003293109	1.709781e-09	0.0108517	0.01546654	0.005401995	1.91754e-06	0.02365978	0.0003257057	0.01056539	Chr12:30795699:30817915:+	4	17013	undefined
LINC00941:20	2.39988396445114	1.37902956207689	3.48311605525839	27.9217993126228	4.80332000834596	0.000495613462276854	0.00882976337099821	Up	3.641101e-17	2.510028e-11	4.116412e-14	9.99864e-11	1.582662e-06	1.976118e-05	0.0001328783	1.105626e-06	9.861294e-10	0.01166113	0.01879011	0.003375857	0.01505242	0.01257518	0.003077191	0.002217829	Chr12:30795699:30817915:+	6	17122	undefined
LINC00941:25	1.4000085189477	1.48436906352143	2.63944986319643	15.11509060249	3.91791772164466	0.00830407052470166		Up	3.806737e-17	7.724107e-10	2.972943e-08	0.0003357857	1.813629e-06	2.086584e-05	0.000275582	6.434295e-05	0.01118207	0.0009913522	3.627252e-05	0.007977198	0.004748997	0.004397307	0.006552549	0.0005361065	Chr12:30796095:30817915:+	5	17020	undefined
LINC00941:29	1.85101148506216	1.54422559082552	2.33971243308196	12.2358618179087	3.6130438143378	0.0192985928733719		Up	3.729203e-17	2.363217e-11	4.18667e-14	1.248461e-10	5.281223e-06	0.0001246934	0.0002552745	2.630223e-14	4.891443e-08	0.0009192734	0.0001738088	0.002235343	1.498751e-06	0.02849425	0.009961815	0.005267595	Chr12:30796309:30817915:+	6	17034	undefined
LINC00942:1	2.76100458533641	1.2439778951762	3.4106635783779	18.9324616255708	4.24279009938467	0.000648049980160906	0.0109185692352805	Up	0	0	0.01608712	0	2.609894e-26	0	0	0	0.1304912	0.05348146	0.03235678	0	0.2495292	0.02778566	0.05099911	0.06055279	Chr12:1500525:1507318:-	3	2417	intergenic	ENSG00000249628;RP3-340I3.1;ENSG00000249628.2;OTTHUMG00000168151.1;LINC00942;
LINC00944:31	18.0228117402664	0.516290799819998	-2.26230593093143	0.445035479479791	-1.16800773851811	0.0236785082467519	0.149591489522129	Down	0.1283008	0.354391	0.2781689	0.3129939	0.1292786	0.3849244	0.3747564	0.4853577	0.03828875	0.09767913	0.2676217	0.0330929	0.1437553	0.192592	0.03377474	0.6135549	Chr12:126769781:126772259:-	1	2479	undefined
LINC00955:2	7.91745455036751	1.19763007736682	-4.31915292858197	0.027723487111846	-5.17274745601678	1.56629221454304e-05	0.000537760326993109	Down	0.4253287	0.371189	4.745456e-28	2.513822e-30	1.785352	0.5573765	3.720718e-23	0.471179	9.09749e-24	0	0	0	0.01834593	0	0	2.479449e-17	Chr4:3576869:3590711:+	4	921	intergenic	XLOC_003428;linc-ADRA2C-4;FLJ35424
LINC00955:6	20.5183280166548	0.829214344017378	-5.87614521833163	0.0341354858811819	-4.87258390256971	4.19929980541662e-09	4.76939224775019e-07	Down	0.2339901	0.4291824	0.09104487	0.2186712	1.080869	0.2911644	0.8572843	0.5489901	0.044083	0.0202918	0.0210309	0	0.003911424	0	0	0.01070983	Chr4:3587419:3590988:+	2	2687	intergenic	XLOC_003428;linc-ADRA2C-4;FLJ35424
LINC00958:13	10.4339895681996	1.26051365531758	1.98308159482909	5.65568366750147	2.49970142989104	0.0473583161092955	0.23269297124964	Up	6.94812e-05	0.007842842	0.0001542963	1.068306e-09	0.01078613	1.279294e-24	0	0.01045642	1.064318	0	0	0.2304203	0.06063703	1.210445e-16	0	0.02310027	Chr11:12959734:12986163:-	6	3946	intergenic
LINC00960:15	3.1002288785161	1.3157489988236	3.00775698830495	15.5350313320151	3.95745324606692	0.00263183498304508	0.0316449157462551	Up	1.193979e-14	0.0158309	1.223088e-05	2.8779e-16	0.005204218	5.792292e-06	0	0	0.5430949	0.2118151	0.3983694	0.05383148	0.2330847	2.051325e-48	0	0	Chr3:75672713:75679730:+	4	1117	undefined
LINC00963:12	5.03943674992182	1.00194283648588	2.07311391548294	4.21970351806646	2.07714163683734	0.0381616792596232	0.204221977712258	Up	0.03118698	8.193089e-07	0.1881143	0.03243994	3.032984e-18	0.002027448	0.006591327	0.0725425	0.03139337	0.2232959	0.02452949	0.1351445	0.05166057	0.07938604	0.03011129	0.23736	Chr9:129489100:129505081:+	2	1959	intergenic	ENSG00000204054;RP11-492E3.1;ENSG00000204054.5;OTTHUMG00000020783.2;
LINC00963:25	6.97277098982843	0.692888119434453	2.20994902763563	2.89035645669691	1.53124742580445	0.0271087000699065	0.164168635676861	Up	0.02878006	0.3041685	0.4861315	0.02913249	0.03242357	0.1536511	8.916727e-23	0.3069096	0.8457094	0.2530879	0.6734699	0.3527407	0.4476035	0.2940388	0.09360677	0.1424467	Chr9:129493066:129503573:+	2	781	intergenic	ENSG00000204054.12;LINC00963;;ENSG00000204054.13
LINC00963:40	14.8310436869051	0.786665885334033	2.99060588303641	5.10746575070123	2.352607624664	0.00278424584186477	0.0328543592128393	Up	0.007408156	0.04162673	0.07274803	0.0001157157	0.06229932	0.01826633	0.0001482311	0.1290871	0.04019071	0.3533326	0.07423907	0.2918505	0.3101713	0.09047608	0.06864362	0.1493478	Chr9:129482747:129513727:+	6	3931	undefined
LINC00963:50	7.19875675539874	1.34243961258911	2.89436354002416	14.7793228909553	3.88550826936209	0.00379928008207858	0.0416986559828133	Up	0.0007594809	8.788959e-15	0.007918623	0.0004486226	0.07379823	1.547431e-10	3.87332e-10	4.087655e-14	0.3178633	0.05822088	0.02650082	0.7552269	0.000118431	2.305229e-09	0.2470044	0.1636987	Chr9:129488731:129504274:+	3	1701	undefined
LINC00963:62	25.876641623429	0.596572352033623	2.14633765986688	2.42914011108662	1.28044570600513	0.0318460490589192	0.181008787781046	Up	0.1025367	0.8473338	0.09445577	0.2604844	0.59173	0.4632925	8.54875e-21	0.8163788	0.610631	0.4847278	0.8980555	0.3909032	1.701404	0.5965412	0.4287726	1.121894	Chr9:129490822:129493923:+	2	1414	undefined
LINC00963:7	26.1472054627517	0.720935095497116	2.45500170375376	3.41029581779615	1.7698968877413	0.0140883920653693	0.10645267030369	Up	0.1902383	0.06287533	0.03132497	2.424752e-07	0.05262523	0.2807772	0.03577381	0.05106219	0.3110313	0.1332005	0.06665253	0.2094482	0.1625999	0.2465433	0.1347823	1.322355	Chr9:129488701:129506517:+	3	3912	intergenic
LINC00974:1	6.58546346918463	1.27970801072945	-4.93510967568511	0.0125558248061647	-6.31549938580264	8.01057320773325e-07	4.53505230091452e-05	Down	0.3288553	0.1319302	0.1595467	0.124368	0.1164533	0.1305118	0.2945878	0.03315821	0	0	0	0	0	0	0	0	Chr17:41549606:41554495:-	3	2141	intergenic	ENSG00000226629;AC019349.2;ENSG00000226629.1;OTTHUMG00000133607.1;LINC00974;
LINC00982:20	5.32455384940928	1.12159652905619	-2.27902575260269	0.170028986913782	-2.55614737374885	0.022665534494605	0.145983256475252	Down	0.002189819	0.01192955	0.05864939	0.04747252	0.001945181	0.03635067	0.01734617	0.01594605	0.02103594	0.0004966863	0.001075144	0.0005998168	0.0001750757	0.04967726	3.849048e-07	0.0006664115	Chr1:3055439:3068867:-	4	9909	undefined	FLJ42875
LINC00982:22	4.60412374537915	1.29147648979693	-2.05934418325981	0.158264040809614	-2.6595945970801	0.0394612787063731	0.208198753954549	Down	0.0004746834	0.05137012	1.171403e-05	0.02640378	0.001384466	1.601257e-08	0.05161521	0.09657028	1.206973e-08	0.00243259	1.866438e-05	0.0003975656	0.03964906	0.001024174	0.0002031832	1.049245e-05	Chr1:3055439:3068867:-	5	11682	undefined	FLJ42875
LINC00992:16	27.406756352487	1.01785027069599	-4.08929401520464	0.0558503828166755	-4.16228902033155	4.3268811634978e-05	0.00126966763184023	Down	0.3415004	0.6331459	8.57044e-08	0.1979795	1.814231	6.695441	6.757966	2.320845	0.1253173	0.1907871	0.0004842421	0.001340087	0.001997779	0.0005828948	3.443805e-10	0.2003244	Chr5:117455062:117479368:+	3	818	undefined
LINC00992:3	26.6716175787752	0.716800000178425	-2.28023689877201	0.322087860256578	-1.63447380944663	0.0225936420015649	0.145630819904183	Down	0.3313058	0.2385636	0.5536167	0.2256179	0.2353128	0.2829077	0.2175873	0.500693	0.1036798	0.0453233	0.1187044	0.0147212	0.1357348	0.7786141	0.2306369	5.143057e-10	Chr5:117415512:117579744:+	6	3091	intergenic	;LINC00992
LINC00992:6	139.225175337399	0.392783802339639	-3.04118379307781	0.43692945338287	-1.19452773385879	0.00235649937870285	0.0291169017453031	Down	1.285443	0.8136707	1.007818	1.002505	1.291351	2.276612	0.8656701	1.296534	1.066294	0.2407555	0.9662527	0.2945256	0.2185234	1.353106	0.2798416	0.3555151	Chr5:117454915:117477199:+	3	4472	intergenic
LINC00996:1	6.99239122166803	0.687148946305497	-3.67972009667673	0.173316896431534	-2.52851578713057	0.000233490093394863	0.00495431314934003	Down	0.0002289628	0.07112612	0.1812338	0.00892567	0.2464515	0.1423429	0.4414651	0.7106314	7.774994e-18	0.01254319	0.04214336	1.269065e-07	0.04847969	0.04511424	0.03620105	0.0263102	Chr7:150433654:150448140:+	4	2043	intergenic	ENSG00000242258;RP11-511P7.2;ENSG00000242258.1;OTTHUMG00000158321.1;LINC00996;
LINC00996:2	41.6777619640891	0.603120674308005	-3.30311383803439	0.251359436164642	-1.99217624531141	0.000956175628930671	0.014814899010734	Down	0.8813926	0.3828439	0.8763281	1.363414	0.8681094	1.873575	0.302812	1.9415	0.1580995	0.06952474	0.5149916	0.08511264	0.6826296	0.3332228	0.3953783	0.06063856	Chr7:150433654:150448140:+	3	1853	intergenic	XLOC_006293;linc-GIMAP8-1;
LINC00996:3	4.83769304237618	1.20864955498743	-4.03582173478529	0.034010071664183	-4.87789414375683	5.44115193544808e-05	0.00152959498773187	Down	2.967047e-29	0.0001935814	0.08048432	0.9715234	0.7022874	1.017055	0.3813478	1.389619	2.06424e-19	0	0	2.695469e-29	0.07779278	2.486878e-29	0	0	Chr7:150433730:150442892:+	3	572	intergenic	ENSG00000242258;XLOC_006293;linc-GIMAP8-1;RP11-511P7.2;ENSG00000242258.1;OTTHUMG00000158321.1;LINC00996;
LINC00996:5	9.34329674920144	0.850127483313565	-2.78039308783046	0.194293753117033	-2.36368857837974	0.00542931339364478	0.0543791888368792	Down	0.4616017	0.1540952	1.188073	0.1035096	2.495638	0.7146442	2.085015	3.717091	0.7881437	0.1123559	0	0	0.846528	0.3646582	0	0.1155829	Chr7:150433750:150435340:+	2	391	intergenic	XLOC_006293;linc-GIMAP8-1;
LINC00999:3	21.5705506627805	0.61056629350248	2.93092069159816	3.45700186813	1.78952138321881	0.00337959049471875	0.0382474029253291	Up	0.4058806	0.5812568	0.4294919	0.1038943	0.2669227	0.3864701	7.637109e-10	2.975961	1.832163	0.8808624	2.228177	0.1822867	4.177256	2.992639	0.2767146	0.8841962	Chr10:38425860:38435558:+	3	643	intergenic	XLOC_008461;linc-BMS1-4;FLJ44672
LINC01000:8	18.1039141564899	0.627293300314754	-2.31998044181479	0.364677175527628	-1.45530818801168	0.0203419353849248	0.135974560727239	Down	0.3516641	2.02056	1.449507	0.2787873	1.646089	1.113251	2.690309	2.228111	0.5378168	0.1823068	0.2496748	0.02755632	0.6489796	2.773334	0.05527006	1.75739	Chr7:128641332:128651398:+	6	539	intergenic	FLJ45340
LINC01002:27	38.8904943680083	0.561896908866447	2.22864927403661	2.38216135663777	1.25227113802862	0.0258372498174663	0.158659298239479	Up	0.5877004	2.556896	0.5696803	1.274499	0.2832559	0.08299027	1.64091	2.05123	2.972282	2.059436	2.972202	0.6359072	6.385656	1.312412	0.4062005	3.129832	Chr19:201217:205459:-	2	736	intergenic	ENSG00000282508.1;LINC01002;
LINC01006:10	1.41524826942474	1.54840826645105	-2.22080219110165	0.0922243501996095	-3.4387084708544	0.0263643621227106		Down	0.001090085	8.732336e-05	0	0.1976392	0.0614284	0.4566271	0.1479563	0.2601554	1.985666e-08	0	7.59967e-07	1.502486e-07	0	1.752351e-16	9.204372e-05	0.02055394	Chr7:156584160:156605382:-	3	683	intergenic	ENSG00000241558;RP5-982E9.1;ENSG00000241558.1;OTTHUMG00000157178.1;MY040
LINC01010:14	8.41349398819217	1.45583644133426	3.33880586624172	29.055819706251	4.86075525061532	0.000841393436187364	0.0134414002603732	Up	2.163583e-24	1.366361e-22	7.424771e-09	3.203814e-09	4.735933e-20	1.432191e-07	0	1.383317e-28	0.04954058	0.2097173	9.863697e-07	0.1491381	0.0002488858	0.000623562	2.185355e-05	0.2835994	Chr6:134437720:134507197:+	3	5321	undefined
LINC01013:12	5.42461961749478	1.11366495423547	-2.32842244770683	0.165731244935252	-2.59308247866626	0.0198896828338903	0.134149899516703	Down	0.03010727	0.186419	0.02673428	0.05182756	0.01724217	0.1681895	1.548706e-14	0.0413578	3.693952e-30	0	0.0004309996	0.007699223	0.04004339	0.00906152	0.04702347	2.461972e-09	Chr6:132133978:132169374:+	7	4300	intergenic
LINC01014:7	1.22383106062278	1.49685906541062	-2.52514894268454	0.0728063408656376	-3.77979208636941	0.011564926310052		Down	0.0719762	0.1063313	0.1061315	0.1066708	0.04824613	0	0	0.06273033	0	0	0	0	0	0	0	0	Chr3:178419282:178483405:+	3	1007	undefined
LINC01018:10	10.5724679811501	1.28632606684252	2.17355346359106	6.94463311143262	2.79589847789302	0.0297386865467015	0.173012102546223	Up	5.104269e-06	0.02216487	0.00106233	0.004620829	0	0.001914163	0.008631271	0.001514812	0.06070658	0.9088062	0.01350845	0	1.726866e-17	0.3466353	2.263627e-06	0.002237469	Chr5:6583297:6588499:+	3	3031	intergenic	XLOC_004271;linc-SRD5A1;
LINC01018:11	10.2915548349951	1.2868555906366	2.16238539766563	6.88128376692699	2.78267773809697	0.0305884821706378	0.17609910734135	Up	5.087682e-06	0.02208049	0.001061445	0.004603381	0	0.001911734	0.008402556	0.001513484	0.05981459	0.8832839	0.01344135	0	1.724914e-17	0.3405632	2.260537e-06	0.002234136	Chr5:6583297:6588500:+	3	3032	intergenic
LINC01018:13	4.93010267862191	1.42829997224594	2.18676900875993	8.7141630914613	3.12336211452008	0.0287593909534728	0.169956437578391	Up	2.378131e-13	0.0004274426	0.001170068	0.008223958	0	0.002275377	0.001247256	5.383872e-11	0.03196677	0.4846435	0.005215227	0	2.425605e-17	0.008514239	0.05067957	0.003711284	Chr5:6583567:6588483:+	2	2945	intergenic	XLOC_004271;linc-SRD5A1;
LINC01018:8	6.8078053490004	1.32755986787263	2.38073870222822	8.94184883582855	3.16057315696936	0.0172779628580895	0.122619696325373	Up	4.68926e-06	0.02030268	0.00104556	0.004139264	0	0.00185972	0.007850283	0.001490159	0.04769729	0.4549462	0.01269147	0	1.629391e-17	0.380997	2.065588e-06	0.002029718	Chr5:6583276:6588500:+	3	3053	intergenic	;LINC01018
LINC01018:9	3.39077983442556	1.44738246552687	2.30211296809835	10.0703222396709	3.33203794368758	0.0213288022880081	0.140249692170901	Up	3.777804e-06	0.001265824	0.0009939793	0.003016173	0	0.001744944	0.007129928	4.995416e-11	0.224824	0.06211604	0.002777785	0	1.333251e-17	0.2336581	0.01514106	0.001464599	Chr5:6583281:6588341:+	2	3089	intergenic
LINC01023:2	4.71918536992809	1.49116838918146	-2.37328945899493	0.0860325124514247	-3.53897421963082	0.0176304411919909	0.124110695729231	Down	0.2919116	1.211391e-05	0.2182445	1.238987e-10	7.130505e-20	3.318246e-15	3.732526e-22	0.2508345	0.009709846	1.494119e-22	1.940729e-09	2.307354e-08	0.005071598	1.292939e-07	2.493353e-16	0.0001178606	Chr5:108725705:108728293:-	2	2444	intergenic
LINC01050:3	6.34439810856402	1.14047259220579	4.64693920492817	39.3886154592405	5.29970680086716	3.36896399527321e-06	0.000154432095502245	Up	0.001389462	1.848268e-27	1.053969e-28	3.857711e-30	1.003091e-38	4.241005e-29	1.296591e-57	4.048414e-29	0.003660916	0.01097826	0.01291828	0.01507408	0.0728927	0.003174102	0.02107859	0.0850896	Chr13:42798655:42819823:-	3	14716	undefined
LINC01055:1	7.99310148306595	1.01438810742493	-3.50228773673952	0.0852191204126126	-3.55267902892875	0.00046128116830323	0.00835858561453168	Down	0.4485996	0.03170733	0.0569642	0.3189502	0.2434056	0.111161	0	0.2172967	0	0	0.03312958	0	0	0.02983765	0	0.02878203	Chr13:45699589:45701683:-	1	2095	intergenic
LINC01055:3	7.6616348165643	0.892076334086915	-4.60446779327821	0.0580107165774352	-4.10753674944889	4.13522004154553e-06	0.000181074239375146	Down	0.4857885	0.1118962	0.1866966	0.2402722	0.2304198	0.1448397	0.1579931	0.2105589	0	0.01805809	0.006064368	0	0.02356487	0.01955206	0	0.04218613	Chr13:45680184:45701184:-	4	1721	intergenic	ENSG00000235366.2;LINC01055;
LINC01060:24	5.44561595790901	1.06872834082157	2.49650057184241	6.3558316595909	2.66808091400525	0.0125425466532693	0.0983949828571769	Up	3.307998e-35	0.02695778	2.497614e-25	0.006464218	2.349101e-25	4.100524e-39	0.03687864	1.473085e-20	0.03845151	0.02778227	4.034901e-30	0.005843248	0.2626743	0.02156747	0.0257579	0.1491125	Chr4:188455578:188491136:+	4	5324	undefined
LINC01060:26	6.64912490013821	0.957199351683004	2.04591331386537	3.88616430237344	1.95834689763156	0.0407649001958784	0.212476915772043	Up	0.003495056	0.1125242	0.3444442	4.250234e-34	0.006067452	1.526006e-13	0.1906359	0.7657757	0.1364309	0.3732719	0.1753978	0.4265419	0.3890446	0.5527321	0.06774688	0.5010948	Chr4:188455578:188541644:+	5	852	undefined
LINC01081:8	3.32869258328624	1.17953826910536	-2.1409971427717	0.173693050296462	-2.52538806394447	0.0322742684746383	0.182626704684892	Down	0.3305762	0.1481043	0.0001266591	0.05693529	0.282037	7.363044e-23	0.2807826	0.2227594	0.04340106	0.00501473	0.04369201	0.004329717	4.99715e-19	0	1.457053e-11	0.2191481	Chr16:86222146:86226777:-	3	966	intergenic	XLOC_012044;linc-COX4NB-7;TCONS_00024764
LINC01082:1	58.4994504196778	1.1041515995388	-7.89528229544927	0.00237544155169655	-8.71758857533068	2.8965886608939e-15	1.79736858833662e-12	Down	9.286307	2.137585	7.138655	7.039897	6.923148	6.212222	0	2.048854	0	0	0	0	0	0.01580182	0	0	Chr16:86196036:86199699:+	2	565	intergenic	XLOC_011812;linc-FOXF1-3;TCONS_00024492
LINC01082:6	4.3034752235993	1.34165098191046	-3.80424825054074	0.0290770878978354	-5.10397340076913	0.000142235482556951	0.00336302315216672	Down	0.1247504	0.05780815	2.232679e-28	0.2514694	1.141109e-28	0.2662174	0.3838355	1.76536	0	0	0	0	0	0.0102189	0	0	Chr16:86196128:86197154:+	1	1027	undefined	TCONS_00024492
LINC01082:7	58.9233337195989	1.16451443647941	-7.94371126580708	0.00164173108830109	-9.25056644825647	1.96220046094367e-15	1.28000876735559e-12	Down	8.86439	8.012568	6.943107	7.886379	4.277539	4.223844	9.726726	5.810533	0	0	0	0	0	0.0176629	0	0	Chr16:86196128:86199720:+	2	494	undefined	TCONS_00024492
LINC01087:1	8.51389703298761	0.720244307334201	2.26874194004871	3.10382768798846	1.63404846713043	0.0232840235478564	0.148418947453472	Up	0.02228331	0.02943573	0.1125668	0.03894067	6.164486e-38	0.0001425208	0.1093265	0.01513798	0.09552062	0.1437963	0.3136157	0.01107046	0.1294352	0.02683744	0.06896092	0.07103839	Chr2:131637025:131649615:+	2	3516	intergenic	ENSG00000224559;AC093838.7;ENSG00000224559.1;OTTHUMG00000153621.1;ENSG00000224559.2;LINC01087;
LINC01089:19	21.9897268018994	1.13987285254974	-3.99685298411962	0.0425144117893048	-4.55590421223039	6.41901379326879e-05	0.00175033365396089	Down	0.2046225	1.814903	1.906761e-07	1.834308	0.5194935	1.986393	0.04142611	0.4559092	1.585286e-10	1.800841e-07	0.007393699	7.212573e-05	2.356638	0.003305416	1.184874e-18	2.388307e-07	Chr12:121799384:121802604:-	3	1282	sense-overlapping	ENSG00000212694.4;AC084018.1;OTTHUMG00000128905.2;ENSG00000212694.8;LINC01089;;LIMT
LINC01093:2	9.7847858456362	1.49660215083225	2.41158632234261	12.2031803089144	3.60918527693559	0.0158832914458014	0.115883802028286	Up	0	0	0	0	0	0	0	0	2.529134e-22	2.587213	0.03061079	0	0.04549425	0	0.01040334	7.143124e-05	Chr4:184893000:184899461:-	2	1296	intergenic	XLOC_004209;linc-ACSL1-2;;LINC01093
LINC01094:2	2.144201669801	1.40488974143015	3.31478439357108	25.227172128951	4.65690658958078	0.000917138340186877		Up	0.006318666	3.892493e-27	2.165029e-25	9.39726e-21	0.0007223146	1.126759e-19	0	0.0006160871	0.1345641	0.004679436	0.08971801	0.07180927	0.8657755	0.09773801	0.05614734	0.1372554	Chr4:78645903:78663304:+	3	857	intergenic	ENSG00000251442;RP11-792D21.2;ENSG00000251442.1;OTTHUMG00000160897.1;LINC01094;ENSG00000251442.5;
LINC01094:20	21.0534127242628	0.659982258376871	4.24219493206636	6.96331067322836	2.79977339174007	2.21344305907113e-05	0.000719185247328591	Up	0.00383323	0.0394619	0.03772245	7.535311e-05	0.01352237	0.02163597	0.00102871	0.02667657	0.07580205	0.08498988	0.1096358	0.03179586	0.2362353	0.1104976	0.09925512	0.07253152	Chr4:78645994:78690992:+	4	10705	undefined
LINC01094:27	5.53586856032619	1.09098521393901	2.10634122253848	4.91771159649315	2.29798712929969	0.035174722975613	0.192903670451082	Up	0.000613066	0.01221089	0.01605003	0.0001533594	5.701263e-05	4.56013e-05	8.283002e-08	0.03462157	0.0002282793	0.05160311	0.002882312	0.01330111	0.04017509	0.05740283	0.005536809	0.02448042	Chr4:78646217:78690988:+	5	10550	undefined
LINC01094:7	43.8737416415482	0.767653478770753	5.25687073375139	16.3980812190587	4.03545510621241	1.46527228183959e-07	1.05603377116944e-05	Up	6.24966e-06	0.004515321	0.2430004	1.275948e-06	0.1472873	0.02595542	0.01528489	0.01345146	0.4420467	0.4702946	0.4962861	0.4229622	1.288237	1.347459	0.1830382	0.06080872	Chr4:78645994:78684501:+	3	4120	intergenic	;LINC01094
LINC01094:8	15.2995933037295	1.00946203950396	2.66574627699342	6.45747285416185	2.69096967357388	0.00768176439228584	0.069573431080151	Up	4.267176e-05	0.05558454	0.001342814	0.09199023	0.0007882566	0.2155753	0.007966892	5.061906e-07	0.07637232	0.1245402	0.2358235	0.2378949	0.1531096	0.01218398	0.3134539	1.181073e-06	Chr4:78645994:78684501:+	4	4214	intergenic	;LINC01094
LINC01094:9	7.5973953183558	1.03515566917274	3.9625382670585	17.1703072623312	4.10184395145951	7.41571162351859e-05	0.00198592757277828	Up	3.840303e-06	0.003478146	5.761943e-05	9.615411e-07	3.934549e-17	3.790078e-05	0.01165184	0.1554314	0.01157595	0.1438964	0.08047956	0.01752447	0.2436396	0.06527544	0.03805556	0.2195831	Chr4:78645994:78684501:+	4	4192	intergenic	;LINC01094
LINC01106:2	140.025403677774	0.618675728175238	-2.05452746871517	0.414347672191121	-1.27108627776339	0.0399246675883846	0.209860220685143	Down	2.447088	1.792602	3.821704	1.917212	1.137047	2.466873	2.554381	2.065123	2.753839	0.4765079	1.526976	3.327013	0.4654028	0.478339	1.469555	0.008103766	Chr2:110375109:110384536:-	2	2182	intergenic	FLJ38359;LINC01106
LINC01116:19	1.53389109286246	1.47357906834535	-2.74258412814367	0.060731357833455	-4.04141456440869	0.00609578328031511		Down	0	0.1866018	0.05620046	0.05809708	0	0.1199661	0.5975092	0.2108308	0	0	0	0	0	0	0	0	Chr2:176611437:176612249:-	1	813	intergenic	ENSG00000272551.1;RP11-324L17.1;TALNEC2;AC017048.3
LINC01117:9	4.17125989273341	1.04181234463971	-1.99570609512453	0.236653596725629	-2.07915124617345	0.0459659232522751	0.228179327504611	Down	2.320459e-19	0.04119244	0.02822621	0.00873628	0.01287728	0.02294181	0.04801195	0.05454424	0.004543936	0	0.002574953	9.493478e-15	9.990783e-28	0.01931592	0	0.04734988	Chr2:176637736:176825541:+	10	8383	undefined
LINC01124:17	4.01607342720362	1.16542987458106	2.52133524143744	7.6658162347227	2.93843941420523	0.0116910410370747	0.0940942027915908	Up	0.1051224	6.809839e-08	1.071829e-57	0.02316415	0	0	2.305254e-59	0.03665321	1.035236e-24	0.02885468	0.02570151	0.3676775	0.2743081	0.1073951	0.05644586	0.2670979	Chr2:170618628:170717522:-	9	1405	antisense
LINC01124:20	1.67235506563071	1.32279364285937	2.49731987521288	9.87266007794716	3.30343885511796	0.0125136020754283		Up	0	1.831693e-08	1.304894e-57	0.01013545	0	0	2.715445e-59	0.0467397	1.122181e-24	0.03629157	0.06033199	0.05184742	0.4299849	0.03073276	0.06865417	0.08407457	Chr2:170618628:170643944:-	6	1177	antisense	ENSG00000213981.4;AC007277.3;
LINC01124:8	26.1287414882262	0.64415400587358	2.01233836165791	2.45590680746964	1.29625581683502	0.0441842811987491	0.22224047014183	Up	0.1595851	0.3987163	0.3688465	0.3274977	0.01722673	0.1331344	0.1442087	0.04142766	0.07423696	0.2558031	0.3258225	0.9905302	0.7070267	0.612064	0.3267056	0.1418419	Chr2:170700378:170713965:-	2	2304	intergenic
LINC01127:13	3.69486907367611	1.31813326707631	-4.0937885228775	0.0237462112851421	-5.39615884038004	4.24381407992535e-05	0.00125168027652124	Down	0.03135226	0.02065853	0.07708065	0.07606982	0.09011174	0.08302716	0	0.03317605	6.165199e-26	2.873766e-05	5.8226e-10	0.001585061	0.0007473323	0.0001847629	1.58739e-27	0.0004787628	Chr2:101983467:101989011:+	4	3906	undefined
LINC01127:19	14.7165696652362	1.48024219190472	-2.18107980979997	0.1066882826362	-3.22852635837743	0.0291775139148236	0.171431449583669	Down	5.019552e-05	1.59968	4.80763	0.000182827	3.707812	4.007549	1.105259e-10	1.037091e-05	2.14857e-35	1.310621e-23	0	0	0	0	0.4969168	0	Chr2:101987803:101988898:+	2	432	intergenic	XLOC_001595;linc-IL1R2-1
LINC01127:20	39.7924760933961	1.13530832782137	-7.36358458960796	0.00304374052772767	-8.35993890719904	1.79036256165543e-13	7.22993871921839e-11	Down	5.390111	6.050852	8.99413	7.240059	11.22676	4.019363	4.663964e-15	5.396867	0	3.65823e-23	0	0	0	0	2.053418e-20	0	Chr2:101987959:101989000:+	2	357	intergenic	XLOC_001595;linc-IL1R2-1
LINC01127:4	18.230003962108	0.886488658243718	-6.53426260656169	0.0180413400245891	-5.79254969070297	6.39236986418436e-11	1.2705334508962e-08	Down	0.7631735	0.4417462	0.2467285	0.4008189	0.1313155	0.8175958	0.5991116	0.3559413	0.03916883	9.594611e-08	0	0.01841866	0	1.21067e-27	0.00107599	5.95552e-27	Chr2:101962066:101989011:+	6	2179	undefined
LINC01127:5	2.51342398448379	1.20678164330179	-2.65687321332607	0.108347230182739	-3.20626582242213	0.00788690984095146	0.0709264309875031	Down	0.01660885	0.01223505	0.04236792	0.05222977	0.05606781	0.04204811	0	0.02836292	7.978439e-09	0.01360409	0.001071806	0.001355829	0.0007216935	0.0001399002	7.503774e-06	0.01117646	Chr2:101962066:101989011:+	5	4035	undefined
LINC01128:14	9.13195027625554	0.684623048469132	2.67523692166566	3.55914042880752	1.83152885668792	0.00746764563775236	0.0683361577976244	Up	0.007974704	0.03836307	0.000524198	2.09886e-06	0.01373031	0.0446819	0.005563018	0.1117864	0.0221718	0.0538976	0.008296674	0.01560472	0.1743288	0.08208921	0.05601095	0.1001797	Chr1:827608:859446:+	5	6606	intergenic	ENSG00000228794.2;RP11-206L10.11;OTTHUMG00000002468.3;ENSG00000228794.4;LINC01128;ENSG00000228794.8
LINC01128:30	7.60384580266585	1.07674485096552	-2.42204773968367	0.164034657553211	-2.60792743249707	0.0154333229049248	0.113610870377371	Down	0.03729622	0.001010055	1.290115e-10	0.09789449	0.1504332	0.02826245	0.003104918	0.08763874	0.0001442369	8.829908e-06	1.493969e-06	0.06791705	0.05348646	8.552955e-05	0.0002451104	7.257288e-06	Chr1:827798:859446:+	5	6490	intergenic	LINC01128
LINC01128:38	13.7627744894465	1.14522949666714	2.19389061572332	5.70611271613251	2.51250824558757	0.028243274200563	0.168275676565931	Up	0.05235892	0.01218098	0.02442372	0.03366286	0.0005422668	0.001752306	8.932681e-07	0.004910732	9.133123e-16	3.02533e-05	0.2465538	0.4050519	0.4930581	0.002871237	0.03395756	0.2078246	Chr1:844411:857209:+	5	4363	intergenic
LINC01128:49	7.74788930321583	1.10163955036214	-3.22272586222919	0.0853608131842257	-3.5502822698066	0.00126977013949351	0.0181807690520075	Down	0.0511223	0.3898861	0.2317264	0.004462558	4.344121e-05	2.054518e-08	0.06542489	0.5018001	3.719282e-09	5.835046e-09	0.0001194919	2.294405e-07	0.0003657942	2.530216e-13	0.009461309	0.07693448	Chr1:851785:857699:+	4	3404	intergenic
LINC01132:1	13.6468950602604	0.646138528058302	1.97939604757183	2.42664664868989	1.27896404862248	0.047771433161712	0.234126956476038	Up	0.07529083	0.01808125	0.1175121	0.1072222	0.01854681	0.05088079	0.009053902	0.04963725	0.1838631	0.04712002	0.2106406	0.06711826	0.07745535	0.04682434	0.1279847	0.5432451	Chr1:234724042:234731643:+	3	3793	intergenic	ENSG00000227630.2;LINC01132;;ENSG00000227630.3
LINC01132:2	15.909737521781	0.795741543111244	5.57562873832113	21.6569686456824	4.43675941604706	2.46637429797521e-08	2.29842595292261e-06	Up	0.003256065	0.02557174	0.02631762	0	0.02722363	0.002828858	0.01042586	0.003732061	0.111381	0.07471635	0.6918413	0.2894105	0.3407949	0.1276708	0.2543003	0.06898068	Chr1:234725401:234731643:+	2	3574	intergenic	ENSG00000227630;XLOC_000626;linc-GGPS1-2;RP4-781K5.8;ENSG00000227630.1;OTTHUMG00000038017.1;
LINC01133:1	47.1967726637518	0.577453271062344	-4.05106594281993	0.197606008509898	-2.33930127997063	5.09848349904075e-05	0.00145415379707506	Down	0.287373	0.6351509	0.4595376	0.2688391	0.5269275	0.5452733	0.4556221	0.8486876	0.4978935	0.07708373	0.122871	0.02658852	0.1370884	1.564525e-29	0.05227605	0.1469708	Chr1:159961175:160022889:+	4	4760	intergenic
LINC01133:10	50.3192572958561	0.552336645694743	-7.89632513187883	0.048649549754895	-4.36142973665705	2.87246787349468e-15	1.79736858833662e-12	Down	2.146334	2.710639	0.9435093	2.079039	2.560436	2.247864	7.902481	3.061597	0.3766148	0.2400371	0.05208656	0.1035083	0.1452715	0.04299887	0.004243691	0.1106902	Chr1:159961257:159979061:+	3	1080	undefined
LINC01133:11	9.21354515742997	1.0049635529372	-2.26498997065411	0.206436163829668	-2.27623236827568	0.0235132949807548	0.149136890106809	Down	0.006789931	0.5115202	0.1059696	0.03555069	0.0006541441	0.00184751	1.038093	0.6811495	0.01583229	0.1081592	0.0349844	0.02547804	7.455976e-05	1.785144e-25	0.000515799	7.965466e-06	Chr1:159961257:159980204:+	4	2370	undefined
LINC01133:3	79.5691455692829	0.835727392174785	-4.37481687412035	0.0793209464804707	-3.65615429745084	1.21534461713983e-05	0.00043365473218309	Down	2.504418	2.197884	3.723246	2.775965	4.635844	2.5523	7.987697	1.024914	0.9189302	0.3638078	0.1051607	0.003669772	0.0197722	2.976896e-25	0.7144202	0.4324148	Chr1:159961218:159979061:+	4	1266	intergenic	ENSG00000224259.6;LINC01133;
LINC01133:4	44.3466069267548	0.464189868696815	-5.36487422451775	0.177966763471452	-2.49032026185382	8.10056459835796e-08	6.38038588070665e-06	Down	1.831802	2.270631	0.3990698	1.750696	2.66867	1.478329	3.850521	2.508523	1.022948	0.2553578	0.181475	0.06093868	0.5626312	0.04214358	0.5424147	0.4774887	Chr1:159961224:159979061:+	3	1113	intergenic	ENSG00000224259;RP11-48O20.4;ENSG00000224259.1;OTTHUMG00000024077.1;LINC01133;ENSG00000224259.6;
LINC01133:5	59.7272499736102	0.582928499882204	-4.51466755934847	0.161350685489636	-2.63172838783785	6.34161654552028e-06	0.000252483672198093	Down	2.820424	1.535343	3.19739	2.745435	1.682292	3.055192	2.284374	2.112447	2.97416	0.2126157	0.1723149	0.4423004	0.1171	0.04223209	0.4534191	0.4204348	Chr1:159961224:159979086:+	3	1138	intergenic	;LINC01133
LINC01133:6	50.9306574944836	1.04562161133506	-5.99488118899192	0.0129727007473609	-6.26837732859599	2.03634266869791e-09	2.53953891344822e-07	Down	0.5149049	2.854327	2.9385	1.698523	1.554934	1.651175	3.074033e-05	7.466492e-08	0.0005803814	0.001256174	0.29794	6.493359e-22	2.389219e-09	2.790289e-29	5.550691e-16	1.957169e-16	Chr1:159961299:159984750:+	3	1996	intergenic	ENSG00000224259.6;LINC01133;
LINC01133:8	171.175648652747	0.515291117456542	-4.06618092277901	0.234024761180401	-2.09526691147927	4.77898403055852e-05	0.00138318694791171	Down	0.5747422	0.3635751	0.6219751	0.5109481	0.611195	0.877025	0.7651015	1.080486	0.5581682	0.1609193	0.1358446	0.04818583	0.1075907	0.02529692	0.1614375	0.2867672	Chr1:159961257:159990673:+	2	12223	undefined
LINC01134:10	8.25393717455134	0.484761309499308	-2.25655384816652	0.468496443665087	-1.0938899983929	0.024035966964927	0.150912891301754	Down	0.08660508	0.1337627	0.1129258	0.09867515	0.06265729	0.06675414	0.06423824	0.06612594	0.05770453	0.01164642	0.05635602	0.03559565	0.05427834	0.05256438	0.01830966	0.03978746	Chr1:3900349:3920041:+	2	3838	undefined
LINC01135:26	2.04267617781636	1.52020883252396	2.51849233500762	14.2080266949906	3.82863429232248	0.0117858448754445		Up	1.788257e-06	7.873844e-05	2.389152e-08	1.201311e-06	0.0003756268	0.0001043905	2.788812e-27	3.472983e-09	0.0005611381	8.952062e-06	0.03010408	0.1393188	0.1508386	0.009097796	0.01979826	2.476121e-05	Chr1:58814440:58817315:+	2	2609	undefined
LINC01135:8	15.1891407841198	0.426842081148709	-2.58061421723023	0.466026938521174	-1.1015147431245	0.00986247254415065	0.0831657819011391	Down	0.1027384	0.2435059	0.04187036	0.1663875	0.04584992	0.1377599	0.1286359	0.2276297	0.09229012	0.04568611	0.06442844	0.04404047	0.0322258	0.0410623	0.05119672	0.06570255	Chr1:58796155:58862435:+	12	5035	intergenic
LINC01136:7	7.71269662780629	0.994150498057157	2.09102441326733	4.22453620368779	2.07879296189939	0.0365258755830312	0.19834680911588	Up	1.367684e-24	5.83545e-05	0.005011506	0.005000946	0.0051603	0.001565179	0.02708723	5.161547e-15	0.006187621	0.02163572	0.005606281	0.03806068	1.033278e-07	0.002499662	0.03830047	0.02365195	Chr1:203284216:203305309:-	4	17515	undefined
LINC01137:1	9.09639436241704	0.732490951270564	3.70180379747047	6.55019467560972	2.71153778502613	0.000214072135043932	0.00465487964756639	Up	0.01879569	0.1555881	0.045977	0.0002802692	1.733341e-05	0.1062029	0.1071044	4.950843e-06	0.1506137	0.1974557	0.1605427	0.424305	0.03779713	0.7326613	0.3050175	0.1308816	Chr1:37454743:37474506:-	2	1533	bidirectional	LOC728431
LINC01137:2	45.9636302789051	0.422386812614584	-2.52943826315917	0.476847095338545	-1.06840136568117	0.0114245270949233	0.0925936265759618	Down	0.9291687	1.940913	0.8956556	2.336506	2.013941	0.5281875	0.8010604	0.9498158	0.6471413	0.5999107	0.3998331	0.5360617	0.775013	1.097574	0.1696578	0.4190368	Chr1:37454879:37474443:-	3	1427	intergenic	LOC728431;LINC01137
LINC01138:23	129.756045816671	0.362563454204031	3.342099607561	2.316141152335	1.21172317801125	0.000831472171791912	0.0133143218314418	Up	0.4884484	4.122374	1.259413	1.146112	0.3107937	1.563375	0.6042924	1.450024	3.483608	1.697525	2.418028	3.403759	1.790503	4.044364	0.845304	2.330015	Chr1:148432959:148459920:-	5	2052	undefined	LINC01138
LINC01146:1	9.52303369174932	0.901613882852522	3.12436574111268	7.04681591727355	2.816971527296	0.0017818881879052	0.0235738838107465	Up	0	0	0.05373483	0.1630932	0	0	0.194744	0.1978037	0.3355688	1.402961	1.011924	0.4144091	0.3042884	1.524358e-05	0.09546945	0.5913868	Chr14:88024539:88084749:+	3	919	intergenic
LINC01146:2	18.4362921212168	0.977046738701665	3.27281301259799	9.17489266530882	3.19769128033923	0.00106482896466412	0.0161184435517332	Up	0.01370703	0.002639403	0.02145595	0.02579491	0.003255365	0.0019399	0.06817617	0.04708133	0.05411111	0.4655155	0.3508714	0.2570101	0.4148093	0.005462041	4.063238e-05	0.5833753	Chr14:88024546:88100116:+	3	3905	intergenic	XLOC_010897;linc-SPATA7-3;
LINC01146:22	20.881650092927	0.934764920588635	2.71118779445946	5.79305050746377	2.53432324338877	0.00670426437051186	0.0630314818367303	Up	0.08180857	0	0	0.09661406	0.03794456	0.03995609	0.08691093	0.1369012	0.0976561	1.341817	0.6931545	0.4015164	0.612196	0	0.2183592	0.6551573	Chr14:88085432:88090501:+	2	2071	intergenic
LINC01146:23	7.80006532270931	0.749567886955072	4.44735216146273	10.0811782632145	3.33359236221269	8.69352509905518e-06	0.000324775289346641	Up	0.03109616	0.08254073	0.1083083	0.03707457	0.001530888	3.905074e-31	0.03019938	1.38684e-27	0.07935324	0.6863655	0.6864652	0.3677412	0.6557083	0.03994486	0.1618564	0.2413443	Chr14:88089742:88091983:+	2	1117	intergenic
LINC01146:3	2.52483434071557	1.48064529983712	2.63179864753849	14.8950421146449	3.89676029759555	0.00849341829298351	0.0747168239252398	Up	0	0	0	0	0	0	0	0	0.05048476	0.4426322	0.1164323	0.1788642	5.496542e-05	0	4.170293e-13	0.6071446	Chr14:88024550:88087337:+	4	824	intergenic	XLOC_010897;linc-SPATA7-3;
LINC01146:5	1.06395607556399	1.51696023911121	2.27314871777895	10.9152723477788	3.4482762224573	0.0230172194440102		Up	0	0	0	0	0	0	0	0	0.0381526	0.07787522	0.07738985	0.1305371	0.04370775	0	3.801755e-13	0.3124399	Chr14:88024550:88087346:+	4	833	intergenic	ENSG00000258867;RP11-300J18.3;ENSG00000258867.1;OTTHUMG00000170740.1;LINC01146;ENSG00000258867.5;
LINC01146:6	1.94027822693806	1.43243987355376	2.90335345608187	17.862712357406	4.15887925751177	0.00369189706177639		Up	0	0	0	0	0	0	0	0	0.04558324	0.2454246	0.09932639	0.1580785	0.07111395	0	4.019341e-13	0.4694025	Chr14:88024550:88087344:+	4	831	intergenic
LINC01146:7	3.57488038686239	1.33833443956547	3.79820270381713	33.9012246916209	5.08326548696915	0.000145749109305484	0.00342066705704873	Up	1.252397e-29	0.005560753	0	6.24658e-28	0.0008744227	0.002618927	5.340257e-06	7.380791e-05	0.2325078	0.02794069	0.3823056	0.02469337	0.01802473	0.04929781	0.0001585886	0.1370911	Chr14:88024559:88097617:+	7	2245	intergenic
LINC01169:3	7.6265346907666	0.865524743661144	1.99732829231837	3.31437549358558	1.72873705821601	0.0457895318638131	0.227525679716263	Up	0.1444819	2.649733e-18	0.01086525	0.01032961	0.01027803	9.748932e-26	0.01242819	0.01665247	0.5147972	3.218495e-36	0.02315247	0.009649069	0.07426911	1.291574e-21	0.198484	0.09832273	Chr15:66660222:66681776:+	5	3051	intergenic	ENSG00000250434;AC013564.1;
LINC01181:3	3.0413423439745	1.21849219179095	2.43341657094214	7.80879041217244	2.96509909106771	0.0149570818787931	0.111101640898796	Up	0	1.003834e-16	6.462906e-21	0.005888568	0.005775216	0	0	0.01573666	1.771429e-21	0.1297826	0.0354431	0.120123	0.0005613655	1.266049e-05	0.02358223	0.1466019	Chr8:103080257:103136171:+	5	2617	undefined	FLJ10489
LINC01184:23	100.232878460418	0.855113004116575	-3.23118920062208	0.147314168188479	-2.76303190421298	0.00123276309559992	0.0178219672741632	Down	0.6634114	0.9660092	2.321206	2.682466	1.715642	1.212585	1.698731	1.508764	0.506887	0.001674459	0.001797682	0.1288558	0.04641759	0.4984935	0.945747	0.4007265	Chr5:128021611:128082257:-	3	3074	intergenic	FLJ33630
LINC01184:25	7.45882867437216	1.46635927967937	2.16746313690544	9.05227042654804	3.17827968416426	0.0301995575775758	0.174496239911675	Up	3.222188e-09	0.002164789	0.0007765156	0.03657973	7.804145e-08	2.845242e-06	0.001058556	0.0008259483	0.0006032017	2.603364e-08	0.1900965	4.901364e-17	8.548855e-05	2.735865	0.209868	0.01806401	Chr5:127966018:128077047:-	3	1113	intergenic	FLJ33630
LINC01184:48	98.5330355989949	0.714502427418848	-2.30097615692878	0.319956338081654	-1.6440530495585	0.0213929788197265	0.140548331145854	Down	1.316566	1.726268	0.9699029	1.226998	0.9532243	1.402922	2.866011	1.281451	1.321437	1.321383e-06	1.541579	0.6303835	0.4909398	0.3838113	0.02245621	0.7382931	Chr5:128021528:128083072:-	3	2975	undefined	FLJ33630
LINC01184:7	40.3722843535484	0.843548235756516	2.48664642451043	4.27998637624149	2.09760620434602	0.0128953490665928	0.100174221558226	Up	0.1489951	0.3880678	0.002323051	0.07273251	0.06262315	0.2802669	0.08844637	0.002855958	0.08858627	1.184041	0.161909	0.5546868	0.04637571	0.5214181	0.3636576	0.8643666	Chr5:128021611:128083501:-	3	3556	intergenic	FLJ33630
LINC01186:11	11.4364206834005	1.19906297905121	5.5939494240837	104.51003467642	6.70749766110358	2.21961636849372e-08	2.11495355920782e-06	Up	2.221203e-30	2.369959e-28	3.599412e-26	2.767799e-19	3.604861e-23	1.576944e-15	3.35712e-28	3.095134e-20	0.02807554	0.01331172	0.2935754	1.288814e-09	0.3450014	0.246643	0.1329492	0.1233051	ChrX:46322656:46327643:-	1	4988	undefined
LINC01186:14	3.75835717593311	1.39340830701855	2.32828071060842	9.47578643307741	3.24424568323283	0.0198972028782352	0.134165051265619	Up	9.133883e-30	9.385578e-29	2.428298e-05	4.091363e-26	5.240381e-10	2.661316e-17	1.076728e-28	0.008395903	0.01953008	9.703203e-19	0.04317063	0.01298619	1.992226e-07	0.1574357	0.001209507	0.006095425	ChrX:46319109:46327643:-	3	7538	undefined
LINC01191:2	5.28021606988782	0.972354799563787	2.27886968027478	4.64561588162042	2.21586987119557	0.0226748132446543	0.146003995957111	Up	0.01283478	0.03719526	0.0007166671	0.06478215	0.05882288	0.003444281	7.992366e-41	9.534879e-10	0.08581989	0.09138707	0.2986479	0.02022733	0.1646055	0.1118129	0.04533195	4.886521e-05	Chr2:113977618:114007302:+	3	2573	intergenic	VIN;lnc-ACTR3
LINC01197:24	4.21528929220816	1.10243794403447	1.98424620791686	4.55518077676288	2.18750830991406	0.0472283996304262	0.232360803519179	Up	3.174767e-20	0.06487369	1.812036e-22	0.02703686	5.76184e-09	0.0006359798	0	0.07334761	0.01360282	0.1255931	0.2254388	5.560897e-08	0.0445049	0.008059548	0.0522673	0.1285589	Chr15:95208772:95327110:-	6	2724	undefined
LINC01224:1	7.28967045825532	1.08070991281705	-2.12389084518247	0.203724318524887	-2.29530989013008	0.0336792720953268	0.187778733591324	Down	0.06436665	0.2119428	0.06453059	0.2423732	6.763231e-08	0.06571485	8.683684e-12	0.4883252	0.07947765	2.109378e-05	0.1079945	2.277475e-06	3.617857e-14	0.02306069	0.000113088	1.520243e-13	Chr19:23398989:23416101:-	7	3069	intergenic
LINC01224:13	6.15268602257888	0.950980837455356	-3.32196789377361	0.111945790946119	-3.15912780962063	0.000893849783875135	0.0141239539243191	Down	0.07211872	0.06384981	0.2015705	0.03548126	0.05946272	0.03159957	0.701858	4.526611e-06	0.04823374	0.005819086	1.243886e-05	0.006888822	0.01396797	0.003599517	1.39491e-13	4.521084e-07	Chr19:23399470:23408098:-	8	2773	intergenic	ENSG00000246181;AC022409.1;
LINC01224:14	6.85685808654132	0.967791407570701	-3.00462493792134	0.133244676738989	-2.90785019789292	0.00265908524196777	0.0318534730133218	Down	0.07747558	0.1876358	0.2208557	0.03403952	0.05098519	0.01820718	0.0268687	0.4146543	0.1528749	0.006636455	1.203258e-05	0.003860278	0.005415323	0.002151482	0.0161164	1.081495e-06	Chr19:23399236:23408098:-	8	3007	intergenic
LINC01224:15	15.4988761702985	0.77511292073699	-4.52184722276299	0.0880860757119021	-3.50494220796226	6.13022998836715e-06	0.000246770856224761	Down	0.2643848	0.2166267	0.6876805	0.2006983	0.186321	0.169249	0.7248339	4.651522e-07	0.124389	0.0172702	5.57147e-05	0.01787419	0.04596754	0.0075599	3.527089e-13	1.211544e-06	Chr19:23399470:23408091:-	8	2766	intergenic	ENSG00000269416.1;CTB-175P5.4;ENSG00000269416.5;LINC01224;
LINC01224:20	26.0028481077804	0.809123339379501	-3.03408211835579	0.182384286664873	-2.45494665555567	0.00241268747139837	0.0296384268275452	Down	0.2228188	0.3833479	0.2802802	0.7272049	0.5185772	0.270793	0.04613457	0.1257366	0.05136223	0.03841128	0.01739501	0.04134226	0.05952898	0.0004992626	0.183492	0.2390717	Chr19:23398836:23416047:-	10	3568	undefined
LINC01224:21	11.2414265640488	1.02480518213304	-2.02582979898898	0.237157783570767	-2.07608087612344	0.0427822291230412	0.218712315737434	Down	0.02157761	0.1805933	0.1061675	0.1799188	0.05956443	0.2915332	0.05192176	0.146956	0.05666768	0.1161266	0.01929796	0.0003633296	0.002379603	0.0005244388	0.2042377	0.002169662	Chr19:23398836:23416047:-	10	3558	undefined
LINC01224:30	43.0804892681309	0.865558351583155	-3.47631204650437	0.124226862356783	-3.00895092456098	0.000508360416732157	0.00898137723152053	Down	0.7326815	0.6871673	0.5625816	0.4057956	0.2529069	0.1375999	1.296206	0.682926	0.02998494	0.2392502	1.190608	6.258851e-06	0.002286537	0.001443009	0.02337307	0.2559282	Chr19:23398836:23415994:-	8	3303	undefined
LINC01224:5	7.9373424628913	1.13583846761864	-3.14760104945193	0.0839011064899828	-3.5751663526843	0.00164616197076793	0.0221002673869693	Down	0.1186485	0.1113643	0.1168395	0.5316019	0.1524193	0.1802198	1.802039e-10	0.0001436518	0.0003544486	0.08193572	0.0004968385	2.414365e-07	1.429879e-20	0.02455192	3.574252e-05	3.230212e-12	Chr19:23399234:23416074:-	6	2563	intergenic
LINC01224:52	18.6587116012714	0.818968318212321	-1.96557699633555	0.327656194736894	-1.60974528700575	0.0493474934945112	0.239042190021679	Down	0.09192047	1.952213	0.3087915	2.778794	1.268013	0.208026	1.260204	0.4353903	0.1120669	1.323991	0.02548315	0.1491855	0.02035011	0.6024269	2.090735e-08	0.7103847	Chr19:23260830:23274177:-	4	805	intergenic	XLOC_013274;linc-ZNF99-6;
LINC01224:59	8.17903066908944	1.12988622236087	-3.19986379556728	0.0815889726052932	-3.61548201604283	0.00137492546414435	0.0193150075832669	Down	0.1213213	0.1144361	0.121107	0.5478432	0.1561604	0.1813885	1.844794e-10	0.0001465369	0.0003511304	0.08396861	0.0005068946	2.476708e-07	1.448954e-20	0.02485802	3.627404e-05	3.29641e-12	Chr19:23399233:23416074:-	6	2564	undefined	LINC01224
LINC01230:3	1.55043678069687	1.54166913069337	-2.20919031647633	0.0943495524933424	-3.40584051473827	0.0271614061501392		Down	2.469167e-26	3.904483e-20	0.04940065	0.05763049	0.02222703	1.377052e-26	0.007006479	0.1830136	3.874498e-18	0	0	0	0	0	0	0	Chr9:1045625:1048641:+	1	3017	intergenic	ENSG00000281769.1;LINC01230
LINC01234:1	1.59609501244136	1.39651784078387	2.26788084774843	8.98261851281686	3.16713606465274	0.0233364699735456		Up	0.004443615	0	0	0	0	0	0	0.009503505	0.03618292	0.1570962	6.639594e-13	0.01345717	0.03426525	0	0.02137298	0.04765424	Chr12:113744577:113773683:-	2	2088	intergenic	ENSG00000249550;XLOC_010204;linc-LHX5;RP11-438N16.1;ENSG00000249550.2;OTTHUMG00000169644.1;ENSG00000249550.6;LINC01234;onco-lncRNA-32
LINC01234:3	52.3444970211113	1.04182135381457	6.97998162437286	154.546150107565	7.27189390550497	2.95218674286261e-12	8.43894190170423e-10	Up	0.004149709	0	0	0	0	0	0	0.008841757	1.363276	5.805351	0.2103391	0.01184834	1.152614	0.007142739	0.01784414	1.496412	Chr12:113744577:113773683:-	3	2222	intergenic	onco-lncRNA-32;LINC01234
LINC01234:6	4.10085727854232	1.43778458374431	3.05190529751394	20.9369935463013	4.38798238781312	0.00227393831031649	0.0282891269206659	Up	0	0	0	0	0	0	0	0	0.07174622	2.037786	0.08379275	0	0.6025095	0	0	0.405837	Chr12:113736179:113773661:-	5	539	intergenic	onco-lncRNA-32
LINC01235:2	5.76347839795364	0.994354848358114	2.31291904938367	4.92410754246898	2.2998622706145	0.0207270902673665	0.137393930039622	Up	0.03722826	0.006241421	1.091156e-08	3.115001e-12	0.1089924	0.009609653	0.02085203	0.01334062	0.04314136	0.09057999	0.2913135	0.01927411	0.04495684	0.06790388	0.01176249	0.5109457	Chr9:13406380:13431329:-	3	2328	intergenic	ENSG00000270547.1;RP11-536O18.2;ENSG00000270547.5;LINC01235;FLJ41200
LINC01237:1	5.4922654129227	0.932141202421971	-2.77307474731095	0.166674207280059	-2.58489722936443	0.00555293642599729	0.0551198812383134	Down	0.1544426	0.9676063	0.4397354	0.4553872	0.2236546	0.07608906	0	0.3056454	4.442358e-24	0.03617163	0.1019134	0.2559341	0	0.06101366	8.965868e-104	0.0002640995	Chr2:241881363:241966440:+	4	843	intergenic	ENSG00000233806.2;AC131097.3;OTTHUMG00000151343.2;ENSG00000233806.3;ENSG00000233806.7;LINC01237;
LINC01239:9	1.88498365899297	1.43506052181424	2.97654958957231	19.3133805685969	4.2715288072176	0.00291511933433055		Up	0	0	0	0	0	0	0	0	0.08157949	0.2428774	0	0.08411057	0.585323	0.1007339	0	0.3225675	Chr9:22238193:22317838:+	3	712	undefined
LINC01252:1	7.24361052427135	0.789907187832979	2.1574131280229	3.25838287457598	1.70415613695052	0.0309734892390324	0.177638646246227	Up	0.02584104	0.01660625	1.83547e-13	0.001373178	0.07873892	0.01083201	0.02774565	0.2026287	0.09155346	0.1121072	0.05038201	0.02495392	0.1646316	0.08134475	0.07502188	0.03252244	Chr12:11548030:11564403:+	8	3673	intergenic	ENSG00000247157;RP11-434C1.1;ENSG00000247157.2;OTTHUMG00000168537.1;ENSG00000247157.6;LINC01252;
LINC01252:2	7.28236670025889	0.78535881462635	2.49287318150708	3.8846912152674	1.95779992684222	0.0126714095415563	0.0989807010701047	Up	0.02672605	0.02075122	1.831132e-13	6.342337e-06	0.07939319	0.01102315	0.01185407	0.1375893	0.1399929	0.1123445	0.05190541	0.01876875	0.1617637	0.08101062	0.07599293	0.03303143	Chr12:11548030:11564401:+	8	3671	intergenic
LINC01266:1	1.61619397656783	1.18529181588017	-2.68093168948646	0.110514962244143	-3.17768639048209	0.00734175012239667		Down	0.0152502	0.04742043	0.0243699	0.006608195	0.02948525	0.01518387	0.02502561	0.03058251	0	0.004869486	0.002067122	0.00167443	0	0.002140979	0.005653146	0	Chr3:536231:846015:+	5	3948	intergenic	ENSG00000224957;AC090044.1;ENSG00000224957.1;OTTHUMG00000154876.1;ENSG00000224957.5;LINC01266;
LINC01266:9	1.61619397656783	1.18529181588017	-2.68093168948646	0.110514962244143	-3.17768639048209	0.00734175012239667		Down	0.0152502	0.04742043	0.0243699	0.006608195	0.02948525	0.01518387	0.02502561	0.03058251	0	0.004869486	0.002067122	0.00167443	0	0.002140979	0.005653146	0	Chr3:536231:846015:+	5	3948	undefined
LINC01268:10	21.0742372858363	0.683324501655807	-3.62707029755256	0.179435095307692	-2.47846600354568	0.000286655270581984	0.0057696176731616	Down	0.1969628	0.5140236	0.3415254	0.4961656	0.3253392	0.2231075	0.4128914	0.7792573	0.08063755	0.1258855	0.07098553	0.007383	0.03604647	0.1764461	0.1025171	0.003411911	Chr6:113868013:113873347:-	3	2751	undefined	LOC285758;LINC01268
LINC01268:11	7.54166096031286	1.24764662133085	-4.99495795752982	0.0133044951797219	-6.23194241940172	5.88485861359704e-07	3.48178344159354e-05	Down	0.7644052	0.18252	0.3319008	0.1347978	4.679657e-11	1.27093	1.270449	1.141125	2.785233e-22	1.383483e-21	1.253428e-12	8.511111e-07	2.649416e-06	1.450035e-13	5.004748e-15	2.33381e-14	Chr6:113869882:113873347:-	4	766	undefined	LOC285758
LINC01268:2	28.9982126725234	0.601859380264884	-3.64752290496815	0.218348439401303	-2.1952958750861	0.000264780713851753	0.00543687339879133	Down	0.3300378	0.4663546	0.2975186	0.4431328	0.2919917	1.177554	0.3910298	0.7172116	0.0766369	0.3375894	0.06655456	0.00720847	0.2849563	0.1634677	0.09441134	0.01699709	Chr6:113868013:113873351:-	3	2755	intergenic	ENSG00000227502.2;RP1-249H1.4;LINC01268;LOC285758
LINC01268:3	10.5904411901786	0.646845902091698	-2.39058643273548	0.3423773011083	-1.54634103761096	0.0168214892142023	0.120535327706749	Down	0.2049942	0.08409168	0.1373983	0.1723519	0.1038764	0.1409323	0.363455	0.04375986	0.08409538	0.09904838	0.02765149	0.007496562	0.02362259	0.1261481	0.1057041	0.003466484	Chr6:113868018:113873347:-	3	2746	intergenic	XLOC_005811;linc-LAMA4-3;LOC285758
LINC01268:4	14.2221096341991	0.65377934957499	-2.91906929451182	0.266382788502713	-1.90842722473026	0.00351078172696338	0.0394832210896674	Down	0.1225283	0.1974793	0.2974034	0.2842203	0.1831027	0.1628984	0.4055215	0.3305606	0.08288371	0.110652	0.07263212	0.007454111	0.02897057	0.1323918	0.1048009	0.003447276	Chr6:113868014:113873347:-	3	2750	intergenic	LOC285758
LINC01268:6	3.91107893384402	0.97249418096046	-3.03234454073539	0.129503462766584	-2.94893742053239	0.00242662054455534	0.0297754440121547	Down	0.1425412	7.570718e-05	0.1946518	0.2487911	0.2499443	0.3447902	0.03705762	3.917212e-14	1.630265e-19	0.008073759	0.03275303	0.03026026	0.03195775	0.02224107	0.002161108	0.01823119	Chr6:113871265:113873434:-	2	1237	undefined	LOC285758
LINC01270:11	4.81193879590051	1.36961583155299	3.52671891394282	28.4478961579434	4.83025005797345	0.000420743181537673	0.00774538877098403	Up	5.769615e-07	3.507043e-11	4.15523e-06	7.264364e-07	7.013316e-27	6.339564e-06	0	0.0005736618	0.009331104	0.001457907	0.0001058944	0.1174617	0.07339226	0.1137878	0.0001665031	0.1671535	Chr20:50292720:50316437:+	3	5002	undefined
LINC01270:13	2.55394636878847	1.25313848293663	2.62855994023022	9.80793634540415	3.29394961580808	0.00857472424504868	0.0752499342939923	Up	5.995018e-24	0.00154973	9.718571e-07	7.637926e-08	9.576024e-28	0.000805491	0	0.002086682	4.861345e-06	0.02541329	1.953051e-17	0.01053367	0.001034918	0.004531585	0.02793718	0.01647997	Chr20:50308873:50321497:+	4	10599	undefined
LINC01270:15	3.5013957287041	1.34261121572506	2.33047250114571	8.74778957921538	3.12891851797705	0.0197811917716473	0.133666215102916	Up	1.438729e-05	0.0007063186	7.305319e-07	0.004322085	0.003353412	0.000629707	0	0.001162437	0.02889066	0.0007926016	0.02775993	0.0009923168	0.04816233	1.171424e-17	0.003824437	0.06023331	Chr20:50308873:50321497:+	3	11704	undefined
LINC01270:9	1.03860690478544	1.44906982253761	2.81013388026297	16.8197015704857	4.0720802031796	0.00495208956408917		Up	0	0	0	0	0	0	0	0	0.1413651	0.02519431	0.0276767	0.02511045	0.03058904	0.05061275	0.04762285	0.1400922	Chr20:50292720:50298279:+	2	1133	undefined
LINC01271:3	1.98554608277034	1.29556202100964	3.01968919174622	15.0552486669054	3.91219463207971	0.00253034203089323		Up	0.005130242	0	0.001463964	0.001441198	0	0.002825948	0	0.01196227	0	0.0235443	0.01060598	0.01421866	0.1299679	0.175155	0.02900119	0.1045708	Chr20:50319266:50321410:-	1	2145	undefined
LINC01271:4	1.18257875690006	1.58189697812659	1.99581525482109	8.92080634708619	3.15717412050043	0.0459540357189772		Up	0	0	1.528778e-31	0	0	0	0	0	0	0.005623061	0.02710503	0.01103257	0.05478429	0.1054034	7.10572e-30	0.08551752	Chr20:50310711:50321410:-	3	2318	undefined
LINC01271:6	1.46066886156673	1.56334776745665	2.19508742626739	10.7904642165276	3.43168502722729	0.028157326991398		Up	0	0	0	0	0	0	0	0	0	0.05394731	0	0	0.01082625	0.09770804	0.01662012	0.02008395	Chr20:50299876:50305491:-	2	3209	undefined
LINC01285:1	5.24687986605608	1.30306028077563	2.23293013569472	7.51432007604165	2.90964256957073	0.0255535519229483	0.157678368778008	Up	0.008110056	0.006720711	0	5.414991e-09	0.1233746	8.02786e-05	0	1.999227e-32	0.1867685	0.1696956	0.01940003	0.1424012	9.406842e-27	0.02250839	1.324452e-07	0.639102	ChrX:118839554:118919669:+	10	1933	intergenic	ENSG00000203650.8;LINC01285;
LINC01301:16	9.38670912674456	0.84001420102904	2.32379771420676	3.86916721694396	1.9520230802525	0.0201363383151947	0.134954842749439	Up	1.622222e-07	0.00616442	0.02728048	0.03152072	0.05290562	6.634726e-05	3.647071e-15	0.01793094	5.81945e-06	0.02789647	0.01198162	0.1893311	0.1933467	0.04643879	2.687283e-10	0.09155292	Chr8:60462915:60516773:-	5	6345	undefined
LINC01301:4	4.48009680949666	1.3716147628298	2.24068104670607	8.41726304060172	3.07335120245498	0.0250467426693237	0.154964537998605	Up	0	7.495116e-20	0	1.052109e-11	0	1.162005e-08	0.5066439	6.95775e-30	0.02814365	0.05058574	0	0.9332643	0.5230083	1.020208	2.937276e-27	0.1322655	Chr8:60404726:60468891:-	3	684	intergenic	XLOC_007093;linc-CA8-6;
LINC01303:9	1.48874066535708	1.28025248452556	2.02657420196194	6.03990834572202	2.59452665713718	0.0427059770986736		Up	0	0.001586896	0.004428527	0.001421513	0	0	0	0.01346909	0.002910041	0.02490086	0.01841481	0	0.01117517	0.01488867	0.01988466	0.0266336	Chr14:61556272:61570653:-	5	5151	antisense	LOC101927780
LINC01311:3	16.5955951499596	0.708822917210665	2.10645489577905	2.81493869736509	1.4931035041988	0.0351648571159412	0.192903670451082	Up	1.778116e-18	0.9874127	0.04839776	0.7217302	3.648072e-10	0.08647182	0.5034259	7.146427e-12	0.3456761	1.044906	0.814383	1.575072	0.0007625698	0.2214444	0.1578914	1.93415e-10	Chr22:19171706:19172832:+	1	1127	intergenic	;LINC01311
LINC01315:12	59.4086606382251	0.470525085469359	5.15853506723496	5.37856067543043	2.42722015340742	2.48889497432968e-07	1.67071179530136e-05	Up	0.04269212	0.1370039	0.09786122	0.1249179	0.1173709	0.05581187	0.05948891	0.2787592	1.52913	0.3979219	0.6545041	0.2348441	0.6960822	0.1613458	0.6760069	0.8144428	Chr22:42364407:42369249:-	1	4843	undefined	lnc-C22orf32-1
LINC01315:13	8.92679535153969	1.14882585410156	2.69148967191796	8.52708667462469	3.09205292114668	0.00711337008145069	0.0658556216310724	Up	4.280413e-07	4.857332e-06	0.1434977	0.03242455	1.598043e-18	0.07016152	5.193649e-26	0.03881934	0.4507163	1.039055	3.088844e-14	0.03314285	1.082871	0.06598439	0.1658724	0.6472329	Chr22:42364525:42369249:-	2	1155	undefined	lnc-C22orf32-1
LINC01315:9	4.42803397150898	0.936884787073818	2.89523518002607	6.55457298429396	2.71250179516735	0.00378874560182964	0.041619201419189	Up	0.005691115	0.03314604	2.559692e-11	0.01547973	1.994213e-06	3.97009e-06	6.810982e-08	0.02684303	0.2356794	0.03666686	0.02079414	0.03219917	0.3004753	6.96178e-29	0.06088243	0.053573	Chr22:42362309:42369249:-	2	2952	undefined	lnc-C22orf32-1
LINC01320:1	5.07762928810224	1.31048443360478	2.77077741994546	12.3896255257575	3.63106067782212	0.00559226395360873	0.0553914447233621	Up	1.020812e-15	1.407242e-28	0.01176217	8.612968e-18	3.593162e-34	0.0005558332	5.314191e-22	1.688472e-05	0.1905955	0.2687003	0.01005295	0.002502771	3.829503e-06	0.0577986	0.00890894	0.03334705	Chr2:34677403:34725051:+	3	3773	intergenic
LINC01336:1	9.1906087665561	0.994486224289528	-3.05994044926286	0.121323537649184	-3.04306862393823	0.00221381005079378	0.0277582757527081	Down	0.6378997	0.8217911	0.6599674	0.9247206	1.901269	1.75213	0	1.944485	0	2.054881e-22	0	1.175488	0.1780622	0.7783537	0	0	Chr5:75047897:75053769:-	2	396	intergenic
LINC01351:1	2.38182936758776	1.60392679653519	-2.07689934888112	0.0993597587337556	-3.33119451937693	0.0378108498746139	0.203027824326731	Down	0.3310323	1.605188	0	0	0.7167252	0.7855063	0	0	0	0	0	0	0	0	0	0	Chr1:190475573:190476027:+	2	329	antisense
LINC01351:2	3.61298950479733	1.34906318059118	-3.68582448009695	0.0318533717615254	-4.97241009622041	0.000227963427759925	0.00486953615922776	Down	4.251295e-15	0.1657609	0.4547731	0.8633785	1.21103	0.4909135	1.474854e-22	0.7181822	0	0	0	0	0	0	0	0	Chr1:190475869:190480649:+	2	438	antisense
LINC01351:22	5.25398413576681	1.37189048364663	-3.4882703714349	0.0362588020994419	-4.78552492695802	0.000486156207612444	0.00868560398726699	Down	1.74332e-06	3.032762e-07	0.0424143	0.3030064	0.2516018	0.9875282	0.0001562529	0.2390783	0	0	0	0	0	0	0	0	Chr1:190478328:190481413:+	3	1432	undefined
LINC01351:6	2.97169280191919	1.56624528577157	-2.30320176734105	0.0820485182375562	-3.60737891027867	0.0212674934420151	0.140063758907146	Down	0.3828876	0.2040159	2.671577e-13	0.1226197	4.127669e-07	2.277525e-06	0.0002064958	0.1625437	0	0	0	0	0	0	0	0	Chr1:190478260:190481393:+	3	1341	antisense	XLOC_000505;linc-RGS18-3;
LINC01351:7	3.10335396053095	1.56075352334077	-2.34841170117618	0.078820142235756	-3.6652918368654	0.0188536688620431	0.129706919826727	Down	0.40288	0.2085859	2.701625e-13	0.1279547	4.23587e-07	2.364087e-06	0.0002173637	0.1692985	0	0	0	0	0	0	0	0	Chr1:190478260:190481394:+	3	1342	antisense	;LINC01351
LINC01359:14	17.991129682143	0.94987642068013	2.26400887464423	4.43990450287465	2.15052864623511	0.0235735689497861	0.149239063675014	Up	7.839131e-05	0.450499	2.154556e-27	0.1034292	0.1190857	0.05184024	0.0006395624	0.9378104	0.3786409	0.009483091	0.8457304	0.5823922	0.4570178	0.3564367	0.2146043	0.5323755	Chr1:64991876:65002436:-	3	1916	undefined
LINC01370:1	39.8883382392235	1.03163181899679	2.20929587970781	4.85401957691769	2.27917992708507	0.0271540676004004	0.164365128199331	Up	1.604823e-24	0.04658475	0.006753525	8.437204e-37	0	0.006435803	0.06168261	1.953872e-35	0.1041868	1.905713	0.03651679	0	1.06518e-31	0	0.02264222	0.01358925	Chr20:40003982:40012304:+	2	6679	intergenic	HI-LNC25
LINC01370:2	28.8626506581489	1.16233831736224	4.66521930599771	42.8898141162933	5.42256315825922	3.082880649926e-06	0.000143647557902504	Up	0.003004255	4.477272e-31	3.491845e-14	1.519506e-33	1.741479e-41	3.085706e-34	1.711336e-12	8.933011e-31	0.02837234	0.7720132	0.1226854	9.78856e-36	0.02379477	0	0.0143839	0.04667436	Chr20:40004291:40020130:+	4	10856	intergenic	HI-LNC25
LINC01376:14	28.7784968304887	0.472029218813093	2.38181766546689	2.17993864723437	1.12428753198556	0.0172274250427669	0.12242539679135	Up	0.04076621	0.1277108	0.07387371	0.08856173	0.02263248	0.07461807	0.05499508	0.170662	0.1956363	0.04241207	0.3731255	0.06867324	0.2428265	0.4209192	0.03662559	0.2309322	Chr2:19058920:19065624:-	1	6705	undefined
LINC01376:3	21.1047180575162	0.860605757683609	2.53331858288571	4.5321278460451	2.18018855847833	0.0112988210112491	0.0919262249271469	Up	1.131433e-12	0.1776347	0.469789	3.004322	0.2043053	0.00199624	6.015589e-34	1.53006	0.1211985	1.328471	1.584545	1.439762	1.187265	4.187353	0.8819053	1.372995	Chr2:19022449:19306054:-	5	571	intergenic	ENSG00000236204;AC092594.1;ENSG00000236204.1;OTTHUMG00000151766.2;ENSG00000236204.5;LINC01376;
LINC01376:6	29.5192641972279	0.571217782090824	3.5231878286186	4.03482901505019	2.0125075373529	0.000426389066802694	0.0078379799483579	Up	0.1134453	0.05713428	0.2858618	0.1912806	0.1173211	0.1570407	0	0.2572162	0.4576446	0.2405899	0.543977	0.3883948	0.5056872	3.185928	0.1234941	0.7842632	Chr2:18986451:19026971:-	4	1949	intergenic	ENSG00000236204;AC092594.1;ENSG00000236204.1;OTTHUMG00000151766.2;ENSG00000236204.5;LINC01376;
LINC01389:1	28.3321381868392	0.760127720803519	-3.26832197464112	0.178705738413486	-2.48434213343601	0.00108187214350927	0.0162948431790432	Down	0.6676325	0.8657594	0.8506571	0.7678245	1.177212	1.355977	1.394953	0.8031482	0.4481531	2.698214e-22	0.1211574	1.207499	0.1346081	0.1353113	1.617384e-27	0.6434919	Chr1:47380746:47437685:-	5	1279	antisense
LINC01389:2	2.79232955395825	1.38619175178883	-1.98607549172644	0.148333723469061	-2.75308146506113	0.0470249421450653	0.231673422368824	Down	0.2172922	0.5209205	0.002141117	0.1951522	0.09133635	3.601394e-14	2.869246e-05	0.2013329	1.963865e-16	8.820842e-23	1.208795e-12	0.1434607	6.257228e-07	4.848245e-24	6.241322e-27	1.04367e-23	Chr1:47380746:47437685:-	3	950	antisense
LINC01394:11	3.78643122917262	1.14248515109657	-2.36620562509901	0.153535610057298	-2.7033547911168	0.0179714598333186	0.125538690175579	Down	1.078193e-16	0.07790497	1.149983e-06	0.7308806	0.5232448	0.4545266	0.1730055	9.179995e-05	4.272747e-14	0.05721066	0.01337083	0.02063399	0.06762	1.843955e-12	3.554543e-07	0.0007189924	Chr6:30034897:30061194:-	4	812	antisense
LINC01394:17	6.22082921208808	0.737648831105456	-2.27018726013256	0.313252737243369	-1.67460097882728	0.0231962236523587	0.148051963356663	Down	0.06894735	0.01513013	0.1886704	0.0005662481	0.02092051	0.2328749	0.1151994	0.02460854	0.03215616	0.01187847	0.07535466	0.0003041332	0.03566253	0.08577943	2.930528e-17	0.002364008	Chr6:30001011:30061157:-	12	3283	undefined
LINC01394:54	1.93228390821161	1.18836684118442	-2.61147908773288	0.11635497847421	-3.1033951543083	0.00901515013400275		Down	0.02692197	0.0004462463	0.0320276	0.03150449	0.05090412	0.0103168	0.0351829	0.04007294	0	0.002226402	0	0	0.01883523	0.004390516	0	0	Chr6:1321528:1389696:-	4	3766	undefined
LINC01394:56	4.59477859966153	1.35400159275882	-2.57025777799927	0.0896139334610209	-3.48013312521177	0.0101622865448156	0.0849970878374232	Down	0.1138583	0.1291143	0.08047556	0.09665524	9.214592e-09	0.0007391087	0.06279353	0.1797085	0	0.002481678	0	0	0.0292749	0.004850276	0	0	Chr6:1321528:1389421:-	3	3259	undefined
LINC01394:61	4.46174472632456	1.0542446659045	-2.02175300943825	0.228232741226082	-2.13142232597664	0.0432018745151368	0.220042136823283	Down	0	0.3385762	0.05236247	0.04938323	0.1416822	0.1021103	0	0.3861672	0	0	0.02920997	0	0.05610001	0	0.02264814	0.07971229	Chr6:1333184:1335182:-	1	1999	intergenic
LINC01410:15	15.3906279755972	1.38105761618648	3.87152126226963	40.6954028705384	5.34679392548535	0.00010815822071155	0.00267410426931249	Up	8.181046e-23	5.188527e-11	4.786525e-12	2.424264e-19	3.440076e-23	6.674273e-17	8.255393e-06	1.149979e-11	0.35898	1.042103e-18	0.779365	1.007912e-13	3.928933	0.0009924519	1.436431e-21	0.1024087	Chr9:62802754:62806865:+	2	1942	undefined
LINC01426:1	18.921633697949	0.984490088945835	4.29114747460743	18.6951502255269	4.22459215895597	1.77752212881069e-05	0.000594715182979733	Up	8.395708e-05	0.009782502	1.552936e-05	1.004952e-16	0.006510057	2.977202e-18	7.308199e-05	0.09424487	0.09948284	0.1746481	0.1262916	0.01454285	0.1919747	2.660519	0.02778577	0.1740226	Chr21:34745757:34784886:+	3	2632	intergenic	ENSG00000234380.1;AP000330.8;OTTHUMG00000086233.1;LINC01426;
LINC01426:10	6.61635392652999	0.91189196465938	2.09092556245497	3.74949998871778	1.90669821910358	0.0365347372262875	0.198352592781472	Up	0.0002547085	0.00369628	0.02943046	0.005299081	2.660295e-07	0.04321077	8.510016e-06	0.009514119	0.04211887	0.004825671	0.0293886	1.568274e-20	0.05620995	0.2772334	4.995915e-13	0.1004552	Chr21:34745840:34785180:+	4	5760	undefined
LINC01426:11	2.60908448598206	1.37825317113386	2.51309740845933	11.0324742320232	3.46368447257736	0.0119676285637972	0.0957146929555374	Up	8.649408e-05	0.001155893	0.002624385	1.05024e-16	0.0100168	2.883651e-17	8.275302e-05	1.052126e-11	0.0005637768	0.04622433	0.004915679	0.09634151	0.04537808	0.1814937	0.04080999	3.105553e-11	Chr21:34745825:34784886:+	3	2564	undefined	LINC01426
LINC01428:2	13.1277569025446	1.27193779376666	4.62780370576559	59.148859074397	5.88627843549665	3.69564044308382e-06	0.000165229016235849	Up	0	0	0	0	0	0	0	0	0.1914153	1.169655	0.09236969	0	0	0.05628297	0.04984468	0.07552704	Chr20:7254051:7258266:-	3	3089	intergenic	XLOC_013647;linc-FERMT1-3;
LINC01436:3	3.27244807684314	1.20079268915958	-2.3876289646031	0.137066944654311	-2.86704740512107	0.0169574520232937	0.121081823442216	Down	1.809364e-06	0.5285784	0.0252917	0.1478028	1.714253e-10	0.1127465	0.6389808	0.4543335	0.01132952	1.218778e-11	0.0005565035	0.03281833	0.08996579	0.01072517	2.274429e-05	0.03337821	Chr21:36005338:36007838:+	2	1048	intergenic	ENSG00000231106.2;AP000688.8;LINC01436
LINC01446:6	14.5223059972774	0.800148969674854	-3.82523710839246	0.119844903941067	-3.06075953104225	0.000130646283714523	0.00314751146210339	Down	0.006445396	0.06036159	0.07027058	0.7052051	0.03010173	0.3054663	4.528727e-07	0.4349957	3.250662e-05	0.01857464	0.004008598	0.008924787	0.007575813	0.08884993	0.0007840792	0.008126477	Chr7:53762479:53811940:-	4	4349	undefined	FLJ45974
LINC01446:8	9.25297615733038	1.16155907217011	2.48193320421285	7.37637514592932	2.88291202987367	0.0130671767547759	0.101169216012859	Up	0.03085468	5.045203e-12	8.914424e-15	1.176873e-05	2.141031e-07	0.001191326	8.163922e-05	1.03595	0.08376868	0.2668102	0.1435452	0.04331976	0.6039479	0.001496726	0.1585733	0.08799581	Chr7:53762166:53764366:-	1	2201	intergenic	FLJ45974
LINC01449:1	1.22751133808942	1.461070167676	2.65387984980835	14.6975591322952	3.87750467715145	0.00795721545124812		Up	0	0	0	0	0	0	0	0	0.04728635	0.07157745	0.2359301	0.03381997	0.3568632	0.03725438	0	0.04109353	Chr7:41097495:41108614:+	2	899	intergenic	XLOC_006059;linc-MRPL32-4;
LINC01475:1	1.78495908683828	1.51262319612329	-2.4516932358451	0.0764951421278069	-3.70848805831786	0.0142185820138702		Down	0	0	0	0.06834874	0.1311449	0.1439689	0.8959532	0.3269296	0	0	0	0	0	0	0	0	Chr10:99526350:99531177:-	5	766	intergenic	XLOC_008918;linc-GOT1;ENSG00000257582.1;RP11-129J12.2;OTTHUMG00000170536.1;ENSG00000257582.5;LINC01475;
LINC01480:20	5.01613264234166	1.17850388978687	-2.07648480458701	0.18337318362801	-2.44714541928912	0.0378491350789084	0.203190513935959	Down	0.2762902	0.09763429	0.9285008	0.3092874	1.547481e-14	0.08517114	0.6780796	0.1091218	4.701696e-24	5.387642e-25	0.04992926	3.408655e-22	0.1416821	0.6896529	4.112385e-22	6.247048e-15	Chr19:41535183:41536866:+	3	741	undefined
LINC01492:1	9.12209437745783	0.842356154382122	3.15362033808341	6.30489131094513	2.65647150036919	0.00161258727721954	0.0217147108462898	Up	0.01122009	0.1303962	2.708887e-06	4.703592e-07	3.315931e-22	0.0003573997	0.01190097	0.1352714	0.0819787	0.1004272	0.01184802	0.07536939	0.01249748	0.03795519	0.1470638	0.4571059	Chr9:103140523:103325034:-	10	3738	intergenic	ENSG00000225564;RP11-341A22.2;ENSG00000225564.1;OTTHUMG00000020399.1;ENSG00000225564.2;ENSG00000225564.6;LINC01492;
LINC01503:6	11.0772794715234	0.903796693365744	4.4727437996825	16.4777922865501	4.04245105642517	7.72222782561224e-06	0.000297352371952618	Up	0.001426587	0.06868092	0.05144746	5.992341e-05	2.118879e-16	0.01492541	0.1245588	0.03714078	0.002696167	0.5627882	0.2650443	0.2872158	3.001505	2.475626	0.1534758	0.8447187	Chr9:129336923:129347477:+	4	752	intergenic	lnc-PPP2R4-5;LINC01503
LINC01503:8	3.61970926695016	1.18874770369611	3.2062870446757	14.0399545644937	3.81146636174881	0.00134459787435473	0.0190255364413008	Up	0	0.03898512	0	5.559153e-18	5.031856e-10	0.03978627	0	0	1.510792e-09	0.3487496	0.04264097	4.102871e-20	0.552365	0.709382	9.651859e-28	0.2134103	Chr9:129336926:129342099:+	3	939	intergenic	lnc-PPP2R4-5
LINC01504:2	4.03630990942401	1.03763077275446	-2.81620226253574	0.131927924526141	-2.92217812990782	0.00485950621652238	0.0502972732524597	Down	0.01979779	0.5016964	3.072069e-14	0.6086975	0.184729	0.5820092	0.6461866	0.1573275	9.741809e-07	1.58393e-07	0	0.2852731	0.0317171	0.005147303	0.04325573	1.171035e-16	Chr9:72305429:72315464:+	2	672	intergenic	ENSG00000225434;RP11-63P12.6;ENSG00000225434.1;OTTHUMG00000020007.1;
LINC01504:3	4.92462406165006	1.00143274716361	-3.13972298583744	0.113108447411639	-3.14422141503991	0.00169107660160158	0.0225959452843203	Down	0.02153696	0.6408349	4.26705e-14	0.7532651	0.2378775	0.7289817	0.8019676	0.1895008	1.020367e-06	1.898311e-07	0	0.3141095	0.03364464	0.006107813	0.02412389	9.81562e-17	Chr9:72305430:72315464:+	2	671	intergenic	ENSG00000225434.2;RP11-63P12.6;LINC01504;
LINC01504:4	59.5855688711136	0.359032990762661	-3.56071097363696	0.412248825889038	-1.27841271010631	0.000369852011355218	0.00700104540244651	Down	1.0867	1.010529	1.40086	1.579338	0.8124417	2.151906	0.5317812	1.03509	0.6818559	0.1871344	0.5514739	0.2808176	1.014731	0.5733536	0.1581409	0.6601393	Chr9:72305436:72343210:+	5	2078	intergenic	ENSG00000225434;RP11-63P12.6;ENSG00000225434.1;OTTHUMG00000020007.1;ENSG00000225434.2;LINC01504;
LINC01504:5	44.850804431483	0.564855307348147	-2.24123274691839	0.415819058244868	-1.26597221209932	0.0250110027019517	0.154856393219848	Down	3.476665	1.957968	3.035101	2.555062	4.349912	3.937365	0.000267147	2.119202	1.458993	0.2765009	1.670488	0.8748895	1.289846	1.343098	0.1706457	1.039133	Chr9:72305436:72315468:+	2	673	intergenic	;LINC01504
LINC01504:7	11.8054419252581	0.889344555240966	-2.31306031363728	0.240297310108613	-2.05710759587728	0.0207193232960763	0.137378239243023	Down	1.768112	0.1462614	0.5335774	1.106056	0.3088371	1.09463	3.820679e-12	0.5097762	0.06779356	1.464726e-23	0.1348665	6.076435e-15	0.1190542	1.066579	2.490394e-15	0.6394447	Chr9:72314987:72315652:+	1	666	intergenic
LINC01506:6	2.60403444521409	1.47144622361732	2.71476005776756	15.9404829578686	3.99462343502922	0.00663238042713117	0.0626101634310368	Up	5.511756e-12	3.503796e-25	0	0	0	0	0	1.042464e-17	0	1.356663	0	0.3485143	1.049789	0.1255402	6.587985e-08	0.2209484	Chr9:68543541:68546615:-	4	364	undefined
LINC01507:7	4.75856881648264	1.45435404911402	2.14773989662423	8.71544431504387	3.12357421509917	0.0317344240510231	0.180742159515409	Up	0	0	0	0	0	0.04695969	0	0	0	0.1761132	0	0.01949709	0	2.059035	0.007138034	0	Chr9:79989871:80034887:+	3	967	intergenic	XLOC_007419;linc-FAM75D4-2;XLOC_000303
LINC01512:1	1.33250120789917	1.55388143387347	2.1847890556354	10.5188359182746	3.3949031504818	0.0289043168748081		Up	0	0	0	0	0	0	0	0	0	0	0	0.05143254	0.2272193	0.05559332	0.07820659	0.05952943	Chr6:43850049:43891465:+	4	1428	intergenic	LOC100132354;TCONS_00011120;HI-LNC77
LINC01550:1	19.4375495499619	0.558850215773953	-4.12715324276082	0.202155802584302	-2.30646048024905	3.67281654987986e-05	0.00110974021194173	Down	0.07188366	0.1759128	0.1197132	0.1158881	0.1248082	0.09741008	0.0914003	0.1400553	0.004162974	0.01447417	0.01790558	0.02536869	0.03634428	0.1098552	0.007088337	0.02779047	Chr14:97926330:98542334:-	18	8079	intergenic
LINC01550:11	13.8572898315934	0.875201297763061	-4.45491544668024	0.0670347148888286	-3.89894778035925	8.39262641160558e-06	0.000317733346038181	Down	0.3258673	0.2124444	0.1943944	0.009542881	0.2127525	0.4312578	0.6386984	0.4472881	0.008300398	1.555258e-09	4.749777e-22	0.001416403	0.04487252	0.3457295	8.937107e-07	0.006867141	Chr14:97957930:97978110:-	4	2455	intergenic	ENSG00000246223;ENSG00000246223.8;LINC01550;
LINC01550:18	7.7212322885639	1.28806730862165	-3.25498564004148	0.0546876700097968	-4.19264059297034	0.00113398099392002	0.016834165931954	Down	3.975665e-21	1.555104	1.904752	0.2940692	2.167158	0.2913771	0	6.135974e-23	0	4.508698e-11	4.707193e-34	0	8.233881e-24	0.08970961	1.124095e-17	1.139282e-24	Chr14:97968842:97978065:-	3	538	intergenic	ENSG00000246223.8;LINC01550;
LINC01550:5	1.56916612296056	1.37344006770185	-2.42272660733074	0.0996166153804988	-3.3274697955954	0.0154045148475813		Down	0.02120739	0.09791074	0.02202128	0.07583067	0.07359009	0.009450145	4.014328e-06	4.936725e-11	0.009166668	1.760432e-09	5.004784e-22	0.001614549	0.002687988	0.0002685657	5.300027e-25	5.438998e-07	Chr14:97957930:97978124:-	3	2314	intergenic	XLOC_011117;linc-ATG2B-2;
LINC01554:3	19.1567488246142	1.10255938375701	3.78956846536433	18.1038454914829	4.17822427187709	0.000150909215346123	0.00351582540990908	Up	0.001249144	0.1021894	0.002670159	0.0321174	6.449576e-05	0.08858784	0.001035784	0.003519608	0.378269	1.522189	0.532652	0.1318159	0.05748831	0.006744209	0.5262286	0.4260589	Chr5:95852232:95860133:+	4	2052	intergenic	ENSG00000236882.7;LINC01554;FLJ38821;FIS
LINC01558:2	18.9100825288962	0.695894804260183	2.94990391401531	4.14917010996731	2.05282280683003	0.00317872770624007	0.0365243516720241	Up	0.04159395	0.151111	8.998185e-05	0.9417076	0.2476955	0.2191387	6.455385e-24	0.08842218	0.6192099	0.4305259	0.5030995	0.2910101	1.033798	0.4981669	0.05987853	0.6556831	Chr6:167784541:167796859:-	4	1648	intergenic	XLOC_005924;linc-TCP10-4;HGC6.2;dJ431P23.4
LINC01558:3	16.7005349578147	0.780097857160296	3.2903199572181	5.92482091729927	2.5667715479976	0.00100073520456839	0.0153279375914657	Up	0.03881498	0.02701687	0.01152427	0.3932295	0.2469592	0.1383617	1.322224e-24	0.06748774	0.5564558	0.3921681	0.455049	0.1353365	0.2754557	1.120767	0.3336511	0.5631466	Chr6:167784539:167796859:-	4	1650	intergenic	HGC6.2;dJ431P23.4
LINC01558:4	12.5869501686104	0.694876397095656	2.44442530767551	3.24579852469814	1.698573450767	0.0145083119064228	0.108720460445155	Up	0.03415568	0.1149498	7.853408e-05	0.3619636	0.2026143	0.1898891	1.228604e-24	0.09364031	0.471117	0.1421956	0.388224	0.1127524	0.5035017	0.9863855	0.02674627	0.2453363	Chr6:167784537:167796859:-	4	1652	intergenic	ENSG00000146521.9;LINC01558;HGC6.2;dJ431P23.4
LINC01558:5	55.8254877879018	0.831602477204216	3.17168912390999	6.22288908541261	2.63758453236522	0.00151555149300713	0.0208191930526968	Up	1.856428e-08	1.105003	0.7818435	1.777604	4.237927e-07	4.505561e-11	0.18468	1.183795	1.679638	1.875104	3.553868	2.92436	1.762609	3.890727	0.2529946	2.201923	Chr6:167786820:167796846:-	3	1173	intergenic	ENSG00000146521.9;LINC01558;HGC6.2;dJ431P23.4
LINC01559:5	148.1315758996	0.681978592026316	-4.55405967514269	0.116163505008621	-3.10577120525763	5.26204182606047e-06	0.000219461649339024	Down	10.39941	18.76638	9.707638	8.807879	15.37627	27.62726	9.683281	2.587692	0.4632431	0.3741154	6.683051	0.3420486	5.82211	0.4995182	0.4066876	4.972276	Chr12:13374798:13376675:-	3	573	intergenic	ENSG00000180861.9;LINC01559;FLJ33810
LINC01560:2	10.0198868147211	1.20144967668399	-2.03178600216266	0.184144647016664	-2.44108863538937	0.0421753248883544	0.216983304445829	Down	1.864841e-09	1.506651e-11	0.2389891	0.92331	0.4323169	0.576828	1.011161e-17	0.8946468	0.001973389	0.0005766986	0.09859731	5.139739e-15	1.330675	1.320117e-05	3.044474e-09	0.0007616955	ChrX:47483571:47484808:+	1	1238	intergenic	ENSG00000196741.5;LINC01560;
LINC01560:3	13.898317222257	1.19200337558653	-2.01655393379664	0.188974162939776	-2.40373909613789	0.0437420844700639	0.221414550567339	Down	2.888703e-09	1.977106e-11	0.3145353	1.248044	0.7030803	0.7503683	1.158595e-17	1.105112	0.002852053	0.0008169288	0.1716244	6.147086e-15	1.811683	1.887147e-05	3.756554e-09	0.001248424	ChrX:47483571:47484823:+	1	1253	intergenic	ENSG00000196741.5;LINC01560;
LINC01564:1	7.15765451534726	0.9811443995024	3.99810387774546	15.1654586841117	3.92271722827878	6.38519298025394e-05	0.00174297955590816	Up	0.08720102	0	0	0.04945079	0.1071038	0	0	0	1.04638	0.5404209	1.929011	0.08880248	1.018966	0.8060614	0	0.9551288	Chr6:53628380:53631394:+	3	566	intergenic	XLOC_005327;linc-LRRC1-1;ENSG00000235899.1;RP11-345L23.1;OTTHUMG00000014881.1;LINC01564;TCONS_00011314
LINC01579:13	3.3683722880765	1.24416200694415	-2.48197201271882	0.117605278498495	-3.08797528052345	0.0130657537029754	0.101169216012859	Down	0.1509156	0.8786419	0.02976905	0.04598625	0.01510185	0.01302444	0	0.01123615	0.01172444	2.736712e-29	0	1.277922e-20	0.01959456	0	0	0.01054378	Chr15:94064373:94070876:-	3	1433	undefined
LINC01583:2	0.975871862134806	1.52769105855692	2.20276676612087	10.3041035568026	3.36514709268921	0.0276111916899196		Up	0	0	0	0	0	0	0	0	0.01055672	0.02742934	0.005465107	0.0360604	0.02713654	0.005027383	0.03839688	0.01608945	Chr15:82088594:82097694:+	6	2568	intergenic	ENSG00000259518.1;LINC01583;
LINC01583:3	0.89977111652451	1.5397758405636	2.12269875526929	9.63630635539343	3.26848026015807	0.0337791033917986		Up	0	0	0	0	0	0	0	0	0.01051505	0.02720094	0.005456222	0.01573743	0.02694618	0.005015579	0.03791781	0.01597647	Chr15:82088594:82097693:+	6	2567	intergenic
LINC01592:11	5.92093244694447	1.14713606645252	4.61893819372105	39.3570611314427	5.29855059073245	3.8570871597501e-06	0.000170361379220837	Up	0	0	0	0	0	0.04407026	0	0	0.04189069	0.3074991	0.5993328	0.2341291	1.663011	0.6297471	0.04046872	0.09364858	Chr8:69068074:69104201:-	3	866	undefined
LINC01592:2	2.93297050464002	1.38737213230448	3.42823820455854	27.0253640658532	4.75624214790605	0.000607512154830338	0.0103451919217126	Up	0	0	0	0	0	0	0	0	0	0.1105393	0.1388334	0.07163449	0.7839139	0.3134052	0	0.09213245	Chr8:69055347:69068515:-	3	1067	intergenic	XLOC_007116;linc-CPA6-4;
LINC01593:1	3.83653152058513	1.31166898474216	3.01465283774773	15.5003257188985	3.95422662703864	0.00257273550473827	0.031164548395779	Up	0	0	0.2021766	0	0	0	0	0	0.1966336	0.3603595	0	0.3497666	1.165275	0.2221851	1.296062	0.4187535	Chr2:108049200:108052755:-	3	388	intergenic	XLOC_002255;linc-ST6GAL2-5;ENSG00000231221;AC023672.2;ENSG00000231221.1;OTTHUMG00000153366.1;LINC01593;TCONS_00003364
LINC01594:2	14.9867266625093	0.947034584920488	3.39894113808666	9.31086245913382	3.21891480987707	0.000676472733669687	0.011292744630768	Up	0.1161347	0.07916471	0.02084953	0.1041121	0	0	0	0.02134233	0.1649283	0.4410829	0.02016733	1.139484	1.161299	0	1.083547	0.6435089	Chr2:108167129:108288736:-	5	1245	undefined	TCONS_l2_00015893
LINC01597:8	30.972947955154	0.613425007857778	-3.31226906277687	0.244544907040767	-2.03182867586098	0.00092542495211169	0.0144511472546624	Down	1.090427	1.064798	1.087591	1.035955	0.6866695	0.9159107	0.803023	0.525884	0.5621528	0.1136457	0.5320704	0.9783891	0.4276531	0.0001167337	0.02377153	0.1059737	Chr20:30286804:30289968:-	3	1408	undefined
LINC01602:1	6.63639629797251	0.921543748747554	3.69713949376461	10.6079633331538	3.40707578872647	0.000218042542652836	0.0047290880883468	Up	5.256373e-55	1.592734e-28	1.731985e-105	0.00999897	0.01064025	2.100135e-45	0.2038747	0.0131904	0.153236	0.06315805	0.05800178	0.1109197	0.7805229	3.326099e-22	0.1184683	0.2538257	Chr8:57978358:57984126:+	3	2109	intergenic	ENSG00000205293;RP11-1112C15.1;ENSG00000205293.3;OTTHUMG00000164281.1;LINC01602;T1560
LINC01605:1	9.53972045202244	0.880011595615192	3.46010746174567	8.25309180399901	3.04493468841084	0.000539959855159451	0.00940898539391206	Up	0	0.06309942	0.1162147	0.2026044	0.1115237	2.290536e-27	0	0.0667802	0.3820803	0.7194264	0.07070403	0.6289448	1.260798	5.76264e-25	1.104065	1.079524	Chr8:37450763:37554183:-	6	733	intergenic	ENSG00000253161.1;RP11-150O12.1;OTTHUMG00000163996.2;ENSG00000253161.5;LINC01605;TCONS_00014973
LINC01605:19	2.04234184005294	1.36951178126978	2.41226008921273	9.87389026574695	3.30361861166374	0.0158539674507607		Up	1.531836e-05	5.827554e-21	4.128988e-16	1.03129e-18	0.0002107897	1.317094e-28	1.970566e-16	0.01694948	0.0005026945	0.02255063	0.02329305	0.002379934	0.1179901	0.01705599	3.879268e-15	0.08761201	Chr8:37403478:37493866:-	4	4371	undefined	TCONS_00014973
LINC01605:20	14.7658452867739	0.953629222321215	5.22212565578523	31.5588259024886	4.97997162799014	1.76880872881399e-07	1.22994838180492e-05	Up	2.20358e-05	9.301214e-21	6.398218e-16	1.293646e-19	2.287774e-05	1.470161e-28	0.03577237	0.03060292	0.001086773	0.1554709	0.09007243	0.1885046	0.3511623	0.0537738	0.6206069	0.08125533	Chr8:37403478:37493866:-	5	3663	undefined	TCONS_00014973
LINC01605:4	13.2153362845383	0.685193619390193	4.08527748292742	6.96057295153514	2.7992060647403	4.40241730107321e-05	0.00128885959213583	Up	0.3705177	0.1283629	0.2198127	0.3708267	0.04923203	0.05413802	0	0.2077448	0.9522064	0.5947181	0.9692325	2.255858	1.914597	0.147052	1.095194	1.953771	Chr8:37516406:37521386:-	3	528	intergenic	TCONS_00014973;LINC01605
LINC01606:17	5.76412414196178	1.37340172592804	2.01056224466448	6.78011459236813	2.76130965690795	0.0443717153673069	0.22278681876054	Up	0.003106313	0	0	0	0	0	0.04386824	0	0.5203661	0.06082964	0.01141741	0	0	0.09986873	0	0	Chr8:57223884:57233623:+	2	4262	intergenic	TCONS_l2_00027778
LINC01612:1	55.3437122249901	0.492706061245654	-4.1014156705899	0.246422798003425	-2.02079236058755	4.1063015740982e-05	0.00122185284615944	Down	1.961972	1.424952	2.553578	2.907872	1.854308	1.00249	2.077577	2.202608	0.4944344	0.1616647	0.6801003	0.1646438	1.149342	1.746986	0.1420359	0.4949573	Chr4:170226591:170283722:+	3	1259	intergenic	RP11-789C1.1;TCONS_00008319
LINC01612:2	18.9601836740355	0.713143277581313	-3.16102751717153	0.209603465609062	-2.25426552412043	0.00157213645725067	0.0213315859247543	Down	0.3768896	1.471621	2.902932	2.575292	3.315676	3.302111	1.384746	8.455959	1.055837	0.3733968	1.38617e-27	0.5175244	0.6549065	2.277706	2.534905e-30	0.5321826	Chr4:170226605:170273824:+	2	345	intergenic	XLOC_003775;linc-GALNTL6-4;RP11-789C1.1;TCONS_00008319
LINC01612:6	14.9714967747909	1.20146997944116	-5.451883445947	0.0106701606537462	-6.55027429171753	4.98391190186749e-08	4.26921557897006e-06	Down	1.784013e-19	0.3697845	4.282547	2.869022	0.4847512	5.321763	4.328473e-22	2.199795	2.456958e-25	2.401158e-25	8.643752e-22	7.195876e-23	1.134561e-21	4.43618e-15	1.075502e-26	1.729514e-23	Chr4:170273919:170283079:+	3	469	intergenic	XLOC_003775;linc-GALNTL6-4;ENSG00000250266;RP11-789C1.1;ENSG00000250266.1;OTTHUMG00000160893.1;LINC01612;TCONS_00008319
LINC01612:7	15.3832607708057	0.547604820403559	-4.97365652087141	0.15139628547026	-2.72359828586078	6.57016788536134e-07	3.82498034717341e-05	Down	0.5057906	0.3403563	1.015699	1.285256	0.4394749	1.560242	2.084337	1.022694	0.4285684	0.04651092	0.1306309	0.1897518	0.05860819	0.2917197	0	0.1135341	Chr4:170276585:170279098:+	2	826	intergenic	XLOC_003775;linc-GALNTL6-4;RP11-789C1.1;TCONS_00008319
LINC01612:8	51.6137481501148	0.515420348947395	-3.75752207346216	0.261212648411876	-1.93670333828141	0.000171604233703817	0.00389365244803978	Down	1.775536	1.325781	2.450259	2.603314	1.688988	0.8648498	1.852595	1.947972	0.4670644	0.1584367	0.6324809	0.1584553	1.108406	1.940998	0.1366659	0.4725625	Chr4:170226591:170283723:+	3	1260	undefined	LINC01612
LINC01614:14	175.662594007816	0.757339225033442	10.8187009006862	292.72995139089	8.19342655599431	2.80728220262665e-27	1.02028666452892e-23	Up	0.006572601	0	0.005211494	0.03052515	0.01466242	0	0.04581489	0	1.620204	8.489107	1.819546	4.076038	10.20413	5.00746	1.727538	4.923623	Chr2:215718043:215720946:+	2	2170	undefined	LINC01614
LINC01614:4	2.15589227979361	1.38477903612484	2.40501387654775	10.0589847582755	3.33041279783267	0.0161718516982289		Up	0.002516086	0	2.169206e-20	7.021623e-59	0	0	0	0	1.75316e-14	0.005142902	3.847111e-21	0.008234417	0.0438242	0.01171899	0.0596563	0.01884697	Chr2:215611376:215804825:+	20	5893	intergenic	LCAL4;TCONS_00003105
LINC01615:2	3.80671472685765	1.5313957714253	2.55944160333128	15.1318665020977	3.9195180485515	0.0104840468321154	0.0868825614138756	Up	0	0	0	0.003408939	0	0	0	0	0.1426901	2.107251e-05	0.005847269	0.003130261	0.2551501	0.7592915	0.03951285	4.791139e-06	Chr6:169157162:169162994:-	2	1643	intergenic	XLOC_005935;linc-DACT2-1;
LINC01615:8	6.85916437921789	1.28849178677706	4.20575894188374	42.7865619758352	5.41908585378137	2.60207469737367e-05	0.000827492279698546	Up	0	0	0	0.0007886928	0	0	0	0	0.0001646451	0.04338273	0.0723116	0.0002025681	0.01280956	0.3135812	0.02837022	0.01270216	Chr6:169152336:169163003:-	3	6629	undefined
LINC01619:10	46.4269681326423	0.391316618907303	-2.68818660879029	0.482321793842512	-1.05193209474371	0.00718412360998964	0.066389861518978	Down	0.07930663	0.1117059	0.1517319	0.09833288	0.1128325	0.3124773	0.375448	0.6412407	0.05098587	0.05144718	0.06143658	0.05829485	0.2576581	0.1529705	0.05788885	0.09900283	Chr12:91974186:92126971:-	22	9666	sense-overlapping
LINC01623:7	24.0202426143978	1.03947830055881	5.077872441921	38.8095074012434	5.27833821638245	3.81684796963096e-07	2.37419142286996e-05	Up	0.05071709	0	0	0	0	0.04326839	0	6.167732e-09	0.5678834	3.179582e-11	0.5236218	0.5672196	0.9649497	0.3794058	1.589955	0.8875155	Chr6:28861951:28865888:-	3	1889	undefined
LINC01624:2	2.69274326843284	0.839663969889013	-2.1059291611857	0.293559970041243	-1.76827283978622	0.0352105061645818	0.192975115754659	Down	0.008008962	0.07254141	0.05548128	0.02670747	0.01160444	0.1028311	0.02701451	0.04463648	0.00850751	0.00416285	0	0.008033521	0.01048092	0.01227722	0.01177946	0.004765322	Chr6:170272474:170279887:+	2	3265	intergenic	ENSG00000227508.2;RP5-894D12.3;ENSG00000227508.6;LINC01624;TCONS_00011425
LINC01629:11	10.5996112164444	0.66743029305476	2.07823069356816	2.61547706808146	1.38707412084359	0.0376881163624856	0.202539790531896	Up	5.183784e-30	0.04167468	0.03309053	0.009512689	0.0164662	0.1526785	0.1010999	0.05128512	0.04097195	0.05058552	0.02627023	0.01602038	0.5145599	0.1824606	0.2406937	0.04492833	Chr14:76959636:76973068:+	3	3547	undefined	linc-KIAA1737-2
LINC01637:2	35.9441668654773	0.783122669181639	-2.18606313367923	0.305246022987537	-1.71195559624646	0.0288109867078663	0.170147596819104	Down	0.5277679	0.829678	0.9498195	1.735502	1.414137	3.331797	4.530497	2.508099	1.706404	0.9881146	0.1317995	1.223114	0.4585772	0.001610423	0.6235456	0.03080881	Chr22:20957089:20965072:+	3	878	intergenic
LINC01637:7	16.2418267377303	1.26123676007903	-3.20469360557427	0.0607118783737764	-4.04187738014049	0.00135206324762636	0.0190993009899291	Down	0.004825235	1.100966	2.129054	3.921407	2.023381	2.119195	6.339194e-17	3.289039	0.2180269	0.08147037	5.31904e-19	9.979094e-18	8.095672e-08	1.953511e-18	0.02733797	7.429062e-20	Chr22:20957237:20964683:+	2	543	intergenic
LINC01638:6	4.14920519124453	0.978453373865536	2.79154936277369	6.64100181253259	2.7314008923181	0.00524563556862036	0.0530505574251982	Up	0.01141048	3.271437e-07	2.305833e-05	3.772565e-27	3.398221e-19	0.008407596	1.50552e-26	0.02561878	0.0322248	0.003973691	0.04792309	1.090423e-16	0.03235339	0.05373647	0.01980232	0.05697158	Chr22:27214661:27224679:-	3	7277	undefined
LINC01645:3	5.02145651115759	0.762572375506453	-2.00860679934456	0.345867639419115	-1.5317080584346	0.044578849669865	0.223590694733882	Down	0.3051949	0.03653467	0.1762973	0.3963939	0.315879	0.7800576	0.0470067	0.6368874	0.389833	0.0258101	0.04831031	0.03375218	0.1908383	0	0.04049723	0.2348621	Chr1:177351586:177366458:+	4	677	intergenic	LOC102724661
LINC01659:3	14.2229108792709	0.926471833010621	-1.9634790889075	0.283396123531243	-1.81910807057815	0.0495905319346436	0.239733393249313	Down	0.8449525	0.3032426	0.8444998	0.3120949	0.4014186	0.2752568	0.4076741	1.170678	0	0	0	0.1199574	0.2871516	0.4032803	0.8672935	0.1581844	Chr22:23433528:23434731:+	2	980	undefined
LINC01659:4	13.7647377645501	0.955021199134211	-2.38989229555547	0.205555829801407	-2.282397805903	0.0168533143445345	0.12057738425309	Down	0.5968295	0.8747809	1.508393	1.093182	0.1939121	0.02739348	0.4068642	0.1700984	0.05488398	0.02484358	0	0.7024819	3.410173e-22	0.334629	0.1635638	6.474585e-05	Chr22:23433528:23435071:+	3	953	undefined
LINC01666:2	4.89480827990041	0.795228435802382	1.98253878916593	2.98260147013892	1.57657122022597	0.0474189704932577	0.232848104288548	Up	0.04383969	0.2628229	4.117388e-06	2.043119e-23	2.87738e-25	0.1040607	0.1082269	0.7647188	0.1010142	0.1864836	0.2766093	0.138978	0.2427866	0.1466793	0.1425146	0.7597272	Chr21:8759077:8761335:+	2	845	intergenic	ENSG00000279579.3;bP-2189O9.3;LINC01666
LINC01679:2	5.48821389269149	0.829059867200512	3.23278779587831	6.40933474601126	2.6801746207383	0.00122588586952089	0.0177606847417318	Up	0.006986149	4.454698e-07	0.0202578	0.02808059	2.009586e-25	0.0190209	0	0.03326164	0.01073555	0.09635536	0.1352059	0.08277953	0.01038078	0.1879435	0.09590052	0.08998791	Chr21:43357550:43362447:-	2	2900	intergenic	XLOC_014102;linc-U2AF1-2
LINC01687:3	379.805485400631	0.718088949221252	-7.03314025112896	0.0301767177758335	-5.05042029265889	2.01936197073052e-12	5.97378929039015e-10	Down	1.312998	1.136425	0.693461	0.979	1.874299	3.441767	2.631383	2.87171	0.006910389	0.2765839	0.06120723	0.158369	0.03684983	0.02087396	0.01541289	0.007781588	Chr21:22028376:22062639:-	4	12344	undefined
LINC01687:4	83.5218262248929	0.846050757896489	-4.53878476584756	0.0698283991540809	-3.84004229107437	5.6579350293474e-06	0.000230719387647678	Down	0.3202927	0.1852826	0.1234893	0.2703758	0.7160088	0.4746963	0.04782147	1.113991	0.02081455	0.05345601	0.006285463	0.02007636	0.00017027	0.0009104106	0.01541585	0.05030054	Chr21:22028376:22062639:-	5	11956	undefined
LINC01687:7	24.6779066211858	0.970668791682368	-5.13243344090828	0.0316446853613474	-4.98189296647662	2.86019888099072e-07	1.88026665972312e-05	Down	2.258644	1.698636	0.818556	0.4898886	0.7589339	2.657717	1.289137	3.129565	5.742846e-29	0.1702863	0.04020574	0.2344429	0	0	2.172994e-25	3.559688e-28	Chr21:22040802:22062639:-	3	877	undefined
LINC01687:9	1.86500800653238	1.3697789531319	-2.28473946412936	0.114261554567975	-3.12958803135425	0.0223281091289831		Down	0.0485203	0.06681659	0.1189129	1.559147e-44	0.2925525	0.1147275	0	0.4550037	0	1.944034e-39	3.791413e-31	0	0	0.05630747	0	8.014758e-29	Chr21:22008944:22018156:-	3	795	intergenic	ENSG00000233215;AP000472.2;ENSG00000233215.1;OTTHUMG00000078243.1;ENSG00000233215.5;LINC01687
LINC01694:12	39.7365228376969	1.17656895928877	2.85619648308579	10.2710525213748	3.36051212362848	0.0042874971599477	0.0458834028390805	Up	1.909897e-10	2.81929e-07	5.835607e-08	5.389022e-17	0.002750987	0.06478279	0.1576439	0.009908289	2.31141	0.1435116	0.3292247	0.06486846	0.2886286	0.007238109	0.001015094	0.05013597	Chr21:45593654:45602954:+	2	6619	undefined
LINC01694:13	6.52684645951676	1.04634778262509	2.16556825516152	4.80966876778879	2.26593754191153	0.0303441943787612	0.175172827136388	Up	2.531259e-11	0.002188533	0.01946351	0.001646087	0.0004717594	0.01172337	3.300439e-07	0.03305801	0.2253691	5.417044e-05	0.04274116	0.01729786	0.06917777	0.006451426	0.02671255	0.03583296	Chr21:45593654:45603478:+	3	7232	undefined
LINC01694:14	7.202156488889	1.23253314487565	3.17359763092734	15.0486719438959	3.91156426861678	0.00150562255452602	0.0207000543706662	Up	0.0001835867	1.307812e-16	9.491321e-09	2.08522e-19	0.001335108	6.95834e-07	0.007921508	1.941246e-07	0.09097067	0.07132974	0.02548522	0.001073482	0.06639142	7.830337e-08	2.120251e-07	0.0110903	Chr21:45593654:45610312:+	4	13284	undefined
LINC01694:8	14.0768802939418	1.20224566506822	5.34708002497953	86.1335734426729	6.42850378080449	8.93845028874594e-08	6.8910034483632e-06	Up	5.122537e-10	3.281204e-18	9.924763e-07	0.001035132	6.361897e-11	0.002024	6.734621e-11	1.740131e-07	0.5925652	1.484642e-07	0.3240019	0.06665142	0.1485718	0.01343594	0.006618687	0.009135299	Chr21:45593654:45603056:+	2	6721	intergenic	ENSG00000233922.2;AL133493.2;LINC01694
LINC01695:3	2.92858624107347	1.32329420125595	-2.06629713720771	0.150275422389591	-2.73431901973875	0.0388004315759268	0.206208853086098	Down	0.548227	0.2577435	0.2422798	3.163385e-16	0.5742019	0	0.9386484	0.1493829	0	0.1126224	0	0	0	0.1318848	0	0	Chr21:28212306:28228480:-	4	443	intergenic	ENSG00000236532;AL035610.2;ENSG00000236532.1;OTTHUMG00000078706.1;ENSG00000236532.5;LINC01695
LINC01697:10	2.73660444828158	1.1106509677718	-3.00388331974215	0.0990111000540867	-3.33626591614517	0.00266557530292654	0.0319128947208254	Down	0.02733442	0.009285031	0.004582643	0.02208869	0.01450333	0.05178969	0.05052799	0.01652136	5.26967e-16	0.00641374	2.460322e-08	1.556931e-09	2.96892e-24	0.01524814	0	6.364338e-11	Chr21:28090132:28141511:+	6	5974	undefined
LINC01697:11	2.97189438667361	1.22293287876145	-3.72565764951241	0.0425048348669731	-4.55622923459783	0.000194806654018199	0.00430817177616136	Down	0.02768899	0.04964688	0.004584648	0.02238928	0.0144997	0.05278517	0.05349779	0.01675564	1.774302e-15	0.006437392	2.465699e-08	1.560411e-09	2.707289e-24	1.301969e-26	0	7.147833e-11	Chr21:28090132:28141511:+	5	5920	undefined
LINC01703:3	13.0992519755772	0.817908217617636	2.40311451371523	3.90555373068594	1.96552710864389	0.0162560959885481	0.117826592035513	Up	7.74924e-21	0.7594545	0.05791081	0.2719658	0.0892101	0.32203	9.012103e-19	0.02732738	0.8661429	0.08497393	0.5135657	0.437992	0.3838074	0.5481462	0.1892377	0.4541302	Chr1:226083586:226090170:+	3	1322	undefined
LINC01705:2	6.41059438870398	1.25456485490214	5.06725791017559	81.9802045657557	6.35720368483118	4.03587291815966e-07	2.47413597375662e-05	Up	0	0	0	0	0	0	0	0	0.1111597	1.104951	0.3184612	0.2645288	0.6859465	1.284777	0.4207219	1.026407	Chr1:222041705:222064763:-	3	562	intergenic	XLOC_001215;linc-DUSP10-2;ENSG00000232679;RP11-400N13.3;ENSG00000232679.1;OTTHUMG00000037425.1;LINC01705
LINC01711:2	6.12042477598461	0.867206339651192	3.69562815218623	9.22067369286874	3.20487216256932	0.000219343806740361	0.00474921343598427	Up	0.0385267	0	0.0455471	0	0.08385203	0	0	0.1020588	0.09353036	0.2319562	0.2880321	0.27092	0.7768304	0.7907069	0.03541971	0.4286643	Chr20:58634772:58635738:+	1	967	intergenic	ENSG00000268941.2;RP5-907D15.4;LINC01711;LOC79160
LINC01714:13	3.47868987288633	1.07551019265476	2.71869750186185	7.58940547048854	2.92398687399744	0.00655395154748953	0.0621465081325684	Up	2.149249e-36	5.819591e-20	0.02000749	1.007245e-28	2.778801e-35	6.243825e-27	0.1550579	0.04496284	0.1854707	0.1161632	0.1504797	5.64942e-37	0.1075513	0.07613799	0.0177284	0.2669468	Chr1:8201369:8204758:+	3	1690	undefined
LINC01714:3	22.8189510504277	0.792354165570002	1.99208925338746	2.98646790627077	1.57844021810879	0.0463612658706597	0.229470226656703	Up	0.0003113474	0.1048989	0.06620152	0.01720818	0.1181809	1.934736e-07	0.04821436	0.0620859	0.1384673	0.03138078	0.06103324	0.03313208	0.09585664	0.08996513	0.1461769	0.3251444	Chr1:8026493:8127110:+	2	8502	undefined
LINC01719:3	7.8676312715596	0.948125153245166	2.41111139204919	4.87713990550174	2.2860353580778	0.0159039902323897	0.115968304815771	Up	5.622072e-14	0.005239038	0.1209994	0.2755258	0.224321	3.096138e-19	0	0.004831065	0.0005293889	0.04079541	0.3629683	0.5169721	1.469914	0.1061299	0.004025432	0.8464279	Chr1:146052596:146058799:+	4	1039	intergenic	LOC101928979
LINC01719:9	45.1060568734503	0.818261061425907	2.19849343927806	3.47964849261433	1.79894157516156	0.0279139615774177	0.167135584017671	Up	0.0940688	0.08166795	0.8460195	0.3429998	0.4179613	1.203164e-07	0.5935121	0.008458453	0.3432065	0.6743549	1.626194	0.4593624	1.509159	2.562379	0.1179927	1.362901	Chr1:146052623:146061946:+	4	2032	undefined
LINC01725:12	20.2391253405169	0.627121926025463	-3.00922064674477	0.270340909871318	-1.88714824782217	0.00261918822065858	0.0315654985891875	Down	0.3458939	0.3318075	0.3013073	0.5535931	0.1871746	0.3233283	0.3613766	0.5386146	0.03049452	0.1399164	0.08578433	0	0.2045046	0.1274691	0.05878195	0.1672121	Chr1:83842769:83861016:-	3	2637	undefined
LINC01725:19	6.38904175918713	0.686952899919042	-2.37344246541958	0.32298897278149	-1.63044318441098	0.0176231384085536	0.124093624204819	Down	0.0917778	0.1004855	0.09020728	0.107746	0.04264408	0.1339645	0.5978542	0.206149	0	0.04011257	0	0.05828787	0.05071479	0.07035721	0.0990369	0.02369157	Chr1:83801516:83860546:-	3	1991	intergenic	ENSG00000233008;RP11-475O6.1;ENSG00000233008.1;OTTHUMG00000009930.1;ENSG00000233008.5;LINC01725;LOC101927560
LINC01725:2	1.99830494181871	1.48753349196696	-1.97682375522495	0.130254801196602	-2.940591543613	0.0480615555328802		Down	0.3001071	0	0.1959057	0.2488767	0.1328578	0.00129226	0.0273233	0.0002118607	0	0.03214024	0	0	0	0	0	0	Chr1:83735474:83861060:-	4	723	intergenic
LINC01725:27	3.17784241538524	1.03816653746751	-2.51564018865792	0.163611553761801	-2.61165346417312	0.0118816413867231	0.0952237573930507	Down	0.1318443	0.09471395	0.02534595	0.1100849	0.0474098	0.02350339	0	0.1859385	0.02346633	0	0	0	0.05150572	0.04677511	0	0	Chr1:83574104:83633134:-	3	1991	intergenic
LINC01730:2	2.38264932048584	1.06801044950481	2.44791915418856	6.12369842635912	2.61440323621635	0.0143683891610513	0.107894388620516	Up	0	0.017967	0.04906932	0	0	0.0424487	0.04343369	0.05858155	0	0	0.2865295	0.1777963	0.293266	0.05150015	0.04324593	0.5225132	Chr20:3808357:3812434:+	4	843	intergenic	ENSG00000275491.1;RP5-1009E24.8;LINC01730
LINC01748:10	2.4117653008789	1.31706094366203	2.84881515258764	13.4735972309454	3.75206317318576	0.00438823679465529	0.0464977643868494	Up	1.842765e-09	2.611499e-31	0.008866215	5.839375e-30	2.336111e-23	6.470914e-28	4.418742e-27	8.84142e-08	0.1126591	0.01237968	0.1385893	0.1754374	0.1651922	5.1641e-23	0.01163307	9.041222e-11	Chr1:60540249:60640491:-	8	1796	intergenic	XLOC_000855;linc-C1orf87-1;ENSG00000226476;RP11-776H12.1;ENSG00000226476.1;OTTHUMG00000009978.1
LINC01748:11	3.4594747972281	1.12698303626682	3.19390246094562	12.1213114522172	3.59947389297657	0.00140363533789279	0.0195936587095546	Up	0.03121166	2.602986e-31	0.008790184	5.824316e-30	2.247244e-23	6.414904e-28	4.466531e-27	8.809511e-08	0.1037257	0.01188845	0.1342909	0.1677572	0.1523504	8.389579e-20	0.1408471	0.1103212	Chr1:60540249:60640491:-	8	1798	intergenic	ENSG00000226476.2;RP11-776H12.1;ENSG00000226476.3;LINC01748
LINC01748:12	14.4286554873506	0.92369351843118	4.93603238039589	23.5781907976429	4.55938111653811	7.97278759473792e-07	4.53505230091452e-05	Up	0.0005005486	0.01433168	0.07622267	2.659708e-30	0.01203134	7.182549e-29	6.998964e-28	4.910344e-07	0.3204378	0.4069794	0.2452597	0.06966041	0.7660209	4.600014e-31	0.2221094	0.0362547	Chr1:60515716:60622685:-	8	3229	intergenic	ENSG00000226476.3;RP11-776H12.1;LINC01748
LINC01748:14	8.64177096749302	1.03877183785495	4.24646595776973	21.2753247329478	4.41110924734093	2.17168758360931e-05	0.000708332100187236	Up	0	0	2.305604e-47	0.03651562	0.01892464	1.296629e-29	0	4.588631e-10	0.498056	0.2379425	0.204042	0.06444409	0.5686691	0	0.2713671	0.0394253	Chr1:60539095:60622532:-	8	2143	intergenic	ENSG00000226476.3;RP11-776H12.1;LINC01748
LINC01748:16	34.799382685599	0.806278823559891	5.44204725700924	20.9344550766615	4.38780746013874	5.26716972687159e-08	4.46673550071134e-06	Up	0.02398103	0.03315299	0.01482957	3.67438e-30	0.1492238	0.02836061	9.951893e-28	0.01663657	0.7989292	0.5025382	0.943002	0.413915	1.715162	0.01555547	0.7495082	0.4749961	Chr1:60540250:60601677:-	6	2864	intergenic	ENSG00000226476.3;RP11-776H12.1;LINC01748
LINC01748:17	74.7710177364313	0.543718031404592	6.60696836948817	12.0614197802872	3.59232783541051	3.92269809187954e-11	8.38633295424432e-09	Up	0.04597885	0.01844538	0.05747925	0.07853252	0.08033371	1.673156e-30	0.08538982	0.01833009	1.159441	0.5460931	0.8080034	0.1948728	1.501486	3.280862e-31	1.312835	0.1345152	Chr1:60519963:60596206:-	7	5678	intergenic	ENSG00000226476.3;RP11-776H12.1;LINC01748
LINC01748:5	26.6366656073468	0.987346379777841	2.50193567472623	5.54150225115839	2.47027713087797	0.0123516364419253	0.0975898192787005	Up	1.500942e-10	0.04778677	0.01093587	0.0004223204	0.0002433707	0.0005068513	0.1043735	0.01951332	0.0004501513	0.009543943	0.02949892	0.1391814	0.1162356	3.060443e-31	0.1613485	0.3925618	Chr1:60649466:60867987:-	9	12758	undefined
LINC01748:6	21.9189927946183	1.03177879219425	3.15460595143027	9.54572992014075	3.2548555184155	0.0016071501095346	0.0216679946670216	Up	1.476567e-10	0.04295927	0.01023118	2.366348e-05	0.0002333298	0.0004770814	1.82734e-07	0.01717948	0.001565558	0.02636535	0.0265854	0.003757371	0.1891537	3.031747e-31	0.1810021	0.3534203	Chr1:60649466:60867987:-	10	12829	undefined
LINC01748:8	1.86500257581553	1.44346352498981	2.90774959438028	18.3439252910169	4.19723047929186	0.0036403970733774		Up	0	2.697497e-30	5.193979e-65	0	0	0	2.106749e-30	2.275616e-29	6.573921e-31	0.01475445	0.03735492	0.07292964	0.05483766	9.836061e-72	0.04284467	0.1781938	Chr1:60667107:60867976:-	10	2183	antisense	ENSG00000231252.2;RP11-436K8.1;AC099792.1
LINC01748:9	2.47762520097947	1.44459599737	2.34686762089907	10.485149824991	3.39027557150806	0.0189319797641719	0.129859395303396	Up	4.972579e-39	8.365447e-16	0.0001864317	2.684301e-26	1.965767e-28	0.0183823	0	3.198448e-28	3.026815e-24	0.04298232	0.05298351	1.352603e-18	0.2426024	5.78432e-53	0.03787801	0.1914087	Chr1:60659631:60825584:-	6	2344	intergenic	XLOC_000856;linc-C1orf87-2;ENSG00000231252;RP11-436K8.1;ENSG00000231252.1;OTTHUMG00000008422.1;ENSG00000231252.2;AC099792.1;LOC101926964
LINC01752:3	122.770630217729	0.723076779088661	-7.06466211733127	0.0289901552738941	-5.10829312914958	1.61007274196508e-12	4.93516393112452e-10	Down	14.03578	12.40102	10.03627	17.53902	18.88496	10.71543	16.63141	8.515188	1.621654	0.6146583	0.06794347	0	0.1260686	0.06302069	0.4070898	1.09634	Chr20:10753090:10754027:+	2	499	intergenic	LOC101929395
LINC01754:4	4.06862321718976	0.964463813063211	-3.4980236763366	0.0964739165522807	-3.37371725306498	0.0004687195202933	0.00844905927177998	Down	0.08082934	0.06497985	0.05713731	0.02902114	0.0610553	0.08276955	0.1358877	0.05187785	0.008352066	5.532922e-42	8.754388e-32	9.364086e-37	0.01778603	0.04607995	7.725746e-28	3.775978e-32	Chr20:47383038:47412690:-	5	3122	intergenic
LINC01767:3	0.822233521619466	1.56045136868907	2.03787152575547	9.06306738587294	3.17999941157762	0.041562782900135		Up	0	0	0	0	0	0	0	0	0.1681409	0.2160164	0.0849784	0.03583308	0	0.04167319	0	0.07421573	Chr1:56414939:56415966:+	4	569	undefined
LINC01767:5	1.19861599949398	1.51349263388889	2.34795314910214	11.7420288053221	3.5536097958823	0.0188768955554714		Up	0	0	0	0	0	0	0	0	0.2671444	0.4007977	0.09959079	0.0393814	0	0.04525225	0	0.0874741	Chr1:56414963:56415966:+	4	545	intergenic	XLOC_000214;linc-PRKAA2-1;ENSG00000223956;RP4-710M16.2;ENSG00000223956.1;OTTHUMG00000008128.1;ENSG00000223956.2;LINC01767
LINC01781:7	4.63138756700927	1.04456206293	-3.36461717091171	0.0875013173247623	-3.51455145301723	0.000766499307571371	0.0124923183112897	Down	0.03963647	0.324424	0.4561927	0.0003662015	1.720078	0.7903058	0.007682203	1.235251	0	0.03076463	0.02720741	0	0.07029375	0.1132797	0	0	Chr1:80641284:80646788:+	3	473	intergenic	XLOC_000268;linc-LPHN2-1;ENSG00000234184;RP5-887A10.1;ENSG00000234184.1;OTTHUMG00000000507.1;ENSG00000234184.5;LINC01781
LINC01781:8	11.085109682715	1.00024991351226	-4.82615016966528	0.0352225631962759	-4.82735628980487	1.3919756658806e-06	7.30170163209657e-05	Down	1.032651	0.01072793	1.133201	2.635364	1.675411	0.4696618	3.06984	1.398559	0	0.03080581	0.02733305	0	0.07087105	0.1139059	0	0	Chr1:80641287:80646788:+	3	470	intergenic	LOC101927412
LINC01781:9	3.46708655111486	1.55362989024685	-2.49454723018687	0.0681282453424143	-3.8756031394508	0.0126117941199792	0.0986644078125432	Down	8.326041e-64	0.5429619	0.9367898	7.51506e-30	0.3686434	0.3810691	0	3.546308e-27	0	0	3.07612e-26	0	0	5.157215e-32	0	0	Chr1:80641288:80647149:+	2	701	intergenic	XLOC_000268;linc-LPHN2-1
LINC01783:4	4.30083554804722	0.817404980381545	2.85143061085177	5.03075029623482	2.33077358252263	0.00435229844133816	0.0463292153330896	Up	0	0.06778457	0.06642646	0.03361515	0.02478022	0	0	0.04137802	0.04065027	0.05669346	0.2087513	0.2682831	0.08093804	0.1242141	0.103337	0.137237	Chr1:16533891:16535652:-	2	1546	undefined	LOC100132147
LINC01783:5	4.14863405682663	0.816962002716943	2.81471744525215	4.92292991595199	2.29951720115551	0.00488201373012899	0.0504891509382974	Up	0	0.06803837	0.06688196	0.03336507	0.02469402	0	0	0.04070981	0.04037095	0.05552346	0.204711	0.2443188	0.08000837	0.1249346	0.09696467	0.1348363	Chr1:16533886:16535649:-	2	1548	intergenic	ENSG00000233421;RP5-875O13.1;ENSG00000233421.2;OTTHUMG00000002488.1;ENSG00000233421.3;U1;ENSG00000233421.4;LINC01783
LINC01798:4	19.345769709763	0.821041662210325	-4.42835340584491	0.0804444867010208	-3.63586264118966	9.49552233627668e-06	0.000351638404304534	Down	0.1001063	2.832181	0.04848674	0.1712344	0.1398659	0.1498316	0.4228862	0.6834818	0	0.02072331	0	0.02062736	0.136984	0.02633382	0.02189602	0	Chr2:66665775:66693962:+	3	2398	intergenic	XLOC_001508;linc-ETAA1-6
LINC01806:11	29.619910022044	0.675577645002718	-2.15263736785584	0.364938766132177	-1.4542736835209	0.031347189351848	0.178932879582761	Down	0.221888	0.4893015	0.7996334	0.4558257	0.861153	0.4086701	0.2096578	0.2301691	0.1549209	0.146629	0.2224421	0.7018788	0.7828077	3.582742e-10	2.652733e-10	0.1587989	Chr2:161244753:161249012:+	3	2325	intergenic
LINC01806:3	11.0200728213739	1.00663094524467	-2.1683642747207	0.220256640483306	-2.18274257949687	0.0301309816160228	0.174218705293917	Down	0.02438256	0.2761403	0.2751376	0.1427671	0.0146383	0.2246286	0.8537993	0.08830474	5.117487e-11	0.05230628	0.9634124	0.006462597	1.968219e-11	3.851875e-13	2.937844e-13	0.1356902	Chr2:161244739:161248730:+	2	2013	intergenic	XLOC_001728;linc-PSMD14
LINC01811:11	27.3386218808364	0.902813261239388	4.34462810475127	15.1619968799297	3.92238786812279	1.39511810693096e-05	0.000484879778120635	Up	0.02532767	0.06022662	0.06628178	2.00442e-62	0.01153113	0.04169101	2.891e-67	0.03190755	0.06295028	1.010836	0.5792414	2.215067	1.141681	0.01382891	0.2705075	1.278474	Chr3:34220618:34409338:+	3	1745	intergenic
LINC01811:6	3.98383055250273	1.21849960273069	3.16125294329107	14.4398660637703	3.85198545553138	0.00157092017683191	0.021326456893693	Up	0.01887667	0.02173017	0	0	0	0	0	0	0	0.4264373	0.1696957	0.1708978	0.5735681	0	0.02930767	0.8525167	Chr3:34159408:34435605:+	7	885	intergenic	XLOC_002612;linc-ARPP21-1
LINC01812:2	13.4838833511523	0.706483551932293	2.47678733169712	3.36314157398025	1.74980951147829	0.0132570868688421	0.10220410516067	Up	4.273761e-18	0.08802131	0.01400557	0.08306462	0.01258213	0.04933802	0.2962999	0.0440959	0.01343351	0.06599081	0.02845998	0.04235379	0.5041424	0.2140726	0.2298222	0.7006308	Chr2:67528075:67825616:-	6	3088	undefined
LINC01812:3	13.7113185335384	1.25920567843094	2.81779703081891	11.697967832213	3.54818602187301	0.00483543661720082	0.0501160090088825	Up	0	3.595776e-25	0	0	0	0.06812221	0	0.02988355	0.0132784	0.06748789	0.02760867	7.30495e-28	0.455826	0.0001673122	1.068396	0.2423786	Chr2:67553045:67825616:-	7	2746	undefined
LINC01812:4	11.1496446246941	1.08403233087225	4.23651427214313	24.1260268292731	4.59251844120486	2.27016497276725e-05	0.000733894505163691	Up	0	0.0136103	0.003776156	0	0	9.270707e-28	0	0	0.0233158	0.09583365	0.03878823	2.966777e-28	0.2788732	4.485342e-05	0.359511	0.1953272	Chr2:67559849:67825616:-	5	4786	undefined
LINC01812:5	5.21361306983185	1.08567871276878	3.76306777967468	16.9766816311526	4.08548258309889	0.000167841688027649	0.0038319477493282	Up	0	0.01173202	0.003702906	0	0	8.821245e-28	0	0	0.02069434	0.06819611	0.03799785	0.02850499	0.1187152	3.293646e-30	0.1375895	0.01532839	Chr2:67559849:67825616:-	6	4892	undefined
LINC01814:3	16.4201924052755	0.740162306590057	-2.32320537975683	0.303643617046455	-1.71954905256325	0.0201681219146647	0.135132259581508	Down	0.1606362	8.09341e-15	0.1477353	1.94255e-08	0.5759935	0.488622	0.2395077	0.1657816	1.058577e-16	3.375068e-12	0.04347142	2.411242e-19	0.6646368	0.2231721	0.01823088	0.05049936	Chr2:8542226:8583810:-	7	2942	undefined
LINC01819:2	13.0006325415384	1.42312019216591	2.04124249394959	7.48983226705676	2.90493341024678	0.0412267298532072	0.214007189184951	Up	0.04375967	0	0.001923212	2.50082e-34	4.665676e-05	0.002076605	2.957008e-58	0.009517249	0.0004483013	0.4593961	1.222938	6.105248e-59	1.46618	1.840159e-33	6.415383e-55	0.01984399	Chr2:43027853:43039556:-	6	2169	undefined
LINC01833:4	10.5067145766405	1.23875027960109	5.01643290600782	74.2391179713393	6.21410766491732	5.26396471970359e-07	3.15850298193347e-05	Up	1.842448e-07	0.0001631772	0.0002138539	0.0002059504	0	1.363253e-17	0.002023901	0	0.02345726	3.816269e-05	0.1298303	0.03788043	0.1238244	0.3053861	1.618178e-23	0.0557959	Chr2:44919383:44939232:-	2	8150	undefined
LINC01833:7	18.5334781952408	0.836824679444092	4.4288651062934	13.0518609982746	3.70618362287509	9.47302462573777e-06	0.000351316646506406	Up	0.007198206	0.0129207	0.01771833	0.0005994713	0.0006087283	0.01336058	1.425325e-10	0.0007581681	0.1287841	0.005149059	0.2231362	0.03621539	0.1183925	0.2537956	0.003827628	0.0258491	Chr2:44927816:44939232:-	1	11417	undefined
LINC01836:2	3.68204388081752	1.0898239418153	2.49620889436954	6.59068407694412	2.72042821685623	0.0125528654157271	0.0984252708662211	Up	0.02013687	0.001696089	0.00637002	0.01782591	0.0002538442	0.004313838	7.157171e-29	4.181534e-07	0.0874783	0.05939821	0.01727574	0.005212483	0.0108572	0.1613357	0.01757593	0.1475692	Chr19:781568:786255:+	2	3204	intergenic	XLOC_012908;linc-PTBP1
LINC01836:6	12.7268017062188	1.30139361363105	3.43545735652724	22.1753084008243	4.47088226368635	0.000591554554499836	0.0101077060250595	Up	3.198807e-05	1.13265e-16	0	0.4488923	0	0	0	0	1.182356	1.269244	0.4706617	6.884935e-22	3.848915e-06	2.61961	0.454126	0.6274945	Chr19:782796:785080:+	2	829	intergenic	ENSG00000267530.2;AC006273.5;LINC01836
LINC01843:3	10.0272841290476	0.612453702516927	-2.19723179980935	0.393462282212465	-1.34570275108117	0.0280038955869543	0.16747698815884	Down	0.2652883	0.3389293	0.4102188	0.1528952	0.2524432	0.3701772	1.113723	0.3334035	0.1626542	0.07826773	0.04153994	0.2670847	0.01900039	0.08636589	0.3606366	0.1544483	Chr5:134506552:134509230:+	2	1108	intergenic	LOC101927934
LINC01843:4	9.26149139121376	0.595100899518402	-2.31117773298008	0.385450111950824	-1.37538394784335	0.0208230397638505	0.137958061102115	Down	0.2573494	0.3330449	0.3691278	0.1517114	0.2380644	0.3096005	1.136056	0.2638073	0.1594291	0.07512509	0.04700638	0.2148945	0.01867008	0.08342146	0.3013058	0.1515826	Chr5:134506552:134509229:+	2	1107	intergenic	ENSG00000251169.2;AC005355.2;LINC01843
LINC01843:7	203.006649354275	0.29464786860576	-4.36371584753061	0.41015480254085	-1.28575957367607	1.27871650303276e-05	0.000453089506318335	Down	1.419936	1.781951	1.208202	2.214321	1.681659	1.871762	2.626511	1.802628	1.616449	0.6075672	1.048551	0.4589867	0.6297293	0.6488661	0.3758696	0.6595827	Chr5:134506601:134512999:+	2	4828	undefined
LINC01857:2	9.40157663495899	0.762874033010212	1.96536709397862	2.82710902658337	1.49932752132903	0.0493717651912456	0.239114235337994	Up	0.005572986	0.005868311	0.04117768	2.261044e-95	0.02122646	0.005710386	0.1385997	0.07642599	0.06457746	0.01070451	0.05101231	0.1351469	0.1178842	0.04933992	0.02216586	0.1045881	Chr2:207662254:207679116:+	13	5937	intergenic
LINC01871:2	36.4830263463232	0.473978803849235	-5.24697284112088	0.178382511805659	-2.4869539110639	1.54618681443299e-07	1.10495895353904e-05	Down	0.9903203	0.4969874	0.272427	0.9103497	0.4545777	1.014424	0.4467442	1.254197	0.08872025	0.0593839	0.2043089	0.1060004	0.1542979	0.167294	0.05705425	0.07890484	Chr2:7725420:7731336:+	2	2542	intergenic
LINC01871:4	45.4738825768919	0.509438755791227	-5.68933945273688	0.134123132448609	-2.89837001207621	1.27531728218459e-08	1.26739636625227e-06	Down	0.9148489	1.160682	0.8826498	0.8369603	0.6778052	2.201663	1.60872	1.565591	0.2970189	0.119508	0.02739906	0.1038011	0.07248532	0.4006254	0.3727466	0.04190745	Chr2:7725779:7732145:+	2	1985	undefined
LINC01871:5	29.592414262158	1.22355465721423	-2.5347149440525	0.116519048084675	-3.10136227450594	0.0112538861652306	0.0917660634389841	Down	4.673274	8.028842	4.746692	3.853055	6.859571	0.0106899	4.067051e-36	19.68092	0.004857432	4.61923e-09	0	0.5592721	1.306654	0.0535774	8.116842	0	Chr2:7725801:7730705:+	2	243	intergenic	XLOC_001331;linc-ID2-3;ENSG00000235576;AC092580.4;ENSG00000235576.1;OTTHUMG00000151591.1;LINC01871
LINC01871:6	8.49435715109848	1.12747534050726	-2.25139260334587	0.172134759483247	-2.53838964207292	0.024360682200108	0.152265039281056	Down	0.6449327	0.02275723	2.300612	1.137985	3.458977	0.3941677	2.25199e-23	0.3953959	0.3502888	1.544552	0	0.06817817	0.2056556	1.267934e-06	5.727886e-08	1.700248e-38	Chr2:7725802:7730787:+	2	324	intergenic
LINC01876:4	11.2162165228344	0.896569088770942	2.30239420920476	4.1821809323747	2.0642554781382	0.0213129512466394	0.140224782346678	Up	0.001043888	0.2364218	0.1556084	0.03298883	0.002621119	0.03082649	0.07785879	0.08800992	0.4393065	0.04420939	0.5060984	0.0599959	0.4218557	0.455639	1.311619e-07	1.055519	Chr2:156020535:156254931:-	4	1757	intergenic	LOC101929378
LINC01909:4	3.89669313830983	0.926167257614897	-1.96861219001208	0.282580897291052	-1.82326415333074	0.048997641673832	0.237845640493028	Down	0.4019879	0.7275074	0.008883573	0.06842638	0.1651784	0.2621817	0	1.710489e-24	0.1303571	0.07079411	0	0.01078451	0.02227606	0.1014266	0	0.01866324	Chr18:70335357:70352450:+	4	888	intergenic	XLOC_012709;linc-C18orf55-9
LINC01914:6	14.5481528147954	0.692332583180749	3.40621547056703	5.12742312123049	2.3582339556079	0.000658701701190161	0.011046822663137	Up	0.002447393	0.002436948	0.0007851987	0.003742186	0.005014803	0.007842173	1.478026e-11	0.0003851863	0.01872513	0.02658154	0.01406488	0.003956174	0.04411296	0.009689003	0.0002068441	0.02924226	Chr2:41888024:41933971:-	4	44406	undefined
LINC01914:7	15.599299220935	0.762147947789185	2.37867782705931	3.51348910363165	1.81290442434489	0.0173748541619077	0.12292371099363	Up	0.002515863	0.0003310313	0.002827961	0.0008734642	0.0006892511	0.008405788	0.02948747	0.00316149	0.02209138	8.891626e-06	0.0007414449	0.004396919	0.04559227	0.01179289	0.02192063	0.03980317	Chr2:41888024:41933971:-	4	44185	undefined
LINC01915:3	26.2330810337585	0.586947339398637	-3.80016325630465	0.213085493809215	-2.23049571256847	0.000144600793060405	0.00340533143476997	Down	1.031862	0.08081962	0.7755321	0.3696153	0.4334084	0.3362028	0.4488577	0.4746241	0.1793706	0.06944689	0.2804606	0.01761329	0.03444588	0.02112019	0.09201015	0.1533117	Chr18:24628182:24662198:+	3	2321	intergenic	ENSG00000246302;XLOC_012644;linc-PSMA8-3;AC022884.1;ENSG00000265485.1;RP11-449D8.1;OTTHUMG00000179501.1;ENSG00000265485.5;LINC01915;gene_alias_10=LOC729950
LINC01929:2	16.9599832570996	0.862350233187478	4.03114738817674	11.1290681202244	3.4762608902073	5.55052214543985e-05	0.00155410847215714	Up	0.001631902	0	0	0.04369197	0.02807872	0.02959901	0	0.06942531	0.04407836	0.144525	0.01662392	0.06181109	0.2480391	1.721351	0.06444104	0.2784101	Chr18:55105904:55124306:-	3	3067	intergenic	XLOC_012848;linc-CCDC68;ENSG00000267013.1;CTD-2171N6.1;ENSG00000267013.5;LINC01929;LOC101927229
LINC01934:4	5.81927021553192	0.797191511290272	-2.20336214439342	0.295964983639771	-1.75650159780876	0.0275692341076083	0.165873590595662	Down	0.05746555	0.01118845	0.0838074	0.151414	0.1522527	0.2702753	0.2942626	0.1517324	0	0.005700404	0.1094712	0.02194364	0.05014966	0.110281	0.1321797	0	Chr2:181123837:181399553:+	5	1765	intergenic	XLOC_001776;linc-ITGA4-1;LOC101927156
LINC01934:5	6.06085396118302	0.757839183118	-2.45516186921908	0.275358325547364	-1.86061786539145	0.0140821162538484	0.10645267030369	Down	0.05719527	0.1518603	0.08298728	0.1491632	0.1505827	0.2664177	0.2738153	0.1499951	0	0.04048488	0.107395	0.02182408	0.04970408	0.02652705	0.1287342	0	Chr2:181123837:181399559:+	5	1771	intergenic	ENSG00000234663;AC104820.2;ENSG00000234663.1;OTTHUMG00000154205.2;ENSG00000234663.5;LINC01934
LINC01942:4	12.2108528720414	0.906276851547492	3.67939430388605	10.0878714069521	3.33454988532762	0.000233788559075832	0.00495651227620687	Up	0.0002676035	1.933011e-32	0.01923599	0.004442949	0	0.01040637	0.03412649	0.005262376	0.05825627	0.1496368	0.0374404	0.03194049	0.0509746	0.4322989	0.008046202	0.03786559	Chr5:173689478:173699834:+	2	6565	undefined
LINC01942:7	16.8198334287229	0.674494876397578	4.41228122812848	7.86834971957637	2.97606108159788	1.02287130334874e-05	0.000374429767316479	Up	0.01799907	0.02760933	0.02120874	0.02538111	0.003207868	0.02515406	0.0002487383	6.51589e-34	0.1040339	0.153748	0.09321917	0.06763258	0.120369	0.766858	0.05046892	0.02444155	Chr5:173689478:173710460:+	4	5199	undefined
LINC01943:2	29.816218138512	0.814097931027497	4.00149315127958	9.56395469195413	3.2576072954774	6.29440173941856e-05	0.00172004161817989	Up	0.1736651	1.321393e-19	0.0009494811	0.4724138	0.4794802	0.9649855	0	0.7186747	1.33512	2.265022	3.67547	1.001678	7.896198	3.065417	2.023068	2.825524	Chr2:87439523:87459044:-	2	559	intergenic	ENSG00000280721.1;AC133644.2;LINC01943
LINC01943:3	3.40385614924146	1.13206283545198	2.80605158465182	9.04190470844106	3.17662671334546	0.005015266278497	0.0515320635667376	Up	0	0	0	0	0	0.0354	0	0.3395689	0.03501893	0.09605206	0.03752857	0.0609755	0.3587841	0.2515196	0.401396	0.1896598	Chr2:87455546:87458963:-	2	926	intergenic	ENSG00000280721.1;AC133644.2;LINC01943
LINC01954:2	1.38965077495198	1.44256827129404	-2.73600713984601	0.0648442701905603	-3.94687708997581	0.00621896766535048		Down	0.04049399	0.048717	0.02237506	0.1996645	0.06414261	0.02357345	0	0.0269815	0	0	0	0	0	0	0	0	Chr2:10844242:10848652:+	2	1519	undefined
LINC01962:6	6.32443870507434	1.09298823994627	-3.57826958757831	0.066476738926221	-3.91100657858049	0.000345876595433938	0.00664644825653936	Down	0.7115827	0.5234419	0.5141213	0.127856	0	0.1433964	4.376713	0.4720015	0.1173283	0	0	0.1193149	9.843878e-28	0	1.536958e-30	0	Chr5:181188433:181188961:-	1	529	intergenic
LINC01975:2	2.88967426645516	1.38885165494553	-3.32570525144567	0.040697634652093	-4.61891124233136	0.000881951384909522	0.0139538091937084	Down	0.2221496	0	0.2209499	0.1436556	1.025136	0.2534829	0	0.2920029	0	0	0	0	0	0	0	0	Chr17:3977103:3981899:+	2	549	intergenic	ENSG00000263312.1;RP11-459C13.1;OTTHUMG00000177725.1;LINC01975
LINC01977:3	3.20549462488689	1.33880457579199	4.03874293662232	42.4321984861736	5.40708752399755	5.37384183254749e-05	0.00151401893756191	Up	0	0	0	0	0	0	0	0	0.1444984	0.1281596	0.4039004	0.888295	0.7172031	1.107952	0.1095878	0.2706496	Chr17:79817723:79819588:+	2	397	intergenic	XLOC_012333;linc-CCDC40-3
LINC01977:5	7.58763330966113	0.855102976274468	4.35270765704989	13.1958581754546	3.72201327239603	1.34466405184066e-05	0.000471856526108665	Up	0	0.01124563	0	0	0.009882138	0.010215	0.02415206	0.04738368	0.0263212	0.1246378	0.1037921	0.2013498	0.4221421	0.7975893	0	0.3970365	Chr17:79823452:79827704:+	3	1788	intergenic	ENSG00000262772.1;RP11-353N14.2;OTTHUMG00000177465.1;LINC01977
LINC01978:10	42.1032460789962	0.847384547840578	2.64558299182365	4.72995398112467	2.24182614730121	0.00815502798480378	0.072695552420351	Up	7.315481e-08	0.009485866	0.06934184	0.1350463	0.05107728	0.05206483	0.03686627	0.08488191	0.719754	0.4706585	0.306437	0.06041119	0.1341124	0.008186024	0.3161026	0.5621147	Chr17:79919374:79929072:+	2	6585	undefined
LINC01978:2	19.4519636385111	1.09195126297529	5.07507369750288	46.5830479488445	5.54173313368093	3.87345843471054e-07	2.40352819603588e-05	Up	1.766791e-15	0.0003051168	0.1140467	1.585695e-25	0.0001165352	2.195862e-12	0	3.045683e-07	1.496805	1.853188	2.015843	0.28057	0.392273	2.208345e-20	1.954056	4.471113e-12	Chr17:79919301:79925831:+	2	982	intergenic
LINC01978:7	5.30082093363084	1.15324643407759	3.62783374254979	18.1737763769815	4.1837863270219	0.000285809201321469	0.00575893981703636	Up	0	9.294913e-45	0	0	0	5.015133e-24	0	0.4474802	2.291032	0.2889854	1.100429	0.09613355	0.8873618	1.312513e-20	0.1408922	0.7429614	Chr17:79919374:79919869:+	1	496	undefined
LINC01996:2	1.84915584877165	1.54127528957549	2.30314478084682	11.7109007370369	3.54978013903395	0.0212706984653755		Up	0	0.006168409	0	0	0	0	0	0.008693873	0.06875527	0.006381826	0	0.02090635	0.04277933	0	0.3230215	0.08506816	Chr17:4610449:4617649:+	2	1272	intergenic	ENSG00000250077
LINC01996:3	1.84915584877165	1.54127528957549	2.30314478084682	11.7109007370369	3.54978013903395	0.0212706984653755		Up	0	0.006170101	0	0	0	0	0	0.008692279	0.06837375	0.006378336	0	0.02089261	0.04278654	0	0.3201376	0.08496323	Chr17:4610449:4617650:+	2	1273	intergenic	ENSG00000261863.1;RP11-141J13.5;OTTHUMG00000177830.1;LINC01996
LINC02000:2	4.77527229298389	1.11116715553314	-3.54589624931679	0.0651503414812912	-3.94008344916897	0.000391280226866803	0.00733571131298329	Down	0.496399	0.1165468	0.7966448	0.7531989	0.2895817	0.0002876009	2.620068e-24	0.6762358	0	0	0	0.03973002	0	0	0	0.1123953	Chr3:134055256:134057648:-	2	640	intergenic	XLOC_003259;linc-SLCO2A1-1;ENSG00000243832;RP11-202A13.1;ENSG00000243832.1;OTTHUMG00000159748.1;LINC02000
LINC02001:2	105.403048735269	0.281248445116419	3.74690084280513	2.07600516930097	1.05381003604434	0.000179032814864328	0.00402720941022402	Up	0.251228	0.8385019	0.5429931	0.9635764	0.4830413	0.6578773	1.682262	1.317501	1.991095	0.8852259	1.968301	1.817486	1.899491	1.226908	1.176931	1.084814	Chr17:35568100:35570884:+	1	2785	undefined
LINC02001:3	23.4399433231332	1.22577078997269	1.97986243451079	5.3772089753195	2.42685754038754	0.0477189885111473	0.234005163205878	Up	0.2142374	6.491417e-16	0.4438029	1.576827e-15	2.204183e-16	4.696584	5.202786e-16	4.045443e-13	0.2591413	0.8069165	2.289348	0.225736	1.938557	2.867682e-16	2.055553	3.103434	Chr17:35568100:35573872:+	2	695	undefined
LINC02004:3	1.56130683832758	1.43945270554355	1.96905051073053	7.13223918196756	2.83435508502298	0.0489472910452362		Up	0	0	0	0	0	1.8759e-09	0	0.06982042	0	0.05557765	0	0	0.1334855	0.361806	0.05312302	0.1841894	Chr3:134313498:134321607:+	2	961	undefined
LINC02009:2	13.7890356172494	0.700864688616422	2.98566641479444	4.26500715588245	2.09254816211741	0.00282961129388868	0.0332355221273416	Up	0.03245701	0.04122321	0.03881304	0.1182416	0.02419951	0.03782669	0	0.06959136	0.1316771	0.2055141	0.2420975	0.4678087	0.3603406	0	0.05395182	0.3644541	Chr3:46416524:46423591:-	5	2951	undefined	ENSG00000283646.1;RP11-24F11.5;LINC02009
LINC02012:2	9.53233353280072	0.838364683604035	-4.63277504191517	0.0677349864935884	-3.88395498222388	3.60796524483368e-06	0.000163618972894499	Down	0.378254	0.363661	0.1962731	0.08067682	0.2851698	0.3415364	0.2271135	0.6123157	0.1587361	0.001915966	1.068534e-33	0.01827732	9.940553e-33	0	0.02720451	0.02009447	Chr3:197505264:197506986:-	1	1723	intergenic
LINC02012:3	6.85669815399636	0.884751418373631	-3.91958025206691	0.0903799026045917	-3.46785418744548	8.8703321454416e-05	0.00228642472251449	Down	0.1873429	0.3860652	0.19311	0.07925635	7.290487e-12	0.3340959	0.2267196	0.6057706	0.08766924	0.00190926	6.505564e-46	0.01824644	3.837796e-45	0	0.02690727	0.02006036	Chr3:197505262:197506986:-	1	1725	intergenic	ENSG00000272989.1;RP13-616I3.1;LINC02012
LINC02015:11	44.4160777294727	0.673755340435998	2.01292521666312	2.5601336278904	1.35621911462506	0.044122497280307	0.222061415095606	Up	0.008601019	0.01872616	0.1498588	0.03588746	1.093728e-06	0.07915986	0.1283564	0.1402747	0.1555026	0.08176153	0.1212549	0.02274637	0.086469	0.6352689	0.02774489	0.1304638	Chr3:177827783:177916361:+	4	12587	undefined
LINC02015:13	2.84547227749218	1.38952413906402	2.04765500336969	7.1863841431468	2.84526605565742	0.0405938157525758	0.212019557906237	Up	7.410784e-125	1.053014e-48	2.448604e-52	1.716267e-87	0	4.990795e-30	0.0872403	4.970128e-30	0.04441352	0.008699107	0.0474911	1.396716e-42	0.01134956	0.1115223	0	0.06037482	Chr3:177827783:177940796:+	7	4395	undefined
LINC02015:6	1.9972796001238	1.53908371412022	2.28545797043115	11.4518687969074	3.51751114159684	0.0222859881832408		Up	6.373798e-32	1.114942e-55	0.0007077247	0	0	0	3.684879e-28	0.00115557	0.007832643	0.008060042	0.000636919	2.108586e-30	1.576403e-30	0.08374268	0.00249527	0.001915244	Chr3:177816900:178049017:+	7	8969	undefined
LINC02019:2	31.7066357072156	0.530883320978967	4.29672723683562	4.86035207847005	2.28106082483207	1.73338268103812e-05	0.00058254938954149	Up	0.03607384	0.08829049	0.2160278	0.08096302	0.08373161	0.0543976	0.3132044	0.2968172	1.28915	0.5001676	0.2112025	0.6859125	0.4287259	0.2241167	0.4732487	1.52213	Chr3:50669418:50672025:+	2	2414	intergenic	XLOC_002650;linc-DOCK3
LINC02023:2	62.0029947017247	0.917428528178374	-7.14494435521962	0.0106354450543041	-6.55497578372551	9.00323533182478e-13	2.97469233866174e-10	Down	1.028579	2.429452	1.554498	1.310588	1.58262	1.800176	3.34745	3.007713	0.9043882	0	0	0.01786979	0	0	0.01836727	0	Chr3:165150006:165158062:-	2	1948	intergenic	XLOC_003315;linc-SI;ENSG00000239205;RP11-747D18.1;ENSG00000239205.1;OTTHUMG00000158073.1;LINC02023
LINC02027:10	6.00405435428409	1.30817743751612	3.8523227532764	32.8887371461621	5.03952170786617	0.00011700266438296	0.00286217767746817	Up	4.876315e-40	0	0	1.915728e-45	0	0.000946873	0	3.793703e-28	0.002947761	0.1224413	2.282338e-15	1.094134e-68	0.02758382	0.003271049	0.09937324	0.03243521	Chr3:80993880:81102602:+	3	7640	undefined
LINC02027:8	3.17118221192316	1.3803967650872	3.43402894880285	26.7287868195837	4.74032245214324	0.000594680681712909	0.0101470631948076	Up	4.783662e-40	0	0	0	0	0.0009284947	0	3.724462e-28	0.02521819	0.07230865	0.04349332	0	0.02569683	0.003165636	5.337479e-15	0.02830281	Chr3:80993880:81102313:+	4	7577	undefined
LINC02031:2	1.75780311322699	1.2364413143103	-2.13596037749896	0.160318224756938	-2.64098965646953	0.0326826435541124		Down	0.1860723	0.3352149	0.06055854	0.2869831	0.06460405	0.1509081	0	0.1661432	2.813115e-76	0.06449857	0.1509733	0	6.896613e-34	0	0	0	Chr3:182644214:182655880:+	5	592	intergenic	ENSG00000238837;RP11-646E18.2;ENSG00000238837.3;OTTHUMG00000158297.2;LINC02031
LINC02038:3	275.492114870777	0.355971735284416	-5.35745375338426	0.266627573501089	-1.9071021092982	8.4402962109715e-08	6.58679680685049e-06	Down	5.801413	4.559178	5.038961	4.294197	5.503941	4.761864	4.908292	4.72349	4.183893	1.416655	1.428174	1.077011	1.132004	0.5367049	0.5317355	1.565399	Chr3:193840828:193844024:-	3	2492	intergenic
LINC02043:2	17.7999870271589	0.623251012248126	4.68357842590126	7.56345281988914	2.91904499488644	2.8190952031248e-06	0.000134560227134518	Up	0.02073015	0.05475523	0.03353885	0.01071569	0.009942419	0.01129749	0.1941489	0.07786538	0.2715108	0.3778462	0.3167095	0.2091995	0.04864746	0.8597538	0.2129759	0.2178919	Chr3:186823286:186827538:-	3	2839	undefined
LINC02043:4	2.25667866095773	1.47794627233433	1.99481722816398	7.71803018565871	2.94823268635325	0.0460628176565615	0.228615712836633	Up	0.02637194	0	0	0	0	0	0	4.962295e-09	0	0.2394655	0.01514315	0.1061394	0.06109073	0.4301404	4.699263e-31	0	Chr3:186821438:186825525:-	4	1101	undefined
LINC02057:2	15.262698585166	0.803991781821744	-6.05629826316306	0.034215313303461	-4.86921403184441	1.39289630881794e-09	1.81301275301819e-07	Down	1.026011	1.556905	1.71758	1.160585	0.9024194	2.163968	1.11736	1.495674	0.05852513	4.014684e-44	1.42442e-39	0.1512495	0.06422147	0.1275609	2.41309e-106	1.596959e-23	Chr5:61250557:61264929:-	3	640	intergenic	ENSG00000249279.1;CTC-436P18.3;OTTHUMG00000162244.1;ENSG00000249279.5;LINC02057
LINC02057:3	2.91068272036362	1.23811013039759	-2.90355901674477	0.0827598113695138	-3.59492583283897	0.00368947426930422	0.0408103977762472	Down	0.1483623	0.6257134	0.5298811	0.2408385	0.1462642	0.3772751	0	0.09833526	0.2410331	0	0	0	0	0	0	5.031974e-07	Chr5:61201309:61252889:-	2	577	intergenic	ENSG00000249279.1;CTC-436P18.3;OTTHUMG00000162244.1;ENSG00000249279.5;LINC02057
LINC02073:3	8.26509729058646	0.716451767504058	2.4577024008444	3.3889191745794	1.76082522908393	0.0139828992684339	0.106032471024807	Up	0.01015823	0.02858181	0.113058	2.110004e-61	0.01179461	0.1084541	0.04900075	0.07111069	0.1125525	0.1387459	0.1190901	0.06932931	0.3255095	0.05450392	0.1275308	0.07657681	Chr17:51439653:51445802:+	2	2845	intergenic	ENSG00000250533;RP11-1018N14.5;ENSG00000267452.1;LINC02073
LINC02080:2	4.62403140551256	1.04217169487635	2.24490583292342	5.06154321902017	2.33957731673561	0.0247741784164193	0.15386083140765	Up	6.324941e-33	3.952798e-29	0.263885	3.689574e-19	1.390853e-31	1.084492e-12	0.02064484	0.06421045	0.05806806	0.05724453	0.2728974	0.01769081	0.09124963	0.06137014	0.01793838	0.0806775	Chr17:76799044:76805953:+	2	2270	intergenic	ENSG00000267065.1;CTD-2246P4.1
LINC02086:3	29.6205996737578	0.957355452323608	2.50607309141728	5.27511570347346	2.39920273798981	0.0122080380705116	0.0969063015762515	Up	1.329739e-19	0.006414317	1.044756	0.06614402	3.87282e-19	0.8295628	1.514789	0.3441375	1.761828	3.781031	4.985121	0.6086734	0.835786	0.03818275	1.20771	0.6787178	Chr17:48646929:48704422:+	5	776	intergenic	ENSG00000244649.4;CTD-2377D24.6;LINC02086
LINC02099:4	0.851414521540719	1.54792454049495	2.13663739868112	9.8994849286726	3.30735346355781	0.0326274953155318		Up	0.001838228	0.002374583	0	0	0	0	0.005331961	0	0.01616464	0.001912474	0.0205237	0.03497678	0.05668426	0.008129941	0.003370331	0.006034689	Chr8:29748309:29798492:+	4	2832	intergenic	LOC101929450
LINC02099:6	0.907605870766118	1.5392262758762	2.20386715015616	10.4995109506253	3.39225022606075	0.0275336883870086		Up	0.001846865	0.00239605	0	0	0	0	0.005536616	0	0.01645635	0.00191518	0.03128865	0.03575592	0.0574392	0.008223784	0.003415635	0.006124453	Chr8:29748325:29798491:+	4	2815	intergenic	XLOC_006756;linc-LEPROTL1-3
LINC02154:2	5.57652906378552	1.25368066789567	4.63640584249462	56.2028884969453	5.81257237325405	3.54519574148878e-06	0.000161347629444036	Up	0.0007152541	0	0	2.528108e-20	0	0.01330307	1.891296e-16	0	0	0.6011301	0.136808	0.5014428	0.08756521	0.07815381	0.3596152	0.7139302	ChrX:13266542:13303452:-	2	927	intergenic	XLOC_008115;linc-FAM9C-2;ENSG00000235385;GS1-600G8.5;ENSG00000235385.1;OTTHUMG00000021149.2;LINC02154
LINC02154:4	2.73337613406931	1.45303940955531	2.91311616609989	18.8027606881568	4.23287259395582	0.00357841455354803	0.0399291423933402	Up	0.0004333668	0	0	1.80347e-17	0	0.00820375	8.868396e-18	0	0	2.992918e-10	0.1214207	0.2640635	0.344037	0.08397913	0.04519512	0.001494623	ChrX:13266048:13303392:-	3	1497	intergenic	XLOC_008115;linc-FAM9C-2;ENSG00000235385;GS1-600G8.5;ENSG00000235385.1;OTTHUMG00000021149.2;LINC02154
LINC02163:2	57.5263582521846	0.84472886191372	2.48899136635497	4.29459725995584	2.10252284421411	0.012810607664672	0.0997290910639295	Up	0.002516457	2.076977	2.836731e-14	1.604166	0.7539325	2.781517	0.6974434	1.621395	12.10749	2.962557	9.489902	6.778755	2.749282	0.8681149	1.028185	4.479887	Chr5:104079911:104105403:+	5	574	intergenic	ENSG00000251026;RP11-138J23.1;ENSG00000251026.1;OTTHUMG00000162778.1;LINC02163
LINC02163:3	8.49067800524501	1.24266877660429	4.79617895695435	62.2525848483081	5.96006183681368	1.61720813788355e-06	8.26172534857339e-05	Up	0	0	0	0	0	0	0	0	2.426205	0.6460631	1.044633	0.5274467	0.07136036	0	0	0.9376665	Chr5:104080908:104082637:+	3	768	intergenic
LINC02163:4	63.3482448095184	0.960971325958995	8.13923670465939	226.218497145094	7.82157308837065	3.9777762765857e-16	2.9764295956652e-13	Up	0	0.05096896	0	0	0	0	0	0	4.581894	1.506006	4.059413	0.9753221	1.825771	0.04725562	0.2021052	3.341758	Chr5:104104262:104107341:+	2	2008	intergenic
LINC02177:5	2.74215860435688	1.58298577815631	-2.16294600842679	0.0931750326511533	-3.42391277025957	0.0305453325313383	0.175934753210273	Down	0.01425999	4.170208e-06	0.01513456	1.443368e-20	0.02807049	0.001208425	0.2627015	4.44104e-18	3.259708e-07	1.694176e-19	7.640549e-18	3.545892e-05	2.921389e-14	3.491894e-13	0.0001881042	1.354939e-14	Chr16:9355588:9408093:+	3	5298	intergenic	ENSG00000261617.1;RP11-243A14.1;OTTHUMG00000177055.1;LINC02177;LOC101927009
LINC02185:14	2.37628558067477	1.30121650540454	-2.62330153520855	0.093851053094878	-3.41348325626643	0.00870821635197419	0.0758458514928364	Down	6.752273e-09	0.1279399	0.05215894	0.01936545	0.03924006	0.009220437	0.1888409	0.003147207	8.077991e-29	0.000235611	7.650803e-07	7.860356e-10	5.435781e-18	5.62355e-28	0.01330603	2.439586e-05	Chr16:14007049:14016000:-	3	2975	intergenic	XLOC_011880;linc-CPPED1-3
LINC02185:6	3.83972385247097	1.14435362687715	-2.6781940653836	0.119509640641867	-3.0648010922026	0.00740203176829693	0.067910238087718	Down	0.02364107	0.1332364	0.06622866	0.007802772	0.145837	0.004288641	0.06759662	0.001214853	7.470764e-29	0.03674462	6.117014e-07	7.284722e-10	1.075079e-17	4.884955e-28	0.009185086	1.598377e-05	Chr16:14006613:14016018:-	3	3429	undefined
LINC02195:2	3.59277493321019	1.35846374600356	3.66200314759763	31.4436875431085	4.97469851376229	0.00025025078418661	0.00520149526183951	Up	0	0	0	0	0	0	0	0	0	0.319572	0	0.3206904	1.206909	0.6630611	1.81908	0.6895799	Chr16:26584755:26594813:-	2	294	intergenic	ENSG00000236481;AC002331.1;ENSG00000236481.1;OTTHUMG00000060136.1;LINC02195
LINC02198:5	6.62681517598755	0.837750547335472	2.06263989787283	3.31263144879939	1.72797770339894	0.0391468540997123	0.207400065629067	Up	0.00266687	0.03767656	0.03077075	0.1228777	0	0.06344953	0.07574737	0.005967828	0.08980125	0.2594393	0.0001482501	0.1502337	0.007116812	0.1136816	0.1926708	0.03305769	Chr5:69028351:69043873:-	3	2302	undefined
LINC02202:8	8.64860947264067	1.02026757475827	2.18124763344898	4.67658766845431	2.2254562329262	0.0291651053768577	0.171431449583669	Up	1.045099e-09	0.003207072	3.266494e-12	0.06172948	0.2156606	0.01117478	2.432136e-21	0.05829798	0.04462838	1.522667e-20	0.4594809	0.09734743	0.03866866	0.1035651	0.145455	0.1465638	Chr5:159100483:159117478:+	3	2863	intergenic	LOC101927740
LINC02204:11	13.0750590054267	0.564927107070896	2.11862882386223	2.29241914885227	1.1968708524215	0.0341218478096208	0.189569825614295	Up	0.01456531	0.03219896	0.01522773	0.001206887	0.004831569	0.0134105	0.01337524	0.01647679	0.09811948	0.005973446	0.0524875	0.009721952	0.07142987	0.04198853	0.01100051	0.01387748	Chr15:70311327:70327832:-	1	16506	undefined
LINC02223:6	1.91516661990475	1.52768520985775	2.4363347315966	13.1953026487274	3.72195253572289	0.0148369476775638		Up	0	0	0	0	0	0	0	0	0	0.003179411	0.2093643	0.02189178	0.3449096	0.01229158	0	0.05850638	Chr5:17811452:17930488:+	7	1807	intergenic
LINC02246:11	9.79805871218395	0.516863593233205	-2.31974483252611	0.435579617246208	-1.1989916495236	0.0203546850143493	0.136024045560825	Down	0.2766884	0.3027097	0.1784511	0.2496025	0.2123834	0.375965	0.7498114	0.4909584	0.2933665	0.03654466	0.1404267	0.1786881	0.09748006	0.08404154	0.2599748	0.044475	Chr21:14836763:14857692:-	2	1212	intergenic
LINC02246:12	150.925571262653	0.307732218719887	-3.25990422983374	0.498899952997334	-1.00317756146108	0.00111449839461025	0.0166316886483216	Down	0.3826932	1.014673	0.769437	0.7830499	0.9543748	0.8129814	1.220978	1.195638	0.4843252	0.4999418	0.5045823	0.3012564	0.8458054	0.1389182	0.2599038	0.4907201	Chr21:14817514:14857692:-	3	7155	intergenic
LINC02246:2	94.4228757562879	0.494785143551291	-3.47497095053109	0.303682567379824	-1.71936400059509	0.000510908674796541	0.00900140415200748	Down	0.4573836	0.6300314	0.8183178	0.5392659	0.3826891	0.3114234	2.963121	0.4758961	0.1781592	0.1522423	0.06914126	0.1427346	0.1423786	0.1004083	0.295831	0.7878096	Chr21:14818843:15014430:-	4	5929	sense-overlapping	ENSG00000235609.7;AF127936.9;AF127577.4
LINC02246:9	52.7066294483438	1.07392697611469	-2.54448347735836	0.150455687923663	-2.73258944661327	0.0109439489173782	0.089785554468565	Down	1.411478	2.532488	0.3983293	0.8358785	1.666927	0.5384953	2.62208e-12	2.084954e-07	0.008699417	0.02635714	0.6014371	2.641974	2.958237e-05	9.832513e-08	0.003784357	1.201729e-09	Chr21:14822688:14857708:-	3	1997	intergenic
LINC02253:3	25.4756105433305	0.907280455026517	5.07297223818457	24.2953542028126	4.60260856059698	3.91649655879151e-07	2.42432089908065e-05	Up	0	0	0.009646387	0.00783342	0	0	0.008602501	0.04257242	0.8325742	0	0.5601859	0.3395458	1.029817	0	0.01621407	0.213505	Chr15:97411184:97432773:+	4	4679	intergenic
LINC02253:4	6.44929910235072	1.34694901037566	2.74803791532433	13.0092595980953	3.7014669505209	0.00599530757226871	0.0582905898334185	Up	0	0	0	0.01418308	0	0.1392449	0	0	1.404733	0	0.7729354	3.152959	0.7936615	0.07144626	0	1.996284e-17	Chr15:97411255:97432094:+	3	448	intergenic	ENSG00000259485.1;CTD-2147F2.1;OTTHUMG00000172035.1;LINC02253
LINC02261:2	5.889181209484	1.06729383360488	-3.49976551354479	0.075087774773378	-3.73527815166936	0.000465667590598851	0.00841206517210213	Down	0.06051095	0.06738354	0.122549	0.09539479	0.06854282	0.4016774	1.045789e-15	0.1203703	4.409934e-21	7.977894e-26	4.96049e-06	1.297553e-25	0.04868884	0.003660702	9.753551e-18	0.0301453	Chr4:27217479:27282225:+	6	2802	intergenic	XLOC_003484;linc-PCDH7-9;ENSG00000249699;RP11-415C15.2;ENSG00000249699.1;OTTHUMG00000161689.1;LINC02261;LOC101929199
LINC02263:2	113.003410280756	0.900908944053211	6.93345674625765	75.9202688374093	6.24641319590959	4.10679520065127e-12	1.12345136236311e-09	Up	2.473992e-42	0.04653126	1.641065e-25	0.007384931	2.095124e-34	0.04180494	9.265126e-15	0.004451116	0.4004781	0.6869752	0.1637432	0.7502096	2.13	0.0733998	0.1304072	1.07777	Chr4:117325465:117373316:+	11	10576	undefined
LINC02263:4	7.34571654718844	1.31034523944669	4.05817037794776	39.8802966345758	5.31760423560742	4.9458680084923e-05	0.00142500371465518	Up	0	0	0	0	0	5.617662e-23	0	0	0.07157981	0.2430597	1.671818e-28	0.4843209	1.010456	3.525061e-28	1.042264e-28	0.2400471	Chr4:117325500:117332869:+	3	1831	undefined
LINC02263:5	11.7786003264197	1.36015901894186	2.95872443039423	16.2721809072983	4.02433571856434	0.00308915207782116	0.0356745882940754	Up	1.378331e-34	0.0002813137	4.734786e-28	0.0001159505	1.255439e-46	1.164096e-12	0.04510077	4.026505e-12	0.3478513	0.0001279433	0.04096128	0.1403799	0.7027819	0.043347	1.094076e-29	1.94246e-12	Chr4:117325500:117338915:+	8	5307	undefined
LINC02263:7	10.5109621724892	1.29378452792056	4.20823705245631	43.5485261534375	5.44455198828997	2.57370791814622e-05	0.000821179171965115	Up	2.060889e-34	0.0005424701	6.716784e-28	0.0001732257	1.806086e-46	7.628692e-12	1.100396e-15	6.048029e-12	0.01770501	0.5785193	3.253818e-05	2.519599e-12	0.3259234	0.001298853	0.06388746	0.5545524	Chr4:117325500:117338915:+	7	3221	undefined
LINC02275:6	4.92929782882716	1.21302576968033	2.68488412286884	9.55882725953304	3.25683362964547	0.00725549564386808	0.0669278697156084	Up	0	0.06906862	0	0	0	0.02823179	0	0	0.2127408	0.4190342	0.0538093	0.8340899	0.05972718	0	0	0.05646979	Chr4:169968153:169975902:-	2	1130	undefined
LINC02288:4	10.7307529173771	1.16141132397654	-2.85694345619657	0.100266635155961	-3.31808648198738	0.00427742029692343	0.0458197262206438	Down	0.6094192	0.5277232	0.004046983	0.6499309	3.90611e-07	0.1489046	2.546162	1.18541	0.0002149332	0.06560555	0.004741188	0.0006346222	0.4414397	3.42983e-26	0.05755855	9.256687e-08	Chr14:77027468:77028483:+	1	1016	undefined
LINC02289:9	2.93191681515879	1.57798725398976	-2.28553071991847	0.0820963365629757	-3.60653834463338	0.0222817272495763	0.144241583449484	Down	0.1025518	0	3.875628e-18	0.563322	0.3248502	2.323453e-21	3.63265e-25	0.3190628	4.793242e-26	1.63805e-21	6.201195e-06	3.836834e-29	6.571765e-28	1.017542e-25	0	5.313551e-27	Chr14:77073809:77076352:-	2	1038	intergenic	XLOC_011081;linc-C14orf4-2
LINC02298:4	4.98328154006293	1.05841561148292	1.97657879542265	4.26351063229454	2.09204185440144	0.0480892609737035	0.235350390676304	Up	0.2084032	0.2438482	3.423346e-06	1.058465e-06	4.630324e-21	5.621629e-18	0	0.381648	0.3734644	0.1081531	9.869878e-13	0.6380151	0.7525579	0.2229885	9.870103e-23	1.264933	Chr14:105093494:105095929:+	2	617	intergenic	XLOC_010952;linc-BTBD6-1
LINC02298:9	9.12001213434953	0.638448427868728	2.1169691790716	2.55190680680961	1.35157564422481	0.0342624636476333	0.189852266434876	Up	1.429049e-28	0.1113171	0.1062463	0.06669494	0.09815186	0.1187306	0.5227539	0.1950949	0.3801653	0.4437075	0.3028465	0.1269226	0.8715916	0.2662667	0.06054285	0.2156073	Chr14:105094520:105098486:+	2	1263	intergenic	XLOC_010952;linc-BTBD6-1
LINC02301:8	3.65093079512763	1.03589807777189	-2.32392947275839	0.188501240954997	-2.40735407370787	0.0201292743344087	0.134943048311381	Down	0.05847341	0.02027145	0.03523542	0.0514465	0.0492928	0.1055944	0.1949406	0	1.296254e-38	0	0.061015	0	0.01896562	0	0.02870116	0	Chr14:82642622:82697461:+	5	2906	undefined
LINC02315:3	22.3923976629548	0.874863352839978	2.75753582727536	5.32383935625742	2.41246703942649	0.00582388308690738	0.0568991588379457	Up	0.2127201	0.926495	2.820893e-06	6.776692e-05	2.421738	3.639064	5.189463e-18	0.2980551	8.9356	1.26029	3.609202	0.2783263	2.215108	1.940735	1.195636	2.009727	Chr14:40954617:40962845:+	2	392	intergenic	XLOC_010813;linc-LRFN5-1
LINC02320:11	1.74230584432916	1.45299749433445	2.7184499619617	15.4539205741757	3.94990098320392	0.00655885754715426		Up	0.0002148266	1.833649e-10	4.803619e-27	2.488145e-06	2.142413e-05	2.471856e-16	0.0002978083	4.422686e-23	0.003541876	0.05743855	6.841341e-06	0.01639649	0.01301906	0.01947907	0.01346532	0.0004015069	Chr14:101628041:101731213:-	5	5560	undefined
LINC02320:4	9.89415844986013	1.25644798722793	3.76571850360192	26.564532792508	4.73142943431761	0.000166070814926225	0.00379605355124716	Up	0.0001231965	0.03025686	3.134335e-05	0.001228805	1.714634e-19	4.950911e-19	5.982337e-05	0.002007088	0.01416268	0.000242456	0.09006029	0.07020447	0.2439147	0.002587063	0.05934639	0.1381515	Chr14:101628041:101731306:-	3	8070	undefined
LINC02320:5	11.7750665270832	0.883348789302648	5.24993595316366	24.8905217697273	4.63752456814356	1.52152102322746e-07	1.09347503819011e-05	Up	0.0001407785	5.98549e-06	0.01031634	0.007530886	1.553922e-05	6.426173e-19	7.707334e-05	0.005246827	0.028701	0.03894495	0.09923539	0.2840962	0.06804645	0.004123143	0.006502279	0.1300971	Chr14:101628041:101731306:-	3	7616	undefined
LINC02320:6	6.21424866655355	0.980930526171551	4.05395663393942	15.7431225537589	3.97664981400685	5.03585557647041e-05	0.00144113837706393	Up	0.0002057784	2.333771e-10	0.024731	0.007805054	2.087672e-05	2.195483e-16	0.0002686829	3.104271e-06	0.007999151	0.04417257	0.1506036	0.1080594	0.05784575	0.01695593	0.002288448	0.09386288	Chr14:101628041:101731306:-	5	5653	undefined
LINC02323:4	12.049158916068	0.831205502017379	2.58682878751034	4.43885111931119	2.15018632095554	0.00968637091991845	0.0821710445393949	Up	0.02828888	0.04317174	0.02344477	0.01058168	0.08935791	0.1890834	0.01910728	0.1067701	0.6121358	0.25081	0.250302	0.5320008	0.3753267	3.954314e-26	0.1295919	0.1128026	Chr14:102552286:102554324:+	1	2039	undefined
LINC02325:8	4.71299629894957	0.893883337958826	-2.32629590479224	0.236606703170328	-2.07943714845564	0.0200027703510688	0.134503747861388	Down	0.08058617	0.03711532	0.05812046	0.135284	0.04739494	0.04612152	0.0001510087	0.3068628	0.04141753	0.004175302	0.113019	0.01001289	0.005642838	0.000458931	0.003131684	0.07254251	Chr14:97458843:97469284:+	4	2583	undefined
LINC02331:2	4.82440901046375	1.25410812620074	2.32626153891827	7.55474730196399	2.91738349962564	0.0200046024941021	0.134503747861388	Up	0.000114126	0	0.004367968	0	0.005458292	1.875788e-31	0	0.01354179	0	0.01009149	0.01296021	1.159851e-16	0.02534879	0.6032069	0.05954867	0.01219689	Chr14:53685449:53875341:-	11	3104	intergenic
LINC02331:4	14.1981394623467	1.39868077058228	3.24991467381377	23.353925439638	4.54559316029649	0.00115439639466134	0.0170156423386901	Up	0	0	0	0	0	0	0	0	0	0.1334678	6.046827e-12	0.09421058	0.07265566	11.18117	2.609668e-21	0.07375668	Chr14:53768942:53850882:-	4	602	intergenic	XLOC_011028;linc-DDHD1-2;ENSG00000235269;AL162759.1;ENSG00000235269.1;OTTHUMG00000150105.1;LINC02331
LINC02331:5	63.1836537631957	1.02475771889266	4.40019454126578	22.7711195828804	4.50913332079147	1.08153872879245e-05	0.000392516787435218	Up	2.827236e-07	0	0.0615717	0	0.008009298	0.0003914462	0	0.05843654	0	0.1458665	0.4699214	0.2522612	0.1608697	11.33437	0.4311594	0.2636159	Chr14:53685006:53850822:-	6	2292	undefined
LINC02341:2	4.65579897693607	1.33938471128418	3.63611072821943	29.2456696417672	4.87015111791349	0.00027678539330898	0.00563865924350451	Up	0	0	0	0	0	0	0	3.354535e-08	0.02745513	0.7043693	0.3727626	0.0235326	0.3633322	0.1098834	0	0	Chr13:42339188:42444144:+	8	1295	undefined	ENSG00000283554.1;RP11-413N19.2;LINC02341
LINC02341:4	4.73370680103473	1.5220214458146	2.61844241789465	15.8380796386742	3.98532551466628	0.00883321982738443	0.0765676135020399	Up	0	0	0	0	0	0	0	0	0	1.187007	0.1907092	0	1.317674	0.05999792	0	0	Chr13:42424892:42485956:+	4	824	undefined	ENSG00000283554.1;RP11-413N19.2;LINC02341;LOC105370177
LINC02343:9	9.88939224162118	0.710385397551078	-4.67429169441611	0.100095667553953	-3.32054856360749	2.94969847786204e-06	0.000138712160767631	Down	0.04176946	0.2109299	0.08544329	0.1330259	0.1366749	0.1552377	0.3257119	0.2028441	0	0.03504223	0	0	0.03243795	0.01849722	0.03488001	0.01039491	Chr13:34429520:34503097:+	5	3756	intergenic
LINC02345:12	5.9584609021244	1.40121861722938	3.47540458117915	29.2385852603598	4.8698016015525	0.000510083420035795	0.00899309236945992	Up	0	0	0	0	0	0	0.007030193	0	2.95913e-12	0.009754351	9.751366e-29	0.06727015	2.134679	2.494883e-10	0.1902254	0.09909433	Chr15:38004723:38040979:+	3	1435	undefined
LINC02348:5	7.40106905493251	0.97202878965008	4.50545649796882	20.8132943099986	4.37943342654172	6.62304068114262e-06	0.000261235314680542	Up	0	0.02104513	0	0.01184817	0	0	0	0	0.0516387	0.1663744	0.3390601	0.09105177	0.1577635	0.01621089	0.01056932	0.02105995	Chr15:101602707:101614327:-	3	3947	intergenic	XLOC_011616;linc-PCSK6-2
LINC02348:8	7.45302840861891	1.09479878915243	3.09611151909281	10.4803801446203	3.38961914218371	0.00196076603123279	0.0253089033995908	Up	0	0.03894874	0	0.01947656	0	0	0	0	1.449488e-13	0.04341555	9.091426e-10	0.6140856	0.01114926	0.03659115	0.01948041	0.05771084	Chr15:101602707:101606845:-	2	3355	intergenic	XLOC_011616;linc-PCSK6-2
LINC02362:13	67.4000157257813	0.792256847261131	-5.60590015495591	0.0460290098018873	-4.44131278282606	2.07175373969545e-08	1.98148446960872e-06	Down	0.7073758	1.101874	0.4241476	1.442121	0.6547158	0.6259247	1.708371	2.273978	0.130574	0.2543565	9.54761e-22	2.767926e-20	0.09230527	0.0109885	0.00088046	0.1634331	Chr4:184367845:184382302:-	5	3762	undefined
LINC02362:14	139.927522034033	0.241149049937139	-6.5981907840781	0.331907367975781	-1.59114743888442	4.1620546294467e-11	8.82390265231278e-09	Down	0.5211342	2.006118	0.5599858	1.049028	0.688633	1.388053	1.34644	1.29635	0.4211618	0.420462	0.2759892	0.2735833	0.3204737	0.3282701	0.1378304	0.4629687	Chr4:184367845:184382302:-	5	6249	undefined
LINC02362:19	9.19250672777349	1.02791035103408	-2.60729668565464	0.156034044897572	-2.68006725140127	0.00912602489997673	0.0783846048211708	Down	0.2058794	0.2193997	0.1906934	0.4021974	0.09007439	0.02284606	9.574546e-10	0.05458828	1.198821e-18	0.2728638	0.002268439	0.0681593	0.0005772821	0.000101819	2.570124e-13	0.01646458	Chr4:184367616:184376895:-	4	2413	intergenic
LINC02362:2	9.82472744991271	1.13319811327071	-2.49475387690771	0.140920129771078	-2.8270503863866	0.0126044523596764	0.0986373031321214	Down	1.405623	0.4974868	0.1212776	0.6316868	0.0003096534	1.344807	1.727708	0.04061145	3.908642e-24	0.001189257	0.1886176	2.215175e-08	3.494887e-25	1.089683e-27	0.1239623	0.4349721	Chr4:184368234:184382376:-	5	700	intergenic	XLOC_004205;linc-ENPP6-2
LINC02362:20	22.6609826059127	0.607853230176808	-4.39113304768165	0.157217704185942	-2.66916440716942	1.1276151182556e-05	0.000405766000332968	Down	0.3103278	0.8081417	0.4753952	0.4822378	0.4255055	0.7070782	0.3547365	1.398264	0.2719825	0.2297997	0.01814578	0.01518283	0.07771102	0.06722833	0.01478299	0.2944204	Chr4:184365224:184372480:-	5	2002	intergenic
LINC02362:6	39.0260002817129	0.513484596806131	-4.98049419391259	0.169880592061176	-2.55740705305648	6.3422105411868e-07	3.71779212853303e-05	Down	0.5700926	1.059292	0.1177099	1.677139	0.748613	0.9460851	0.6639649	1.519008	0.1205482	0.5137665	0.02244701	0.1491445	0.2468121	0.1324341	8.181244e-26	0.237991	Chr4:184370235:184382373:-	5	2224	intergenic
LINC02362:8	16.6692032812142	0.908045208337311	-3.55608279543093	0.106647056851765	-3.22908394284181	0.000376425491900221	0.00709380810328409	Down	0.4254551	0.6871363	2.034795	0.3463562	1.156638	0.9559294	0.6043136	3.577449	3.530469e-24	1.195726	0.2010679	1.880421e-08	0.004550666	6.22872e-13	0.1201117	0.3319087	Chr4:184369193:184382370:-	5	722	intergenic	XLOC_004205;linc-ENPP6-2
LINC02363:8	12.3286777809515	1.49095498978347	-2.02665759626572	0.123137726654913	-3.02165525573494	0.0426974418656836	0.218433047585919	Down	1.698379e-12	2.188049e-10	2.546616e-14	0.01166756	0.329046	0.3373625	0.0036623	0.8855695	2.048648e-11	1.133674e-09	2.854309e-06	1.803041e-16	5.061005e-20	6.45355e-14	0.036162	3.707056e-18	Chr4:184334131:184343961:-	4	4510	undefined
LINC02363:9	32.6803829957111	1.01320969178252	-2.85903799229678	0.134268705704831	-2.89680500296954	0.00424927889574226	0.0456143056483455	Down	0.02012575	0.4014792	0.1978494	0.2461373	0.1267982	0.1805052	8.772995e-07	0.4679924	0.4824459	1.108571e-06	5.913206e-10	0.04165571	0.04815994	0.0002057904	2.194707e-13	0.02430368	Chr4:184334131:184343961:-	2	8058	undefined
LINC02384:2	8.06396639641785	0.940405678841837	-4.37317270928217	0.0578092253178674	-4.11255645036509	1.22453771981681e-05	0.000435712785032999	Down	0.1390574	0.2252	0.05173677	0.3961575	0.03639749	0.3117172	0.3397288	0.4060684	0	7.404898e-26	0.03809526	0	0	3.864112e-23	0.03288378	0.01920276	Chr12:68381931:68451696:-	4	2158	undefined
LINC02384:25	2.90723942462425	1.1288687241411	-3.12149657252756	0.0869445945681033	-3.52375985324002	0.00179934342492974	0.0237556284762	Down	0.09040081	0.2187845	0.2566814	0.02412026	0.04281717	0.5182821	0.07536437	0.04468041	0	0.009532007	0.00784721	1.183193e-28	0.01173844	0.04180387	0	0.04470377	Chr12:68332792:68348647:-	2	1020	intergenic	XLOC_010116;linc-MDM1-2
LINC02384:5	10.5617413375499	0.805910533262455	-3.6318526785561	0.13149243180612	-2.92694832890582	0.000281393757095265	0.0057134386067523	Down	0.17105	0.5479192	0.2080059	0.7824311	0.3191176	0.5644674	0.6360401	0.202199	0.06727967	8.311932e-11	0.003164067	2.055219e-07	0.01409589	0.1534388	0.1339331	0.1041362	Chr12:68431622:68451696:-	6	1342	undefined
LINC02397:10	7.27913428513519	1.27367440536481	-4.58011222223843	0.0175355718467633	-5.83357171116361	4.64726504976805e-06	0.000199377858568548	Down	7.764745e-07	0.1179157	0.1070389	0.0416424	0.07246962	2.471695e-06	0.03287878	0.02147878	2.842207e-17	1.711062e-06	2.132797e-11	3.926467e-16	9.818106e-07	2.633657e-15	1.700421e-05	8.43397e-12	Chr12:92466701:92492269:+	3	8976	undefined
LINC02397:9	8.37530032470572	1.60879177223285	-2.20843856577944	0.0852050178654263	-3.55291779410769	0.0272137159049379	0.164569561763139	Down	0.005512401	9.971785e-16	0.5525637	2.316532e-15	0.6959835	0.004563456	0.8058626	1.970159e-05	2.89718e-21	6.173764e-21	1.082228e-09	5.210819e-17	4.87661e-10	8.923279e-15	0.001100315	1.555864e-24	Chr12:92466679:92483680:+	2	1987	intergenic	XLOC_009835;linc-C12orf74-2
LINC02398:6	2.55176744117099	1.40501222150597	3.26682200958271	24.0826934405917	4.5899248489484	0.00108762038100387	0.0163535166153188	Up	3.921397e-29	8.337631e-08	2.260354e-20	6.051206e-28	4.998533e-28	2.052669e-25	0	1.131756e-25	0.07361519	0.01109473	2.39353e-25	0.03101668	0.01919038	0.04109498	5.574688e-19	0.006805168	Chr12:19775453:20129495:+	13	7081	undefined
LINC02418:2	147.60714111141	1.13037151880301	5.22206046916885	59.8329555423023	5.90286842381553	1.76943165654102e-07	1.22994838180492e-05	Up	0.02367999	1.359438e-13	0.001943248	0.02753447	0.01002726	6.970666e-08	2.554363e-30	8.990713e-43	0.05594852	1.242889	2.921957e-05	1.507168	3.532214	1.302575e-06	1.480509	8.779151	Chr12:130033454:130045057:-	4	4551	intergenic	ENSG00000214039;RP11-474D1.4;ENSG00000214039.3;RP11-474D1.3;OTTHUMG00000168373.2
LINC02418:3	67.850894178787	1.11934872997972	3.68700641642837	17.4728852322723	4.12704594965618	0.000226907637779891	0.00485588863131171	Up	0.02340898	1.330813e-13	0.001863599	0.02615015	0.009911575	6.807548e-08	2.51774e-30	9.621355e-43	0.04831374	2.135358	0.009117499	0.8529531	0.1168683	1.261059e-06	0.002812758	3.544915	Chr12:130033454:130045057:-	3	4592	intergenic	ENSG00000214039.3;RP11-474D1.3;OTTHUMG00000168373.2;ENSG00000214039.4;ENSG00000214039.8;LINC02418
LINC02418:4	3.39384367096579	1.56195895087138	2.35624974082481	12.8203644822744	3.68036537316967	0.0184605018931981	0.127742164131449	Up	0	0	0	1.863314e-31	0	0	0	0	0	0.2034567	0	0.4788393	0.2635938	0	2.229378e-27	2.20822	Chr12:130024493:130044956:-	3	577	intergenic	ENSG00000261650.1;RP11-474D1.4;OTTHUMG00000168372.2;AC055717.2
LINC02418:6	9.94971840918764	1.43585144893048	2.17778943425821	8.73605606280559	3.12698211464514	0.0294217168757976	0.171796625897904	Up	1.432295e-07	3.030484e-13	1.132126e-05	7.692131e-05	0.01399748	1.371211e-07	3.45629e-30	1.365046e-42	2.256347e-11	0.0415168	7.090387e-08	0.0001794425	0.2225378	2.680984e-06	2.963566e-07	1.423333	Chr12:130033454:130042342:-	4	3528	intergenic	ENSG00000214039;XLOC_010260;linc-TMEM132D-5;RP11-474D1.4;ENSG00000214039.3;RP11-474D1.3;OTTHUMG00000168373.2
LINC02421:2	6.24276203174522	1.04604374363077	-3.52223962558618	0.0777821690084917	-3.68441672391281	0.000427917161589033	0.00786039025847407	Down	0.07127922	0.4374202	0.08873724	0.01791664	0.01812261	0.1375664	0.02711994	0.1858896	4.553598e-32	0.008472355	0.009738973	5.572574e-41	0.0995	3.361348e-44	5.923389e-36	6.422877e-42	Chr12:67709047:67729475:-	5	3135	intergenic	ENSG00000255970;RP11-43N5.1;ENSG00000255970.1;OTTHUMG00000169091.1;LINC02421;LOC101927901
LINC02428:12	7.88244156179434	1.5956024893244	1.9601735581796	8.74014860184674	3.12765780893924	0.0499755079386785	0.241028795728515	Up	0	0	0	0	0	0	0	0	0.6128632	6.636272	0.0006652763	0	6.375911e-27	0.01627891	0.08702871	0	Chr4:103425066:103453757:+	3	390	intergenic	XLOC_003629;linc-TET2-5
LINC02428:4	2.17822936642735	1.48874239071429	2.67771677869051	15.8502147139524	3.98643047876348	0.00741258680785186	0.0679580616138952	Up	0	0	0	0	0	0	0	0	0.02972573	0.02232194	0.03712819	0	0.1173881	0.01178584	0	0	Chr4:103425041:103454038:+	6	5849	intergenic
LINC02428:7	4.14526863127589	1.43582431463029	3.14892894650688	22.9641065010543	4.52130874643773	0.00163870033351144	0.0220466288656079	Up	0	0	0	0	0	0	0	0	0.03349478	0.7477027	0.1212202	0	0.1697154	0.09009709	0	0	Chr4:103425045:103440681:+	4	1435	undefined
LINC02430:2	2.64318910463524	1.36874819646724	-3.44976578342349	0.0378946845053742	-4.7218606942953	0.000561073115564975	0.00969718826976122	Down	0.04305846	0.1154239	0.05249516	0.5685938	1.105757e-07	1.172323	0.2851891	0.4848265	0	0	4.629826e-08	0	0	0	0	0	Chr4:149147813:149150286:-	3	524	intergenic	XLOC_004120;linc-NR3C2-2
LINC02432:4	7.42975206535378	1.04237109248615	3.25162592920038	10.4787946538936	3.3894008721769	0.00114746931331371	0.0169233430724719	Up	6.217844e-06	9.434633e-05	0.0003100015	2.914342e-12	3.36203e-19	5.200417e-28	0.0174503	0.02635322	4.658511e-07	0.01016034	0.006396922	0.01819737	0.08072579	0.01744603	0.01022349	0.08481383	Chr4:141294784:141332617:-	7	15762	undefined
LINC02432:5	65.9311996816681	0.675865661700839	4.6811911961302	8.96222151485743	3.16385638532068	2.85212777221221e-06	0.0001356280049586	Up	0.0162347	0.01330477	0.001903992	0.003652002	0.03212805	0.001985231	0.01904991	0.01968996	0.02048137	0.06818522	0.01161985	0.02164386	1.260571	0.2104131	0.02679101	0.4214687	Chr4:141296872:141332617:-	3	18512	undefined
LINC02432:7	7.52475661912584	1.60493591660561	2.13936315699679	10.8043529472306	3.43354076932691	0.0324062683632031	0.183251361064292	Up	6.503403e-09	0.0001618099	3.833541e-23	2.962823e-08	3.989099e-17	1.699449e-27	4.40088e-10	3.706342e-15	0.0003534429	5.631111e-09	3.70166e-06	1.137878e-08	0.4818362	0.06915635	0.02507897	1.584936e-14	Chr4:141306724:141332617:-	7	8229	undefined
LINC02432:8	6.79409220506354	1.48066614944817	2.03900989372475	8.10657735180733	3.01909292802816	0.0414490401337122	0.214591255324131	Up	2.233548e-27	0.1571319	6.182726e-25	0.01709695	4.342529e-05	4.223763e-12	0.0007101294	2.752671e-21	0.2939811	2.598199e-13	0.007153122	0.001390925	1.6093	0.2781992	0.000579362	3.558512	Chr4:141323471:141332617:-	3	718	undefined
LINC02432:9	13.9921592294075	1.05297537825235	4.22517307716511	21.8415482215204	4.44900321910959	2.38757205748807e-05	0.000768888869804482	Up	1.356173e-14	1.169937e-28	0	2.138967e-24	0.01789453	0.00299162	0.04383018	0	1.025887e-25	0.04419297	0.02283579	0.01488093	2.108974	0.1331507	0.04798047	0.6955724	Chr4:141321129:141326007:-	2	2839	intergenic	ENSG00000248810;RP11-362F19.1;ENSG00000248810.1;OTTHUMG00000161381.2;LINC02432
LINC02441:2	99.0625628260558	0.734800298348834	-4.84161922209047	0.0849275682113714	-3.55762324888353	1.28785369794087e-06	6.82589290194036e-05	Down	12.5027	6.375204	5.797015	7.907751	11.6037	13.21266	5.429835	8.274585	3.944119	0.3825025	0.8079739	1.56821	0.333779	0	0	2.248373	Chr12:128023788:128027166:-	3	552	intergenic	ENSG00000256643;RP11-349K16.1;ENSG00000256643.1;OTTHUMG00000168427.1;CRAT8;LINC02441
LINC02444:2	25.752171657997	0.683633939616721	-3.47569976694331	0.192628580110369	-2.37610632460037	0.000509522354691811	0.0089894301149198	Down	1.169772	0.08816747	1.443928	0.9220165	0.2909031	1.489814	0.289145	1.537459	0.1587126	7.03024e-20	1.000163	0.031441	0.663327	0.5337807	0.0003598474	0.107772	Chr12:73159190:73208317:+	4	1256	intergenic	ENSG00000258123;RP11-314D7.2;ENSG00000258123.1;OTTHUMG00000169672.1;LINC02444;LOC101928137
LINC02446:3	12.9194116196537	0.833467561057687	-3.29356347202177	0.149158870826883	-2.74507831421467	0.000989260033429946	0.0152347242799584	Down	0.2304802	0.1781373	0.08727006	0.2398687	0.1698355	0.08701401	0.6400448	0.3564121	0	0.03719318	0.1674713	1.746284e-09	0.1220145	0.001032734	0.05102646	0.005959727	Chr12:10553376:10559696:+	3	2835	intergenic
LINC02446:4	9.79715599655336	0.952916671132466	-2.27609760533315	0.22237532926316	-2.16893135324664	0.0228401683824988	0.146681617169737	Down	0.08376765	0.06863597	0.3142082	0.384321	0.6631937	1.781518	8.411472e-15	0.1484042	0.0206139	0.03814688	0.02260359	2.224497e-08	0.03690336	0.2226425	0.4506344	0.03495057	Chr12:10553380:10558217:+	2	1019	intergenic	XLOC_009661;linc-PRH2-3
LINC02452:2	11.5374210388794	0.581950191688523	-2.13128762237597	0.423283676742019	-1.24030324038508	0.0330654541470477	0.185576487746534	Down	0.146283	0.240789	0.1366404	0.09390242	0.05071766	0.1214309	0.1958761	0.3302888	0.08617969	0.03080589	0.02617275	0.0276178	0.4338646	0.02731399	0.04574211	0.1004118	Chr12:96160692:96172126:-	3	2982	undefined	ENSG00000283422.1;RP11-256L6.5;LINC02452
LINC02453:7	11.7655245142385	0.585391485806279	-2.04715474512945	0.435762224473333	-1.1983869579267	0.0406428932076885	0.212188763820399	Down	0.1318943	0.1535932	0.3266451	0.5275436	0.08635657	0.1871477	0.4418599	0.4679339	0.02005845	0.1604777	0.3062222	0.07777106	0.166461	0.1156306	0.02694854	0.09456859	Chr12:98485544:98503855:-	4	1825	intergenic	ENSG00000245017;XLOC_010167;linc-CDK17-4;ENSG00000245017.2;RP11-181C3.1;LINC02453;LOC643770
LINC02470:6	17.1311351508117	0.714319722854612	2.28980071456667	3.1072747487359	1.63564981182156	0.0220328717265058	0.143250265676983	Up	0	0.1914057	0	0	0.005367896	0	0.2401558	0.1920157	0.007116803	0.109957	0.002948734	0.003286842	0.1271237	0.01380056	0.2013863	0.408931	Chr12:9936332:9943409:-	3	6228	undefined
LINC02474:3	21.1773010043734	1.17458630928089	6.36155914611451	177.564612322771	7.47220027870674	1.99715974582252e-10	3.32089811068436e-08	Up	0	0	1.119047e-51	0	0	0	0	0	0.9265219	0.4533929	2.58115	1.2307	0.9190697	0.09163348	0	3.407082	Chr1:221966410:221984964:+	3	1148	intergenic	XLOC_000575;linc-MIA3-2;ENSG00000228437;RP11-400N13.2;ENSG00000228437.1;OTTHUMG00000037424.1;ENSG00000228437.5;LINC02474
LINC02487:2	101.329564040892	0.553157615997457	5.18190983377255	7.2924970118191	2.8664128899634	2.19625385813013e-07	1.50606184379214e-05	Up	0.1716415	0.1230067	0.5722766	0.1915543	0.160074	0.1853813	0.02129203	0.06500843	0.832784	0.9135907	2.435277	2.284021	1.454299	0.4650318	0.2340345	2.232143	Chr6:167679626:167696290:-	6	3867	intergenic	XLOC_005923;linc-TCP10-2
LINC02489:3	9.62118733068437	1.09121979335014	-4.31516958364738	0.0382393427937779	-4.70879846133852	1.59480427066546e-05	0.000545341605510752	Down	1.4297	0.2286182	2.974463	2.341815	0.4796766	0.9454531	6.559299	1.179522	2.531989e-07	1.13362e-13	0	1.41814	0	0	0	0	Chr11:46256320:46270614:-	2	272	intergenic	XLOC_009437;linc-PHF21A-2
LINC02490:2	4.90910166661378	1.20586644343082	-3.38104964674752	0.0592478120161454	-4.07709431258647	0.000722094947156577	0.0119213611619795	Down	0.3615893	0.7696241	0.3913827	1.303285	0	0	0.17927	0.9522058	0	0	0	0	0	0	0	0.211156	Chr15:53116365:53129698:+	3	601	intergenic	ENSG00000259237.1;RP11-209E8.1;OTTHUMG00000172483.1;LINC02490
LINC02499:2	16.6700696067148	1.24663164047378	3.04567235872164	13.898251895544	3.79683152889882	0.00232160670687795	0.0287555969959503	Up	0.006889449	0	0	0.01211479	0	0	0	0	0.1168733	2.398459	0.4862704	0	0	0	0.0289657	0.2080478	Chr4:73508176:73529855:+	4	1961	intergenic
LINC02499:3	2.99313259441924	1.57672214480982	2.11733681958664	10.115192365433	3.33845185146347	0.0342312721403557	0.189852266434876	Up	0	0	0	0	0	0	0	0	0.1420585	1.138858	0.1354334	0	0	0	0	0.06692136	Chr4:73508803:73528533:+	4	763	intergenic	XLOC_003572;linc-IL8-2;ENSG00000250436;RP11-622A1.2;ENSG00000250436.1;OTTHUMG00000161581.1;LINC02499;LOC728040
LINC02499:4	34.0440489409725	1.28547525866475	3.1143197824287	16.0375407712581	4.00338102788227	0.00184369548522975	0.0241780705359433	Up	0.009179151	0	0	0.01605079	0	0	0	0	0.808586	6.228756	0.5519464	0	0	0	0.07479394	8.582102e-23	Chr4:73510129:73529855:+	2	1658	intergenic
LINC02512:2	4.59134831634405	1.04703373234902	-2.45499833548188	0.168349802046299	-2.57046607011023	0.0140885240718731	0.10645267030369	Down	0.4967668	0.4294021	0	0.5418465	0.6764379	1.319322	0	0.4770757	0	0.1520594	0	0.0790585	0	0.5475556	0	0	Chr4:170343088:170372311:+	3	430	intergenic	XLOC_003776;linc-GALNTL6-3;ENSG00000251061;RP11-789C1.2;ENSG00000251061.1;OTTHUMG00000160896.1
LINC02512:3	5.04166320502091	1.03206901469597	-2.57252128562695	0.158766725913045	-2.65501950854143	0.0100960747431483	0.0845647468447698	Down	0.5381415	0.4682665	0	0.5941929	0.7470448	1.614499	0	0.516799	0	0.1568845	0	0.08002138	0	0.5901353	0	0	Chr4:170343089:170372311:+	3	429	intergenic	ENSG00000251061.2;RP11-789C1.2;LINC02512
LINC02519:17	6.19736014168885	1.26527123022204	4.89822446237316	73.3936067412397	6.19758249141057	9.67065266889825e-07	5.32633735966697e-05	Up	0	0	0	0	0	0	0	0	0.1796009	1.08689	0.5213275	0.6998744	1.206169	1.019274	0.068984	0.1647457	Chr6:169369998:169388385:-	2	588	intergenic	XLOC_005938;linc-THBS2-2;ENSG00000226194;RP1-137D17.1;ENSG00000226194.1;OTTHUMG00000016055.1;ENSG00000226194.5;LINC02519
LINC02519:18	4.17500622786297	1.05095425294278	3.16304580803315	10.0158742149956	3.32421644420528	0.00156127762728244	0.0212188596140319	Up	0.01260787	0	0	0.01473414	0	0	0	0.05241139	0.06002262	0.1294018	0.1480959	0.06416265	0.208365	0.1835556	0	0.04795871	Chr6:169373681:169388385:-	2	2282	intergenic	XLOC_005938;linc-THBS2-2;ENSG00000226194;RP1-137D17.1;ENSG00000226194.1;OTTHUMG00000016055.1;ENSG00000226194.5;LINC02519
LINC02519:7	2.82989243089031	1.11215209417935	2.09821017297182	5.04036719079051	2.33352883789903	0.0358865833614324	0.195710732539808	Up	0.003113669	9.992957e-05	1.005166e-26	0.004107698	0.004932956	0.01055274	3.23076e-10	0.0002043231	1.948774e-05	3.857351e-20	1.985746e-21	0.0603441	0.02976372	0.07701752	0.01384509	0.02699195	Chr6:169418812:169430798:-	3	5267	intergenic	XLOC_005939;linc-THBS2-3
LINC02520:9	7.4947892198169	0.910138640334588	2.24755367243772	4.12840767905739	2.04558544351148	0.0246046644896807	0.15312310892416	Up	0	0.0005009539	0.008212738	0.002678272	0.03250593	0.09886927	6.70247e-10	0.01050407	0.02383256	0.0343405	0.02381379	0.001143122	0.1270113	0.06951685	0.03898957	0.1558389	Chr6:37516729:37541386:+	4	6176	undefined
LINC02532:11	3.2553591938737	1.56673499100369	2.34391938632707	12.7488969058253	3.67230051865052	0.0190822953146085	0.130608736911207	Up	0	0	0	2.038987e-28	0	0	0	0	1.803667e-36	0.6390266	0.1761249	0.0968875	0	0.7614028	1.185042e-27	7.855124e-24	Chr6:106773160:106787511:-	3	809	undefined
LINC02532:13	27.9162847607625	1.62669513855531	2.11441456680306	10.8491333488864	3.43950789670907	0.0344798745840883	0.190613317969098	Up	0	0	4.339156e-28	0.0004843143	3.049644e-30	5.169976e-14	1.690776e-18	8.325152e-29	1.082052e-14	1.013938	1.192649	0.04245247	1.314484e-23	2.292247	9.237716e-27	0.01902201	Chr6:106745244:106787498:-	5	2788	intergenic
LINC02532:16	12.7267770473602	1.56280220039655	2.41323750633618	13.6555250861767	3.77141288498166	0.0158115124816971	0.115813537299124	Up	0	0	0	1.077626e-05	0	3.357371e-13	0	0	1.301117e-24	0.1549766	9.504045	0.0001185223	2.840363e-25	1.800546	0	5.501334e-23	Chr6:106747090:106787474:-	3	570	intergenic	ENSG00000235142;RP1-60O19.1;ENSG00000235142.1;OTTHUMG00000015305.1;ENSG00000235142.3;ENSG00000235142.7;LINC02532
LINC02532:22	22.8726818403068	1.6291931119792	1.99353320849324	9.49949336048024	3.24785057177899	0.046203090899422	0.229088449731475	Up	0	0	0.0002589805	0.0009387093	0.002382319	0	0	2.382679e-05	1.417596e-13	0.5084992	0.2970833	5.891874e-27	1.032229e-25	3.550193	3.394133e-20	0	Chr6:106770126:106775004:-	2	2464	intergenic	ENSG00000235142.3;RP1-60O19.1;ENSG00000235142.7;LINC02532
LINC02532:7	14.450187931741	1.57411059936797	2.42650728514988	14.1192430116888	3.81959083699801	0.0152449442448337	0.11242979128347	Up	0	0	0	0.0004152272	0	2.990691e-13	0	0	9.455411e-25	4.281908	0.1736114	7.050373e-05	2.175935e-25	5.524935	0	3.680174e-23	Chr6:106747090:106787511:-	3	607	undefined
LINC02535:10	62.4306721166414	0.517044182607693	-5.96801544007998	0.117788641893434	-3.08572766500624	2.40156648193833e-09	2.96860631218858e-07	Down	1.388079	0.5597799	0.03667542	1.613392	2.235082	1.655034	1.265691	0.3208976	0.7108201	0.05261284	9.729571e-19	0.1022804	0.2544769	0.1667811	0.006307429	0.0956677	Chr6:85387247:85390377:-	2	2676	intergenic
LINC02535:11	23.2694095455916	1.10530964646174	-2.26468233963955	0.176388054244965	-2.50317523617514	0.0235321799876055	0.149136890106809	Down	0.3351198	0.9881466	0.6252512	0.6963052	0.0006598335	0.3439481	8.63255e-08	0.1270379	0.3273096	0.0007693695	1.484284e-18	0.02154874	0.001054512	0.007754026	0.3790171	0.03900141	Chr6:85387160:85390206:-	2	2665	undefined
LINC02535:12	407.626200030447	0.472999388032796	-7.81172446067735	0.0772168285112203	-3.69494088938121	5.64107781930214e-15	3.18921468446369e-12	Down	10.65023	8.149945	0.8151974	4.965899	19.36539	11.13693	6.87227	1.562148	1.645435	0.9286818	1.644005e-18	0.3943297	1.284108	1.271124	0.1329074	0.1439691	Chr6:85387219:85390206:-	2	2533	undefined
LINC02535:13	61.9110346054472	0.445380049788766	-5.23247844966519	0.198823265127795	-2.33044151243053	1.6725215756958e-07	1.18064288942186e-05	Down	1.130026	1.337359	0.09787498	1.101394	1.236103	1.546755	3.750032	0.2218395	0.7442095	0.1050438	1.725579e-18	0.2203936	0.6610453	0.194192	0.1254963	0.09269617	Chr6:85387221:85390186:-	2	2511	intergenic	XLOC_005777;linc-TBX18
LINC02535:14	59.8150671179085	0.425484725496403	-5.21489565317477	0.214811264578974	-2.21885844548345	1.83920738012447e-07	1.27150203689529e-05	Down	1.026005	1.325922	0.09724944	1.077598	1.21955	1.494883	3.527614	0.2182704	0.7275914	0.1034193	1.725709e-18	0.2159602	0.6594071	0.1946227	0.1830094	0.0924879	Chr6:85387219:85390186:-	2	2513	intergenic	ENSG00000234155;RP11-30P6.6;ENSG00000234155.1;OTTHUMG00000015137.1;LINC02535;LOC101928820
LINC02535:5	15.5448882390376	0.646512110920987	-1.99022626776132	0.409885998565561	-1.28670538558077	0.0465660159514842	0.230125487921855	Down	0.2793674	0.3720615	0.1746939	0.02926866	8.082938e-10	0.08095806	0.1581202	0.04588308	0.124057	0.0103482	0.05966422	0.02972664	0.007382837	0.1365185	0.01849573	0.01556658	Chr6:85387160:85449555:-	4	4607	undefined
LINC02541:18	14.7642437047389	0.906530660979358	-2.8303246967219	0.168897968644401	-2.56577611810551	0.00465007861006548	0.0486820826374609	Down	0.1953746	0.09052034	0.05369084	0.07617485	0.06806823	0.0004930589	0.1937366	0.1303066	0.04390685	1.863449e-16	0.0135181	0.004170241	0.0281824	0.08725398	0.01497719	1.056247e-16	Chr6:113612812:113632536:-	6	6909	undefined
LINC02541:3	23.0888403849027	0.858323076818872	-2.68003869920106	0.203015380792557	-2.3003390622919	0.00736136491716321	0.0677080567091645	Down	0.6217883	0.1117723	0.1161385	1.317465	0.527365	0.2053578	0.9015303	0.1612263	0.05514318	0.08055904	0.2276823	0.04616671	0.06361231	0.9756314	2.052585e-13	1.509358e-27	Chr6:113616382:113654522:-	5	1965	undefined
LINC02541:9	14.2361328700776	1.25952410180203	-3.81330073501219	0.0358236417681162	-4.80294418316726	0.000137123088886895	0.00326032570502008	Down	0.7826948	1.316385	1.64699	0.6290017	0.001393774	2.344689e-27	5.658473e-20	0.01111746	8.412537e-12	0.03626989	1.195636e-09	0.009094745	1.457627e-22	1.019752e-10	0.0002041413	1.844408e-27	Chr6:113617420:113650086:-	6	1346	undefined
LINC02542:6	65.8491921528115	0.600402682591725	2.42050485331347	2.73829448528398	1.4532776071557	0.0154989723984007	0.114061138787305	Up	0.4201093	0.587474	0.4843909	0.3322023	0.5006278	0.4299986	0.1232225	0.4912721	0.09008724	1.168362	2.733971	1.2931	1.989079	2.186466	0.6711002	0.4194996	Chr6:81843784:81895481:-	2	2195	intergenic	XLOC_005774;linc-FAM46A-2
LINC02544:2	1.44645813301425	1.48288050418876	2.62659855083959	14.8761756576444	3.89493178337047	0.00862430147336759		Up	0	0	0	0	0	0	0	0	0.201411	0.1152919	0.2955815	0.05559202	0	0.4962082	0.1089828	0	Chr6:169175304:169182740:-	3	544	intergenic	XLOC_005936;linc-DACT2-3;ENSG00000261039.2;RP11-417E7.2;LINC02544;LOC101929504
LINC02544:3	1.33839440309103	1.49035819826526	2.55434594996949	13.9954932445964	3.8068904277427	0.0106387494870684		Up	0	0	0	0	0	0	0	0	0.1906531	0.1106833	0.2783608	0.05449376	0	0.4562859	0.1074376	0	Chr6:169175306:169182740:-	3	542	intergenic	ENSG00000261039.1;RP11-417E7.2;OTTHUMG00000175951.2
LINC02551:5	12.4781777088628	0.627646978044463	-2.25512085527913	0.374900644278921	-1.41541978994099	0.0241257439258809	0.151215336589884	Down	0.1608236	0.0125717	0.2107622	0.1724805	0.1132648	0.1240813	0.1154542	0.2881448	0.2831313	4.064702e-06	0.3288061	0.04032343	0.06074901	0.05679415	1.571109e-24	0.02415586	Chr11:130862159:130867994:-	2	3133	intergenic	ENSG00000255455;RP11-890B15.3;ENSG00000255455.1;OTTHUMG00000165662.1
LINC02554:5	6.50860376510184	1.03391357715743	-4.89625569142205	0.0299291426745361	-5.06230523659558	9.76799532492372e-07	5.34424879701902e-05	Down	0.07309875	0.03794491	0.0875413	0.1209513	0.06375771	0.07637143	0.03293437	0.005742395	0	0	0	0.003025273	0.003772913	0	0	0	Chr22:27310651:27317840:+	2	5436	undefined	LOC100507657
LINC02560:2	2.85301836601567	1.45404870540863	2.87236467590269	18.0829498688192	4.17655813845778	0.00407412525438418	0.0440500725018224	Up	0	0	0	0	0	0	0	0	0	0.2870722	0.4521569	1.158408	0.6736645	0.1311026	0	0	Chr19:58400221:58400679:+	1	459	intergenic	ENSG00000268307.1;CTD-2619J13.13;LINC02560
LINC02561:11	1.83265701149274	1.44410547132147	2.94484342492036	19.0624877073419	4.25266450211254	0.00323118133368478		Up	1.084927e-39	4.108265e-11	2.936248e-36	1.154807e-55	4.595399e-41	1.807546e-40	8.411057e-57	2.208309e-103	4.315302e-100	0.06884818	0.4990041	0.1247782	0.3061897	0.07386342	4.169465e-46	0.3068419	Chr10:5266033:5271236:-	2	692	intergenic	XLOC_008706;linc-AKR1C2-1;ENSG00000224034;RP11-445P17.8;ENSG00000224034.1;OTTHUMG00000017590.1;LINC02561
LINC02562:2	94.1705107484718	0.496449291051473	-2.05920214146839	0.492334436064967	-1.02228944326366	0.0394748781242886	0.208227322073404	Down	5.226495	4.612728	5.890912	4.361758	4.556537	6.581211	1.75337	3.007086	2.964385	0.6592934	2.264275	0.8356919	3.11345	2.918941	2.544625	3.464229	Chr4:75081702:75084717:-	2	785	intergenic	ENSG00000260265.1;RP11-44F21.5;OTTHUMG00000176161.1;LINC02562
LINC02562:5	15.2450977954494	1.46690567259604	-2.27795658003126	0.0986492963590202	-3.34154742917533	0.0227291646933117	0.14617552368983	Down	7.922987e-18	1.096681e-06	8.622401e-19	2.28748	1.75102	0.01025848	10.54198	1.931206	1.412814e-08	0.007758505	2.543116e-18	4.850337e-12	7.543562e-06	0.532459	9.281639e-18	9.332774e-11	Chr4:75081925:75082495:-	1	571	intergenic	ENSG00000260265.1;RP11-44F21.5;OTTHUMG00000176161.1;LINC02562
LINC02563:2	3.3810271418704	1.55781282881253	2.33374617591516	12.4281506722859	3.63553973203281	0.0196090166579793	0.13292645691331	Up	0	0	0	0	0	0	0	0	0	0	0.4167854	0.3629131	0.9058502	0	2.746416	0	Chr17:65457541:65458408:+	3	277	intergenic	ENSG00000263520.1;CTD-2535L24.3;OTTHUMG00000179538.1;CRAT40;LINC02563
LINC02568:10	17.0321449512188	0.776120141880102	-4.67856452696621	0.0807089141507567	-3.63112816446423	2.88890259252477e-06	0.000136357274316183	Down	0.5953445	0.4842155	0.05277747	0.1583249	0.03601673	1.02723	0.3632553	1.107584	0.2976318	0.09645288	0	0.006060214	0.009153296	0.008831911	0	0.01830184	Chr15:63395604:63438324:+	5	2047	intergenic
LINC02568:2	25.7075178964578	1.16920259668481	-3.03576405057501	0.0854116567826886	-3.54942321085471	0.00239927038374168	0.0295020965842301	Down	0.8698541	1.118719e-09	0.3402755	1.571291	0.9668847	0.9468235	9.326642e-13	0.5392306	0.006665455	0.2426439	0	0.006819516	0.01088803	0.008803322	0	0.3352881	Chr15:63390089:63438324:+	4	1856	intergenic
LINC02568:3	10.7009682913562	1.31762202159492	-2.52708571249585	0.0994597224043211	-3.32974378524242	0.0115013429418016	0.0930975710411627	Down	0.009198127	0.01660419	0.2268683	0.06207678	0.728503	0.9096538	2.168762e-09	5.373919e-06	0.2783119	3.135801e-22	0	0.00428177	0.00721016	0.004978258	0	0.0001851598	Chr15:63390089:63438324:+	5	2139	intergenic
LINC02568:4	6.38073349843673	1.23384256785562	-2.46642690498482	0.121313961117966	-3.04318250587466	0.0136468578449079	0.104261174303995	Down	0.3489289	0.002278027	0.161464	0.1221985	0.0001297305	0.2353404	9.726786e-10	0.1367797	0.1699503	0.01310375	0	0.00405179	0.006894341	0.004631698	0	0.0001140505	Chr15:63390089:63438324:+	6	2200	intergenic
LINC02568:5	12.3640937001666	0.933034669507526	-5.72591435042297	0.0246464453200403	-5.3424766035753	1.02878118240558e-08	1.04921815365129e-06	Down	1.130112	0.384201	0.831173	1.634982	1.092165	1.473475	0.4989711	1.13187	0.2368398	8.044382e-21	0	0	0	0	0	0.05892617	Chr15:63390136:63432177:+	6	661	intergenic	ENSG00000259459.1;RP11-321G12.1;OTTHUMG00000172301.1;ENSG00000259459.5;AC087525.1
LINC02568:8	23.5907252371207	0.890589032536412	-5.88547847606059	0.0264325132916754	-5.24154258200867	3.96904040390566e-09	4.61079255323122e-07	Down	0.5520966	0.3767796	0.5445419	1.151568	0.3107539	0.5703557	1.568564	0.5908087	0.004616759	9.951437e-22	0	0.007260019	0.01068082	0.01120394	0	0.3394107	Chr15:63390230:63438320:+	7	1988	intergenic	ENSG00000259459.5;RP11-321G12.1;AC087525.1
LINC02568:9	12.9956308538102	0.960835188049124	-3.17034168631419	0.121062516422765	-3.04617585034968	0.0015225977741013	0.0208677604949167	Down	0.03188582	3.570729e-10	0.546325	0.2491377	0.01106837	2.192271	4.715928e-08	0.2196975	0.03529112	1.332234e-21	0	0.008001523	0.01156213	0.01257353	0	0.02463866	Chr15:63395604:63438324:+	5	1896	intergenic
LINC02576:3	1.87096687912972	1.31893528060674	-2.39554726186571	0.111911344850789	-3.15957180003555	0.016595574581729		Down	0.03015017	0.02561101	0.007724011	0.02440913	0.01300885	0.03324709	0.4629459	0.04160917	0.03780936	0.005172506	0.000978519	0.004091761	0.002553929	3.784286e-13	0.00264208	0.004678316	Chr2:65030715:65038778:+	3	1788	intergenic	XLOC_001500;linc-CEP68
LINC02576:6	8.02166567180645	0.823938402607523	-4.77049720371964	0.0655802019351907	-3.93059584567642	1.83771737089605e-06	9.27646183193779e-05	Down	0.3289568	0.6070904	0.3103766	0.2852315	0.5072742	0.6769401	0.321006	0.551037	9.966624e-10	0.08831429	0.005020664	0	0.03703775	0.06262641	0.06136485	3.249414e-26	Chr2:65030747:65053017:+	3	1018	intergenic	ENSG00000232613.6;AC007386.4;AC007386.2
LINC02577:3	44.1046409753748	0.736365435666602	5.48551886222983	16.4423714607118	4.03934648684323	4.12257562626554e-08	3.62915039819452e-06	Up	0.007017876	0.04699117	0.004197301	0.00831694	3.961564e-33	0.007085814	0.03154728	0.01591559	0.1534273	0.1187981	0.2616265	0.2503781	0.8641386	0.007441717	0.1661703	0.6300733	Chr7:106775018:106784853:+	2	9078	undefined
LINC02577:4	5.20347291890001	1.36286506168076	3.50910036602879	27.5204143565978	4.78243028679178	0.000449625198176119	0.00818451803979474	Up	0	5.201723e-24	0	3.007067e-29	0	1.564829e-21	0	2.008249e-08	0.008280465	4.91388e-23	0.1243145	0.1681897	1.823491e-11	0.06689068	5.882372e-05	0.1029921	Chr7:106775018:106784853:+	2	5042	undefined
LINC-PINT:16	10.617159678792	1.58752423606127	2.42951202543838	14.4892320025524	3.85690922218574	0.0151191633501027	0.111913481172523	Up	4.214278e-14	1.436804e-07	6.646234e-09	4.983508e-05	5.011011e-05	1.64301e-11	1.221374e-05	5.684584e-05	2.950339e-05	6.956939e-09	0.5329862	2.619797e-06	0.8991609	2.047132e-05	5.817408e-16	1.787561	Chr7:130944160:131107030:-	3	2021	intergenic	FLJ43663;PINT;LincRNA-Pint
LINC-PINT:29	95.3422132216757	0.836624092419953	2.16467874742481	3.50890865719272	1.81102239244504	0.0304122957321082	0.175298193299814	Up	0.1087643	0.1948815	0.1210386	0.02542348	0.06182354	0.2112479	0.0001309365	0.04190977	0.005307056	0.1067374	0.7284161	0.1319923	0.6107136	0.4293577	0.108907	0.739853	Chr7:130871863:131110037:-	10	13374	undefined	FLJ43663;PINT;LincRNA-Pint
LINC-PINT:31	16.6893469648464	0.932473327517969	2.15116730570492	4.01640884948394	2.00590613559853	0.0314629965935155	0.179432884181939	Up	0.004602699	0.0005981431	0.03376995	0.06513775	4.659553e-05	0.0002112968	0.00177846	0.08424964	0.04065617	0.08668289	0.03547243	0.005340619	0.04221293	0.007009997	0.03318553	0.1468601	Chr7:130871863:131110037:-	6	14223	undefined	FLJ43663;PINT;LincRNA-Pint
LINC-PINT:32	6.6638443394126	0.94030617013574	3.86317941428827	12.4026064926125	3.63257143959663	0.000111920744092863	0.0027510875849918	Up	2.218831e-12	0.01159287	0.0006166905	0.02225154	1.528587e-09	0.02523486	4.152618e-10	0.002901169	0.009053516	0.2823006	0.06309086	0.09558143	0.02485658	0.2728519	2.63782e-19	0.04094984	Chr7:130944167:131110037:-	6	3366	undefined	FLJ43663;PINT;LincRNA-Pint
LINC-PINT:66	12.2342065921552	0.877522276420458	2.24416602019298	3.91579618304278	1.96930567470519	0.0248217214401494	0.154021808575327	Up	0.0002587787	0.07665619	3.729062e-05	0.01871061	0.2495732	0.1455722	3.220827e-11	0.05484184	0.7421139	0.03329836	0.02971523	2.934932e-13	0.624279	0.4958191	0.01753477	0.9070461	Chr7:130960284:130978316:-	6	2043	intergenic	FLJ43663;PINT;LincRNA-Pint
LINC-PINT:68	49.2011458748121	1.06418329821467	4.34635435979512	24.6808079441529	4.6253177178165	1.3841888462841e-05	0.000483061021101697	Up	3.115017e-09	6.204621e-05	1.019732e-09	2.734439e-07	1.498663	7.15465e-07	4.898089e-13	0.2785891	2.065065e-06	1.909802	2.302739	3.803251e-06	3.343632	1.409854	0.5284326	6.528508	Chr7:130910961:130961249:-	3	1435	undefined	FLJ43663;PINT;LincRNA-Pint
LINC-PINT:70	379.319915297438	0.630555063245544	2.68222777336816	3.22945854972228	1.69129230327511	0.00731336467066282	0.0673639792130097	Up	2.100019e-06	0.8404865	0.5018473	1.102955	1.329299	1.782603	2.084606	1.695817	1.516139	1.28773	4.583804	1.252972	5.983522	2.628798	1.345971	6.733306	Chr7:130939957:130961249:-	3	5842	undefined	FLJ43663;PINT;LincRNA-Pint
LINC-PINT:71	71.5304194525466	0.441481437902873	3.61791179925465	3.02564117840449	1.59724090334071	0.000296989563957919	0.00593535859909931	Up	0.0001355655	0.3466111	0.7442392	0.4391481	0.3994224	0.5528735	1.213735	1.052813	0.2858403	0.3245215	2.648796	1.123982	2.381486	1.16474	0.6286709	6.017679	Chr7:130943947:130961249:-	3	1998	undefined	FLJ43663;PINT;LincRNA-Pint
LIPE-AS1:24	1.45445234771353	1.39974489374583	2.26355156900426	8.99045885850247	3.16839475044408	0.0236017094605043		Up	0.00221994	0.00577326	0.0008840892	4.778122e-29	0.002727988	0.008645638	0.004319263	0.003861321	0.001896263	0.02251879	0.09808533	0.02877371	0.04480678	0.01223345	0.04216391	3.36032e-08	Chr19:42424069:42652869:+	3	2468	undefined
LIX1L-AS1:30	11.3785834248613	0.583875533538565	2.26195200055782	2.49787006298536	1.32069843116432	0.023700369048293	0.149674659480314	Up	4.273372e-37	0.2735953	0.1264535	0.2064411	0.05875369	0.2766613	0.1112987	0.5515783	0.8235411	0.313238	0.2133523	0.3143983	0.4561557	0.3381868	0.2723419	0.4607268	Chr1:145927625:145928846:+	1	1222	undefined
LIX1L-AS1:32	10.9397452086225	1.35529082009689	-2.20999243521646	0.125418105733647	-2.99518245993245	0.0271056873074122	0.164168635676861	Down	0.5149377	4.142323e-07	3.617831	0.2670513	6.198898	3.864412e-40	1.091422e-50	0.002270446	5.901442e-34	0.2498212	1.909232e-25	3.345725e-83	0.3153987	1.165319e-34	6.973732e-60	7.059848e-08	Chr1:145941196:145942249:+	2	377	intronic	ENSG00000234222.1;RP11-315I20.1;OTTHUMG00000042245.1;ENSG00000234222.2;ENSG00000234222.6;LIX1L-AS1
LMCD1-AS1:15	9.80923290333581	0.635234776408509	2.02738736585821	2.4416678534538	1.28786696004438	0.0426228129900934	0.218299228181023	Up	0.004518592	0.02465101	0.01111826	0.03188941	0.01546921	0.01663522	0.0378082	0.05157812	0.06999008	0.004715961	0.1096378	0.04279294	0.1376215	0.1393717	0.01929361	0.0334994	Chr3:8247579:8501662:-	4	7038	undefined
LMCD1-AS1:17	58.1748775056593	0.404643280367687	2.93811059980367	2.27976751774211	1.18888671118763	0.00330219197246987	0.0375616920742188	Up	0.02870837	0.08303862	0.04627609	0.05201263	0.02477926	0.1250566	0.06762225	0.1196666	0.2002009	0.02696942	0.1791211	0.0823812	0.2847184	0.1920015	0.07334244	0.2236952	Chr3:8478272:8501662:-	4	16980	undefined
LMCD1-AS1:8	1.81974928689774	1.38449229781986	2.16147979757791	7.95880666949194	2.99255213163984	0.0306582958729631		Up	0	0	0	0	0	0.0008556143	0.05526635	0	0.05293426	0.02063111	0.02309289	0.01064513	0.01397451	0.1422139	0	0.04976375	Chr3:7952805:8016307:-	4	2683	intergenic	ENSG00000227110;AC087859.1;ENSG00000227110.2;OTTHUMG00000154968.1;LMCD1-AS1;ENSG00000227110.6;;LOC101927394
lnc-A1BG-1:5	2.58130722891698	1.32589173880058	-2.03917579846346	0.153496073337887	-2.70372634514478	0.0414324853915887	0.214591255324131	Down	0.1025202	0.1343225	4.803241e-25	0.5941091	0.3712011	0.7280616	0.2861616	0	0.1304908	0	0.1204845	0	0.006745053	0	0	9.189512e-10	Chr19:58266792:58278787:-	2	499	antisense
lnc-A2M-3:1	19.9191031604857	0.394691145655208	2.59474784335518	2.03372413673348	1.02412399898024	0.0094660337879216	0.0807326066371148	Up	0.2128417	1.838511	0.5402596	0.7504125	0.4535352	0.751995	0.6972526	0.7476348	1.272467	1.313509	0.9617854	0.8043512	1.76614	1.139803	1.437192	1.624829	Chr12:8946857:8949330:-	2	593	intronic
lnc-AACS-5:1	1864.80672063477	0.446022086248317	-2.26645825699206	0.496239870904506	-1.01089044017832	0.0234233401753597	0.148786939642822	Down	48.77802	39.28103	54.72003	44.8463	37.8054	35.45274	40.83386	43.13287	27.2421	20.87468	25.55301	15.47251	12.36351	8.586282	35.60604	30.89066	Chr12:125029521:125031137:+	1	1617	sense-overlapping
lnc-AAGAB-3:3	39.807932860615	0.506521894955389	-3.95404489763961	0.249513483654539	-2.0028103142911	7.68409805894981e-05	0.0020448863882609	Down	0.09717986	0.214805	0.5097002	0.7694539	0.8974943	0.3171295	0.5446428	0.6470844	0.0422814	0.07231432	0.2277167	0.05449856	0.1351272	0.2955695	0.01736128	0.1651455	Chr15:67538680:67542615:-	1	3936	undefined
lnc-ABCA10-4:1	37.4805901403871	0.393012185241573	-4.18418903814412	0.319871136606004	-1.64443727734486	2.86185894143768e-05	0.000892488442224334	Down	0.7707866	4.151185	2.992694	2.589243	3.674828	2.879706	2.764937	3.039395	1.401418	0.4451179	1.16883	0.9240926	1.096654	0.6231842	0.600774	0.4664972	Chr17:69316900:69327111:-	4	631	sense-overlapping
lnc-ABCA1-8:2	5.44181500322652	1.08831841792482	-2.20634923278767	0.189305665514414	-2.40121050641712	0.0273595567011385	0.165137480909529	Down	0.01436417	0.00195565	0.03295125	0.03111654	0.03895951	0.002256302	0.4461787	0.01353095	9.663229e-09	0.0007097991	0.00706705	0.04689465	0.01081214	2.386851e-15	4.166944e-18	0.0006196769	Chr9:105194864:105245593:-	3	5127	undefined
lnc-ABCA5-13:1	9.95309843599937	0.989792548206293	2.51828006088274	5.62781474296038	2.49257483855822	0.0117929509686764	0.0946849156713306	Up	0	0.2143678	0.1318874	0.06588607	0	0	0	0.3938257	0	0.1182461	0.6194558	0.225388	2.311792	0	1.419853	1.552536	Chr17:70197472:70226504:-	2	713	intergenic
lnc-ABCA5-17:1	23.4720459770092	0.585421800538809	-4.25052826896963	0.178209739178027	-2.48835191246131	2.13266915561476e-05	0.000696498536431259	Down	0.177436	0.8860317	0.5450813	0.6266342	0.4061415	0.6148367	0.8116172	1.091454	0.2731838	0.1549483	0.1373013	0.02987125	0.3868866	0.0355331	0.03187375	0.0185571	Chr17:69232975:69235012:-	1	2038	undefined	PRO1804
lnc-ABCA9-2:1	13.9742556231968	0.549110874471718	-2.75788349264411	0.350045941186563	-1.51438381633692	0.00581769288422667	0.056860516583792	Down	0.3932137	0.8683926	0.1593578	0.3817723	0.3234473	0.4760607	0.9588409	0.7836953	0.0720564	0.441297	0.2075056	0.06204425	0.5702696	0.0757091	0.06551782	0.1543187	Chr17:69094289:69095499:-	1	1211	intronic
lnc-ABCD3-9:2	1.55299175415017	1.43535888250889	2.02178395521122	7.4745439545254	2.90198555862639	0.0431986760496377		Up	0.005528997	0	0	0	0	0	0	1.676019e-26	0	0.0125905	0	0.1083019	0.01614445	0.02591356	0.01284273	0.05095541	Chr1:94069972:94086462:+	3	2829	undefined
lnc-ABCE1-5:1	19.9754408799702	0.562219110544529	-3.41206181746501	0.26456124406591	-1.91832636013813	0.000644734903613811	0.0108843402009549	Down	0.3591098	0.5086262	0.4212213	0.4501891	0.3963762	0.4333444	0.5415759	0.9898793	0.1490379	0.05385225	0.3247779	0.02588278	0.4706061	0.06371936	0.2152288	0.03171077	Chr4:144686748:144688616:+	1	1869	intronic
lnc-ABHD12-1:3	11.7287707288201	1.57406735326464	-2.46510978278948	0.0679092151393481	-3.88024883130221	0.0136971277571636	0.104509416521433	Down	7.709053e-10	1.54539e-05	0.4701932	2.384602	1.154786e-07	0.3315966	1.298662e-15	2.748029e-07	2.679261e-09	1.468557e-15	6.519665e-20	4.660852e-21	2.280164e-17	3.284672e-17	4.504571e-30	8.325556e-14	Chr20:25245169:25247941:-	2	1672	undefined
lnc-ABHD12-5:1	1.78544832990538	1.16548530483317	2.31444954383129	6.48657506965375	2.69745693211319	0.0206430759112328		Up	0	0	0	0.04833388	0.05028065	0	0	0.06130331	0.2160401	0	0.2601268	0.04482413	0.3805143	0.2001827	0	0.256777	Chr20:25284915:25285588:-	1	674	antisense	ENSG00000276952.1;RP5-965G21.6;AL121772.3
lnc-ABHD12B-2:1	18.6284814623581	0.622080951072437	2.31924833014128	2.71840461519988	1.44276020698745	0.0203815752916782	0.136132228142711	Up	0.01987844	0.3009684	0.1442365	0.4055735	0.02402777	0.02374627	0.3864532	0.332929	0.4813376	0.4855577	0.8116307	0.04344196	0.3406159	0.1909784	0.170857	0.9952629	Chr14:50696714:50923297:+	3	1894	sense-overlapping	ENSG00000247448
lnc-ABHD17C-1:1	11.0670471730584	1.20748591899156	5.28182121709869	83.1546332995299	6.37772474627755	1.27905984729278e-07	9.43204683332627e-06	Up	0	0	0	0	0	0	0	0	0.06826106	0.1146616	0.8564355	0.1114545	1.192438	0	1.031939	4.585192	Chr15:80821903:80823665:+	3	736	intronic
lnc-ABHD17C-2:1	34.8943361067976	0.9578181417558	4.85126408374427	25.0480910007807	4.64662874985859	1.22677071467377e-06	6.58444593924376e-05	Up	0	0.284166	0.07033437	0.1170742	0	0.3165708	0	0	0.2277666	2.321555	3.470789	0.8318951	5.108379	0.316413	4.116394	10.97293	Chr15:80790554:80871067:+	2	610	intronic
lnc-ABHD4-12:30	3.54832149322772	0.851040656287852	-1.98476621261447	0.310116729352768	-1.68911674016137	0.0471704882408401	0.232163003006683	Down	0.3707889	0.7507487	0.2779562	0.4071677	0.1364751	0.8474187	0	0.4949493	0	0.2493045	0.2855574	0	0.1609592	0.1284744	0	0.1396857	Chr14:22040693:22520047:+	3	387	intergenic
lnc-ABHD4-12:33	3.00908453428815	1.21159247288423	-3.73178127920633	0.0435435213176735	-4.52139810833669	0.000190130552877659	0.0042393614336201	Down	0.3720942	0.2831107	0.1764825	0.07899789	0.5843019	0.3400263	0.888435	0.1942201	0	0	0	0	0	0	0	0.08398642	Chr14:22473578:22547626:+	2	484	intergenic
lnc-ABHD4-3:1	4.65502108414139	1.14718586343896	2.49118990578264	7.24938114820597	2.85785784305567	0.0127316049251644	0.0992355272368587	Up	0.03880867	0.04959554	0.08981366	0	0	0	0	0	0.1383666	0.5175721	0.04969504	0.7375666	0.05012561	0	0.3651217	0.04614554	Chr14:22651098:22651918:+	1	821	undefined
lnc-ABI3-6:1	641.166171420337	0.38204946913839	-4.65070659066468	0.291829982095888	-1.77679998408185	3.30799682363779e-06	0.000152185799620559	Down	13.45263	16.75914	8.267914	8.32772	39.37541	43.73498	21.99789	38.31295	6.355467	3.745691	6.152448	4.107496	10.55888	4.084886	2.497329	9.9419	Chr17:49171895:49173246:+	1	1352	sense-overlapping	ENSG00000262973.1;RP11-708H21.4;OTTHUMG00000177660.1
lnc-ABL1-2:1	15.3399723170571	0.441853008201927	-2.42577435622264	0.475713312403541	-1.07183569651607	0.0152757646769835	0.11257002304203	Down	0.8802581	1.038244	0.534398	0.4127062	0.3808182	1.006857	2.106352	1.162591	0.7335524	0.2203357	0.113497	0.256077	0.3493593	0.2684711	0.8922217	0.4612885	Chr9:130889034:130890686:+	2	694	intergenic
lnc-ABO-1:2	78.3698400115405	0.629981268433912	-2.71566819803027	0.305486367169504	-1.71082009604074	0.00661421693183011	0.0624850697967657	Down	2.409588	4.594131	4.013738	5.213642	6.63234	3.995221	1.012924	3.941285	0.7482353	0.7881817	1.337968	4.363067	1.024294	0.3196193	3.252205	0.5379164	Chr9:133250420:133252517:-	2	773	intronic
lnc-ABR-5:7	3.83497653943105	1.27989343630333	2.28653541353496	7.60275166376016	2.92652166765851	0.0222229548030374	0.144007690561404	Up	0.01170735	2.55304e-07	4.059295e-25	4.489514e-42	5.370298e-40	0.0003210935	0.1991327	7.42655e-07	0.1322117	0.02552806	0.0910077	5.464719e-25	0.283096	0.1652906	9.590836e-33	0.09930417	Chr17:1265997:1268302:-	1	2306	undefined
lnc-ABRA-1:3	63.6391462108299	0.443003869571076	-2.66351254026078	0.441367907474379	-1.17994636198661	0.00773295295383732	0.0698868148818904	Down	1.164166	1.076093	1.725508	2.158509	1.643566	1.652986	2.168043	1.590866	3.181885	0.47718	0.3505493	0.9832893	1.62502	0.2129691	0.4982187	0.3013413	Chr8:106646717:106657548:-	2	1498	undefined
lnc-ABRA-1:4	10.1812818182846	0.763611064501363	-2.19941894407481	0.312190676824942	-1.67950064116943	0.0278481468303583	0.166859327251801	Down	0.4058569	0.2520789	0.165044	0.6821223	0.5608594	0.728778	0.7131036	0.06330492	0.05154085	0.0441246	0.06007443	1.254584	0.4089721	0.02702931	0.04562225	0.0579837	Chr8:106520269:106657548:-	4	811	undefined
lnc-ABT1-1:3	4.22445399579365	0.907865897012103	2.23894973789823	4.09160283574211	2.03266611216199	0.0251591866998045	0.155514066308461	Up	0	5.571176e-05	0	0.01042141	0.04147608	0.01120786	0.006101806	0.1723243	0.1439863	0.01880041	0.05795202	0.04355341	0.0928465	0.07178133	0.01861561	0.07609307	Chr6:26603464:26606661:+	1	3198	intergenic	ENSG00000275846.1;RP11-457M11.7;AL513548.3
lnc-ABT1-3:2	18.4748832240579	1.03894527617251	-2.10826138828832	0.219095504776629	-2.19036821029904	0.0350083858561082	0.192393989029023	Down	0.3007168	1.040074	0.3733395	0.494344	0.001005426	8.573153e-07	0.8581073	1.838892	3.844678e-07	7.004168e-14	0.9597973	1.146256e-13	0.0004772216	4.001946e-09	0.1038446	0.679494	Chr6:26673758:26680739:+	3	1615	intergenic	XLOC_005214;linc-HIST1H2AG-4
lnc-ACACB-1:2	20.7095903264259	0.646180069883305	-3.37884989372583	0.220164617714172	-2.18334546045295	0.000727897400942274	0.0119578608493375	Down	1.542408	1.247597	0.6880348	1.366017	2.229908	1.723987	1.432788	1.624192	1.565916	0.291563	0.5845376	0	0.2901255	0.7479889	1.501764e-06	0.2721934	Chr12:109111169:109113397:+	2	636	intergenic
lnc-ACACB-1:4	16.9148314554912	0.740379465822846	-2.99439418920083	0.215089951146679	-2.21698797026355	0.00274990417319096	0.0326003318127452	Down	0.8931958	0.8517959	1.64589	0.276971	0.8324317	1.213749	0.6152126	0.2726938	0.403832	0.02932168	0.2975073	0	0.002524459	0.5274673	0.1907712	0.3083831	Chr12:109111218:109125594:+	3	910	sense-overlapping	ENSG00000256139.2;RP11-968O1.5;AC007637.1
lnc-ACADVL-1:1	7.51426175423605	0.750348188426433	2.01572692101921	2.85303420513584	1.51249704354916	0.0438285389272201	0.221532625580726	Up	0.06021202	0.3883826	0.2132334	0.1304589	0.4546723	0	0	0.2345165	0.8251557	0.4650286	0.4361423	0.3750801	0.6211713	0.2092378	0.6093352	0.1442162	Chr17:7140930:7141592:+	1	663	intergenic
lnc-ACO1-11:2	3.3774172500144	1.55301174052193	2.47521514226163	14.3605408108332	3.84403817624997	0.0133155936453203	0.102499854139363	Up	0	0	0	0	0	0	0	0	0.1100605	0	0	0	0.4926319	0	0.04891463	0.3139964	Chr9:31580025:31606153:+	3	2142	intergenic
lnc-ACOD1-1:1	2.67959691453748	1.2897320400339	-2.80204699984941	0.0816790675452507	-3.61388979338665	0.00507794751851488	0.0519662360492909	Down	0.06378849	0.04477264	0.03914173	0.03723712	0.1119912	0.4759103	0	0.2227415	0	0.03382662	0	0	0	0	0	0	Chr13:76664154:76692012:+	2	1284	intergenic	XLOC_010436;linc-CLN5-1
lnc-ACOT12-4:1	114.413166891768	0.493379818882988	-4.55687095843521	0.210476611374438	-2.24826816814591	5.19213001188017e-06	0.0002176161114205	Down	2.832034	6.832001	2.447632	2.776076	2.724902	3.18358	2.66771	3.866336	0.3196818	0.5098955	0.528132	0.1342724	1.16205	2.790293	0.3963457	1.175482	Chr5:81414074:81415718:-	1	1645	sense-overlapping
lnc-ACOT12-9:1	15.6390099157046	0.570405763472761	-2.91601095895674	0.31571408768972	-1.66330945733865	0.00354538047474568	0.0396823689652463	Down	0.1047605	0.2820903	0.1541782	0.4060232	0.1690013	0.2130069	0.6171221	0.4691808	0.0206993	0.03500079	0.1562551	0.0344606	0.04729863	0.3839559	0.05776816	0.1349343	Chr5:81517372:81519905:-	1	2534	intronic
lnc-ACOT13-1:1	8.8461089565085	0.674897306786263	-2.22800510975001	0.352654010547056	-1.50367464807631	0.0258801742624089	0.158749280269628	Down	0.5221811	0.7655417	0.4196255	0.5936561	0.993792	0.1073563	5.568214	0.8957296	0.8441499	0.4113918	0.1845075	0.09802062	0.3547694	0.3360053	0.2184266	0	Chr6:24706747:24707151:+	1	405	antisense	ENSG00000272402.1;RP1-30M3.6;AL031775.2
lnc-ACOT2-1:1	20.220485828266	0.487271604761391	-2.3186032795949	0.456982384460779	-1.12978954085323	0.0204165571278137	0.136258559781928	Down	0.09595187	0.5184201	0.4577734	0.5270723	0.2701032	0.258635	0.4974258	0.3819792	0.2429357	0.4468164	0.122553	0.1686445	0.1039536	0.06618993	0.1424616	0.06692074	Chr14:73580694:73582918:+	1	2225	intergenic
lnc-ACP1-8:13	3.01173450309661	1.38132218085887	-3.31944854893508	0.0416590020839625	-4.5852279088638	0.000901954238915412	0.0142172353111815	Down	0.4992514	0.1291222	0.05502432	0.2184309	0.6262977	0.01306203	1.477285	3.108886e-13	1.32116e-25	4.100922e-28	5.092456e-11	2.374944e-40	0.0009723456	0.001842482	9.658305e-25	1.116568e-23	Chr2:242122293:242138888:+	3	480	intergenic
lnc-ACR-2:6	27.9397140748127	1.04539372519081	2.13882338720134	4.71060560732709	2.23591254827164	0.0324499746267023	0.183385482500736	Up	0.6670002	4.075601	0.05517998	1.301287	1.588943	0.007920999	0	0.0001829339	4.387002	0.02950486	8.536293	7.39197	8.881816	9.672316e-05	6.974131	0.4248402	Chr22:50783780:50788923:+	4	284	intergenic
[truncated: 4,272 more rows]
