# Supplementary material for: LncRNA MIR17HG promotes colorectal cancer liver metastasis by mediating a glycolysis-associated positive feedback circuit
Source: Oncogene. 2021 Jun 18;40(28):4709–24. doi: 10.1038/s41388-021-01859-6 (PMC8282501; doi:10.1038/s41388-021-01859-6)
Supplement: Supplementary file 5 — Supplementary Table S4 [file 41388_2021_1859_MOESM5_ESM.xls]

mRNA_id	baseMean	lfcSE	stat	FoldChange	log2FoldChange	pval	padj	up_down	expression_N1	expression_N2	expression_N3	expression_N4	expression_N5	expression_N6	expression_N7	expression_N8	expression_T1	expression_T2	expression_T3	expression_T4	expression_T5	expression_T6	expression_T7	expression_T8	gene	Dbxref	product	GO_id	GO_term	pathway	pathway_description
XM_006715333.3	1585.774058	0.710325393	13.96964664	970.7760712	9.922994737	2.39E-44	1.03E-40	Up	0.001254247	0.00161862	0.005555452	6.21E-29	0.01707334	0.001491531	0	0.009200445	8.340181	9.922397	1.88563	9.623573	11.13696	118.0419	22.92685	1.333366	COL10A1	GeneID:1300,Genbank:XM_006715333.3,HGNC:HGNC:2185,HPRD:00357,MIM:120110	collagen type X alpha 1, transcript variant X3	GO:0005578,GO:0005581,GO:0005788,GO:0005938,GO:0030198,GO:0030574,GO:0046872,GO:0001501,GO:0005515,GO:0005576	proteinaceous extracellular matrix|collagen trimer|endoplasmic reticulum lumen|cell cortex|extracellular matrix organization|collagen catabolic process|metal ion binding|skeletal system development|protein binding|extracellular region	path:hsa04974	Protein digestion and absorption
NM_001898.2	649.839668	0.57631554	16.45480723	715.6751739	9.483161125	7.75E-61	5.47E-57	Up	5.38E-84	0.04355859	0.04438489	0.04103229	0.08090432	0.04227541	0.04372186	1.17E-78	115.7859	30.87446	14.5324	70.36586	39.2252	6.150922	133.509	8.148169	CST1	GeneID:1469,Genbank:NM_001898.2,HGNC:HGNC:2473,HPRD:00460,MIM:123855	cystatin SN	GO:0005515,GO:0005615,GO:2000117,GO:0001580,GO:0002020,GO:0004869	protein binding|extracellular space|negative regulation of cysteine-type endopeptidase activity|detection of chemical stimulus involved in sensory perception of bitter taste|protease binding|cysteine-type endopeptidase inhibitor activity	path:hsa04970	Salivary secretion
NM_004950.4	1058.117206	0.881760161	10.74398224	710.9555289	9.47361551	6.33E-27	5.07E-24	Up	0	0	0	0	0	0	0	7.72E-05	0.6017298	2.061351	0.704871	9.410518	7.346791	285.9614	1.803601	0	EPYC	GeneID:1833,Genbank:NM_004950.4,HGNC:HGNC:3053,MIM:601657	epiphycan	GO:0007409,GO:0007565,GO:0005539,GO:0005578,GO:0005615	axonogenesis|female pregnancy|glycosaminoglycan binding|proteinaceous extracellular matrix|extracellular space
NM_002192.2	270.1733665	0.764643542	12.35042855	696.3531952	9.443675426	4.85E-35	1.02E-31	Up	6.94E-08	7.95E-16	3.96E-21	6.61E-26	1.59E-17	0.02076447	1.23E-16	2.41E-10	3.067657	4.890397	1.501378	3.262851	3.391349	34.45023	4.976544	2.117642	INHBA	GeneID:3624,Genbank:NM_002192.2,HGNC:HGNC:6066,HPRD:00929,MIM:147290	inhibin beta A	GO:0005515,GO:0005576,GO:0005615,GO:0006357,GO:0006952,GO:0007050,GO:0030154,GO:0007166,GO:0030218,GO:0007267,GO:0030308,GO:0007399,GO:0032270,GO:0032924,GO:0034711,GO:0035987,GO:0045650,GO:0042326,GO:0045786,GO:0042476,GO:0045893,GO:0042493,GO:0045944,GO:0046880,GO:0046881,GO:0046882,GO:0000082,GO:2001241,GO:0046982,GO:0001541,GO:0048333,GO:0048468,GO:0001942,GO:0002244,GO:0005125,GO:0005160,GO:…	protein binding|extracellular region|extracellular space|regulation of transcription by RNA polymerase II|defense response|cell cycle arrest|cell differentiation|cell surface receptor signaling pathway|erythrocyte differentiation|cell-cell signaling|negative regulation of cell growth|nervous system development|positive regulation of cellular protein metabolic process|activin receptor signaling pa…	path:hsa04350,path:hsa04060,path:hsa04550	TGF-beta signaling pathway|Cytokine-cytokine receptor interaction|Signaling pathways regulating pluripotency of stem cells
NM_024016.3	199.9787335	0.845244793	10.86070578	580.0184597	9.179955006	1.77E-27	1.54E-24	Up	3.44E-18	2.68E-20	9.68E-21	1.53E-15	1.61E-08	4.11E-09	1.49E-15	7.68E-05	1.407673	15.60144	2.04E-05	4.234718	17.43571	0	6.744461	6.938479	HOXB8	GeneID:3218,Genbank:NM_024016.3,HGNC:HGNC:5119,HPRD:00851,MIM:142963	homeobox B8	GO:0005654,GO:0006351,GO:0007625,GO:0008344,GO:0009952,GO:0019233,GO:0021516,GO:0043565,GO:0045638,GO:0048704,GO:0000122,GO:0000981	nucleoplasm|transcription, DNA-templated|grooming behavior|adult locomotory behavior|anterior/posterior pattern specification|sensory perception of pain|dorsal spinal cord development|sequence-specific DNA binding|negative regulation of myeloid cell differentiation|embryonic skeletal system morphogenesis|negative regulation of transcription by RNA polymerase II|RNA polymerase II transcription fac…
NM_001854.3	3229.243345	0.681573762	12.15085945	311.2018858	8.281706992	5.68E-34	1.00E-30	Up	0.09845722	0.02391156	0.03638022	0.01008096	8.37E-06	0.009101129	0.066959	0.01333994	5.303262	18.53557	2.844441	20.66254	29.58146	101.9639	21.12633	7.094049	COL11A1	GeneID:1301,Genbank:NM_001854.3,HGNC:HGNC:2186,MIM:120280	collagen type XI alpha 1, transcript variant A	GO:0035987,GO:0005201,GO:0035989,GO:0005576,GO:0042472,GO:0005592,GO:0005615,GO:0005788,GO:0006029,GO:0046872,GO:0007601,GO:0048704,GO:0007605,GO:0050840,GO:0030198,GO:0050910,GO:0030199,GO:0001502,GO:0055010,GO:0030574,GO:0001503,GO:0030674,GO:0002063	endodermal cell differentiation|extracellular matrix structural constituent|tendon development|extracellular region|inner ear morphogenesis|collagen type XI trimer|extracellular space|endoplasmic reticulum lumen|proteoglycan metabolic process|metal ion binding|visual perception|embryonic skeletal system morphogenesis|sensory perception of sound|extracellular matrix binding|extracellular matrix or…	path:hsa04974	Protein digestion and absorption
NM_005554.3	215.9355079	0.897939921	9.128748023	293.4696043	8.197067276	6.93E-20	2.46E-17	Up	8.35E-38	6.79E-63	8.07E-46	2.09E-64	1.20E-57	3.46E-32	6.15E-65	9.48E-40	7.76E-34	4.889584	0.3072859	0.06607033	4.726089	1.69E-64	33.95822	0.06996218	KRT6A	GeneID:3853,Genbank:NM_005554.3,HGNC:HGNC:6443,HPRD:01011,MIM:148041	keratin 6A	GO:0005882,GO:0031424,GO:0045095,GO:0045104,GO:0070062,GO:0070268,GO:0005198,GO:0005515,GO:0005829	intermediate filament|keratinization|keratin filament|intermediate filament cytoskeleton organization|extracellular exosome|cornification|structural molecule activity|protein binding|cytosol
NM_000493.3	698.0269351	0.827114415	9.846671246	282.9343881	8.144323723	7.09E-23	3.72E-20	Up	0.001465481	0.001949484	0.008689827	0.03853979	3.35E-08	0.0017447	0	0.01612218	5.176609	9.559014	0.2472867	4.004568	8.701549	44.81551	25.96721	1.500284	COL10A1	GeneID:1300,Genbank:NM_000493.3,HGNC:HGNC:2185,HPRD:00357,MIM:120110	collagen type X alpha 1	GO:0005578,GO:0005581,GO:0005788,GO:0005938,GO:0030198,GO:0030574,GO:0046872,GO:0001501,GO:0005515,GO:0005576	proteinaceous extracellular matrix|collagen trimer|endoplasmic reticulum lumen|cell cortex|extracellular matrix organization|collagen catabolic process|metal ion binding|skeletal system development|protein binding|extracellular region	path:hsa04974	Protein digestion and absorption
NM_021246.2	387.5519444	0.643736957	12.39075097	251.8436125	7.97638433	2.93E-35	6.51E-32	Up	0.1430698	0.6059449	0	0.2751705	0.1391098	0	0	0	32.93859	42.35084	48.76285	126.3654	143.4682	0.3639946	21.32864	50.50695	LY6G6D	GeneID:58530,Genbank:NM_021246.2,HGNC:HGNC:13935,HPRD:16192,MIM:606038	lymphocyte antigen 6 complex, locus G6D	GO:0009897,GO:0030175,GO:0030550,GO:0031225,GO:0032991,GO:0042802,GO:0051260,GO:0095500,GO:2000272,GO:0005576,GO:0005886,GO:0006501	external side of plasma membrane|filopodium|acetylcholine receptor inhibitor activity|anchored component of membrane|protein-containing complex|identical protein binding|protein homooligomerization|acetylcholine receptor signaling pathway|negative regulation of signaling receptor activity|extracellular region|plasma membrane|C-terminal protein lipidation
XM_005268446.3	86.55543005	0.91301491	8.611427081	232.7054712	7.86236132	7.22E-18	2.07E-15	Up	0	0.001260844	0	0	0	0	0	0	0.3392995	0.4654207	0.08346613	0.09605982	0.6240663	6.624349	0.179117	0.03125494	C5orf46	GeneID:389336,Genbank:XM_005268446.3,HGNC:HGNC:33768	chromosome 5 open reading frame 46, transcript variant X2	GO:0003674,GO:0008150,GO:0070062	molecular_function|biological_process|extracellular exosome
NM_001297562.1	89.73098533	0.798904981	9.771975002	223.9261956	7.806879499	1.49E-22	7.59E-20	Up	0.01431887	2.89E-21	6.97E-15	6.24E-21	0.000302985	1.34E-21	8.84E-15	2.09E-25	0.822531	1.605678	0.1054462	1.314391	1.62549	4.794212	1.127317	0.9041198	TNFSF4	GeneID:7292,Genbank:NM_001297562.1,HGNC:HGNC:11934,HPRD:04668,MIM:603594	tumor necrosis factor superfamily member 4, transcript variant 2	GO:0005164,GO:0005515,GO:0005615,GO:0005886,GO:0005887,GO:0006954,GO:0032755,GO:0006955,GO:0032813,GO:0007165,GO:0008284,GO:0033209,GO:0035709,GO:0035712,GO:0035713,GO:0071222,GO:0042102,GO:0071380,GO:0043372,GO:0071954,GO:0043382,GO:1900281,GO:2000572,GO:0001819,GO:0002215,GO:0002526,GO:0002726,GO:0002819,GO:0002830,GO:0002891,GO:0005102,GO:0005125,GO:0009615,GO:0009986,GO:0010469,GO:0032689,GO:…	tumor necrosis factor receptor binding|protein binding|extracellular space|plasma membrane|integral component of plasma membrane|inflammatory response|positive regulation of interleukin-6 production|immune response|tumor necrosis factor receptor superfamily binding|signal transduction|positive regulation of cell proliferation|tumor necrosis factor-mediated signaling pathway|memory T cell activati…	path:hsa04060	Cytokine-cytokine receptor interaction
NM_002774.3	143.5873353	0.919696176	8.483077628	223.1475345	7.801854056	2.19E-17	5.98E-15	Up	0	0	0	0	0	0	0	0	0.001474	0.6078061	0.2248534	0.2787477	9.786203	0	34.8812	1.148133	KLK6	GeneID:5653,Genbank:NM_002774.3,HGNC:HGNC:6367,HPRD:04037,MIM:602652	kallikrein related peptidase 6, transcript variant A	GO:0030574,GO:0005515,GO:0042246,GO:0005576,GO:0042445,GO:0005615,GO:0005730,GO:0005737,GO:0005739,GO:0005783,GO:0042552,GO:0007417,GO:0042982,GO:0009611,GO:0045595,GO:0010975,GO:0045745,GO:0016485,GO:0004252,GO:0070997,GO:0016540,GO:0030141	collagen catabolic process|protein binding|tissue regeneration|extracellular region|hormone metabolic process|extracellular space|nucleolus|cytoplasm|mitochondrion|endoplasmic reticulum|myelination|central nervous system development|amyloid precursor protein metabolic process|response to wounding|regulation of cell differentiation|regulation of neuron projection development|positive regulation of…
NM_000095.2	1202.361117	0.738994494	10.43777537	209.8854758	7.713458524	1.67E-25	1.10E-22	Up	0	0.06356633	0	0.0229971	0	0.02464348	0	0.03905894	2.581139	4.16135	2.434816	3.729491	2.721592	196.6321	5.239463	2.734333	COMP	GeneID:1311,Genbank:NM_000095.2,HGNC:HGNC:2227,MIM:600310	cartilage oligomeric matrix protein	GO:0031012,GO:0005201,GO:0043066,GO:0005509,GO:0043395,GO:0005515,GO:0005518,GO:0005576,GO:0005578,GO:0060173,GO:0005615,GO:0070062,GO:0006915,GO:0007155,GO:0008201,GO:0001501,GO:0009887,GO:0002020,GO:0030198,GO:0003417	extracellular matrix|extracellular matrix structural constituent|negative regulation of apoptotic process|calcium ion binding|heparan sulfate proteoglycan binding|protein binding|collagen binding|extracellular region|proteinaceous extracellular matrix|limb development|extracellular space|extracellular exosome|apoptotic process|cell adhesion|heparin binding|skeletal system development|animal organ…	path:hsa04151,path:hsa04512,path:hsa04145,path:hsa04510,path:hsa05165,path:hsa05144	PI3K-Akt signaling pathway|ECM-receptor interaction|Phagosome|Focal adhesion|Human papillomavirus infection|Malaria
NM_205854.2	41.38253462	0.920186667	8.325924185	202.4475575	7.661404427	8.37E-17	2.04E-14	Up	0	0	0	0	0	0	0	0	3.332005	5.736606	0.9381963	5.17261	13.28284	0.1862556	8.909948	6.08223	SFTA2	GeneID:389376,Genbank:NM_205854.2,HGNC:HGNC:18386,HPRD:18265	surfactant associated 2	GO:0005576,GO:0005794,GO:0030133	extracellular region|Golgi apparatus|transport vesicle
XM_017000337.1	43.44937279	0.921400756	8.259749496	195.4342391	7.610539432	1.46E-16	3.43E-14	Up	0.000319673	7.17E-10	0.000162333	1.02E-24	1.73E-11	1.16E-05	5.41E-25	0.00021283	0.5080463	0.8238879	0.2283894	0.6485293	0.08128998	0.8756133	1.020616	0.000749304	COL11A1	GeneID:1301,Genbank:XM_017000337.1,HGNC:HGNC:2186,MIM:120280	collagen type XI alpha 1, transcript variant X4	GO:0035987,GO:0005201,GO:0035989,GO:0005576,GO:0042472,GO:0005592,GO:0005615,GO:0005788,GO:0006029,GO:0046872,GO:0007601,GO:0048704,GO:0007605,GO:0050840,GO:0030198,GO:0050910,GO:0030199,GO:0001502,GO:0055010,GO:0030574,GO:0001503,GO:0030674,GO:0002063	endodermal cell differentiation|extracellular matrix structural constituent|tendon development|extracellular region|inner ear morphogenesis|collagen type XI trimer|extracellular space|endoplasmic reticulum lumen|proteoglycan metabolic process|metal ion binding|visual perception|embryonic skeletal system morphogenesis|sensory perception of sound|extracellular matrix binding|extracellular matrix or…	path:hsa04974	Protein digestion and absorption
XM_005256285.4	910.6683007	0.665372259	11.38443349	190.6636795	7.574886233	5.00E-30	6.07E-27	Up	0.1349309	0.0296476	0.01466815	0.000320036	0.2521283	0.2428624	9.48E-13	0.1361974	27.39465	16.29272	33.84717	14.35545	121.9528	1.836979	19.0082	19.66913	DPEP1	GeneID:1800,Genbank:XM_005256285.4,HGNC:HGNC:3002,HPRD:01563,MIM:179780	dipeptidase 1 (renal), transcript variant X1	GO:0043154,GO:0016999,GO:0005886,GO:0045177,GO:0030054,GO:0050667,GO:0030336,GO:0070062,GO:0006508,GO:0006691,GO:0006749,GO:0006805,GO:0031225,GO:0006915,GO:0070573,GO:0031528,GO:0008235,GO:0071277,GO:0034235,GO:0008239,GO:0071732,GO:0035690,GO:0008270,GO:0005515,GO:0072340,GO:0043027,GO:0016324,GO:0005615,GO:0072341,GO:0043066,GO:0016805,GO:0005634	negative regulation of cysteine-type endopeptidase activity involved in apoptotic process|antibiotic metabolic process|plasma membrane|apical part of cell|cell junction|homocysteine metabolic process|negative regulation of cell migration|extracellular exosome|proteolysis|leukotriene metabolic process|glutathione metabolic process|xenobiotic metabolic process|anchored component of membrane|apoptot…
NM_001126336.2	74.67529204	0.930606758	8.011206328	175.49459	7.455282747	1.14E-15	2.35E-13	Up	4.58E-05	4.76E-10	8.85E-09	2.93E-05	0.002695734	2.78E-09	3.77E-09	1.65E-10	0.005280056	0.4205983	1.69E-06	0.000149944	1.357596	4.958102	1.222431	0.2753726	VCAN	GeneID:1462,Genbank:NM_001126336.2,HGNC:HGNC:2464,HPRD:00340,MIM:118661	versican, transcript variant 2	GO:0031012,GO:0008037,GO:0005509,GO:0016020,GO:0005515,GO:0030198,GO:0005539,GO:0043202,GO:0005540,GO:0005576,GO:0005578,GO:0030203,GO:0005615,GO:0043687,GO:0030206,GO:0005788,GO:0044267,GO:0030207,GO:0005796,GO:0030208,GO:0007155,GO:0001501,GO:0030246,GO:0007275,GO:0001649,GO:0007417,GO:0005201	extracellular matrix|cell recognition|calcium ion binding|membrane|protein binding|extracellular matrix organization|glycosaminoglycan binding|lysosomal lumen|hyaluronic acid binding|extracellular region|proteinaceous extracellular matrix|glycosaminoglycan metabolic process|extracellular space|post-translational protein modification|chondroitin sulfate biosynthetic process|endoplasmic reticulum l…	path:hsa04514	Cell adhesion molecules (CAMs)
XM_017000335.1	530.8018977	0.704212168	10.52350701	170.1639586	7.410781691	6.73E-26	4.59E-23	Up	0.000578643	0.03236478	0.0199741	0.01436516	0.01015013	1.27E-06	3.04E-10	0.0209445	1.100346	3.346335	1.217515	3.077904	8.68241	15.96621	4.021368	0.5227122	COL11A1	GeneID:1301,Genbank:XM_017000335.1,HGNC:HGNC:2186,MIM:120280	collagen type XI alpha 1, transcript variant X2	GO:0035987,GO:0005201,GO:0035989,GO:0005576,GO:0042472,GO:0005592,GO:0005615,GO:0005788,GO:0006029,GO:0046872,GO:0007601,GO:0048704,GO:0007605,GO:0050840,GO:0030198,GO:0050910,GO:0030199,GO:0001502,GO:0055010,GO:0030574,GO:0001503,GO:0030674,GO:0002063	endodermal cell differentiation|extracellular matrix structural constituent|tendon development|extracellular region|inner ear morphogenesis|collagen type XI trimer|extracellular space|endoplasmic reticulum lumen|proteoglycan metabolic process|metal ion binding|visual perception|embryonic skeletal system morphogenesis|sensory perception of sound|extracellular matrix binding|extracellular matrix or…	path:hsa04974	Protein digestion and absorption
NM_001030059.2	64.61941617	0.917902097	8.060106213	168.7084461	7.398388391	7.62E-16	1.64E-13	Up	4.38E-05	3.56E-18	2.80E-06	1.07E-20	1.46E-16	3.57E-23	1.66E-15	0	0.04420051	1.381766	2.43E-05	1.872548	2.267846	11.46217	2.511913	2.01E-22	PLPP4	GeneID:196051,Genbank:NM_001030059.2,HGNC:HGNC:23531	phospholipid phosphatase 4, transcript variant 1	GO:0007165,GO:0008195,GO:0016791,GO:0038096,GO:0042802,GO:0046839,GO:0005886,GO:0005887,GO:0006644	signal transduction|phosphatidate phosphatase activity|phosphatase activity|Fc-gamma receptor signaling pathway involved in phagocytosis|identical protein binding|phospholipid dephosphorylation|plasma membrane|integral component of plasma membrane|phospholipid metabolic process	path:hsa00561,path:hsa00564	Glycerolipid metabolism|Glycerophospholipid metabolism
NM_014070.2	1039.685885	0.816621182	8.967274352	160.1040705	7.322866177	3.04E-19	1.00E-16	Up	0.03359327	0	0	0.03721645	0.0778897	0.03934313	0	0	0.4328538	55.00833	7.011609	1.883996	347.5438	1.250028	17.2523	0.7193358	C6orf15	GeneID:29113,Genbank:NM_014070.2,HGNC:HGNC:13927,MIM:611401	chromosome 6 open reading frame 15	GO:0008150,GO:0003674,GO:0005575,GO:0005578	biological_process|molecular_function|cellular_component|proteinaceous extracellular matrix
XM_011529694.1	88.19462086	0.733428734	9.957439146	157.9223971	7.303071984	2.34E-23	1.29E-20	Up	0	0.003017814	0	0.01079309	0.002011711	0.008251274	2.23E-06	0.004875072	0.9915006	0.9518523	1.203738	1.23014	1.016651	5.37E-21	2.162588	1.160627	SIM2	GeneID:6493,Genbank:XM_011529694.1,HGNC:HGNC:10883,HPRD:02935,MIM:600892	single-minded family bHLH transcription factor 2, transcript variant X1	GO:0003700,GO:0005634,GO:0005654,GO:0006351,GO:0006357,GO:0007399,GO:0009880,GO:0016604,GO:0030154,GO:0030324,GO:0045944,GO:0000122,GO:0046982,GO:0000981,GO:0003677	DNA binding transcription factor activity|nucleus|nucleoplasm|transcription, DNA-templated|regulation of transcription by RNA polymerase II|nervous system development|embryonic pattern specification|nuclear body|cell differentiation|lung development|positive regulation of transcription by RNA polymerase II|negative regulation of transcription by RNA polymerase II|protein heterodimerization activi…
NM_005224.2	58.83212819	0.836472785	8.51975321	139.7342331	7.126541696	1.60E-17	4.45E-15	Up	0.02077167	3.59E-08	2.40E-11	7.35E-12	4.80E-07	2.70E-12	2.86E-13	6.76E-12	3.841842	3.762343	0.6949919	1.345378	0.1424318	0.3714642	0.1127391	1.05E-10	ARID3A	GeneID:1820,Genbank:NM_005224.2,HGNC:HGNC:3031,HPRD:10343,MIM:603265	AT-rich interaction domain 3A	GO:0005515,GO:0005634,GO:0005654,GO:0005829,GO:0006366,GO:0006977,GO:0042803,GO:0043231,GO:0045121,GO:0045944,GO:0000977,GO:0001228,GO:0003682	protein binding|nucleus|nucleoplasm|cytosol|transcription by RNA polymerase II|DNA damage response, signal transduction by p53 class mediator resulting in cell cycle arrest|protein homodimerization activity|intracellular membrane-bounded organelle|membrane raft|positive regulation of transcription by RNA polymerase II|RNA polymerase II regulatory region sequence-specific DNA binding|transcription…
NM_002091.4	29.70892825	0.948340427	7.493075729	137.75746	7.105986637	6.73E-14	1.04E-11	Up	0	0	0	0	0	0	0	0	0.9742035	2.770313	0.006766364	2.193141	4.04307	0.8207059	5.144496	0.8868742	GRP	GeneID:2922,Genbank:NM_002091.4,HGNC:HGNC:4605,HPRD:08845,MIM:137260	gastrin releasing peptide, transcript variant 1	GO:0005615,GO:0007165,GO:0007186,GO:0007218,GO:0010469,GO:0034774,GO:0035176,GO:0036343,GO:0043207,GO:0090277,GO:1900738,GO:0005102,GO:0005184,GO:0005576	extracellular space|signal transduction|G-protein coupled receptor signaling pathway|neuropeptide signaling pathway|regulation of signaling receptor activity|secretory granule lumen|social behavior|psychomotor behavior|response to external biotic stimulus|positive regulation of peptide hormone secretion|positive regulation of phospholipase C-activating G-protein coupled receptor signaling pathway…	path:hsa04080	Neuroactive ligand-receptor interaction
NM_174881.3	34.88352922	0.946504424	7.372854634	126.1013165	6.978439528	1.67E-13	2.41E-11	Up	3.85E-12	4.24E-09	0.002376351	1.92E-12	7.72E-18	1.56E-09	2.25E-06	1.44E-07	7.038136	3.168776	0.2191264	1.100345	6.14E-08	0.03678363	8.068014	2.636674	CRB3	GeneID:92359,Genbank:NM_174881.3,HGNC:HGNC:20237,HPRD:16749,MIM:609737	crumbs 3, cell polarity complex component, transcript variant 3	GO:0005886,GO:0005923,GO:0007157,GO:0016021,GO:0016324,GO:0017124,GO:0019904,GO:0030054,GO:0045197,GO:0070062,GO:0070830,GO:0005044,GO:0072659,GO:0005515	plasma membrane|bicellular tight junction|heterophilic cell-cell adhesion via plasma membrane cell adhesion molecules|integral component of membrane|apical plasma membrane|SH3 domain binding|protein domain specific binding|cell junction|establishment or maintenance of epithelial cell apical/basal polarity|extracellular exosome|bicellular tight junction assembly|scavenger receptor activity|protein…	path:hsa04530,path:hsa05165	Tight junction|Human papillomavirus infection
XM_011519564.2	60.52982239	0.95495861	7.221803228	119.1407532	6.896523175	5.13E-13	6.63E-11	Up	0.00222938	5.86E-05	5.44E-07	1.95E-08	4.84E-06	2.98E-09	4.74E-10	0.000181173	0.3325674	0.009467044	0.2554149	0.00015244	0.09790356	4.168912	0.0505271	0.06502799	KIAA1217	GeneID:56243,Genbank:XM_011519564.2,HGNC:HGNC:25428	KIAA1217, transcript variant X19	GO:0003674,GO:0005737,GO:0048706	molecular_function|cytoplasm|embryonic skeletal system development
NM_001012964.2	123.1564259	0.844986547	8.137070678	117.4347247	6.875715257	4.05E-16	8.97E-14	Up	0	0	0	0	0	0	0.06933002	0	0.0343349	0.1396732	0.02737645	0.2074761	4.039675	0.01550089	31.17896	0.2783221	KLK6	GeneID:5653,Genbank:NM_001012964.2,HGNC:HGNC:6367,HPRD:04037,MIM:602652	kallikrein related peptidase 6, transcript variant B	GO:0030574,GO:0005515,GO:0042246,GO:0005576,GO:0042445,GO:0005615,GO:0005730,GO:0005737,GO:0005739,GO:0005783,GO:0042552,GO:0007417,GO:0042982,GO:0009611,GO:0045595,GO:0010975,GO:0045745,GO:0016485,GO:0004252,GO:0070997,GO:0016540,GO:0030141	collagen catabolic process|protein binding|tissue regeneration|extracellular region|hormone metabolic process|extracellular space|nucleolus|cytoplasm|mitochondrion|endoplasmic reticulum|myelination|central nervous system development|amyloid precursor protein metabolic process|response to wounding|regulation of cell differentiation|regulation of neuron projection development|positive regulation of…
XM_017012175.1	2160.027731	0.44984916	15.28139935	117.3215851	6.874324658	1.02E-52	6.08E-49	Up	0.03252892	0.1446936	0.05757681	0.04355618	0.07843954	0.08040532	0.08978261	0.05658935	10.90244	7.287382	2.359836	8.298394	8.66975	75.32683	13.39304	5.167183	INHBA	GeneID:3624,Genbank:XM_017012175.1,HGNC:HGNC:6066,HPRD:00929,MIM:147290	inhibin beta A, transcript variant X2	GO:0005515,GO:0005576,GO:0005615,GO:0006357,GO:0006952,GO:0007050,GO:0030154,GO:0007166,GO:0030218,GO:0007267,GO:0030308,GO:0007399,GO:0032270,GO:0032924,GO:0034711,GO:0035987,GO:0045650,GO:0042326,GO:0045786,GO:0042476,GO:0045893,GO:0042493,GO:0045944,GO:0046880,GO:0046881,GO:0046882,GO:0000082,GO:2001241,GO:0046982,GO:0001541,GO:0048333,GO:0048468,GO:0001942,GO:0002244,GO:0005125,GO:0005160,GO:…	protein binding|extracellular region|extracellular space|regulation of transcription by RNA polymerase II|defense response|cell cycle arrest|cell differentiation|cell surface receptor signaling pathway|erythrocyte differentiation|cell-cell signaling|negative regulation of cell growth|nervous system development|positive regulation of cellular protein metabolic process|activin receptor signaling pa…	path:hsa04350,path:hsa04060,path:hsa04550	TGF-beta signaling pathway|Cytokine-cytokine receptor interaction|Signaling pathways regulating pluripotency of stem cells
NM_001012513.2	24.18087872	0.96453528	7.08894559	114.3678797	6.837538117	1.35E-12	1.59E-10	Up	0	0	0	0	0	0	0	0	3.482641	2.135815	0.007018317	1.272136	0.9123817	1.803937	4.283499	0.3695587	GRP	GeneID:2922,Genbank:NM_001012513.2,HGNC:HGNC:4605,HPRD:08845,MIM:137260	gastrin releasing peptide, transcript variant 3	GO:0005615,GO:0007165,GO:0007186,GO:0007218,GO:0010469,GO:0034774,GO:0035176,GO:0036343,GO:0043207,GO:0090277,GO:1900738,GO:0005102,GO:0005184,GO:0005576	extracellular space|signal transduction|G-protein coupled receptor signaling pathway|neuropeptide signaling pathway|regulation of signaling receptor activity|secretory granule lumen|social behavior|psychomotor behavior|response to external biotic stimulus|positive regulation of peptide hormone secretion|positive regulation of phospholipase C-activating G-protein coupled receptor signaling pathway…	path:hsa04080	Neuroactive ligand-receptor interaction
XM_006718140.1	159.0951104	0.662398411	10.26897558	111.596897	6.802153103	9.72E-25	6.00E-22	Up	0.004184899	0.01445024	0.01034746	0.04750059	0.01844319	0.01006129	0.00024291	0.004807632	0.2177744	3.147216	0.04997521	5.825615	13.93622	0.05802331	2.228235	5.86018	GYLTL1B	GeneID:120071,Genbank:XM_006718140.1,HGNC:HGNC:16522,MIM:609709	glycosyltransferase-like 1B, transcript variant X6	GO:0015020,GO:0016021,GO:0030145,GO:0035252,GO:0035269,GO:0042285,GO:0046716,GO:0000139,GO:0005515,GO:0006493	glucuronosyltransferase activity|integral component of membrane|manganese ion binding|UDP-xylosyltransferase activity|protein O-linked mannosylation|xylosyltransferase activity|muscle cell cellular homeostasis|Golgi membrane|protein binding|protein O-linked glycosylation
NM_003391.2	296.7485481	0.422768817	16.05335513	110.42002	6.786857957	5.42E-58	3.51E-54	Up	0.0276321	0.02317693	0.04339983	0.04049224	0.01943174	0.07304264	0.0508783	0.08588074	5.692845	1.244317	2.566892	6.809025	5.868711	16.18414	4.393215	5.555179	WNT2	GeneID:7472,Genbank:NM_003391.2,HGNC:HGNC:12780,HPRD:00999,MIM:147870	Wnt family member 2, transcript variant 1	GO:0005578,GO:0005615,GO:0005737,GO:0005886,GO:0007267,GO:0008284,GO:0010469,GO:0048146,GO:0016055,GO:0051091,GO:0055009,GO:0060045,GO:0060070,GO:0060317,GO:0060492,GO:0060501,GO:0060716,GO:0001938,GO:0002053,GO:0002088,GO:0005109,GO:0005125,GO:0005515,GO:0005576,GO:0022008,GO:0030182,GO:0030324,GO:0031012,GO:0033278,GO:0045165,GO:0061072,GO:0045944,GO:0061180,GO:0048018,GO:0071300,GO:0071560,GO:…	proteinaceous extracellular matrix|extracellular space|cytoplasm|plasma membrane|cell-cell signaling|positive regulation of cell proliferation|regulation of signaling receptor activity|positive regulation of fibroblast proliferation|Wnt signaling pathway|positive regulation of DNA binding transcription factor activity|atrial cardiac muscle tissue morphogenesis|positive regulation of cardiac muscl…	path:hsa04310,path:hsa04390,path:hsa04150,path:hsa04550,path:hsa04916,path:hsa05200,path:hsa05205,path:hsa05225,path:hsa05226,path:hsa05217,path:hsa05224,path:hsa04934,path:hsa05166,path:hsa05165	Wnt signaling pathway|Hippo signaling pathway|mTOR signaling pathway|Signaling pathways regulating pluripotency of stem cells|Melanogenesis|Pathways in cancer|Proteoglycans in cancer|Hepatocellular carcinoma|Gastric cancer|Basal cell carcinoma|Breast cancer|Cushing's syndrome|HTLV-I infection|Human papillomavirus infection
NM_001793.5	681.2513971	0.549060117	12.32258072	108.8228425	6.765837608	6.85E-35	1.36E-31	Up	0.01177589	0.06230495	0.182156	0.2223494	0.06913044	0.05017393	0.00268647	0.04570807	7.464669	10.91912	4.589393	26.75917	6.280462	2.021053	13.43791	17.92685	CDH3	GeneID:1001,Genbank:NM_001793.5,HGNC:HGNC:1762,HPRD:00227,MIM:114021	cadherin 3, transcript variant 1	GO:0005886,GO:0005913,GO:0007043,GO:0007155,GO:0007156,GO:0034332,GO:0007275,GO:0007601,GO:0042060,GO:0008092,GO:0042493,GO:0042803,GO:0043568,GO:0044331,GO:0045296,GO:0048023,GO:0051796,GO:0000902,GO:0001895,GO:0003674,GO:0005509,GO:0005737,GO:0009986,GO:0010628,GO:0010838,GO:0016021,GO:0016339,GO:0016342,GO:0022405,GO:0060070,GO:0031424,GO:0060901,GO:0032773,GO:1902910,GO:0032912	plasma membrane|cell-cell adherens junction|cell-cell junction assembly|cell adhesion|homophilic cell adhesion via plasma membrane adhesion molecules|adherens junction organization|multicellular organism development|visual perception|wound healing|cytoskeletal protein binding|response to drug|protein homodimerization activity|positive regulation of insulin-like growth factor receptor signaling pa…	path:hsa04514	Cell adhesion molecules (CAMs)
NM_015515.4	974.4425324	0.735826547	9.167741619	107.3268822	6.745867663	4.83E-20	1.73E-17	Up	0.08772333	0.08334572	0.03002444	0.1714901	0.08502654	0.1004956	0.04491895	0.05150208	0.07855977	32.45187	38.73071	41.04512	66.27115	0.5294312	26.44451	3.055347	KRT23	GeneID:25984,Genbank:NM_015515.4,HGNC:HGNC:6438,MIM:606194	keratin 23, transcript variant 1	GO:0031424,GO:0070268,GO:0005198,GO:0005829,GO:0005882	keratinization|cornification|structural molecule activity|cytosol|intermediate filament	path:hsa04915	Estrogen signaling pathway
NM_001168325.1	42.41304209	0.87555244	7.7029225	107.2112574	6.744312589	1.33E-14	2.32E-12	Up	1.80E-12	2.80E-07	0.02018237	7.63E-07	1.20E-11	0.002601759	2.70E-15	2.02E-05	0.04137789	1.414885	0.8239183	2.963744	2.164398	1.81E-06	7.584763	6.536976	TESC	GeneID:54997,Genbank:NM_001168325.1,HGNC:HGNC:26065,MIM:611585	tescalcin, transcript variant 2	GO:0051604,GO:0030154,GO:0005509,GO:0071300,GO:0030854,GO:0005515,GO:0072659,GO:0032417,GO:0005634,GO:0005737,GO:0005829,GO:0005886,GO:0032587,GO:0006469,GO:0033628,GO:0008285,GO:0042803,GO:0010628,GO:0045654,GO:0015031,GO:0000287,GO:0045893,GO:0019212,GO:0001726,GO:0050821,GO:0030027,GO:0004860	protein maturation|cell differentiation|calcium ion binding|cellular response to retinoic acid|positive regulation of granulocyte differentiation|protein binding|protein localization to plasma membrane|positive regulation of sodium:proton antiporter activity|nucleus|cytoplasm|cytosol|plasma membrane|ruffle membrane|negative regulation of protein kinase activity|regulation of cell adhesion mediate…
XM_011521313.1	38.26734702	0.770130977	8.741876301	106.3288835	6.732389738	2.29E-18	6.83E-16	Up	2.20E-16	1.01E-08	9.78E-05	3.74E-20	0.005220766	2.00E-06	0.002970837	0.000202585	0.2805347	0.205257	0.1869601	0.1752345	0.2456755	0.1139922	0.5039028	0.3797178	ACAN	GeneID:176,Genbank:XM_011521313.1,HGNC:HGNC:319,MIM:155760	aggrecan, transcript variant X4	GO:0031012,GO:0005515,GO:0042340,GO:0005540,GO:0043202,GO:0005576,GO:0005578,GO:0005796,GO:0006508,GO:0007155,GO:0046872,GO:0007417,GO:0018146,GO:0022617,GO:0030198,GO:0001501,GO:0030246,GO:0005201	extracellular matrix|protein binding|keratan sulfate catabolic process|hyaluronic acid binding|lysosomal lumen|extracellular region|proteinaceous extracellular matrix|Golgi lumen|proteolysis|cell adhesion|metal ion binding|central nervous system development|keratan sulfate biosynthetic process|extracellular matrix disassembly|extracellular matrix organization|skeletal system development|carbohydr…
NM_178493.5	451.3335777	0.840078363	8.011296518	106.161501	6.730116863	1.14E-15	2.35E-13	Up	0.04910941	0	0	0	0	0.01721322	0.0686662	0.01967798	0.4137018	12.44132	1.025493	5.114039	66.1157	0.1041255	7.58303	1.698942	NOTUM	GeneID:147111,Genbank:NM_178493.5,HGNC:HGNC:27106,MIM:609847	NOTUM, palmitoleoyl-protein carboxylesterase	GO:0016055,GO:0030178,GO:0043687,GO:0044267,GO:0052689,GO:0090090,GO:1990697,GO:1990699,GO:0004629,GO:0005576,GO:0005788	Wnt signaling pathway|negative regulation of Wnt signaling pathway|post-translational protein modification|cellular protein metabolic process|carboxylic ester hydrolase activity|negative regulation of canonical Wnt signaling pathway|protein depalmitoleylation|palmitoleyl hydrolase activity|phospholipase C activity|extracellular region|endoplasmic reticulum lumen	path:hsa04310	Wnt signaling pathway
NM_001198552.1	23.71687254	0.970258794	6.926291955	105.4412582	6.72029568	4.32E-12	4.64E-10	Up	0	0	0	0	0	0.003274865	0	0	0.4317099	0.8134514	1.122316	6.77E-19	0.1234293	1.179143	0.08312253	0.7439088	WT1	GeneID:7490,Genbank:NM_001198552.1,HGNC:HGNC:12796,MIM:607102	Wilms tumor 1, transcript variant F	GO:0003700,GO:0003723,GO:0005515,GO:0005634,GO:0005654,GO:0005730,GO:0008380,GO:0005737,GO:0008406,GO:0005829,GO:0008584,GO:0006355,GO:0009888,GO:0010385,GO:0016607,GO:0030308,GO:0045893,GO:0030325,GO:0030539,GO:0045944,GO:0030855,GO:0060231,GO:0060421,GO:0060539,GO:0060923,GO:0000122,GO:2000020,GO:0061032,GO:0000981,GO:2000195,GO:0070742,GO:2001076,GO:0071320,GO:0001077,GO:0001570,GO:0001657,GO:…	DNA binding transcription factor activity|RNA binding|protein binding|nucleus|nucleoplasm|nucleolus|RNA splicing|cytoplasm|gonad development|cytosol|male gonad development|regulation of transcription, DNA-templated|tissue development|double-stranded methylated DNA binding|nuclear speck|negative regulation of cell growth|positive regulation of transcription, DNA-templated|adrenal gland development…	path:hsa05202	Transcriptional misregulation in cancers
NM_001320352.1	153.4830617	0.796025149	8.397195028	102.8486054	6.684378422	4.57E-17	1.18E-14	Up	1.18E-16	3.40E-11	5.60E-11	0.01344302	0.1889002	7.40E-22	2.35E-19	1.02E-18	4.90047	8.009761	6.370666	0.4948257	8.865338	4.11E-16	1.03E-14	5.136391	TRPM2	GeneID:7226,Genbank:NM_001320352.1,HGNC:HGNC:12339,MIM:603749	transient receptor potential cation channel subfamily M member 2, transcript variant 5	GO:0098703,GO:0070301,GO:0035579,GO:0005262,GO:0099604,GO:0070588,GO:0035584,GO:0005272,GO:0101003,GO:0070821,GO:0035725,GO:0005509,GO:2000249,GO:0071277,GO:0005764,GO:0005765,GO:0005886,GO:0005887,GO:0042995,GO:0071415,GO:0043204,GO:0006816,GO:0071502,GO:0043312,GO:0014074,GO:0071577,GO:0051209,GO:0015278,GO:0001659,GO:0097028,GO:0016787,GO:0002407,GO:0097553,GO:0051489,GO:0030659,GO:0005261	calcium ion import across plasma membrane|cellular response to hydrogen peroxide|specific granule membrane|calcium channel activity|ligand-gated calcium channel activity|calcium ion transmembrane transport|calcium-mediated signaling using intracellular calcium source|sodium channel activity|ficolin-1-rich granule membrane|tertiary granule membrane|sodium ion transmembrane transport|calcium ion bi…	path:hsa04621,path:hsa04921	NOD-like receptor signaling pathway|Oxytocin signaling pathway
XM_011525655.2	27.33473753	0.902754027	7.373269406	100.8626796	6.656248649	1.66E-13	2.41E-11	Up	0.000679288	0.001460461	0.000904532	0.00137058	0.001328143	0.001751865	0.000760987	2.15E-05	0.1734629	0.04254278	0.03587904	0.1833658	0.02034674	0.6615111	0.07212827	0.1611905	LAMA1	GeneID:284217,Genbank:XM_011525655.2,HGNC:HGNC:6481,HPRD:01033,MIM:150320	laminin subunit alpha 1, transcript variant X1	GO:0030334,GO:0005576,GO:0031012,GO:0005578,GO:0005604,GO:0005606,GO:0005608,GO:0005615,GO:0045995,GO:0007155,GO:0007166,GO:0008022,GO:0016020,GO:0005102,GO:0030155,GO:0005201,GO:0030198,GO:0005515	regulation of cell migration|extracellular region|extracellular matrix|proteinaceous extracellular matrix|basement membrane|laminin-1 complex|laminin-3 complex|extracellular space|regulation of embryonic development|cell adhesion|cell surface receptor signaling pathway|protein C-terminus binding|membrane|signaling receptor binding|regulation of cell adhesion|extracellular matrix structural consti…	path:hsa04151,path:hsa04512,path:hsa04510,path:hsa05200,path:hsa05222,path:hsa05165,path:hsa05146,path:hsa05145	PI3K-Akt signaling pathway|ECM-receptor interaction|Focal adhesion|Pathways in cancer|Small cell lung cancer|Human papillomavirus infection|Amoebiasis|Toxoplasmosis
NM_001081492.1	118.2859934	0.785503859	8.422237252	98.06727379	6.615699867	3.69E-17	9.66E-15	Up	9.69E-14	0.002197856	1.73E-20	0.000303191	0.02758731	0.006372513	9.44E-22	0.04642322	0.8877615	3.276977	1.62549	2.102484	1.947058	0.1144036	3.956274	0.7692684	KRT80	GeneID:144501,Genbank:NM_001081492.1,HGNC:HGNC:27056,MIM:611161	keratin 80, transcript variant 2	GO:0031424,GO:0045095,GO:0045111,GO:0070268,GO:0005198,GO:0005515,GO:0005829	keratinization|keratin filament|intermediate filament cytoskeleton|cornification|structural molecule activity|protein binding|cytosol
NM_001199052.1	29.92596558	0.970136683	6.797974753	96.66787851	6.594964675	1.06E-11	1.08E-09	Up	0	0	0	0	0	0	0	0	0.05591559	6.161328	0.3795097	0.2759538	4.004405	0	0.838746	8.327674	LEMD1	GeneID:93273,Genbank:NM_001199052.1,HGNC:HGNC:18725,MIM:610480	LEM domain containing 1, transcript variant 4	GO:0016021	integral component of membrane
XM_017017841.1	22.55537157	0.978298444	6.704464223	94.28568987	6.558966919	2.02E-11	1.95E-09	Up	3.61E-27	6.87E-09	7.94E-21	1.37E-17	8.29E-07	0	0	4.22E-08	0.3469111	0.952448	0.3074267	0.4857851	0.09381199	2.110213	0.2471581	1.84E-05	NOX4	GeneID:50507,Genbank:XM_017017841.1,HGNC:HGNC:7891,MIM:605261	NADPH oxidase 4, transcript variant X1	GO:0005925,GO:0006801,GO:0006954,GO:0007569,GO:0008285,GO:0009055,GO:0010467,GO:0045453,GO:0014911,GO:0048471,GO:0016021,GO:0050660,GO:0016174,GO:0050667,GO:0051496,GO:0051897,GO:0055007,GO:0055114,GO:0070374,GO:0071320,GO:0000166,GO:0000902,GO:0001666,GO:0001725,GO:0005515,GO:0005634,GO:0005730,GO:0005739,GO:0005789,GO:0016175,GO:0016324,GO:0019826,GO:0020037,GO:0022900,GO:0034599,GO:0042554,GO:…	focal adhesion|superoxide metabolic process|inflammatory response|cell aging|negative regulation of cell proliferation|electron transfer activity|gene expression|bone resorption|positive regulation of smooth muscle cell migration|perinuclear region of cytoplasm|integral component of membrane|flavin adenine dinucleotide binding|NAD(P)H oxidase activity|homocysteine metabolic process|positive regul…	path:hsa04933	AGE-RAGE signaling pathway in diabetic complications
NM_001321413.1	28.90340053	0.97807486	6.663049646	91.58004384	6.51696135	2.68E-11	2.52E-09	Up	2.56E-31	8.88E-32	2.80E-37	1.53E-25	1.48E-34	4.15E-63	2.51E-64	6.34E-30	8.826447	0.582318	7.102933	1.527683	3.369274	4.55E-09	0.2481501	1.19E-29	LOC100126447	GeneID:100126447,Genbank:NM_001321413.1	uncharacterized LOC100126447
XM_005255762.2	192.6130846	0.579662057	11.23610338	91.3379684	6.513142796	2.71E-29	3.10E-26	Up	0.08147971	0.006034982	0.0135947	0.05905793	0.00304904	0.0118171	0.01296658	0.0153984	2.550244	3.185349	0.7002345	3.451596	6.291816	3.372097	2.531686	1.818393	CDH11	GeneID:1009,Genbank:XM_005255762.2,HGNC:HGNC:1750,HPRD:08960,MIM:600023	cadherin 11, transcript variant X2	GO:0045296,GO:0016021,GO:0005509,GO:0070062,GO:0016339,GO:0016342,GO:0005737,GO:0005886,GO:0005913,GO:0007043,GO:0021957,GO:0007155,GO:0031175,GO:0007156,GO:0034332,GO:0007275,GO:0000902,GO:0042803,GO:0008092,GO:0001501,GO:0044331,GO:0009986,GO:0001503	cadherin binding|integral component of membrane|calcium ion binding|extracellular exosome|calcium-dependent cell-cell adhesion via plasma membrane cell adhesion molecules|catenin complex|cytoplasm|plasma membrane|cell-cell adherens junction|cell-cell junction assembly|corticospinal tract morphogenesis|cell adhesion|neuron projection development|homophilic cell adhesion via plasma membrane adhesio…
NM_182507.2	197.724198	0.808703877	7.967821614	87.04009506	6.443608227	1.61E-15	3.25E-13	Up	9.72E-14	0.002290609	0.03758969	0.000305305	0.02941026	0.006424278	0.002021935	0.04726147	1.201761	8.494963	2.007704	2.558819	1.579845	0.01178109	5.274151	3.438124	KRT80	GeneID:144501,Genbank:NM_182507.2,HGNC:HGNC:27056,MIM:611161	keratin 80, transcript variant 1	GO:0031424,GO:0045095,GO:0045111,GO:0070268,GO:0005198,GO:0005515,GO:0005829	keratinization|keratin filament|intermediate filament cytoskeleton|cornification|structural molecule activity|protein binding|cytosol
NM_001322.2	15.69952978	0.989335044	6.507124355	86.68594293	6.437726159	7.66E-11	6.58E-09	Up	1.25E-121	1.00E-66	1.37E-11	0	0	0	6.79E-76	7.17E-118	1.907958	2.390434	0.9438163	1.926014	0.1105244	0.3364244	2.36982	1.126497	CST2	GeneID:1470,Genbank:NM_001322.2,HGNC:HGNC:2474,HPRD:00461,MIM:123856	cystatin SA	GO:0005515,GO:0005615,GO:2000117,GO:0001580,GO:0002020,GO:0004869	protein binding|extracellular space|negative regulation of cysteine-type endopeptidase activity|detection of chemical stimulus involved in sensory perception of bitter taste|protease binding|cysteine-type endopeptidase inhibitor activity	path:hsa04970	Salivary secretion
NM_002770.3	91.3589506	0.982243021	6.411792194	78.68071334	6.297938132	1.44E-10	1.18E-08	Up	0.000315438	0.004928772	8.69E-24	0.001702072	1.36E-29	1.42E-07	6.46E-21	0.009006121	1.40E-07	4.196114	0.2617716	0.1490328	0.09073547	2.45E-34	49.5387	0.07893238	PRSS2	GeneID:5645,Genbank:NM_002770.3,HGNC:HGNC:9483,MIM:601564	protease, serine 2, transcript variant 2	GO:0030307,GO:0004252,GO:0030574,GO:0005509,GO:0005515,GO:0005576,GO:0005615,GO:0006508,GO:0031012,GO:0035578,GO:0007586,GO:0043312,GO:0008236,GO:0004222,GO:0045785,GO:0019730,GO:0022617	positive regulation of cell growth|serine-type endopeptidase activity|collagen catabolic process|calcium ion binding|protein binding|extracellular region|extracellular space|proteolysis|extracellular matrix|azurophil granule lumen|digestion|neutrophil degranulation|serine-type peptidase activity|metalloendopeptidase activity|positive regulation of cell adhesion|antimicrobial humoral response|extr…	path:hsa04080,path:hsa04972,path:hsa04974,path:hsa05164	Neuroactive ligand-receptor interaction|Pancreatic secretion|Protein digestion and absorption|Influenza A
NM_001128141.2	1097.79953	0.626756904	10.04733071	78.64231522	6.29723389	9.44E-24	5.39E-21	Up	0.2177429	0.2496132	0.1166394	0.1712514	0.8268909	0.3436127	2.63E-09	0.2128686	40.51875	22.5004	8.41516	28.41668	159.0668	0.7230506	43.11281	16.41846	DPEP1	GeneID:1800,Genbank:NM_001128141.2,HGNC:HGNC:3002,HPRD:01563,MIM:179780	dipeptidase 1 (renal), transcript variant 2	GO:0043154,GO:0016999,GO:0005886,GO:0045177,GO:0030054,GO:0050667,GO:0030336,GO:0070062,GO:0006508,GO:0006691,GO:0006749,GO:0006805,GO:0031225,GO:0006915,GO:0070573,GO:0031528,GO:0008235,GO:0071277,GO:0034235,GO:0008239,GO:0071732,GO:0035690,GO:0008270,GO:0005515,GO:0072340,GO:0043027,GO:0016324,GO:0005615,GO:0072341,GO:0043066,GO:0016805,GO:0005634	negative regulation of cysteine-type endopeptidase activity involved in apoptotic process|antibiotic metabolic process|plasma membrane|apical part of cell|cell junction|homocysteine metabolic process|negative regulation of cell migration|extracellular exosome|proteolysis|leukotriene metabolic process|glutathione metabolic process|xenobiotic metabolic process|anchored component of membrane|apoptot…
NM_007036.4	174.2329374	0.547516192	11.44664213	77.02323995	6.267221906	2.44E-30	3.06E-27	Up	0.008695776	0.1640462	0.01066024	0.02731742	0.01917876	0.01017335	0.06729299	0.139352	10.51176	4.000559	6.52757	4.059242	4.318657	0.653279	3.418519	6.635772	ESM1	GeneID:11082,Genbank:NM_007036.4,HGNC:HGNC:3466,MIM:601521	endothelial cell specific molecule 1, transcript variant 1	GO:0002040,GO:0005171,GO:0005178,GO:0005520,GO:0005576,GO:0008284,GO:1902204,GO:0001525,GO:0001558	sprouting angiogenesis|hepatocyte growth factor receptor binding|integrin binding|insulin-like growth factor binding|extracellular region|positive regulation of cell proliferation|positive regulation of hepatocyte growth factor receptor signaling pathway|angiogenesis|regulation of cell growth
XM_017027184.1	43.16354607	0.808153453	7.735439752	76.1843283	6.25142235	1.03E-14	1.82E-12	Up	0.002059524	0.000724307	9.81E-05	4.84E-07	2.17E-05	9.75E-05	1.46E-08	0.08889082	0.6245152	0.08776886	1.37441	0.06725177	0.4934206	0.4812549	1.370797	5.112081	TCF3	GeneID:6929,Genbank:XM_017027184.1,HGNC:HGNC:11633,HPRD:00918,MIM:147141	transcription factor 3, transcript variant X27	GO:0003677,GO:0003700,GO:0003713,GO:0005515,GO:0005634,GO:0033152,GO:0035326,GO:0042803,GO:0005654,GO:0043425,GO:0045666,GO:0070644,GO:0070888,GO:0045893,GO:0090575,GO:1902036,GO:0000122,GO:0000790,GO:0000978,GO:0000981,GO:0001078,GO:0002326,GO:0005667,GO:0005737,GO:0006351,GO:0006355,GO:0008134,GO:0016607,GO:0045944,GO:0030183,GO:0031435,GO:0046982,GO:0051091,GO:0051149,GO:0070491	DNA binding|DNA binding transcription factor activity|transcription coactivator activity|protein binding|nucleus|immunoglobulin V(D)J recombination|enhancer binding|protein homodimerization activity|nucleoplasm|bHLH transcription factor binding|positive regulation of neuron differentiation|vitamin D response element binding|E-box binding|positive regulation of transcription, DNA-templated|RNA pol…	path:hsa04550,path:hsa05202,path:hsa05166	Signaling pathways regulating pluripotency of stem cells|Transcriptional misregulation in cancers|HTLV-I infection
XM_011535434.1	1475.842154	0.591267281	10.51142638	74.2882683	6.215062491	7.65E-26	5.17E-23	Up	0.01067645	0.2707218	0.02352592	0.03792293	0.2382061	0.03241646	0.000728097	0.2388225	2.822998	3.401503	2.743986	5.167551	18.0326	21.54063	5.56894	5.918587	COL12A1	GeneID:1303,Genbank:XM_011535434.1,HGNC:HGNC:2188,MIM:120320	collagen type XII alpha 1, transcript variant X1	GO:0005595,GO:0005615,GO:0005788,GO:0007155,GO:0030020,GO:0030199,GO:0030574,GO:0031012,GO:0035987,GO:0070062,GO:0001501,GO:1903561,GO:0005576	collagen type XII trimer|extracellular space|endoplasmic reticulum lumen|cell adhesion|extracellular matrix structural constituent conferring tensile strength|collagen fibril organization|collagen catabolic process|extracellular matrix|endodermal cell differentiation|extracellular exosome|skeletal system development|extracellular vesicle|extracellular region	path:hsa04974	Protein digestion and absorption
NM_005069.4	137.0234395	0.686431619	9.034338812	73.59091736	6.201455814	1.65E-19	5.62E-17	Up	0.002822122	0.003313321	0	0.01493173	0.00223956	0.01011986	0.1239903	0.005469497	1.524138	0.000698335	3.44566	2.751906	1.457175	0.1185582	3.504395	2.000002	SIM2	GeneID:6493,Genbank:NM_005069.4,HGNC:HGNC:10883,HPRD:02935,MIM:600892	single-minded family bHLH transcription factor 2, transcript variant SIM2	GO:0003700,GO:0005634,GO:0005654,GO:0006351,GO:0006357,GO:0007399,GO:0009880,GO:0016604,GO:0030154,GO:0030324,GO:0045944,GO:0000122,GO:0046982,GO:0000981,GO:0003677	DNA binding transcription factor activity|nucleus|nucleoplasm|transcription, DNA-templated|regulation of transcription by RNA polymerase II|nervous system development|embryonic pattern specification|nuclear body|cell differentiation|lung development|positive regulation of transcription by RNA polymerase II|negative regulation of transcription by RNA polymerase II|protein heterodimerization activi…
NM_020980.4	195.0450757	0.480063567	12.88098097	72.69023546	6.183689674	5.76E-38	1.54E-34	Up	0.06814478	0.1306374	0.006518144	0.009281828	0.04118173	0.03459687	0.01572991	0.04004003	2.058787	8.795572	1.537025	2.014045	4.769976	4.522552	5.446974	1.285761	AQP9	GeneID:366,Genbank:NM_020980.4,HGNC:HGNC:643,MIM:602914	aquaporin 9, transcript variant 1	GO:0072531,GO:0016021,GO:0015250,GO:0005372,GO:1904823,GO:0016323,GO:0015254,GO:0005886,GO:1905039,GO:0030104,GO:0015265,GO:0005887,GO:0043231,GO:0006833,GO:0006863,GO:0006955,GO:0015288,GO:0006970,GO:0046689,GO:0015722,GO:0007588,GO:0046942,GO:0015791,GO:0010033,GO:0046943,GO:0015793,GO:0015166,GO:0005275,GO:0071320,GO:0015837,GO:0015204,GO:0005345,GO:0071918,GO:0015855,GO:0005350	pyrimidine-containing compound transmembrane transport|integral component of membrane|water channel activity|water transmembrane transporter activity|purine nucleobase transmembrane transport|basolateral plasma membrane|glycerol channel activity|plasma membrane|carboxylic acid transmembrane transport|water homeostasis|urea channel activity|integral component of plasma membrane|intracellular membr…	path:hsa04976	Bile secretion
NM_001317196.1	111.4464482	0.647564623	9.542592815	72.47670758	6.179445514	1.39E-21	6.08E-19	Up	0.01348754	0.005261717	0.02826233	0.03171904	2.89E-15	0.002564677	0.002945026	0.07347146	0.4133252	2.010636	1.559822	6.41147	0.4835468	1.206717	1.370933	1.521947	CDH3	GeneID:1001,Genbank:NM_001317196.1,HGNC:HGNC:1762,HPRD:00227,MIM:114021	cadherin 3, transcript variant 3	GO:0005886,GO:0005913,GO:0007043,GO:0007155,GO:0007156,GO:0034332,GO:0007275,GO:0007601,GO:0042060,GO:0008092,GO:0042493,GO:0042803,GO:0043568,GO:0044331,GO:0045296,GO:0048023,GO:0051796,GO:0000902,GO:0001895,GO:0003674,GO:0005509,GO:0005737,GO:0009986,GO:0010628,GO:0010838,GO:0016021,GO:0016339,GO:0016342,GO:0022405,GO:0060070,GO:0031424,GO:0060901,GO:0032773,GO:1902910,GO:0032912	plasma membrane|cell-cell adherens junction|cell-cell junction assembly|cell adhesion|homophilic cell adhesion via plasma membrane adhesion molecules|adherens junction organization|multicellular organism development|visual perception|wound healing|cytoskeletal protein binding|response to drug|protein homodimerization activity|positive regulation of insulin-like growth factor receptor signaling pa…	path:hsa04514	Cell adhesion molecules (CAMs)
NM_002427.3	121.6628628	0.763291897	8.079331717	71.84861461	6.166888434	6.51E-16	1.41E-13	Up	0.01395457	0	0.03389947	0	0	0.01691153	0	0.01932021	2.785954	0.3053703	0.154856	2.777311	11.48735	2.719988	0.6670893	0.4999982	MMP13	GeneID:4322,Genbank:NM_002427.3,HGNC:HGNC:7159,HPRD:02522,MIM:600108	matrix metallopeptidase 13	GO:0030574,GO:0004222,GO:0044267,GO:0004252,GO:0060349,GO:0005509,GO:0005518,GO:0005576,GO:0005578,GO:0005615,GO:0006508,GO:0008270,GO:0022617,GO:0001958,GO:0030282,GO:0003417	collagen catabolic process|metalloendopeptidase activity|cellular protein metabolic process|serine-type endopeptidase activity|bone morphogenesis|calcium ion binding|collagen binding|extracellular region|proteinaceous extracellular matrix|extracellular space|proteolysis|zinc ion binding|extracellular matrix disassembly|endochondral ossification|bone mineralization|growth plate cartilage developme…	path:hsa04657,path:hsa04926	IL-17 signaling pathway|Relaxin signaling pathway
NM_013252.2	88.53668542	0.743641468	8.284066838	71.52499674	6.160375622	1.19E-16	2.86E-14	Up	0.001734221	0	0.04930305	0.008172782	0.01186796	0.00404415	0.009359319	0.01350843	1.145092	1.355211	0.2259062	0.7955652	2.499608	2.871066	2.917956	0.2031228	CLEC5A	GeneID:23601,Genbank:NM_013252.2,HGNC:HGNC:2054,HPRD:09229,MIM:604987	C-type lectin domain family 5 member A, transcript variant 1	GO:0045087,GO:0005886,GO:0046718,GO:0050715,GO:0005887,GO:0006968,GO:0007165,GO:0009986,GO:0030099,GO:0070821,GO:0030246,GO:0033033,GO:0035579,GO:0043066,GO:0001618,GO:0043312,GO:0002076,GO:0005829	innate immune response|plasma membrane|viral entry into host cell|positive regulation of cytokine secretion|integral component of plasma membrane|cellular defense response|signal transduction|cell surface|myeloid cell differentiation|tertiary granule membrane|carbohydrate binding|negative regulation of myeloid cell apoptotic process|specific granule membrane|negative regulation of apoptotic proce…
NM_003014.3	10292.67629	0.549749461	11.15970134	70.27987867	6.135039796	6.42E-29	6.83E-26	Up	0.2785561	1.008597	0.2931956	0.2946884	0.526528	0.7244965	0.5148135	0.7060247	39.43724	25.23089	7.304392	61.9753	48.2762	1326.51	54.73453	10.76088	SFRP4	GeneID:6424,Genbank:NM_003014.3,HGNC:HGNC:10778,MIM:606570	secreted frizzled related protein 4	GO:2000119,GO:0055062,GO:0017147,GO:0005615,GO:0060070,GO:0030154,GO:0060349,GO:0030178,GO:0005634,GO:0090090,GO:0005737,GO:0007186,GO:0008285,GO:0009725,GO:0030510,GO:0009986,GO:0035567,GO:0010628,GO:0042813,GO:0016021,GO:0090263,GO:0043065,GO:0002092,GO:1902174,GO:0043433,GO:0004930,GO:2000051,GO:0045606,GO:0005515	negative regulation of sodium-dependent phosphate transport|phosphate ion homeostasis|Wnt-protein binding|extracellular space|canonical Wnt signaling pathway|cell differentiation|bone morphogenesis|negative regulation of Wnt signaling pathway|nucleus|negative regulation of canonical Wnt signaling pathway|cytoplasm|G-protein coupled receptor signaling pathway|negative regulation of cell proliferat…	path:hsa04310	Wnt signaling pathway
XM_006723822.1	13.40694372	1.011091902	6.037274119	68.79534172	6.104238975	1.57E-09	1.05E-07	Up	1.26E-07	5.29E-12	1.38E-06	1.05E-08	2.90E-14	4.86E-07	4.95E-14	2.95E-08	0.4920102	0.3378567	1.69E-11	0.3418252	0.750725	0.7119615	0.4674225	0.1267967	ZFP64	GeneID:55734,Genbank:XM_006723822.1,HGNC:HGNC:15940	ZFP64 zinc finger protein, transcript variant X8	GO:0005634,GO:0006351,GO:0006355,GO:0010468,GO:0016569,GO:0031060,GO:0035097,GO:0046872,GO:0000979,GO:0003677,GO:0005515	nucleus|transcription, DNA-templated|regulation of transcription, DNA-templated|regulation of gene expression|covalent chromatin modification|regulation of histone methylation|histone methyltransferase complex|metal ion binding|RNA polymerase II core promoter sequence-specific DNA binding|DNA binding|protein binding
XM_005256286.3	174.0226176	0.620258936	9.833305469	68.55526618	6.099195588	8.09E-23	4.22E-20	Up	0.07659428	0.08107631	0.02140608	0.000547421	0.08766451	0.005592925	0.02144084	0.1747678	5.281472	4.351005	0.6889646	4.282502	24.31824	0.6460798	10.2709	2.107187	DPEP1	GeneID:1800,Genbank:XM_005256286.3,HGNC:HGNC:3002,HPRD:01563,MIM:179780	dipeptidase 1 (renal), transcript variant X3	GO:0043154,GO:0016999,GO:0005886,GO:0045177,GO:0030054,GO:0050667,GO:0030336,GO:0070062,GO:0006508,GO:0006691,GO:0006749,GO:0006805,GO:0031225,GO:0006915,GO:0070573,GO:0031528,GO:0008235,GO:0071277,GO:0034235,GO:0008239,GO:0071732,GO:0035690,GO:0008270,GO:0005515,GO:0072340,GO:0043027,GO:0016324,GO:0005615,GO:0072341,GO:0043066,GO:0016805,GO:0005634	negative regulation of cysteine-type endopeptidase activity involved in apoptotic process|antibiotic metabolic process|plasma membrane|apical part of cell|cell junction|homocysteine metabolic process|negative regulation of cell migration|extracellular exosome|proteolysis|leukotriene metabolic process|glutathione metabolic process|xenobiotic metabolic process|anchored component of membrane|apoptot…
NM_000378.4	26.75426531	0.998890307	6.098076807	68.1815651	6.091309812	1.07E-09	7.40E-08	Up	0	0	0	0	0	0.002999029	0.0057346	0	0.02776914	0.09890529	0.0214828	0.03978304	0.2884573	3.377202	0.1592704	0.07099675	WT1	GeneID:7490,Genbank:NM_000378.4,HGNC:HGNC:12796,MIM:607102	Wilms tumor 1, transcript variant A	GO:0003700,GO:0003723,GO:0005515,GO:0005634,GO:0005654,GO:0005730,GO:0008380,GO:0005737,GO:0008406,GO:0005829,GO:0008584,GO:0006355,GO:0009888,GO:0010385,GO:0016607,GO:0030308,GO:0045893,GO:0030325,GO:0030539,GO:0045944,GO:0030855,GO:0060231,GO:0060421,GO:0060539,GO:0060923,GO:0000122,GO:2000020,GO:0061032,GO:0000981,GO:2000195,GO:0070742,GO:2001076,GO:0071320,GO:0001077,GO:0001570,GO:0001657,GO:…	DNA binding transcription factor activity|RNA binding|protein binding|nucleus|nucleoplasm|nucleolus|RNA splicing|cytoplasm|gonad development|cytosol|male gonad development|regulation of transcription, DNA-templated|tissue development|double-stranded methylated DNA binding|nuclear speck|negative regulation of cell growth|positive regulation of transcription, DNA-templated|adrenal gland development…	path:hsa05202	Transcriptional misregulation in cancers
XM_011510146.2	66.88534235	0.829977909	7.336118825	68.06383643	6.088816566	2.20E-13	3.11E-11	Up	0	0	0	0.003273019	0.004418457	0.008891632	0	0.006226338	0.005060644	4.263151	0.8342173	0.08469733	0.6593293	1.65E-07	0.04847878	1.807532	DUSP27	GeneID:92235,Genbank:XM_011510146.2,HGNC:HGNC:25034	dual specificity phosphatase 27 (putative), transcript variant X2	GO:0008138,GO:0030017,GO:0005737,GO:0006470	protein tyrosine/serine/threonine phosphatase activity|sarcomere|cytoplasm|protein dephosphorylation
XM_017021986.1	31.52965968	0.787216142	7.682363	66.15050014	6.047680159	1.56E-14	2.69E-12	Up	9.65E-18	1.01E-08	0.000212199	2.45E-24	0.002218527	0.002236381	0.006468434	8.86E-12	0.3067614	0.09266715	0.3758893	0.07286039	0.3166487	0.01287021	0.1597359	0.5187504	ACAN	GeneID:176,Genbank:XM_017021986.1,HGNC:HGNC:319,MIM:155760	aggrecan, transcript variant X3	GO:0031012,GO:0005515,GO:0042340,GO:0005540,GO:0043202,GO:0005576,GO:0005578,GO:0005796,GO:0006508,GO:0007155,GO:0046872,GO:0007417,GO:0018146,GO:0022617,GO:0030198,GO:0001501,GO:0030246,GO:0005201	extracellular matrix|protein binding|keratan sulfate catabolic process|hyaluronic acid binding|lysosomal lumen|extracellular region|proteinaceous extracellular matrix|Golgi lumen|proteolysis|cell adhesion|metal ion binding|central nervous system development|keratan sulfate biosynthetic process|extracellular matrix disassembly|extracellular matrix organization|skeletal system development|carbohydr…
NM_001422.3	28.63270061	0.996620785	6.056438085	65.61583322	6.035972077	1.39E-09	9.42E-08	Up	0	0	0	0	0	0.003142305	0	0	0.01218316	0.01024949	0.4612774	0.3477774	0.01520125	0	0.8400606	4.135272	ELF5	GeneID:2001,Genbank:NM_001422.3,HGNC:HGNC:3320,HPRD:05525,MIM:605169	E74 like ETS transcription factor 5, transcript variant 2	GO:0000981,GO:0001228,GO:0001712,GO:0005634,GO:0005737,GO:0006357,GO:0006366,GO:0008283,GO:0030154,GO:0035019,GO:0045596,GO:0000977,GO:0045944,GO:0060644	RNA polymerase II transcription factor activity, sequence-specific DNA binding|transcriptional activator activity, RNA polymerase II transcription regulatory region sequence-specific DNA binding|ectodermal cell fate commitment|nucleus|cytoplasm|regulation of transcription by RNA polymerase II|transcription by RNA polymerase II|cell proliferation|cell differentiation|somatic stem cell population m…	path:hsa04917	Prolactin signaling pathway
XM_011539814.2	14.29043577	1.013721134	5.931554337	64.57670778	6.012941987	3.00E-09	1.90E-07	Up	0.00010095	9.46E-13	2.05E-12	1.05E-07	0.000327225	0.00028196	0.006469778	1.07E-05	0.1572598	0.1892952	0.8613758	1.29E-05	0.109121	0.3912405	0.7859371	1.18991	AGAP6	GeneID:414189,Genbank:XM_011539814.2,HGNC:HGNC:23466	ArfGAP with GTPase domain, ankyrin repeat and PH domain 6, transcript variant X8	GO:0005737,GO:0005829,GO:0016020,GO:0016192,GO:0031267,GO:0032012,GO:0043231,GO:0043547,GO:0046872,GO:0005096,GO:0005634	cytoplasm|cytosol|membrane|vesicle-mediated transport|small GTPase binding|regulation of ARF protein signal transduction|intracellular membrane-bounded organelle|positive regulation of GTPase activity|metal ion binding|GTPase activator activity|nucleus
NM_005117.2	21.6757053	1.006893172	5.965607428	64.2992225	6.006729388	2.44E-09	1.58E-07	Up	0	0	0	0	0	0	0	0	0.03577651	0.2470226	0.07968523	0.05061148	1.716435	0	2.695366	0.1158046	FGF19	GeneID:9965,Genbank:NM_005117.2,HGNC:HGNC:3675,HPRD:04868,MIM:603891	fibroblast growth factor 19	GO:0036092,GO:0005104,GO:0046326,GO:0005515,GO:0046330,GO:0005576,GO:0005622,GO:0007399,GO:0008083,GO:0008284,GO:0046854,GO:0008543,GO:0046934,GO:0051897,GO:0070374,GO:0010469,GO:0000165,GO:0070858,GO:0010629,GO:0001934,GO:0016303,GO:0005088	phosphatidylinositol-3-phosphate biosynthetic process|fibroblast growth factor receptor binding|positive regulation of glucose import|protein binding|positive regulation of JNK cascade|extracellular region|intracellular|nervous system development|growth factor activity|positive regulation of cell proliferation|phosphatidylinositol phosphorylation|fibroblast growth factor receptor signaling pathwa…	path:hsa04014,path:hsa04015,path:hsa04010,path:hsa04151,path:hsa04810,path:hsa05200,path:hsa05226,path:hsa05218,path:hsa05224	Ras signaling pathway|Rap1 signaling pathway|MAPK signaling pathway|PI3K-Akt signaling pathway|Regulation of actin cytoskeleton|Pathways in cancer|Gastric cancer|Melanoma|Breast cancer
NM_025217.3	42.26563913	0.831564201	7.219910202	64.16963423	6.003818855	5.20E-13	6.70E-11	Up	0.01127499	0.000642563	0.118703	0.006705112	4.04E-11	5.65E-05	3.22E-53	3.15E-06	0.6686167	1.825835	1.019027	0.6755265	2.244349	2.59056	2.034925	2.846758	ULBP2	GeneID:80328,Genbank:NM_025217.3,HGNC:HGNC:14894,HPRD:16143,MIM:605698	UL16 binding protein 2	GO:0005783,GO:0005886,GO:0006501,GO:0009986,GO:0016032,GO:0030101,GO:0042267,GO:0046658,GO:0046703,GO:0005515,GO:0005576,GO:0005615	endoplasmic reticulum|plasma membrane|C-terminal protein lipidation|cell surface|viral process|natural killer cell activation|natural killer cell mediated cytotoxicity|anchored component of plasma membrane|natural killer cell lectin-like receptor binding|protein binding|extracellular region|extracellular space	path:hsa04650	Natural killer cell mediated cytotoxicity
NM_002422.4	629.3458105	0.536667251	11.16204724	63.57136726	5.990305212	6.25E-29	6.75E-26	Up	0.4415303	0.1329384	0.1811099	0.2876889	0.1315822	0.263362	0	0.1665249	64.34787	1.762846	3.585509	23.46205	24.22745	7.557588	13.22767	25.22972	MMP3	GeneID:4314,Genbank:NM_002422.4,HGNC:HGNC:7173,HPRD:01703,MIM:185250	matrix metallopeptidase 3	GO:1903209,GO:0005515,GO:0005576,GO:0005578,GO:0005615,GO:0006508,GO:0008237,GO:0008270,GO:0010727,GO:0019221,GO:0022617,GO:0030574,GO:0004175,GO:0032461,GO:0004222,GO:0071732,GO:0004252	positive regulation of oxidative stress-induced cell death|protein binding|extracellular region|proteinaceous extracellular matrix|extracellular space|proteolysis|metallopeptidase activity|zinc ion binding|negative regulation of hydrogen peroxide metabolic process|cytokine-mediated signaling pathway|extracellular matrix disassembly|collagen catabolic process|endopeptidase activity|positive regula…	path:hsa04668,path:hsa04657,path:hsa05202,path:hsa05215,path:hsa05323	TNF signaling pathway|IL-17 signaling pathway|Transcriptional misregulation in cancers|Prostate cancer|Rheumatoid arthritis
NM_182700.5	19.24050139	1.008269223	5.927288856	62.95735078	5.976302929	3.08E-09	1.94E-07	Up	0	4.15E-102	0	0	0	1.10E-97	0.000241343	1.75E-132	0.007788755	0.05720954	0.08908858	0.02854304	0.6338489	0	0.4846674	1.211681	SP8	GeneID:221833,Genbank:NM_182700.5,HGNC:HGNC:19196,HPRD:12208,MIM:608306	Sp8 transcription factor, transcript variant 1	GO:0006351,GO:0006357,GO:0009953,GO:0009954,GO:0030326,GO:0046872,GO:0000981,GO:0003677,GO:0005634	transcription, DNA-templated|regulation of transcription by RNA polymerase II|dorsal/ventral pattern formation|proximal/distal pattern formation|embryonic limb morphogenesis|metal ion binding|RNA polymerase II transcription factor activity, sequence-specific DNA binding|DNA binding|nucleus
NM_004791.2	488.0467781	0.644044615	9.248155237	62.08722624	5.956224575	2.28E-20	8.62E-18	Up	0.01397013	0.03231407	0.02027158	0.06994812	0.01920999	0.000635919	0.07279784	0.1646759	2.215052	1.870308	1.030462	5.199581	3.38426	67.81763	3.583438	2.767534	ITGBL1	GeneID:9358,Genbank:NM_004791.2,HGNC:HGNC:6164,HPRD:07253,MIM:604234	integrin subunit beta like 1, transcript variant 1	GO:0005615,GO:0005886,GO:0007155	extracellular space|plasma membrane|cell adhesion
NM_001099771.2	22.37166643	1.012435668	5.87456821	61.71812766	5.94762239	4.24E-09	2.60E-07	Up	5.54E-25	0.001082336	6.25E-24	5.65E-29	1.65E-24	2.99E-18	9.09E-09	9.41E-27	0.06218181	0.3071622	1.59187	0.1370775	0.2071147	1.21E-17	6.63E-27	0.03305067	POTEF	GeneID:728378,Genbank:NM_001099771.2,HGNC:HGNC:33905	POTE ankyrin domain family member F	GO:0070062,GO:0072562,GO:0001895,GO:0005615,GO:0005938	extracellular exosome|blood microparticle|retina homeostasis|extracellular space|cell cortex
XM_011539871.2	48.28193034	0.824988304	7.207929981	61.66833257	5.946457933	5.68E-13	7.25E-11	Up	0.000742608	0.000219655	0.001925254	8.27E-06	0.03681004	0.004141748	0.01905689	0.000586032	0.5925341	1.03E-06	6.67E-05	2.597546	1.920802	0.000477406	2.765275	1.013255	CCSER2	GeneID:54462,Genbank:XM_011539871.2,HGNC:HGNC:29197	coiled-coil serine rich protein 2, transcript variant X5	GO:0001578,GO:0008017,GO:0015630	microtubule bundle formation|microtubule binding|microtubule cytoskeleton
XM_017004185.1	26.20316304	0.825886767	7.194622544	61.47566583	5.94194355	6.26E-13	7.86E-11	Up	6.55E-05	0.000775057	0.002117923	9.78E-09	2.15E-06	2.48E-08	8.91E-05	4.02E-16	0.000367085	0.07219468	0.1231348	0.1177242	0.04786553	0.06394019	0.06282255	0.004609269	NEB	GeneID:4703,Genbank:XM_017004185.1,HGNC:HGNC:7720,MIM:161650	nebulin, transcript variant X33	GO:0007517,GO:0007525,GO:0008307,GO:0015629,GO:0030018,GO:0030049,GO:0030832,GO:0070062,GO:0003779,GO:0005515,GO:0005829	muscle organ development|somatic muscle development|structural constituent of muscle|actin cytoskeleton|Z disc|muscle filament sliding|regulation of actin filament length|extracellular exosome|actin binding|protein binding|cytosol
NM_173567.4	171.067623	0.492791859	12.02211382	60.73262479	5.924399817	2.72E-33	4.59E-30	Up	0.08249325	0.2537839	0.03075937	0.05967728	0.2009612	0.06074451	0	0.1034845	7.315038	12.74175	5.626775	7.169644	6.400427	0.9605525	5.605309	10.55706	EPHX4	GeneID:253152,Genbank:NM_173567.4,HGNC:HGNC:23758	epoxide hydrolase 4	GO:0016021,GO:0016787	integral component of membrane|hydrolase activity
NM_001040442.1	42.16602141	0.797423355	7.400045159	59.75422579	5.900968838	1.36E-13	2.00E-11	Up	0.1087653	0	0.01162873	0	3.61E-24	0.02485807	0	0.02892582	6.230373	3.152331	9.940267	4.178375	1.630115	0	0.2213153	4.367816	FABP6	GeneID:2172,Genbank:NM_001040442.1,HGNC:HGNC:3561,MIM:600422	fatty acid binding protein 6, transcript variant 1	GO:0008285,GO:0008289,GO:0015721,GO:0016020,GO:0019433,GO:0032052,GO:0005737,GO:0005829,GO:0006629	negative regulation of cell proliferation|lipid binding|bile acid and bile salt transport|membrane|triglyceride catabolic process|bile acid binding|cytoplasm|cytosol|lipid metabolic process	path:hsa03320	PPAR signaling pathway
NM_004369.3	624.4621181	0.476989859	12.33393672	59.02125652	5.88316273	5.95E-35	1.22E-31	Up	0.01717838	0.1292202	0.02949052	0.0100153	0.0119544	0.1088378	0.02803975	0.03987325	1.440063	2.040481	0.9289241	2.811979	3.984947	12.2156	3.158539	0.795282	COL6A3	GeneID:1293,Genbank:NM_004369.3,HGNC:HGNC:2213,MIM:120250	collagen type VI alpha 3, transcript variant 1	GO:0042383,GO:0005578,GO:0070062,GO:0005589,GO:1903561,GO:0005615,GO:0005788,GO:0007155,GO:0007517,GO:0010951,GO:0030198,GO:0030574,GO:0031012,GO:0004867,GO:0005576	sarcolemma|proteinaceous extracellular matrix|extracellular exosome|collagen type VI trimer|extracellular vesicle|extracellular space|endoplasmic reticulum lumen|cell adhesion|muscle organ development|negative regulation of endopeptidase activity|extracellular matrix organization|collagen catabolic process|extracellular matrix|serine-type endopeptidase inhibitor activity|extracellular region	path:hsa04151,path:hsa04512,path:hsa04510,path:hsa04974,path:hsa05165	PI3K-Akt signaling pathway|ECM-receptor interaction|Focal adhesion|Protein digestion and absorption|Human papillomavirus infection
XM_006716442.1	50.3327632	0.788953675	7.431852952	58.2177711	5.863387701	1.07E-13	1.60E-11	Up	1.62E-06	0.001518919	0.001521414	0.003740345	0.04345348	0.000529619	7.72E-07	3.45E-06	0.1532455	0.7095698	0.3714221	0.02720263	1.509936	2.011254	0.5456639	0.02240752	SULF1	GeneID:23213,Genbank:XM_006716442.1,HGNC:HGNC:20391,MIM:610012	sulfatase 1, transcript variant X10	GO:0051216,GO:0030513,GO:0008449,GO:0003094,GO:0060348,GO:0032836,GO:0009986,GO:0004065,GO:0060384,GO:0035860,GO:0010575,GO:0060686,GO:0040036,GO:0005509,GO:0005615,GO:0014846,GO:0005783,GO:0040037,GO:0016525,GO:0005794,GO:0030177,GO:0005795,GO:0045121,GO:0030201,GO:0005886,GO:0001822,GO:0048010,GO:0006915,GO:0001937,GO:0048706,GO:0030336,GO:0002063	cartilage development|positive regulation of BMP signaling pathway|N-acetylglucosamine-6-sulfatase activity|glomerular filtration|bone development|glomerular basement membrane development|cell surface|arylsulfatase activity|innervation|glial cell-derived neurotrophic factor receptor signaling pathway|positive regulation of vascular endothelial growth factor production|negative regulation of prost…
NM_001818.3	16.96860089	1.016692438	5.742274122	57.20727323	5.838126675	9.34E-09	5.29E-07	Up	4.85E-30	4.15E-28	4.68E-25	5.15E-23	6.38E-24	2.96E-29	1.79E-26	5.21E-28	0.1412894	0.04566896	1.804064	0.1414491	3.540833	7.44E-42	0.7864086	0.2314802	AKR1C4	GeneID:1109,Genbank:NM_001818.3,HGNC:HGNC:387,MIM:600451	aldo-keto reductase family 1, member C4	GO:0044597,GO:0015125,GO:0004033,GO:0044598,GO:0015721,GO:0005496,GO:0016229,GO:0005737,GO:0047023,GO:0005829,GO:0006693,GO:0006699,GO:0016491,GO:0008106,GO:0016655,GO:0008202,GO:0047086,GO:0022900,GO:0047743,GO:0032052,GO:0008207,GO:0001523,GO:0070062,GO:0042448,GO:0008209,GO:0001758,GO:0071395,GO:0009055,GO:0004032	daunorubicin metabolic process|bile acid transmembrane transporter activity|aldo-keto reductase (NADP) activity|doxorubicin metabolic process|bile acid and bile salt transport|steroid binding|steroid dehydrogenase activity|cytoplasm|androsterone dehydrogenase activity|cytosol|prostaglandin metabolic process|bile acid biosynthetic process|oxidoreductase activity|alcohol dehydrogenase (NADP+) activ…	path:hsa00120,path:hsa00140	Primary bile acid biosynthesis|Steroid hormone biosynthesis
NM_001288973.1	1160.940266	0.558014432	10.4509075	56.9552615	5.831757219	1.45E-25	9.64E-23	Up	0.05037942	0.1070924	0.02461593	0.05467424	0.09741707	0.06846749	0.009410796	0.2241541	1.068322	5.49472	1.170969	5.208361	11.97857	35.19476	5.052947	1.418338	ADAM12	GeneID:8038,Genbank:NM_001288973.1,HGNC:HGNC:190,MIM:602714	ADAM metallopeptidase domain 12, transcript variant 3	GO:0005654,GO:0005886,GO:0006508,GO:0007155,GO:0007520,GO:0008237,GO:0016021,GO:0017124,GO:0030198,GO:0045766,GO:0004222,GO:0046872,GO:0005515,GO:0005615	nucleoplasm|plasma membrane|proteolysis|cell adhesion|myoblast fusion|metallopeptidase activity|integral component of membrane|SH3 domain binding|extracellular matrix organization|positive regulation of angiogenesis|metalloendopeptidase activity|metal ion binding|protein binding|extracellular space
XM_006716363.1	15.39322306	1.019797758	5.689605798	55.80208937	5.802247236	1.27E-08	6.98E-07	Up	5.38E-05	0.000276848	1.44E-11	0.001034126	7.86E-05	4.99E-06	0.000143664	0.000285579	0.04651733	0.3552965	0.1020708	0.02461685	0.02630993	1.144221	0.07321565	0.01822642	CSGALNACT1	GeneID:55790,Genbank:XM_006716363.1,HGNC:HGNC:24290,MIM:616615	chondroitin sulfate N-acetylgalactosaminyltransferase 1, transcript variant X2	GO:0050650,GO:0030206,GO:0007399,GO:0050651,GO:0008037,GO:0050653,GO:0030210,GO:0008283,GO:0051216,GO:0008376,GO:0008955,GO:0009653,GO:0032580,GO:0015014,GO:0046398,GO:0015020,GO:0046872,GO:0019276,GO:0047237,GO:0030166,GO:0000139,GO:0047238,GO:0030173,GO:0001958,GO:0030198,GO:0005622	chondroitin sulfate proteoglycan biosynthetic process|chondroitin sulfate biosynthetic process|nervous system development|dermatan sulfate proteoglycan biosynthetic process|cell recognition|chondroitin sulfate proteoglycan biosynthetic process, polysaccharide chain biosynthetic process|heparin biosynthetic process|cell proliferation|cartilage development|acetylgalactosaminyltransferase activity|p…	path:hsa00532	Glycosaminoglycan biosynthesis - chondroitin sulfate / dermatan sulfate
XM_017028263.1	12.12112425	1.027713275	5.64359898	55.71529748	5.800001591	1.67E-08	8.91E-07	Up	0.001592773	0.001028174	0.001550986	0.003588576	5.20E-07	0.002869037	5.86E-23	0.003120665	0.6971473	0.1406043	0.4401738	0.04961602	0.238861	0.001851498	0.4897764	1.189917	WDR4	GeneID:10785,Genbank:XM_017028263.1,HGNC:HGNC:12756,HPRD:09330,MIM:605924	WD repeat domain 4, transcript variant X3	GO:0005654,GO:0005829,GO:0006400,GO:0008176,GO:0043527,GO:0106004,GO:0005515,GO:0005634	nucleoplasm|cytosol|tRNA modification|tRNA (guanine-N7-)-methyltransferase activity|tRNA methyltransferase complex|tRNA (guanine-N7)-methylation|protein binding|nucleus
NM_201441.2	11.80672264	1.027448784	5.643145292	55.63970118	5.798042766	1.67E-08	8.92E-07	Up	0.000412543	0.000154859	0.00254126	2.24E-15	0.000712728	1.34E-09	0.000222092	0.001580377	0.8453063	0.1071538	0.000310861	0.2040898	0.3317801	0.3511074	0.2851855	1.300112	TEAD4	GeneID:7004,Genbank:NM_201441.2,HGNC:HGNC:11717,HPRD:03421,MIM:601714	TEA domain transcription factor 4, transcript variant 2	GO:0035329,GO:0001501,GO:0043565,GO:0003700,GO:0044212,GO:0005515,GO:0005634,GO:0005654,GO:0045944,GO:0048568,GO:0005667,GO:0006357,GO:0006367,GO:0000981,GO:0007517,GO:0001085	hippo signaling|skeletal system development|sequence-specific DNA binding|DNA binding transcription factor activity|transcription regulatory region DNA binding|protein binding|nucleus|nucleoplasm|positive regulation of transcription by RNA polymerase II|embryonic organ development|transcription factor complex|regulation of transcription by RNA polymerase II|transcription initiation from RNA polym…	path:hsa04390,path:hsa04392	Hippo signaling pathway|Hippo signaling pathway - multiple species
NM_001320636.1	27.84624306	0.835431188	6.935934021	55.50306728	5.794495596	4.04E-12	4.39E-10	Up	0.005543531	3.16E-06	7.64E-31	2.39E-05	4.23E-05	0.000235113	0.02679959	3.96E-08	0.06163356	1.099744	0.7581296	0.2449043	1.034571	0.04604903	1.641781	0.09593598	AQP9	GeneID:366,Genbank:NM_001320636.1,HGNC:HGNC:643,MIM:602914	aquaporin 9, transcript variant 3	GO:0072531,GO:0016021,GO:0015250,GO:0005372,GO:1904823,GO:0016323,GO:0015254,GO:0005886,GO:1905039,GO:0030104,GO:0015265,GO:0005887,GO:0043231,GO:0006833,GO:0006863,GO:0006955,GO:0015288,GO:0006970,GO:0046689,GO:0015722,GO:0007588,GO:0046942,GO:0015791,GO:0010033,GO:0046943,GO:0015793,GO:0015166,GO:0005275,GO:0071320,GO:0015837,GO:0015204,GO:0005345,GO:0071918,GO:0015855,GO:0005350	pyrimidine-containing compound transmembrane transport|integral component of membrane|water channel activity|water transmembrane transporter activity|purine nucleobase transmembrane transport|basolateral plasma membrane|glycerol channel activity|plasma membrane|carboxylic acid transmembrane transport|water homeostasis|urea channel activity|integral component of plasma membrane|intracellular membr…	path:hsa04976	Bile secretion
NM_004693.2	15.72518239	1.029707857	5.624985012	55.4106453	5.792091263	1.86E-08	9.80E-07	Up	1.40E-70	4.20E-88	1.26E-87	1.53E-89	5.00E-83	5.54E-81	1.33E-77	8.04E-76	9.37E-90	0.535275	0.4189428	0.1365279	0.6630247	0	1.781404	0.07377041	KRT75	GeneID:9119,Genbank:NM_004693.2,HGNC:HGNC:24431,MIM:609025	keratin 75	GO:0005882,GO:0031424,GO:0045095,GO:0070062,GO:0070268,GO:0002244,GO:0005198,GO:0005829	intermediate filament|keratinization|keratin filament|extracellular exosome|cornification|hematopoietic progenitor cell differentiation|structural molecule activity|cytosol
NM_001986.2	97.23522703	0.596525966	9.708490037	55.38281187	5.791366398	2.77E-22	1.32E-19	Up	0.008661232	0.003107677	0.04174801	0.1081521	9.73E-22	0.02013144	0.01745093	0.07916065	1.931791	0.7024396	3.597483	4.319565	2.169705	0.007457589	1.778554	5.595957	ETV4	GeneID:2118,Genbank:NM_001986.2,HGNC:HGNC:3493,HPRD:02833,MIM:600711	ETS variant 4, transcript variant 1	GO:0000981,GO:0001077,GO:0005515,GO:0005634,GO:0005654,GO:0005730,GO:0006357,GO:0006366,GO:0030154,GO:0045944,GO:0000978	RNA polymerase II transcription factor activity, sequence-specific DNA binding|transcriptional activator activity, RNA polymerase II proximal promoter sequence-specific DNA binding|protein binding|nucleus|nucleoplasm|nucleolus|regulation of transcription by RNA polymerase II|transcription by RNA polymerase II|cell differentiation|positive regulation of transcription by RNA polymerase II|RNA polym…	path:hsa05202	Transcriptional misregulation in cancers
NM_153636.2	145.8289851	0.699286829	8.273720633	55.16586207	5.785703864	1.30E-16	3.08E-14	Up	0.07037882	0.01265988	0.008852568	0.03049544	0.004442775	0.1488817	0	0.004059864	3.275953	0.7605864	16.18791	2.177046	1.126901	1.873683	1.434773	0.4698159	CPNE7	GeneID:27132,Genbank:NM_153636.2,HGNC:HGNC:2320,HPRD:05749,MIM:605689	copine 7, transcript variant 1	GO:0005737,GO:0005886,GO:0006629,GO:0046474,GO:0070062,GO:0071277,GO:0005215,GO:0005515,GO:0005634	cytoplasm|plasma membrane|lipid metabolic process|glycerophospholipid biosynthetic process|extracellular exosome|cellular response to calcium ion|transporter activity|protein binding|nucleus
XM_005260467.3	13.68844199	0.939614762	6.152297811	54.97827898	5.780789841	7.64E-10	5.40E-08	Up	2.43E-07	1.51E-20	5.19E-06	6.28E-25	0.007375267	1.80E-27	0	8.67E-13	0.5001365	0.2335232	0.03827337	0.2441729	0.3927897	0.3881452	0.02731173	0.08708457	SALL4	GeneID:57167,Genbank:XM_005260467.3,HGNC:HGNC:15924,MIM:607343	spalt like transcription factor 4, transcript variant X1	GO:0022008,GO:0001843,GO:0030326,GO:0003281,GO:0035019,GO:0003700,GO:0005515,GO:0005634,GO:0005654,GO:0043231,GO:0005737,GO:0043565,GO:0006355,GO:0044212,GO:0006366,GO:0045944,GO:0007165,GO:0000122,GO:0046872,GO:0007275,GO:0000792,GO:0008134,GO:0001833	neurogenesis|neural tube closure|embryonic limb morphogenesis|ventricular septum development|somatic stem cell population maintenance|DNA binding transcription factor activity|protein binding|nucleus|nucleoplasm|intracellular membrane-bounded organelle|cytoplasm|sequence-specific DNA binding|regulation of transcription, DNA-templated|transcription regulatory region DNA binding|transcription by RN…
NM_018689.2	3310.580484	0.589806152	9.760245888	54.06612538	5.756653065	1.67E-22	8.41E-20	Up	0.1938401	0.5515397	0.3476254	0.2760683	0.1481195	0.03386135	0.1553998	0.1518774	3.502922	15.82953	8.689894	7.546128	16.17671	113.7363	23.97022	23.9741	CEMIP	GeneID:57214,Genbank:NM_018689.2,HGNC:HGNC:29213,HPRD:10519,MIM:608366	cell migration inducing hyaluronan binding protein, transcript variant 3	GO:0090314,GO:0030213,GO:0005515,GO:1900020,GO:0030214,GO:0005540,GO:0005576,GO:0005634,GO:0005737,GO:0030335,GO:0005783,GO:0030665,GO:0005886,GO:0032050,GO:0045334,GO:0005905,GO:0004415,GO:0046923,GO:0007605,GO:0051281,GO:0010800	positive regulation of protein targeting to membrane|hyaluronan biosynthetic process|protein binding|positive regulation of protein kinase C activity|hyaluronan catabolic process|hyaluronic acid binding|extracellular region|nucleus|cytoplasm|positive regulation of cell migration|endoplasmic reticulum|clathrin-coated vesicle membrane|plasma membrane|clathrin heavy chain binding|clathrin-coated end…
NM_001318168.1	12.99710135	1.029308785	5.587740085	53.87372657	5.751509958	2.30E-08	1.18E-06	Up	5.82E-26	8.09E-18	3.40E-24	1.79E-20	1.78E-16	4.50E-23	3.10E-14	0	0.000106345	1.264058	0.2373826	0.1836044	1.435446	0.01626963	1.50662	0.3021876	PLPP4	GeneID:196051,Genbank:NM_001318168.1,HGNC:HGNC:23531	phospholipid phosphatase 4, transcript variant 4	GO:0007165,GO:0008195,GO:0016791,GO:0038096,GO:0042802,GO:0046839,GO:0005886,GO:0005887,GO:0006644	signal transduction|phosphatidate phosphatase activity|phosphatase activity|Fc-gamma receptor signaling pathway involved in phagocytosis|identical protein binding|phospholipid dephosphorylation|plasma membrane|integral component of plasma membrane|phospholipid metabolic process	path:hsa00561,path:hsa00564	Glycerolipid metabolism|Glycerophospholipid metabolism
NM_002423.4	765.0524072	0.61992043	9.269620995	53.68426688	5.746427438	1.87E-20	7.15E-18	Up	0.3533677	0.1187034	0.2199007	0.2286263	0.4373348	2.151681	0.1658552	0.3213513	16.50705	78.21532	32.36139	49.92995	3.956946	11.77155	110.4802	16.31183	MMP7	GeneID:4316,Genbank:NM_002423.4,HGNC:HGNC:7174,HPRD:01525,MIM:178990	matrix metallopeptidase 7	GO:0060135,GO:0005576,GO:0070062,GO:0005578,GO:0071260,GO:0005615,GO:0006508,GO:0007568,GO:0008201,GO:0008237,GO:0008270,GO:0009986,GO:0022617,GO:0030574,GO:0004222,GO:0031667,GO:0004252,GO:0044849,GO:0005515	maternal process involved in female pregnancy|extracellular region|extracellular exosome|proteinaceous extracellular matrix|cellular response to mechanical stimulus|extracellular space|proteolysis|aging|heparin binding|metallopeptidase activity|zinc ion binding|cell surface|extracellular matrix disassembly|collagen catabolic process|metalloendopeptidase activity|response to nutrient levels|serine…	path:hsa04310	Wnt signaling pathway
NM_004189.3	12.33404614	1.030043466	5.570482746	53.36564416	5.737839354	2.54E-08	1.29E-06	Up	0	0	0	0	0	0	0	0	0.2477126	0.2734067	0.01962301	0.1181255	0.688941	0	0.4501939	1.117716	SOX14	GeneID:8403,Genbank:NM_004189.3,HGNC:HGNC:11193,HPRD:16067,MIM:604747	SRY-box 14	GO:0003682,GO:0005515,GO:0005575,GO:0006351,GO:0007399,GO:0007601,GO:0009649,GO:0043565,GO:0044798,GO:0045892,GO:0046982,GO:0000122,GO:2001222,GO:0000981	chromatin binding|protein binding|cellular_component|transcription, DNA-templated|nervous system development|visual perception|entrainment of circadian clock|sequence-specific DNA binding|nuclear transcription factor complex|negative regulation of transcription, DNA-templated|protein heterodimerization activity|negative regulation of transcription by RNA polymerase II|regulation of neuron migrati…
XM_011514626.2	15.81577455	0.934159559	6.13798026	53.21838888	5.73385293	8.36E-10	5.87E-08	Up	5.37E-12	6.66E-16	8.29E-08	4.51E-06	0.008457454	0.002728039	1.05E-28	0.002331314	0.8914761	0.6291838	0.05463714	0.04334243	0.4110186	1.374354	0.9128827	0.07346019	MDFI	GeneID:4188,Genbank:XM_011514626.2,HGNC:HGNC:6967,HPRD:07280,MIM:604971	MyoD family inhibitor, transcript variant X4	GO:0005634,GO:0005737,GO:0008134,GO:0009950,GO:0030178,GO:0042802,GO:0042994,GO:0043392,GO:0045892,GO:0048704,GO:0060707,GO:0000122,GO:0005515	nucleus|cytoplasm|transcription factor binding|dorsal/ventral axis specification|negative regulation of Wnt signaling pathway|identical protein binding|cytoplasmic sequestering of transcription factor|negative regulation of DNA binding|negative regulation of transcription, DNA-templated|embryonic skeletal system morphogenesis|trophoblast giant cell differentiation|negative regulation of transcrip…
NM_022369.3	12.54406152	1.030273162	5.549291901	52.6107792	5.717286512	2.87E-08	1.44E-06	Up	0	0.001917171	0.000868464	0.000751835	0.002070905	0.000930941	0	0.002170771	0.05232827	0	0.03896168	0.5469264	0.252868	0.8309553	0.36541	0.05587135	STRA6	GeneID:64220,Genbank:NM_022369.3,HGNC:HGNC:30650,MIM:610745	stimulated by retinoic acid 6, transcript variant 2	GO:0007612,GO:0007631,GO:0016918,GO:0019841,GO:0030324,GO:0030325,GO:0030540,GO:0048589,GO:0032991,GO:0048745,GO:0034632,GO:0048844,GO:0034633,GO:0050890,GO:0050905,GO:0060322,GO:0060323,GO:0060325,GO:0060426,GO:0060539,GO:0001523,GO:0001568,GO:0001822,GO:0003184,GO:0003281,GO:0005886,GO:0005887,GO:0007507,GO:0035461,GO:0042297,GO:0042573,GO:0043010,GO:0043583,GO:0043585,GO:0048286,GO:0060900,GO:…	learning|feeding behavior|retinal binding|retinol binding|lung development|adrenal gland development|female genitalia development|developmental growth|protein-containing complex|smooth muscle tissue development|retinol transmembrane transporter activity|artery morphogenesis|retinol transport|cognition|neuromuscular process|head development|head morphogenesis|face morphogenesis|lung vasculature de…
NM_002543.3	216.7171407	0.531832815	10.69272384	51.50859963	5.686741413	1.10E-26	8.39E-24	Up	0.03139091	0.1237622	0.005461878	0.05690587	0.1606383	0.02497922	0.0742511	0.124329	1.792058	10.08984	0.5038733	4.464712	3.962079	6.579169	12.39572	1.054462	OLR1	GeneID:4973,Genbank:NM_002543.3,HGNC:HGNC:8133,HPRD:04003,MIM:602601	oxidized low density lipoprotein receptor 1, transcript variant 1	GO:0045121,GO:0005886,GO:0050900,GO:0005887,GO:0070062,GO:0006508,GO:0006954,GO:0007155,GO:0008015,GO:0016020,GO:0070821,GO:0030246,GO:0035579,GO:0042802,GO:0043231,GO:0005515,GO:0043235,GO:0005654,GO:0043312	membrane raft|plasma membrane|leukocyte migration|integral component of plasma membrane|extracellular exosome|proteolysis|inflammatory response|cell adhesion|blood circulation|membrane|tertiary granule membrane|carbohydrate binding|specific granule membrane|identical protein binding|intracellular membrane-bounded organelle|protein binding|receptor complex|nucleoplasm|neutrophil degranulation	path:hsa04145,path:hsa03320	Phagosome|PPAR signaling pathway
NM_057167.3	2696.250241	0.598472318	9.497235202	51.40484234	5.683832363	2.16E-21	9.15E-19	Up	0.7124078	0.7834506	0.02173068	0.4882687	0.01487422	0.4730419	0.03183014	0.07465973	8.823803	12.19067	5.637434	13.03368	26.18296	37.92981	13.45208	8.372078	COL6A3	GeneID:1293,Genbank:NM_057167.3,HGNC:HGNC:2213,MIM:120250	collagen type VI alpha 3, transcript variant 5	GO:0042383,GO:0005578,GO:0070062,GO:0005589,GO:1903561,GO:0005615,GO:0005788,GO:0007155,GO:0007517,GO:0010951,GO:0030198,GO:0030574,GO:0031012,GO:0004867,GO:0005576	sarcolemma|proteinaceous extracellular matrix|extracellular exosome|collagen type VI trimer|extracellular vesicle|extracellular space|endoplasmic reticulum lumen|cell adhesion|muscle organ development|negative regulation of endopeptidase activity|extracellular matrix organization|collagen catabolic process|extracellular matrix|serine-type endopeptidase inhibitor activity|extracellular region	path:hsa04151,path:hsa04512,path:hsa04510,path:hsa04974,path:hsa05165	PI3K-Akt signaling pathway|ECM-receptor interaction|Focal adhesion|Protein digestion and absorption|Human papillomavirus infection
NM_001142618.1	13.7616244	1.040415335	5.45878229	51.24718326	5.679400806	4.79E-08	2.27E-06	Up	0	0.001881789	0.000864447	0.000739236	0.002060872	0.000916394	0	0.002124234	0.4383117	0	0.000214589	0.2904987	0.6074419	0.2479142	0.8020956	0.005705549	STRA6	GeneID:64220,Genbank:NM_001142618.1,HGNC:HGNC:30650,MIM:610745	stimulated by retinoic acid 6, transcript variant 3	GO:0007612,GO:0007631,GO:0016918,GO:0019841,GO:0030324,GO:0030325,GO:0030540,GO:0048589,GO:0032991,GO:0048745,GO:0034632,GO:0048844,GO:0034633,GO:0050890,GO:0050905,GO:0060322,GO:0060323,GO:0060325,GO:0060426,GO:0060539,GO:0001523,GO:0001568,GO:0001822,GO:0003184,GO:0003281,GO:0005886,GO:0005887,GO:0007507,GO:0035461,GO:0042297,GO:0042573,GO:0043010,GO:0043583,GO:0043585,GO:0048286,GO:0060900,GO:…	learning|feeding behavior|retinal binding|retinol binding|lung development|adrenal gland development|female genitalia development|developmental growth|protein-containing complex|smooth muscle tissue development|retinol transmembrane transporter activity|artery morphogenesis|retinol transport|cognition|neuromuscular process|head development|head morphogenesis|face morphogenesis|lung vasculature de…
NM_001264.4	13.98102899	1.027894279	5.523446312	51.18037682	5.677518864	3.32E-08	1.64E-06	Up	0	0	0	0	0	0	0	0	0.1043411	0.718513	0.0609756	0.06240608	1.508536	0.03105375	0.06368426	0.03997099	CDSN	GeneID:1041,Genbank:NM_001264.4,HGNC:HGNC:1802,MIM:602593	corneodesmosin	GO:1905716,GO:0005886,GO:0005911,GO:0007155,GO:0008544,GO:0030057,GO:0030216,GO:0042803,GO:0043589,GO:0070062,GO:0001533,GO:0070268,GO:0098609,GO:0003336	negative regulation of cornification|plasma membrane|cell-cell junction|cell adhesion|epidermis development|desmosome|keratinocyte differentiation|protein homodimerization activity|skin morphogenesis|extracellular exosome|cornified envelope|cornification|cell-cell adhesion|corneocyte desquamation
NM_005557.3	36.82575046	0.938734392	6.043751303	51.03719751	5.673477207	1.51E-09	1.01E-07	Up	4.73E-32	7.04E-54	1.46E-50	0.016018	4.84E-32	6.29E-51	2.55E-29	9.23E-09	0.2321201	6.366206	0.1307293	0.01750996	0.7228005	0.03628574	2.74776	0.01631908	KRT16	GeneID:3868,Genbank:NM_005557.3,HGNC:HGNC:6423,HPRD:01018,MIM:148067	keratin 16	GO:0042633,GO:0005634,GO:0045087,GO:0005829,GO:0045104,GO:0005856,GO:0005882,GO:0006954,GO:0007010,GO:0007568,GO:0051546,GO:0008283,GO:0061436,GO:0008544,GO:0070062,GO:0030216,GO:0070268,GO:0030336,GO:0002009,GO:0031424,GO:0005200,GO:0005515	hair cycle|nucleus|innate immune response|cytosol|intermediate filament cytoskeleton organization|cytoskeleton|intermediate filament|inflammatory response|cytoskeleton organization|aging|keratinocyte migration|cell proliferation|establishment of skin barrier|epidermis development|extracellular exosome|keratinocyte differentiation|cornification|negative regulation of cell migration|morphogenesis o…	path:hsa04915	Estrogen signaling pathway
NM_001300935.1	89.74774186	0.840105884	6.741717455	50.69447086	5.663756499	1.57E-11	1.54E-09	Up	0.01595607	0.03307555	0.02813588	5.24E-18	1.15E-19	0	0	0.007287623	18.87577	0.2090696	3.686406	0.6522308	3.117121	0	0.006224122	0.03209903	NPSR1	GeneID:387129,Genbank:NM_001300935.1,HGNC:HGNC:23631,HPRD:10547,MIM:608595	neuropeptide S receptor 1, transcript variant 5	GO:0005887,GO:0007186,GO:0007218,GO:0008188,GO:0051281,GO:0005000,GO:0005737,GO:0005886	integral component of plasma membrane|G-protein coupled receptor signaling pathway|neuropeptide signaling pathway|neuropeptide receptor activity|positive regulation of release of sequestered calcium ion into cytosol|vasopressin receptor activity|cytoplasm|plasma membrane
XM_017009908.1	31.99634498	0.784448966	7.20050208	50.15864308	5.648426415	6.00E-13	7.60E-11	Up	6.28E-07	0.000858576	0.005699838	1.27E-18	0.000928029	5.40E-05	0.03532637	1.56E-11	0.09445852	0.4744471	0.2928617	0.02890482	0.3648087	0.08446138	0.6751489	0.2124031	ADAMTS12	GeneID:81792,Genbank:XM_017009908.1,HGNC:HGNC:14605,MIM:606184	ADAM metallopeptidase with thrombospondin type 1 motif 12, transcript variant X4	GO:1902203,GO:0007160,GO:1902548,GO:0016477,GO:2001113,GO:0030167,GO:0031012,GO:0032331,GO:0046872,GO:0050727,GO:0051603,GO:0071347,GO:0071356,GO:0004222,GO:0071773,GO:0005515,GO:1901509,GO:0005578	negative regulation of hepatocyte growth factor receptor signaling pathway|cell-matrix adhesion|negative regulation of cellular response to vascular endothelial growth factor stimulus|cell migration|negative regulation of cellular response to hepatocyte growth factor stimulus|proteoglycan catabolic process|extracellular matrix|negative regulation of chondrocyte differentiation|metal ion binding|r…
NM_014421.2	328.5674896	0.502557316	11.21642065	49.75929929	5.636894264	3.39E-29	3.81E-26	Up	0	0.5779371	0.02642304	0.05026779	0.06226122	0.1314024	0.0859212	0.1194044	2.305895	4.621949	2.108223	3.296857	7.042652	9.945881	9.641136	2.960443	DKK2	GeneID:27123,Genbank:NM_014421.2,HGNC:HGNC:2892,HPRD:05658,MIM:605415	dickkopf WNT signaling pathway inhibitor 2	GO:0016055,GO:0039706,GO:0048019,GO:0090090,GO:0090263,GO:0005615,GO:0007275	Wnt signaling pathway|co-receptor binding|receptor antagonist activity|negative regulation of canonical Wnt signaling pathway|positive regulation of canonical Wnt signaling pathway|extracellular space|multicellular organism development	path:hsa04310	Wnt signaling pathway
NM_001130714.2	21.6198524	0.839197561	6.698411216	49.2240123	5.621290353	2.11E-11	2.02E-09	Up	0.000769016	0.000106539	0	0.01261033	0.002102456	0.006650005	0.000648744	0.000930914	0.4637559	0.2673093	0.08878809	0.2753832	0.7393387	0.0534452	0.8667642	0.2663308	LEF1	GeneID:51176,Genbank:NM_001130714.2,HGNC:HGNC:6551,HPRD:01075,MIM:153245	lymphoid enhancer binding factor 1, transcript variant 3	GO:0060070,GO:0060325,GO:0001649,GO:0060326,GO:0001755,GO:0060561,GO:0001756,GO:0060710,GO:0001837,GO:1902262,GO:0061153,GO:1904837,GO:0070016,GO:0002040,GO:1990907,GO:0003677,GO:0006355,GO:0003682,GO:0006357,GO:0006366,GO:0003700,GO:0007223,GO:0008013,GO:0021943,GO:0022407,GO:0008284,GO:0030223,GO:0008301,GO:0030284,GO:0030307,GO:0030326,GO:0000122,GO:0032993,GO:0030331,GO:0000977,GO:0033153,GO:…	canonical Wnt signaling pathway|face morphogenesis|osteoblast differentiation|cell chemotaxis|neural crest cell migration|apoptotic process involved in morphogenesis|somitogenesis|chorio-allantoic fusion|epithelial to mesenchymal transition|apoptotic process involved in blood vessel morphogenesis|trachea gland development|beta-catenin-TCF complex assembly|armadillo repeat domain binding|sprouting…	path:hsa04310,path:hsa04390,path:hsa04520,path:hsa04916,path:hsa05200,path:hsa05210,path:hsa05225,path:hsa05226,path:hsa05216,path:hsa05221,path:hsa05217,path:hsa05215,path:hsa05213,path:hsa05224,path:hsa05412,path:hsa04934	Wnt signaling pathway|Hippo signaling pathway|Adherens junction|Melanogenesis|Pathways in cancer|Colorectal cancer|Hepatocellular carcinoma|Gastric cancer|Thyroid cancer|Acute myeloid leukemia|Basal cell carcinoma|Prostate cancer|Endometrial cancer|Breast cancer|Arrhythmogenic right ventricular cardiomyopathy (ARVC)|Cushing's syndrome
XM_006718849.3	27.80428972	1.026886258	5.456792271	48.62091014	5.603504995	4.85E-08	2.29E-06	Up	1.61E-23	2.56E-09	8.52E-21	7.60E-16	1.13E-06	0	0	0.000977856	2.32E-06	0.02733357	9.03E-08	0.1389469	0.346572	4.756117	0.114866	0.1376209	NOX4	GeneID:50507,Genbank:XM_006718849.3,HGNC:HGNC:7891,MIM:605261	NADPH oxidase 4, transcript variant X2	GO:0005925,GO:0006801,GO:0006954,GO:0007569,GO:0008285,GO:0009055,GO:0010467,GO:0045453,GO:0014911,GO:0048471,GO:0016021,GO:0050660,GO:0016174,GO:0050667,GO:0051496,GO:0051897,GO:0055007,GO:0055114,GO:0070374,GO:0071320,GO:0000166,GO:0000902,GO:0001666,GO:0001725,GO:0005515,GO:0005634,GO:0005730,GO:0005739,GO:0005789,GO:0016175,GO:0016324,GO:0019826,GO:0020037,GO:0022900,GO:0034599,GO:0042554,GO:…	focal adhesion|superoxide metabolic process|inflammatory response|cell aging|negative regulation of cell proliferation|electron transfer activity|gene expression|bone resorption|positive regulation of smooth muscle cell migration|perinuclear region of cytoplasm|integral component of membrane|flavin adenine dinucleotide binding|NAD(P)H oxidase activity|homocysteine metabolic process|positive regul…	path:hsa04933	AGE-RAGE signaling pathway in diabetic complications
NM_018643.4	133.9591079	0.585007215	9.549562546	48.05327956	5.586562991	1.30E-21	5.72E-19	Up	0.06821043	0.04794862	1.88E-09	9.20E-10	0.09467009	0.0417695	0.05364852	6.07E-29	1.364341	7.082225	0.953535	0.5210538	3.661817	1.249774	3.648779	0.4689639	TREM1	GeneID:54210,Genbank:NM_018643.4,HGNC:HGNC:17760,HPRD:05472,MIM:605085	triggering receptor expressed on myeloid cells 1, transcript variant 1	GO:0006959,GO:0016021,GO:0035556,GO:0045087,GO:0050776,GO:0050900,GO:0097110,GO:0005576,GO:0005622,GO:0005886	humoral immune response|integral component of membrane|intracellular signal transduction|innate immune response|regulation of immune response|leukocyte migration|scaffold protein binding|extracellular region|intracellular|plasma membrane
NM_001079675.2	507.6662158	0.742043609	7.514382635	47.70271957	5.575999613	5.72E-14	8.92E-12	Up	0.2343099	0.06159806	0.09903425	0.3478059	0.3099585	0.1337848	0.01539765	0.03175527	11.50776	9.385783	15.50605	15.41831	17.92371	0.001359571	7.455897	20.43697	ETV4	GeneID:2118,Genbank:NM_001079675.2,HGNC:HGNC:3493,HPRD:02833,MIM:600711	ETS variant 4, transcript variant 2	GO:0000981,GO:0001077,GO:0005515,GO:0005634,GO:0005654,GO:0005730,GO:0006357,GO:0006366,GO:0030154,GO:0045944,GO:0000978	RNA polymerase II transcription factor activity, sequence-specific DNA binding|transcriptional activator activity, RNA polymerase II proximal promoter sequence-specific DNA binding|protein binding|nucleus|nucleoplasm|nucleolus|regulation of transcription by RNA polymerase II|transcription by RNA polymerase II|cell differentiation|positive regulation of transcription by RNA polymerase II|RNA polym…	path:hsa05202	Transcriptional misregulation in cancers
NM_001300721.1	104.7140285	0.673189479	8.281776389	47.67644401	5.57520473	1.21E-16	2.90E-14	Up	0.002611685	0.009748725	0.008611243	0.02870898	0.01514661	0.007624869	0.05213508	0.1340469	1.569607	1.691183	1.447577	4.552554	6.780864	0.04197674	0.5749135	2.988212	GYLTL1B	GeneID:120071,Genbank:NM_001300721.1,HGNC:HGNC:16522,MIM:609709	glycosyltransferase-like 1B, transcript variant 2	GO:0015020,GO:0016021,GO:0030145,GO:0035252,GO:0035269,GO:0042285,GO:0046716,GO:0000139,GO:0005515,GO:0006493	glucuronosyltransferase activity|integral component of membrane|manganese ion binding|UDP-xylosyltransferase activity|protein O-linked mannosylation|xylosyltransferase activity|muscle cell cellular homeostasis|Golgi membrane|protein binding|protein O-linked glycosylation
NM_182614.2	37.57997652	0.836660299	6.653004207	47.3832249	5.566304487	2.87E-11	2.68E-09	Up	9.79E-15	0.000111212	0.01169838	5.30E-21	0.000393444	0.4274381	0	1.84E-14	1.853628	1.468026	0.619418	1.116251	6.511876	2.722739	2.18407	0.3807786	TMEM255B	GeneID:348013,Genbank:NM_182614.2,HGNC:HGNC:28297,HPRD:14474	transmembrane protein 255B	GO:0016021	integral component of membrane
XM_017027500.1	33.09694927	0.880617118	6.320907987	47.38307024	5.566299778	2.60E-10	2.03E-08	Up	0	0	0.00025407	0.000209525	4.51E-05	0.000948314	0.00091048	0	0.001354909	0.1308089	0.000778021	0.006684524	0.2323808	0.01058429	0.08529484	0.001233291	MUC16	GeneID:94025,Genbank:XM_017027500.1,HGNC:HGNC:15582,MIM:606154	mucin 16, cell surface associated, transcript variant X15	GO:0005886,GO:0007155,GO:0016021,GO:0016266,GO:0019898,GO:0031982,GO:0070062,GO:0002223,GO:0005515,GO:0005796	plasma membrane|cell adhesion|integral component of membrane|O-glycan processing|extrinsic component of membrane|vesicle|extracellular exosome|stimulatory C-type lectin receptor signaling pathway|protein binding|Golgi lumen
XM_005257200.4	28.34120243	0.996282519	5.553266843	46.28980825	5.532622681	2.80E-08	1.41E-06	Up	1.93E-26	6.11E-07	0	1.64E-05	1.53E-22	0.01386591	3.65E-25	5.38E-24	0.03577448	3.138116	2.932859	0.1537222	2.562211	3.49E-05	1.667959	5.94E-12	KRT23	GeneID:25984,Genbank:XM_005257200.4,HGNC:HGNC:6438,MIM:606194	keratin 23, transcript variant X2	GO:0031424,GO:0070268,GO:0005198,GO:0005829,GO:0005882	keratinization|cornification|structural molecule activity|cytosol|intermediate filament	path:hsa04915	Estrogen signaling pathway
NM_198173.2	62.40142988	0.817873772	6.74713397	45.8326535	5.518303908	1.51E-11	1.49E-09	Up	0.005896491	0.01243771	0.03633303	0.01032236	0.01014715	0.01012935	0	0.002273666	2.233916	3.408049	0.1875722	0.4948413	1.398478	0	1.579391	1.191379	GRHL3	GeneID:57822,Genbank:NM_198173.2,HGNC:HGNC:25839,HPRD:12210,MIM:608317	grainyhead like transcription factor 3, transcript variant 2	GO:0090103,GO:0031490,GO:0001736,GO:0090179,GO:0032956,GO:0001843,GO:0042060,GO:0003700,GO:0005515,GO:0005634,GO:0005654,GO:0043547,GO:0006357,GO:0043565,GO:0006366,GO:0007389,GO:0045944,GO:0007398,GO:0000981,GO:0061029,GO:0007417,GO:0061436,GO:0008544,GO:0001228	cochlea morphogenesis|chromatin DNA binding|establishment of planar polarity|planar cell polarity pathway involved in neural tube closure|regulation of actin cytoskeleton organization|neural tube closure|wound healing|DNA binding transcription factor activity|protein binding|nucleus|nucleoplasm|positive regulation of GTPase activity|regulation of transcription by RNA polymerase II|sequence-specif…
NM_001261438.1	47.34964468	0.794009353	6.948553437	45.79811827	5.517216418	3.69E-12	4.04E-10	Up	0.01343608	0.000111706	0.06152113	1.28E-05	9.77E-23	0.03142082	0.01946077	1.18E-10	2.007875	1.189574	0.6046874	0.700255	1.658559	0.1282859	0.9078021	3.154913	ETV4	GeneID:2118,Genbank:NM_001261438.1,HGNC:HGNC:3493,HPRD:02833,MIM:600711	ETS variant 4, transcript variant 4	GO:0000981,GO:0001077,GO:0005515,GO:0005634,GO:0005654,GO:0005730,GO:0006357,GO:0006366,GO:0030154,GO:0045944,GO:0000978	RNA polymerase II transcription factor activity, sequence-specific DNA binding|transcriptional activator activity, RNA polymerase II proximal promoter sequence-specific DNA binding|protein binding|nucleus|nucleoplasm|nucleolus|regulation of transcription by RNA polymerase II|transcription by RNA polymerase II|cell differentiation|positive regulation of transcription by RNA polymerase II|RNA polym…	path:hsa05202	Transcriptional misregulation in cancers
XM_017004767.1	16.69389826	1.058378967	5.200535097	45.38478957	5.504136963	1.99E-07	8.04E-06	Up	1.26E-26	9.11E-08	2.38E-25	9.42E-19	1.16E-23	1.69E-16	5.36E-28	8.87E-23	0.001319958	1.676873	3.76E-14	0.1184138	0.2123499	0.7298612	0.810727	1.35E-12	SLC11A1	GeneID:6556,Genbank:XM_017004767.1,HGNC:HGNC:10907,MIM:600266	solute carrier family 11 member 1, transcript variant X9	GO:0005886,GO:0005887,GO:0006826,GO:0006828,GO:0006876,GO:0006879,GO:0032729,GO:0006909,GO:0034341,GO:0006954,GO:0042060,GO:0007035,GO:0042116,GO:0042742,GO:0042803,GO:0042832,GO:0060586,GO:0043312,GO:0070574,GO:0045342,GO:0070821,GO:0045454,GO:0070839,GO:0071421,GO:0101003,GO:0001818,GO:0001819,GO:0002309,GO:0002369,GO:0002606,GO:0002827,GO:0005384,GO:0005764,GO:0005770,GO:0009617,GO:0010628,GO:…	plasma membrane|integral component of plasma membrane|iron ion transport|manganese ion transport|cellular cadmium ion homeostasis|cellular iron ion homeostasis|positive regulation of interferon-gamma production|phagocytosis|response to interferon-gamma|inflammatory response|wound healing|vacuolar acidification|macrophage activation|defense response to bacterium|protein homodimerization activity|d…	path:hsa04142	Lysosome
NM_174918.2	27.54981019	0.840993948	6.535188614	45.13122618	5.496054071	6.35E-11	5.52E-09	Up	0	0.06933873	0.02287838	0	0	0	0	0	0.3800531	3.577931	0.05013762	0.3485631	0.7911186	1.93722	2.764067	0.01950291	MCEMP1	GeneID:199675,Genbank:NM_174918.2,HGNC:HGNC:27291,MIM:609565	mast cell-expressed membrane protein 1	GO:0043312,GO:0070821,GO:0005886,GO:0016021,GO:0035579	neutrophil degranulation|tertiary granule membrane|plasma membrane|integral component of membrane|specific granule membrane
NM_001040058.1	4141.760209	0.533257697	10.3040361	45.08909238	5.494706565	6.76E-25	4.20E-22	Up	1.547384	1.864453	1.530514	1.639065	1.045226	1.798546	1.896063	1.285157	48.75325	251.2773	8.294168	34.77163	338.7889	155.1149	344.5637	21.76779	SPP1	GeneID:6696,Genbank:NM_001040058.1,HGNC:HGNC:11255,MIM:166490	secreted phosphoprotein 1, transcript variant 1	GO:0048545,GO:0031214,GO:0005576,GO:0048685,GO:0033280,GO:0005615,GO:0050840,GO:0042995,GO:0070062,GO:0005788,GO:0005794,GO:0006710,GO:0043687,GO:0006954,GO:0071394,GO:0044267,GO:0007155,GO:2000866,GO:0045780,GO:0007566,GO:0045893,GO:0010469,GO:0001649,GO:0046697,GO:0022617,GO:0005125,GO:0048471,GO:0030198,GO:0005515	response to steroid hormone|biomineral tissue development|extracellular region|negative regulation of collateral sprouting of intact axon in response to injury|response to vitamin D|extracellular space|extracellular matrix binding|cell projection|extracellular exosome|endoplasmic reticulum lumen|Golgi apparatus|androgen catabolic process|post-translational protein modification|inflammatory respon…	path:hsa04371,path:hsa04151,path:hsa04512,path:hsa04510,path:hsa04620,path:hsa05165	Apelin signaling pathway|PI3K-Akt signaling pathway|ECM-receptor interaction|Focal adhesion|Toll-like receptor signaling pathway|Human papillomavirus infection
NM_001318167.1	12.22772315	1.051862995	5.220603251	44.98460257	5.491359372	1.78E-07	7.32E-06	Up	1.38E-15	7.94E-18	5.24E-13	1.49E-20	1.65E-16	4.16E-23	5.72E-15	0	0.1450189	0.4189212	1.41E-12	4.63E-12	1.889995	0.9326837	0.7209973	0.1756912	PLPP4	GeneID:196051,Genbank:NM_001318167.1,HGNC:HGNC:23531	phospholipid phosphatase 4, transcript variant 3	GO:0007165,GO:0008195,GO:0016791,GO:0038096,GO:0042802,GO:0046839,GO:0005886,GO:0005887,GO:0006644	signal transduction|phosphatidate phosphatase activity|phosphatase activity|Fc-gamma receptor signaling pathway involved in phagocytosis|identical protein binding|phospholipid dephosphorylation|plasma membrane|integral component of plasma membrane|phospholipid metabolic process	path:hsa00561,path:hsa00564	Glycerolipid metabolism|Glycerophospholipid metabolism
NM_005159.4	43.28474143	0.759184696	7.23196935	44.95471249	5.490400453	4.76E-13	6.28E-11	Up	1.30E-30	0.08043871	0.01061805	1.12E-30	7.95E-31	9.86E-31	7.15E-29	0.01188826	0.8732456	1.425147	0.2937475	0.2850585	1.330465	0.1221762	1.263452	0.02497883	ACTC1	GeneID:70,Genbank:NM_005159.4,HGNC:HGNC:143,HPRD:00015,MIM:102540	actin, alpha, cardiac muscle 1	GO:0055008,GO:0030240,GO:0005829,GO:0060047,GO:0031032,GO:0005884,GO:0060048,GO:0031674,GO:0005925,GO:0070062,GO:0010628,GO:0016020,GO:0016887,GO:0017022,GO:0033275,GO:0072562,GO:0042643,GO:0030017,GO:0090131,GO:0043066,GO:0030027,GO:0044297,GO:0030048,GO:0005524,GO:0045471,GO:0030049,GO:0005615,GO:0055003,GO:0030175,GO:0005737	cardiac muscle tissue morphogenesis|skeletal muscle thin filament assembly|cytosol|heart contraction|actomyosin structure organization|actin filament|cardiac muscle contraction|I band|focal adhesion|extracellular exosome|positive regulation of gene expression|membrane|ATPase activity|myosin binding|actin-myosin filament sliding|blood microparticle|actomyosin, actin portion|sarcomere|mesenchyme mi…	path:hsa04260,path:hsa04261,path:hsa05410,path:hsa05414	Cardiac muscle contraction|Adrenergic signaling in cardiomyocytes|Hypertrophic cardiomyopathy (HCM)|Dilated cardiomyopathy (DCM)
XM_017003303.1	221.0039982	0.634642776	8.627966188	44.49824129	5.475676412	6.25E-18	1.81E-15	Up	0.06508387	0.03871025	0.001664225	0.04007607	0.001540016	0.03138291	0.001581129	0.00511214	0.4228569	2.123314	0.7007051	0.6185337	2.183913	2.09493	1.153759	0.3898621	COL6A3	GeneID:1293,Genbank:XM_017003303.1,HGNC:HGNC:2213,MIM:120250	collagen type VI alpha 3, transcript variant X4	GO:0042383,GO:0005578,GO:0070062,GO:0005589,GO:1903561,GO:0005615,GO:0005788,GO:0007155,GO:0007517,GO:0010951,GO:0030198,GO:0030574,GO:0031012,GO:0004867,GO:0005576	sarcolemma|proteinaceous extracellular matrix|extracellular exosome|collagen type VI trimer|extracellular vesicle|extracellular space|endoplasmic reticulum lumen|cell adhesion|muscle organ development|negative regulation of endopeptidase activity|extracellular matrix organization|collagen catabolic process|extracellular matrix|serine-type endopeptidase inhibitor activity|extracellular region	path:hsa04151,path:hsa04512,path:hsa04510,path:hsa04974,path:hsa05165	PI3K-Akt signaling pathway|ECM-receptor interaction|Focal adhesion|Protein digestion and absorption|Human papillomavirus infection
NM_000836.2	132.2140245	0.527563724	10.36601215	44.28456295	5.468731976	3.54E-25	2.25E-22	Up	0.07590758	0.01739847	0.03753172	0.03064437	0.02373759	5.64E-17	6.50E-05	0.06761365	1.349807	2.518405	1.048688	2.271367	1.007946	0.5813053	1.070956	2.379608	GRIN2D	GeneID:2906,Genbank:NM_000836.2,HGNC:HGNC:4588,MIM:602717	glutamate ionotropic receptor NMDA type subunit 2D	GO:0060079,GO:0017146,GO:0004972,GO:0060291,GO:0019722,GO:0065009,GO:0005088,GO:0005234,GO:0005515,GO:0022849,GO:0005622,GO:0097553,GO:0030054,GO:0005886,GO:0098839,GO:0035235,GO:0005887,GO:0098976,GO:0045211,GO:0007420,GO:0000165,GO:0048167,GO:0008344,GO:0001964,GO:0051930,GO:0004970	excitatory postsynaptic potential|NMDA selective glutamate receptor complex|NMDA glutamate receptor activity|long-term synaptic potentiation|calcium-mediated signaling|regulation of molecular function|Ras guanyl-nucleotide exchange factor activity|extracellularly glutamate-gated ion channel activity|protein binding|glutamate-gated calcium ion channel activity|intracellular|calcium ion transmembra…	path:hsa04020,path:hsa04024,path:hsa04080,path:hsa04724,path:hsa04720,path:hsa04713,path:hsa05010,path:hsa05014,path:hsa05030,path:hsa05031,path:hsa05033,path:hsa05034	Calcium signaling pathway|cAMP signaling pathway|Neuroactive ligand-receptor interaction|Glutamatergic synapse|Long-term potentiation|Circadian entrainment|Alzheimer's disease|Amyotrophic lateral sclerosis (ALS)|Cocaine addiction|Amphetamine addiction|Nicotine addiction|Alcoholism
NM_001288799.1	8.357131148	1.046239635	5.224860038	44.21474487	5.466455659	1.74E-07	7.17E-06	Up	6.30E-14	1.28E-09	7.28E-10	5.75E-16	9.74E-12	6.86E-12	0.005603866	1.03E-06	0.3706121	0.03088081	0.5165484	1.239293	0.05173708	0.5250767	0.2553887	0.4629395	MCRIP1	GeneID:348262,Genbank:NM_001288799.1,HGNC:HGNC:28007,MIM:616514	MAPK regulated corepressor interacting protein 1, transcript variant 4	GO:0005737,GO:0007165,GO:0010494,GO:0010717,GO:0005515,GO:0005634	cytoplasm|signal transduction|cytoplasmic stress granule|regulation of epithelial to mesenchymal transition|protein binding|nucleus
NM_181814.1	112.2122244	0.871012259	6.270739019	44.07505797	5.461890562	3.59E-10	2.72E-08	Up	0.000161206	7.18E-07	1.37E-15	0	0.3790098	0.006291398	0	0.03125619	9.212881	3.632574	16.55608	0.04820388	4.018496	0.00546259	0	1.89287	ABHD12B	GeneID:145447,Genbank:NM_181814.1,HGNC:HGNC:19837	abhydrolase domain containing 12B, transcript variant 3	GO:0016787	hydrolase activity
XM_017010311.1	31.25148801	0.933105431	5.837872252	43.63307672	5.447350302	5.29E-09	3.18E-07	Up	8.75E-07	1.56E-08	0.0457941	0.000228501	5.33E-10	6.41E-09	3.01E-15	1.47E-14	0.6089768	2.141131	2.060214	3.72446	0.1403542	1.92E-22	3.41E-07	1.30E-10	SLC2A12	GeneID:154091,Genbank:XM_017010311.1,HGNC:HGNC:18067,HPRD:11572,MIM:610372	solute carrier family 2 member 12, transcript variant X2	GO:0005887,GO:0008645,GO:0012505,GO:0016021,GO:0046323,GO:0048471,GO:0055056,GO:1902600,GO:0005351,GO:0005355,GO:0005886	integral component of plasma membrane|hexose transmembrane transport|endomembrane system|integral component of membrane|glucose import|perinuclear region of cytoplasm|D-glucose transmembrane transporter activity|proton transmembrane transport|carbohydrate:proton symporter activity|glucose transmembrane transporter activity|plasma membrane
NM_005794.3	20.66651413	0.920381617	5.887990319	42.78988959	5.419198051	3.91E-09	2.42E-07	Up	0.04496894	0.006585855	1.34E-05	0.006983532	1.43E-26	9.16E-08	0	2.21E-44	1.052541	0.6741965	2.07498	1.121616	0.4992712	0	0.3956208	0.006821311	DHRS2	GeneID:10202,Genbank:NM_005794.3,HGNC:HGNC:18349,HPRD:07483,MIM:615194	dehydrogenase/reductase (SDR family) member 2, transcript variant 2	GO:0005635,GO:0005737,GO:0005739,GO:0005759,GO:0008207,GO:0008285,GO:0009636,GO:0034599,GO:0043011,GO:0043066,GO:0055114,GO:0004090,GO:0070062,GO:0005515,GO:0005634	nuclear envelope|cytoplasm|mitochondrion|mitochondrial matrix|C21-steroid hormone metabolic process|negative regulation of cell proliferation|response to toxic substance|cellular response to oxidative stress|myeloid dendritic cell differentiation|negative regulation of apoptotic process|oxidation-reduction process|carbonyl reductase (NADPH) activity|extracellular exosome|protein binding|nucleus
XM_017029946.1	193.2558386	0.724770147	7.474721888	42.73823081	5.417455282	7.74E-14	1.18E-11	Up	0.1386902	5.69E-05	0.1477529	0.002405631	0.1355235	3.50E-07	7.68E-06	0.02913726	2.409481	1.56456	6.364199	3.316647	1.320318	0.01088352	3.138349	6.308904	HS6ST2	GeneID:90161,Genbank:XM_017029946.1,HGNC:HGNC:19133,MIM:300545	heparan sulfate 6-O-sulfotransferase 2, transcript variant X6	GO:0015015,GO:0016021,GO:0017095,GO:0070062,GO:0000139,GO:0005654,GO:0006024	heparan sulfate proteoglycan biosynthetic process, enzymatic modification|integral component of membrane|heparan sulfate 6-O-sulfotransferase activity|extracellular exosome|Golgi membrane|nucleoplasm|glycosaminoglycan biosynthetic process	path:hsa00534	Glycosaminoglycan biosynthesis - heparan sulfate / heparin
XM_017011890.1	23.74388462	0.980260129	5.496774461	41.8823022	5.388268842	3.87E-08	1.88E-06	Up	1.07E-14	4.60E-26	0.005202888	1.51E-13	5.89E-23	3.17E-19	1.91E-25	3.24E-22	1.61E-08	0.007868196	1.08E-07	0.1484454	0.2591379	1.24194	0.2127653	0.2980682	HECW1	GeneID:23072,Genbank:XM_017011890.1,HGNC:HGNC:22195,MIM:610384	HECT, C2 and WW domain containing E3 ubiquitin protein ligase 1, transcript variant X19	GO:0005829,GO:0016567,GO:0043161,GO:0045732,GO:0048814,GO:0061630,GO:0090090,GO:2000650,GO:0000209,GO:0005737	cytosol|protein ubiquitination|proteasome-mediated ubiquitin-dependent protein catabolic process|positive regulation of protein catabolic process|regulation of dendrite morphogenesis|ubiquitin protein ligase activity|negative regulation of canonical Wnt signaling pathway|negative regulation of sodium ion transmembrane transporter activity|protein polyubiquitination|cytoplasm
XM_017026815.1	15.59434531	1.065957794	5.047388681	41.65169502	5.380303302	4.48E-07	1.68E-05	Up	9.84E-12	1.42E-05	2.55E-16	1.14E-08	1.54E-18	3.17E-15	1.81E-25	4.33E-21	0.9721693	2.45911	0.217156	8.49E-10	0.000693108	6.77E-88	1.882825	0.1919479	CYP4F3	GeneID:4051,Genbank:XM_017026815.1,HGNC:HGNC:2646,MIM:601270	cytochrome P450 family 4 subfamily F member 3, transcript variant X2	GO:0006690,GO:0006691,GO:0016021,GO:0019825,GO:0020037,GO:0031090,GO:0036101,GO:0050051,GO:0052871,GO:0055114,GO:0097258,GO:0004497,GO:0097259,GO:0005506,GO:0005789	icosanoid metabolic process|leukotriene metabolic process|integral component of membrane|oxygen binding|heme binding|organelle membrane|leukotriene B4 catabolic process|leukotriene-B4 20-monooxygenase activity|alpha-tocopherol omega-hydroxylase activity|oxidation-reduction process|20-hydroxy-leukotriene B4 omega oxidase activity|monooxygenase activity|20-aldehyde-leukotriene B4 20-monooxygenase a…	path:hsa00590	Arachidonic acid metabolism
NM_014427.4	19.86130432	0.829602251	6.470358358	41.29295793	5.367823861	9.78E-11	8.23E-09	Up	0.006292253	0.008773047	0.006721557	5.09E-05	0.003590339	3.42E-12	0	0.00291087	0.8072182	0.1536361	1.796626	0.1027194	0.07217132	0.2269666	0.04550103	0.2345074	CPNE7	GeneID:27132,Genbank:NM_014427.4,HGNC:HGNC:2320,HPRD:05749,MIM:605689	copine 7, transcript variant 2	GO:0005737,GO:0005886,GO:0006629,GO:0046474,GO:0070062,GO:0071277,GO:0005215,GO:0005515,GO:0005634	cytoplasm|plasma membrane|lipid metabolic process|glycerophospholipid biosynthetic process|extracellular exosome|cellular response to calcium ion|transporter activity|protein binding|nucleus
NM_001278586.1	29.26299042	0.734288486	7.292587784	40.92365907	5.35486324	3.04E-13	4.22E-11	Up	3.47E-21	0.01774239	0.001994655	0.01510754	0.02064857	0.04635863	0	0	0.4816584	0.2911079	0.1738409	1.34618	1.572036	0.4107211	0.7616881	0.7124495	CORIN	GeneID:10699,Genbank:NM_001278586.1,HGNC:HGNC:19012,HPRD:05573,MIM:605236	corin, serine peptidase, transcript variant 3	GO:0004252,GO:0005576,GO:0005886,GO:0007565,GO:0008217,GO:0009986,GO:0015629,GO:0016021,GO:0016486,GO:0016604,GO:0003050,GO:0035813,GO:1903779	serine-type endopeptidase activity|extracellular region|plasma membrane|female pregnancy|regulation of blood pressure|cell surface|actin cytoskeleton|integral component of membrane|peptide hormone processing|nuclear body|regulation of systemic arterial blood pressure by atrial natriuretic peptide|regulation of renal sodium excretion|regulation of cardiac conduction
NM_002421.3	1692.786372	0.449200118	11.91746723	40.8801246	5.353327688	9.60E-33	1.59E-29	Up	0.964203	0.7205957	1.137647	1.825241	0.8497812	1.348175	0.2655132	0.3515716	80.27445	18.40965	6.573328	69.84847	82.11272	56.90401	62.0967	16.1193	MMP1	GeneID:4312,Genbank:NM_002421.3,HGNC:HGNC:7155,HPRD:00384,MIM:120353	matrix metallopeptidase 1, transcript variant 1	GO:0004252,GO:0005576,GO:0005578,GO:0006508,GO:0008270,GO:0016032,GO:0019221,GO:0022617,GO:0030574,GO:0032461,GO:0044267,GO:0004175,GO:0050900,GO:0004222	serine-type endopeptidase activity|extracellular region|proteinaceous extracellular matrix|proteolysis|zinc ion binding|viral process|cytokine-mediated signaling pathway|extracellular matrix disassembly|collagen catabolic process|positive regulation of protein oligomerization|cellular protein metabolic process|endopeptidase activity|leukocyte migration|metalloendopeptidase activity	path:hsa04657,path:hsa03320,path:hsa04926,path:hsa05200,path:hsa05219,path:hsa05323	IL-17 signaling pathway|PPAR signaling pathway|Relaxin signaling pathway|Pathways in cancer|Bladder cancer|Rheumatoid arthritis
NM_199296.2	102.4146902	0.761798559	7.024709433	40.82592087	5.351413522	2.15E-12	2.45E-10	Up	0.004611507	0.00640575	0	0.003209786	0.09351334	0.008914524	0	0.00711228	0.2693603	3.874326	0.09896446	6.188931	5.783539	0.01743843	0.2467003	0.004417282	ISM2	GeneID:145501,Genbank:NM_199296.2,HGNC:HGNC:23176,HPRD:18182,MIM:612684	isthmin 2, transcript variant 1	GO:0005576	extracellular region
NM_001287482.1	13.83676991	0.973308758	5.495145794	40.74280853	5.348473528	3.90E-08	1.89E-06	Up	1.32E-07	3.93E-07	7.74E-05	0.000329679	0.0297831	3.16E-05	2.46E-05	1.40E-05	0.1482739	0.6182152	2.211986	0.05550171	2.269137	1.996822	0.135528	9.24E-06	C6orf48	GeneID:50854,Genbank:NM_001287482.1,HGNC:HGNC:19078,MIM:605447	chromosome 6 open reading frame 48, transcript variant 3
NM_033260.3	1304.625271	0.639614451	8.361199544	40.72785848	5.347944052	6.21E-17	1.55E-14	Up	0.3454148	0.1170816	0.1888634	0.3936487	0.3168364	1.29825	1.350334	0.4926253	46.18824	90.3172	25.74661	17.76315	29.19093	0.6238458	29.59978	25.65989	FOXQ1	GeneID:94234,Genbank:NM_033260.3,HGNC:HGNC:20951,MIM:612788	forkhead box Q1	GO:0000981,GO:0001078,GO:0005634,GO:0006351,GO:0006357,GO:0009653,GO:0030154,GO:0031069,GO:0000122,GO:0000978	RNA polymerase II transcription factor activity, sequence-specific DNA binding|transcriptional repressor activity, RNA polymerase II proximal promoter sequence-specific DNA binding|nucleus|transcription, DNA-templated|regulation of transcription by RNA polymerase II|anatomical structure morphogenesis|cell differentiation|hair follicle morphogenesis|negative regulation of transcription by RNA poly…
XM_017002537.1	11.71974067	1.060386766	5.038314571	40.57620666	5.342562093	4.70E-07	1.75E-05	Up	0.000409003	7.59E-05	2.59E-20	1.49E-18	2.77E-18	1.86E-08	0.000417742	1.53E-06	0.00098533	1.92E-06	0.02584319	0.02727917	0.1896695	0.2071323	0.2304594	0.01175618	SGIP1	GeneID:84251,Genbank:XM_017002537.1,HGNC:HGNC:25412,MIM:611540	SH3 domain GRB2 like endophilin interacting protein 1, transcript variant X47	GO:0005737,GO:0005829,GO:0005886,GO:0005905,GO:0008017,GO:0017124,GO:0030122,GO:0030136,GO:0048260,GO:0061024,GO:0072583,GO:0002021,GO:0097320,GO:0005515,GO:2000253,GO:0005543	cytoplasm|cytosol|plasma membrane|clathrin-coated pit|microtubule binding|SH3 domain binding|AP-2 adaptor complex|clathrin-coated vesicle|positive regulation of receptor-mediated endocytosis|membrane organization|clathrin-dependent endocytosis|response to dietary excess|plasma membrane tubulation|protein binding|positive regulation of feeding behavior|phospholipid binding
XM_011536191.2	1121.566864	0.696374049	7.671697241	40.57082884	5.342370871	1.70E-14	2.89E-12	Up	0.0594153	0.2188914	0.009708391	4.06E-06	0.03240995	0.01080785	0.1396027	0.06439351	2.434634	1.22432	1.049177	1.854002	3.348256	67.46305	3.566081	1.193962	FNDC1	GeneID:84624,Genbank:XM_011536191.2,HGNC:HGNC:21184,MIM:609991	fibronectin type III domain containing 1, transcript variant X2	GO:0005576,GO:0016607	extracellular region|nuclear speck
NM_001190709.1	59.33708908	0.721643596	7.400231948	40.51347687	5.340329997	1.36E-13	2.00E-11	Up	0.000345315	0.03425819	0.000128073	0.01250413	9.38E-06	0.01137933	2.88E-10	0.001898953	0.07666406	0.4697059	0.2265266	0.248697	0.3958271	2.163229	0.1739583	2.07E-05	COL11A1	GeneID:1301,Genbank:NM_001190709.1,HGNC:HGNC:2186,MIM:120280	collagen type XI alpha 1, transcript variant E	GO:0035987,GO:0005201,GO:0035989,GO:0005576,GO:0042472,GO:0005592,GO:0005615,GO:0005788,GO:0006029,GO:0046872,GO:0007601,GO:0048704,GO:0007605,GO:0050840,GO:0030198,GO:0050910,GO:0030199,GO:0001502,GO:0055010,GO:0030574,GO:0001503,GO:0030674,GO:0002063	endodermal cell differentiation|extracellular matrix structural constituent|tendon development|extracellular region|inner ear morphogenesis|collagen type XI trimer|extracellular space|endoplasmic reticulum lumen|proteoglycan metabolic process|metal ion binding|visual perception|embryonic skeletal system morphogenesis|sensory perception of sound|extracellular matrix binding|extracellular matrix or…	path:hsa04974	Protein digestion and absorption
NM_001199042.1	10.03230087	1.064796082	5.014839003	40.49806073	5.33978092	5.31E-07	1.95E-05	Up	0	0.001681415	0.000806905	0.000693351	0.001754188	0.000857199	0	0.001918669	0.1822095	0.6253123	4.46E-05	0.2746987	0.1809197	2.03E-05	0.05020185	0.2501167	STRA6	GeneID:64220,Genbank:NM_001199042.1,HGNC:HGNC:30650,MIM:610745	stimulated by retinoic acid 6, transcript variant 8	GO:0007612,GO:0007631,GO:0016918,GO:0019841,GO:0030324,GO:0030325,GO:0030540,GO:0048589,GO:0032991,GO:0048745,GO:0034632,GO:0048844,GO:0034633,GO:0050890,GO:0050905,GO:0060322,GO:0060323,GO:0060325,GO:0060426,GO:0060539,GO:0001523,GO:0001568,GO:0001822,GO:0003184,GO:0003281,GO:0005886,GO:0005887,GO:0007507,GO:0035461,GO:0042297,GO:0042573,GO:0043010,GO:0043583,GO:0043585,GO:0048286,GO:0060900,GO:…	learning|feeding behavior|retinal binding|retinol binding|lung development|adrenal gland development|female genitalia development|developmental growth|protein-containing complex|smooth muscle tissue development|retinol transmembrane transporter activity|artery morphogenesis|retinol transport|cognition|neuromuscular process|head development|head morphogenesis|face morphogenesis|lung vasculature de…
NM_000422.2	578.8071724	0.724872782	7.357598698	40.31718595	5.33332304	1.87E-13	2.67E-11	Up	0.0830252	0.1011225	0.0662988	0.1746453	0.04732895	0.1430836	0.04695221	1.09E-29	1.670008	37.55065	2.946398	2.198293	4.442344	0.2139995	132.6744	0.623475	KRT17	GeneID:3872,Genbank:NM_000422.2,HGNC:HGNC:6427,HPRD:01019,MIM:148069	keratin 17	GO:0070268,GO:0005882,GO:0071944,GO:0007165,GO:0008544,GO:0030307,GO:0031069,GO:0031424,GO:0032395,GO:0042289,GO:0045109,GO:0045111,GO:0045727,GO:0005200,GO:0051798,GO:0005515,GO:0070062,GO:0005829	cornification|intermediate filament|cell periphery|signal transduction|epidermis development|positive regulation of cell growth|hair follicle morphogenesis|keratinization|MHC class II receptor activity|MHC class II protein binding|intermediate filament organization|intermediate filament cytoskeleton|positive regulation of translation|structural constituent of cytoskeleton|positive regulation of h…	path:hsa04915	Estrogen signaling pathway
XM_017008194.1	12.06646653	1.062617257	4.986534843	39.36326475	5.298777976	6.15E-07	2.21E-05	Up	3.81E-05	1.49E-15	5.11E-08	3.32E-05	7.96E-05	6.52E-09	0.000423566	1.13E-10	7.48E-05	0.08320871	0.01080857	0.2548662	0.5250381	1.43E-18	0.09937632	0.03168473	CCSER1	GeneID:401145,Genbank:XM_017008194.1,HGNC:HGNC:29349	coiled-coil serine rich protein 1, transcript variant X5
NM_001297550.1	124.141724	0.78013979	6.769261439	38.88037418	5.280970198	1.29E-11	1.29E-09	Up	0.05052585	0	0	0.0185214	0	0.0179958	0	0.005920178	0.9213794	0.2058469	0.08293317	0.4254248	0.2521602	19.13382	0.008158401	0.382499	APELA	GeneID:100506013,Genbank:NM_001297550.1,HGNC:HGNC:48925,MIM:615594	apelin receptor early endogenous ligand	GO:1901165,GO:0060183,GO:0005179,GO:1903589,GO:0005576,GO:1904022,GO:0005615,GO:0007492,GO:0007507,GO:0007509,GO:0007512,GO:0060395,GO:0010469,GO:0060674,GO:0031704,GO:0060976,GO:0070374,GO:0035050,GO:0001525,GO:0090133,GO:0045766,GO:0001570,GO:0090134,GO:0045823	positive regulation of trophoblast cell migration|apelin receptor signaling pathway|hormone activity|positive regulation of blood vessel endothelial cell proliferation involved in sprouting angiogenesis|extracellular region|positive regulation of G-protein coupled receptor internalization|extracellular space|endoderm development|heart development|mesoderm migration involved in gastrulation|adult …
NM_000582.2	1497.447892	0.542969683	9.717815478	38.75953053	5.276479191	2.53E-22	1.23E-19	Up	0.3081915	0.9245312	0.6488662	0.5365524	1.874676	0.257428	0.6005357	0.8274348	12.17051	94.43192	2.738367	13.00957	111.3191	60.09156	137.8676	8.716301	SPP1	GeneID:6696,Genbank:NM_000582.2,HGNC:HGNC:11255,MIM:166490	secreted phosphoprotein 1, transcript variant 2	GO:0048545,GO:0031214,GO:0005576,GO:0048685,GO:0033280,GO:0005615,GO:0050840,GO:0042995,GO:0070062,GO:0005788,GO:0005794,GO:0006710,GO:0043687,GO:0006954,GO:0071394,GO:0044267,GO:0007155,GO:2000866,GO:0045780,GO:0007566,GO:0045893,GO:0010469,GO:0001649,GO:0046697,GO:0022617,GO:0005125,GO:0048471,GO:0030198,GO:0005515	response to steroid hormone|biomineral tissue development|extracellular region|negative regulation of collateral sprouting of intact axon in response to injury|response to vitamin D|extracellular space|extracellular matrix binding|cell projection|extracellular exosome|endoplasmic reticulum lumen|Golgi apparatus|androgen catabolic process|post-translational protein modification|inflammatory respon…	path:hsa04371,path:hsa04151,path:hsa04512,path:hsa04510,path:hsa04620,path:hsa05165	Apelin signaling pathway|PI3K-Akt signaling pathway|ECM-receptor interaction|Focal adhesion|Toll-like receptor signaling pathway|Human papillomavirus infection
XM_017026288.1	20.81837777	0.827750419	6.372557256	38.71677663	5.274886941	1.86E-10	1.50E-08	Up	1.54E-05	9.56E-05	0.000417388	0.0133169	2.59E-05	0.03206996	0.0220979	3.52E-15	0.2659274	0.1098173	0.382348	0.746846	1.204817	0.08261787	1.456551	0.8276951	MFSD12	GeneID:126321,Genbank:XM_017026288.1,HGNC:HGNC:28299	major facilitator superfamily domain containing 12, transcript variant X4	GO:0005765,GO:0016021	lysosomal membrane|integral component of membrane
NM_001184704.1	11.84634658	1.062948725	4.946159943	38.25335565	5.257514404	7.57E-07	2.66E-05	Up	0.000156694	1.32E-07	0.000118792	2.12E-09	1.10E-06	0.000815427	8.17E-05	1.65E-14	0.1155067	0.2640998	0.03523722	1.86E-05	0.1678249	0.1277893	0.00019672	1.175685	GYG2	GeneID:8908,Genbank:NM_001184704.1,HGNC:HGNC:4700,MIM:300198	glycogenin 2, transcript variant 5	GO:0005980,GO:0008466,GO:0043202,GO:0102751,GO:0005829,GO:0005978	glycogen catabolic process|glycogenin glucosyltransferase activity|lysosomal lumen|UDP-alpha-D-glucose:glucosyl-glycogenin alpha-D-glucosyltransferase activity|cytosol|glycogen biosynthetic process	path:hsa00500	Starch and sucrose metabolism
XM_011541086.2	25.45542084	0.757818684	6.929560537	38.09026578	5.251350449	4.22E-12	4.56E-10	Up	8.53E-09	0.01368146	0.001168097	5.74E-09	0.001712747	0.007549742	0.001497807	0.000804842	0.2191643	0.4834861	0.1614551	0.1337135	0.006641524	0.1092761	0.2440883	0.09822934	CAMTA1	GeneID:23261,Genbank:XM_011541086.2,HGNC:HGNC:18806,MIM:611501	calmodulin binding transcription activator 1, transcript variant X5	GO:0005730,GO:0005829,GO:0006366,GO:0043565,GO:0045944,GO:0050885,GO:0000981,GO:0001077,GO:0005634	nucleolus|cytosol|transcription by RNA polymerase II|sequence-specific DNA binding|positive regulation of transcription by RNA polymerase II|neuromuscular process controlling balance|RNA polymerase II transcription factor activity, sequence-specific DNA binding|transcriptional activator activity, RNA polymerase II proximal promoter sequence-specific DNA binding|nucleus
NM_004460.3	1706.316057	0.659110713	7.966280211	38.07205738	5.250660629	1.64E-15	3.28E-13	Up	0.3392657	0.7194158	0.2800545	0.3886526	0.06640567	0.4613686	0.006874889	1.577348	23.77095	17.24296	2.153676	15.20389	22.76286	167.5406	26.00894	4.763525	FAP	GeneID:2191,Genbank:NM_004460.3,HGNC:HGNC:3590,HPRD:02674,MIM:600403	fibroblast activation protein alpha, transcript variant 1	GO:0005886,GO:0005925,GO:0006508,GO:0007155,GO:0008233,GO:0008236,GO:0043542,GO:0045177,GO:0045178,GO:0008239,GO:0046983,GO:0051603,GO:0051917,GO:0060244,GO:0071158,GO:0071438,GO:0071850,GO:0001525,GO:0002020,GO:0004175,GO:0004222,GO:0004252,GO:0005178,GO:0005515,GO:0005615,GO:0005737,GO:0009986,GO:0010710,GO:0010716,GO:0016021,GO:0030027,GO:0031258,GO:0097325,GO:0032587,GO:1900119,GO:0042803,GO:…	plasma membrane|focal adhesion|proteolysis|cell adhesion|peptidase activity|serine-type peptidase activity|endothelial cell migration|apical part of cell|basal part of cell|dipeptidyl-peptidase activity|protein dimerization activity|proteolysis involved in cellular protein catabolic process|regulation of fibrinolysis|negative regulation of cell proliferation involved in contact inhibition|positiv…
XM_017011882.1	12.62279854	1.064289343	4.932983673	38.0578446	5.250121952	8.10E-07	2.82E-05	Up	0.000103466	1.49E-13	0.00040931	6.30E-15	0.000189667	0.000104991	0.000603199	1.24E-05	0.000209337	0.03886835	0.000128549	0.1348446	0.09081186	0.340567	0.01488306	0.001817797	HECW1	GeneID:23072,Genbank:XM_017011882.1,HGNC:HGNC:22195,MIM:610384	HECT, C2 and WW domain containing E3 ubiquitin protein ligase 1, transcript variant X1	GO:0005829,GO:0016567,GO:0043161,GO:0045732,GO:0048814,GO:0061630,GO:0090090,GO:2000650,GO:0000209,GO:0005737	cytosol|protein ubiquitination|proteasome-mediated ubiquitin-dependent protein catabolic process|positive regulation of protein catabolic process|regulation of dendrite morphogenesis|ubiquitin protein ligase activity|negative regulation of canonical Wnt signaling pathway|negative regulation of sodium ion transmembrane transporter activity|protein polyubiquitination|cytoplasm
NM_024426.4	22.32626571	1.04113804	5.038768794	37.95068092	5.246053866	4.69E-07	1.75E-05	Up	0	0	0	0	0	0.002867786	0.005548924	0	0.01719061	0.1951756	0.01043049	0.00026368	0.1469315	2.915862	0.02647414	0.01254086	WT1	GeneID:7490,Genbank:NM_024426.4,HGNC:HGNC:12796,MIM:607102	Wilms tumor 1, transcript variant D	GO:0003700,GO:0003723,GO:0005515,GO:0005634,GO:0005654,GO:0005730,GO:0008380,GO:0005737,GO:0008406,GO:0005829,GO:0008584,GO:0006355,GO:0009888,GO:0010385,GO:0016607,GO:0030308,GO:0045893,GO:0030325,GO:0030539,GO:0045944,GO:0030855,GO:0060231,GO:0060421,GO:0060539,GO:0060923,GO:0000122,GO:2000020,GO:0061032,GO:0000981,GO:2000195,GO:0070742,GO:2001076,GO:0071320,GO:0001077,GO:0001570,GO:0001657,GO:…	DNA binding transcription factor activity|RNA binding|protein binding|nucleus|nucleoplasm|nucleolus|RNA splicing|cytoplasm|gonad development|cytosol|male gonad development|regulation of transcription, DNA-templated|tissue development|double-stranded methylated DNA binding|nuclear speck|negative regulation of cell growth|positive regulation of transcription, DNA-templated|adrenal gland development…	path:hsa05202	Transcriptional misregulation in cancers
NM_001198551.1	7.47969553	1.066846598	4.904197764	37.58347858	5.232026698	9.38E-07	3.22E-05	Up	0	0	0	0	0	0.003130255	0	0	0.1156792	0.1294503	0.2578088	7.34E-17	0.08474214	0.2286781	0.1181012	0.4816429	WT1	GeneID:7490,Genbank:NM_001198551.1,HGNC:HGNC:12796,MIM:607102	Wilms tumor 1, transcript variant E	GO:0003700,GO:0003723,GO:0005515,GO:0005634,GO:0005654,GO:0005730,GO:0008380,GO:0005737,GO:0008406,GO:0005829,GO:0008584,GO:0006355,GO:0009888,GO:0010385,GO:0016607,GO:0030308,GO:0045893,GO:0030325,GO:0030539,GO:0045944,GO:0030855,GO:0060231,GO:0060421,GO:0060539,GO:0060923,GO:0000122,GO:2000020,GO:0061032,GO:0000981,GO:2000195,GO:0070742,GO:2001076,GO:0071320,GO:0001077,GO:0001570,GO:0001657,GO:…	DNA binding transcription factor activity|RNA binding|protein binding|nucleus|nucleoplasm|nucleolus|RNA splicing|cytoplasm|gonad development|cytosol|male gonad development|regulation of transcription, DNA-templated|tissue development|double-stranded methylated DNA binding|nuclear speck|negative regulation of cell growth|positive regulation of transcription, DNA-templated|adrenal gland development…	path:hsa05202	Transcriptional misregulation in cancers
NM_015052.4	22.86003972	0.917883934	5.696274058	37.49219642	5.228518441	1.22E-08	6.74E-07	Up	0.000677644	9.85E-16	0.01180059	1.55E-13	1.60E-06	0.000539257	1.90E-25	0.000218675	0.08622857	0.04084712	0.1364053	0.1289916	0.08523193	0.9395979	0.1088807	4.93E-08	HECW1	GeneID:23072,Genbank:NM_015052.4,HGNC:HGNC:22195,MIM:610384	HECT, C2 and WW domain containing E3 ubiquitin protein ligase 1, transcript variant 1	GO:0005829,GO:0016567,GO:0043161,GO:0045732,GO:0048814,GO:0061630,GO:0090090,GO:2000650,GO:0000209,GO:0005737	cytosol|protein ubiquitination|proteasome-mediated ubiquitin-dependent protein catabolic process|positive regulation of protein catabolic process|regulation of dendrite morphogenesis|ubiquitin protein ligase activity|negative regulation of canonical Wnt signaling pathway|negative regulation of sodium ion transmembrane transporter activity|protein polyubiquitination|cytoplasm
NM_207172.1	170.8372893	0.726524539	7.195113806	37.46383656	5.227426744	6.24E-13	7.85E-11	Up	0.2692749	4.54E-23	0.06004033	0.003539987	0.236831	0	0	0	36.49546	1.925502	12.1645	0.75466	2.774022	0	0.007377116	0.02949132	NPSR1	GeneID:387129,Genbank:NM_207172.1,HGNC:HGNC:23631,HPRD:10547,MIM:608595	neuropeptide S receptor 1, transcript variant 1	GO:0005887,GO:0007186,GO:0007218,GO:0008188,GO:0051281,GO:0005000,GO:0005737,GO:0005886	integral component of plasma membrane|G-protein coupled receptor signaling pathway|neuropeptide signaling pathway|neuropeptide receptor activity|positive regulation of release of sequestered calcium ion into cytosol|vasopressin receptor activity|cytoplasm|plasma membrane
NM_001282768.1	75.91927682	0.874179603	5.929318734	36.33503764	5.183289496	3.04E-09	1.92E-07	Up	0.006631779	6.62E-05	0.00019699	2.51E-07	6.81E-05	7.30E-08	3.88E-09	0.1701555	2.451678	0.615132	0.2624188	0.003241632	0.7238878	1.841349	0.01801158	0.08214743	KIAA1217	GeneID:56243,Genbank:NM_001282768.1,HGNC:HGNC:25428	KIAA1217, transcript variant 5	GO:0003674,GO:0005737,GO:0048706	molecular_function|cytoplasm|embryonic skeletal system development
XM_005264182.1	11.93279842	0.900488547	5.754645415	36.30238153	5.181992291	8.68E-09	4.95E-07	Up	0.005510308	5.07E-10	0.01406366	1.14E-13	7.97E-15	2.53E-08	8.80E-14	4.15E-16	0.2629983	0.2802162	0.888279	0.3869027	0.02851438	0.03229223	0.3146924	0.2211203	DTNB	GeneID:1838,Genbank:XM_005264182.1,HGNC:HGNC:3058,MIM:602415	dystrobrevin beta, transcript variant X8	GO:0045202,GO:0005515,GO:0005737,GO:0008270	synapse|protein binding|cytoplasm|zinc ion binding
NM_001127206.2	14.61729273	1.006332592	5.148511979	36.2803233	5.181115407	2.63E-07	1.04E-05	Up	0.001554362	0.001808244	0.001606347	1.58E-06	0.01360254	0.006386276	2.31E-07	0.008305259	0.000452396	2.39E-10	0.8873127	0.6517845	0.7889888	4.70E-05	0.2145279	1.376497	HMOX2	GeneID:3163,Genbank:NM_001127206.2,HGNC:HGNC:5014,HPRD:00783,MIM:141251	heme oxygenase 2, transcript variant 4	GO:0042167,GO:0004392,GO:0043312,GO:0005515,GO:0046872,GO:0005789,GO:0005886,GO:0006788,GO:0006879,GO:0055072,GO:0006979,GO:0016020,GO:0020037,GO:0001666,GO:0035579	heme catabolic process|heme oxygenase (decyclizing) activity|neutrophil degranulation|protein binding|metal ion binding|endoplasmic reticulum membrane|plasma membrane|heme oxidation|cellular iron ion homeostasis|iron ion homeostasis|response to oxidative stress|membrane|heme binding|response to hypoxia|specific granule membrane	path:hsa00860,path:hsa04978	Porphyrin and chlorophyll metabolism|Mineral absorption
XM_011535486.2	26.06634369	0.842838552	6.143779699	36.20744293	5.178214388	8.06E-10	5.68E-08	Up	5.69E-14	2.44E-25	1.93E-37	3.91E-31	0.07812515	3.86E-29	0.000356155	0.01674253	0.01846104	1.913897	0.085487	0.2054151	2.648314	2.98E-26	3.171843	0.8137032	RAET1L	GeneID:154064,Genbank:XM_011535486.2,HGNC:HGNC:16798,MIM:611047	retinoic acid early transcript 1L, transcript variant X1	GO:0005886,GO:0006501,GO:0016032,GO:0031225,GO:0042267,GO:0046703,GO:0005515,GO:0005576,GO:0005783	plasma membrane|C-terminal protein lipidation|viral process|anchored component of membrane|natural killer cell mediated cytotoxicity|natural killer cell lectin-like receptor binding|protein binding|extracellular region|endoplasmic reticulum	path:hsa04650	Natural killer cell mediated cytotoxicity
NM_004441.4	84.31032355	0.690202002	7.498014217	36.13047774	5.175144426	6.48E-14	1.00E-11	Up	0.004886594	0.2581319	0.01566273	0	0.01455031	0.002428721	0.003848008	0	0.4914542	1.82256	0.3135429	0.1910231	0.5338868	0.4160573	2.336513	2.254996	EPHB1	GeneID:2047,Genbank:NM_004441.4,HGNC:HGNC:3392,HPRD:02790,MIM:600600	EPH receptor B1	GO:0005515,GO:0005524,GO:0005576,GO:0005737,GO:0005783,GO:0005829,GO:0030010,GO:0005886,GO:0030154,GO:0030424,GO:0005887,GO:0030425,GO:0031290,GO:0031434,GO:0031589,GO:0050965,GO:0031901,GO:0051965,GO:0032433,GO:0060326,GO:0033674,GO:0060996,GO:0060997,GO:0061351,GO:0070062,GO:0001525,GO:0070372,GO:0001771,GO:0070374,GO:0004709,GO:1901214,GO:0004713,GO:0004714,GO:0004871,GO:0004888,GO:0005005,GO:…	protein binding|ATP binding|extracellular region|cytoplasm|endoplasmic reticulum|cytosol|establishment of cell polarity|plasma membrane|cell differentiation|axon|integral component of plasma membrane|dendrite|retinal ganglion cell axon guidance|mitogen-activated protein kinase kinase binding|cell-substrate adhesion|detection of temperature stimulus involved in sensory perception of pain|early end…	path:hsa04360	Axon guidance
NM_001256099.1	64.96946129	0.868026278	5.952363129	35.92229484	5.166807612	2.64E-09	1.69E-07	Up	0	0.000917895	2.65E-06	0.1098749	1.76E-16	2.83E-06	0.1573787	6.11E-06	0.7288234	1.163447	0.000596669	1.443612	5.071086	13.84156	2.130249	0.3241898	CTHRC1	GeneID:115908,Genbank:NM_001256099.1,HGNC:HGNC:18831,HPRD:16772,MIM:610635	collagen triple helix repeat containing 1, transcript variant 2	GO:0090177,GO:0005581,GO:0005615,GO:0005737,GO:0016477,GO:0017147,GO:0032092,GO:0033690,GO:0043932,GO:0045669,GO:0060071,GO:0060122,GO:0005109,GO:0090090,GO:0005576,GO:0090103,GO:0005578	establishment of planar polarity involved in neural tube closure|collagen trimer|extracellular space|cytoplasm|cell migration|Wnt-protein binding|positive regulation of protein binding|positive regulation of osteoblast proliferation|ossification involved in bone remodeling|positive regulation of osteoblast differentiation|Wnt signaling pathway, planar cell polarity pathway|inner ear receptor cell…
XM_017016705.1	185.2426529	0.807555949	6.39153707	35.7909711	5.161523783	1.64E-10	1.34E-08	Up	0.01284734	0.003720405	0.02146195	0.07111694	7.67E-05	0.001608335	0.005980807	3.50E-06	0.1752328	0.6150249	0.2132942	0.3291611	2.002363	6.446734	0.6304	0.2471834	ADAM12	GeneID:8038,Genbank:XM_017016705.1,HGNC:HGNC:190,MIM:602714	ADAM metallopeptidase domain 12, transcript variant X1	GO:0005654,GO:0005886,GO:0006508,GO:0007155,GO:0007520,GO:0008237,GO:0016021,GO:0017124,GO:0030198,GO:0045766,GO:0004222,GO:0046872,GO:0005515,GO:0005615	nucleoplasm|plasma membrane|proteolysis|cell adhesion|myoblast fusion|metallopeptidase activity|integral component of membrane|SH3 domain binding|extracellular matrix organization|positive regulation of angiogenesis|metalloendopeptidase activity|metal ion binding|protein binding|extracellular space
XM_017019533.1	45.13591811	0.855649726	6.025585069	35.64901267	5.155790216	1.68E-09	1.12E-07	Up	5.08E-08	7.84E-05	2.44E-07	0.007764012	2.00E-11	5.20E-18	0.009358047	0.8176024	1.73E-06	1.720445	0.7609322	2.352067	2.914644	7.44E-20	6.271197	6.664262	TESC	GeneID:54997,Genbank:XM_017019533.1,HGNC:HGNC:26065,MIM:611585	tescalcin, transcript variant X2	GO:0051604,GO:0030154,GO:0005509,GO:0071300,GO:0030854,GO:0005515,GO:0072659,GO:0032417,GO:0005634,GO:0005737,GO:0005829,GO:0005886,GO:0032587,GO:0006469,GO:0033628,GO:0008285,GO:0042803,GO:0010628,GO:0045654,GO:0015031,GO:0000287,GO:0045893,GO:0019212,GO:0001726,GO:0050821,GO:0030027,GO:0004860	protein maturation|cell differentiation|calcium ion binding|cellular response to retinoic acid|positive regulation of granulocyte differentiation|protein binding|protein localization to plasma membrane|positive regulation of sodium:proton antiporter activity|nucleus|cytoplasm|cytosol|plasma membrane|ruffle membrane|negative regulation of protein kinase activity|regulation of cell adhesion mediate…
XM_011515567.1	8.94775186	1.076403691	4.782395547	35.45183061	5.14778822	1.73E-06	5.53E-05	Up	5.65E-11	6.36E-08	0.001987821	5.70E-05	2.60E-05	1.78E-06	0.000359121	3.42E-06	0.318714	0.121847	0.7367392	0.07817532	3.88E-10	0.003096013	0.2634969	0.2707266	MAD1L1	GeneID:8379,Genbank:XM_011515567.1,HGNC:HGNC:6762,MIM:602686	MAD1 mitotic arrest deficient like 1, transcript variant X2	GO:0043515,GO:0000777,GO:0048538,GO:0005515,GO:0051301,GO:0005635,GO:0005643,GO:0005813,GO:0005819,GO:0051315,GO:0005829,GO:0072686,GO:0007062,GO:0007093,GO:0090235,GO:0007094,GO:0000776,GO:0097431,GO:0042130,GO:0042802	kinetochore binding|condensed chromosome kinetochore|thymus development|protein binding|cell division|nuclear envelope|nuclear pore|centrosome|spindle|attachment of mitotic spindle microtubules to kinetochore|cytosol|mitotic spindle|sister chromatid cohesion|mitotic cell cycle checkpoint|regulation of metaphase plate congression|mitotic spindle assembly checkpoint|kinetochore|mitotic spindle pole…	path:hsa04110,path:hsa04914,path:hsa05203	Cell cycle|Progesterone-mediated oocyte maturation|Viral carcinogenesis
NM_000277.1	69.06240723	0.837237941	6.142457354	35.32697586	5.142698348	8.13E-10	5.72E-08	Up	0	0.03325372	0	0	0.01208801	0	0	0.03548371	0.0145384	0.06090185	0.3603216	0.1764342	8.626527	0.06164417	0.1984077	2.611961	PAH	GeneID:5053,Genbank:NM_000277.1,HGNC:HGNC:8582,HPRD:08943,MIM:612349	phenylalanine hydroxylase	GO:0005829,GO:0006559,GO:0008652,GO:0042136,GO:0042423,GO:0055114,GO:0070062,GO:0004505,GO:0005506	cytosol|L-phenylalanine catabolic process|cellular amino acid biosynthetic process|neurotransmitter biosynthetic process|catecholamine biosynthetic process|oxidation-reduction process|extracellular exosome|phenylalanine 4-monooxygenase activity|iron ion binding	path:hsa00360,path:hsa00400,path:hsa00790	Phenylalanine metabolism|Phenylalanine, tyrosine and tryptophan biosynthesis|Folate biosynthesis
NM_024424.3	12.90652526	1.053274275	4.88235202	35.32103677	5.142455786	1.05E-06	3.54E-05	Up	0	0	0	0	0	0.002867415	0.005560036	0	0.01186893	0.05017267	0.00817281	0.03149856	0.159913	1.567795	0.07814903	0.02621468	WT1	GeneID:7490,Genbank:NM_024424.3,HGNC:HGNC:12796,MIM:607102	Wilms tumor 1, transcript variant B	GO:0003700,GO:0003723,GO:0005515,GO:0005634,GO:0005654,GO:0005730,GO:0008380,GO:0005737,GO:0008406,GO:0005829,GO:0008584,GO:0006355,GO:0009888,GO:0010385,GO:0016607,GO:0030308,GO:0045893,GO:0030325,GO:0030539,GO:0045944,GO:0030855,GO:0060231,GO:0060421,GO:0060539,GO:0060923,GO:0000122,GO:2000020,GO:0061032,GO:0000981,GO:2000195,GO:0070742,GO:2001076,GO:0071320,GO:0001077,GO:0001570,GO:0001657,GO:…	DNA binding transcription factor activity|RNA binding|protein binding|nucleus|nucleoplasm|nucleolus|RNA splicing|cytoplasm|gonad development|cytosol|male gonad development|regulation of transcription, DNA-templated|tissue development|double-stranded methylated DNA binding|nuclear speck|negative regulation of cell growth|positive regulation of transcription, DNA-templated|adrenal gland development…	path:hsa05202	Transcriptional misregulation in cancers
NM_032405.1	47.91895978	0.896909049	5.728235502	35.20494678	5.137706257	1.01E-08	5.72E-07	Up	0.333513	7.06E-30	3.87E-25	0	0.003091924	8.11E-07	1.34E-25	1.11E-15	1.530725	2.908239	0.7049992	0.2899402	0.1769088	2.38E-15	4.512581	6.531778	TMPRSS3	GeneID:64699,Genbank:NM_032405.1,HGNC:HGNC:11877,MIM:605511	transmembrane protease, serine 3, transcript variant D	GO:0005783,GO:0005789,GO:0006508,GO:0006883,GO:0006898,GO:0007605,GO:0016021,GO:0017080,GO:0043025,GO:0065009,GO:0004252,GO:0005044	endoplasmic reticulum|endoplasmic reticulum membrane|proteolysis|cellular sodium ion homeostasis|receptor-mediated endocytosis|sensory perception of sound|integral component of membrane|sodium channel regulator activity|neuronal cell body|regulation of molecular function|serine-type endopeptidase activity|scavenger receptor activity
NM_177417.2	18.51199775	0.890387526	5.769223756	35.18393322	5.136844866	7.96E-09	4.58E-07	Up	0.0169411	0	0.01989821	0	0	0	0	0	0.3098736	2.986046	0.3369118	0.3844546	0.05241532	0.04547958	0.7768273	0.04907693	KLC3	GeneID:147700,Genbank:NM_177417.2,HGNC:HGNC:20717,MIM:601334	kinesin light chain 3	GO:0005871,GO:0005874,GO:0008017,GO:0008088,GO:0019894,GO:0031514,GO:0035253,GO:0043005,GO:0003777,GO:0005515,GO:0005737	kinesin complex|microtubule|microtubule binding|axo-dendritic transport|kinesin binding|motile cilium|ciliary rootlet|neuron projection|microtubule motor activity|protein binding|cytoplasm	path:hsa05132	Salmonella infection
NM_057165.4	16.7150723	0.865059482	5.919409474	34.79097707	5.120641291	3.23E-09	2.03E-07	Up	0.01540663	0.000933711	1.01E-10	5.17E-10	3.84E-05	0.004962384	4.79E-14	3.54E-09	0.1815697	0.07075237	0.09952271	0.1117895	0.4920624	0.4291873	0.03519754	0.4872036	COL6A3	GeneID:1293,Genbank:NM_057165.4,HGNC:HGNC:2213,MIM:120250	collagen type VI alpha 3, transcript variant 3	GO:0042383,GO:0005578,GO:0070062,GO:0005589,GO:1903561,GO:0005615,GO:0005788,GO:0007155,GO:0007517,GO:0010951,GO:0030198,GO:0030574,GO:0031012,GO:0004867,GO:0005576	sarcolemma|proteinaceous extracellular matrix|extracellular exosome|collagen type VI trimer|extracellular vesicle|extracellular space|endoplasmic reticulum lumen|cell adhesion|muscle organ development|negative regulation of endopeptidase activity|extracellular matrix organization|collagen catabolic process|extracellular matrix|serine-type endopeptidase inhibitor activity|extracellular region	path:hsa04151,path:hsa04512,path:hsa04510,path:hsa04974,path:hsa05165	PI3K-Akt signaling pathway|ECM-receptor interaction|Focal adhesion|Protein digestion and absorption|Human papillomavirus infection
NM_080838.2	240.2277516	0.63624704	8.043624185	34.72089133	5.117732079	8.72E-16	1.85E-13	Up	0.1504494	0.02946531	0.002128019	0.00182422	0.0123017	0.1124116	0.02917257	0.2072191	2.373596	0.8696051	0.3808054	0.906712	3.899642	11.36994	1.768259	0.7809638	WISP1	GeneID:8840,Genbank:NM_080838.2,HGNC:HGNC:12769,HPRD:16019,MIM:603398	WNT1 inducible signaling pathway protein 1, transcript variant 2	GO:0005578,GO:0005615,GO:0005829,GO:0007155,GO:0007165,GO:0007267,GO:0008201,GO:0016055,GO:0060548,GO:0001558,GO:0005178,GO:0005520	proteinaceous extracellular matrix|extracellular space|cytosol|cell adhesion|signal transduction|cell-cell signaling|heparin binding|Wnt signaling pathway|negative regulation of cell death|regulation of cell growth|integrin binding|insulin-like growth factor binding	path:hsa04310	Wnt signaling pathway
XM_005268730.3	183.9705873	0.843581992	6.05244593	34.43334411	5.105734395	1.43E-09	9.65E-08	Up	0.003806989	0.001118	0.07439695	0.02855259	0.002912277	4.23E-12	0.09739934	7.46E-05	0.1076069	4.473636	0.05996719	0.5908019	0.5996867	0.00050604	9.733042	4.255792	FAIM2	GeneID:23017,Genbank:XM_005268730.3,HGNC:HGNC:17067,HPRD:09184,MIM:604306	Fas apoptotic inhibitory molecule 2, transcript variant X2	GO:0006915,GO:0016021,GO:0021549,GO:0021680,GO:0021681,GO:0021702,GO:0030054,GO:0043066,GO:0043523,GO:0043524,GO:0045121,GO:0002931,GO:0045211,GO:0005783,GO:1902042,GO:0005794	apoptotic process|integral component of membrane|cerebellum development|cerebellar Purkinje cell layer development|cerebellar granular layer development|cerebellar Purkinje cell differentiation|cell junction|negative regulation of apoptotic process|regulation of neuron apoptotic process|negative regulation of neuron apoptotic process|membrane raft|response to ischemia|postsynaptic membrane|endopl…
NM_001261439.1	100.0187922	0.829005184	6.127684159	33.8218093	5.079881934	8.92E-10	6.24E-08	Up	0.001342271	0.0352574	8.63E-24	6.72E-08	5.22E-23	0.1725888	0	0.440603	2.220484	0.8255201	4.98104	4.270861	9.460622	0.572339	0.172335	6.406271	ETV4	GeneID:2118,Genbank:NM_001261439.1,HGNC:HGNC:3493,HPRD:02833,MIM:600711	ETS variant 4, transcript variant 5	GO:0000981,GO:0001077,GO:0005515,GO:0005634,GO:0005654,GO:0005730,GO:0006357,GO:0006366,GO:0030154,GO:0045944,GO:0000978	RNA polymerase II transcription factor activity, sequence-specific DNA binding|transcriptional activator activity, RNA polymerase II proximal promoter sequence-specific DNA binding|protein binding|nucleus|nucleoplasm|nucleolus|regulation of transcription by RNA polymerase II|transcription by RNA polymerase II|cell differentiation|positive regulation of transcription by RNA polymerase II|RNA polym…	path:hsa05202	Transcriptional misregulation in cancers
NM_001171992.2	234.2996728	0.589398517	8.61676512	33.79431297	5.07870858	6.89E-18	1.98E-15	Up	0.088338	0.03542772	0.3076811	0.1714567	0.007717206	0.00159554	0.009967842	0.01519437	1.690471	2.64517	4.886698	2.077876	3.894208	0.02698697	1.179265	3.912084	C6orf223	GeneID:221416,Genbank:NM_001171992.2,HGNC:HGNC:28692,HPRD:14640	chromosome 6 open reading frame 223, transcript variant 2
XM_017024349.1	23.93710428	0.734385436	6.912795386	33.74627252	5.076656251	4.75E-12	5.08E-10	Up	0.03251155	0.004206549	0.007388063	0.02733022	8.76E-22	7.70E-15	0.01770032	0.002929708	0.5868817	0.5214896	0.6923622	0.8756135	0.3042893	0.002001753	0.5971562	1.562244	ETV4	GeneID:2118,Genbank:XM_017024349.1,HGNC:HGNC:3493,HPRD:02833,MIM:600711	ETS variant 4, transcript variant X1	GO:0000981,GO:0001077,GO:0005515,GO:0005634,GO:0005654,GO:0005730,GO:0006357,GO:0006366,GO:0030154,GO:0045944,GO:0000978	RNA polymerase II transcription factor activity, sequence-specific DNA binding|transcriptional activator activity, RNA polymerase II proximal promoter sequence-specific DNA binding|protein binding|nucleus|nucleoplasm|nucleolus|regulation of transcription by RNA polymerase II|transcription by RNA polymerase II|cell differentiation|positive regulation of transcription by RNA polymerase II|RNA polym…	path:hsa05202	Transcriptional misregulation in cancers
XM_017008564.1	17.52394946	0.94230042	5.382945397	33.64573445	5.072351709	7.33E-08	3.31E-06	Up	4.14E-07	3.59E-05	2.48E-05	6.46E-10	2.02E-07	0.04663657	2.62E-16	7.08E-08	0.2687477	0.3336416	7.48E-07	3.59E-15	0.1518382	2.527378	0.6182222	0.04157343	SPP1	GeneID:6696,Genbank:XM_017008564.1,HGNC:HGNC:11255,MIM:166490	secreted phosphoprotein 1, transcript variant X1	GO:0048545,GO:0031214,GO:0005576,GO:0048685,GO:0033280,GO:0005615,GO:0050840,GO:0042995,GO:0070062,GO:0005788,GO:0005794,GO:0006710,GO:0043687,GO:0006954,GO:0071394,GO:0044267,GO:0007155,GO:2000866,GO:0045780,GO:0007566,GO:0045893,GO:0010469,GO:0001649,GO:0046697,GO:0022617,GO:0005125,GO:0048471,GO:0030198,GO:0005515	response to steroid hormone|biomineral tissue development|extracellular region|negative regulation of collateral sprouting of intact axon in response to injury|response to vitamin D|extracellular space|extracellular matrix binding|cell projection|extracellular exosome|endoplasmic reticulum lumen|Golgi apparatus|androgen catabolic process|post-translational protein modification|inflammatory respon…	path:hsa04371,path:hsa04151,path:hsa04512,path:hsa04510,path:hsa04620,path:hsa05165	Apelin signaling pathway|PI3K-Akt signaling pathway|ECM-receptor interaction|Focal adhesion|Toll-like receptor signaling pathway|Human papillomavirus infection
NM_006587.3	71.55678153	0.640015285	7.915213686	33.49462607	5.065857741	2.47E-15	4.84E-13	Up	0.02962533	0	0.04961517	0.003037519	0.003932261	0.0326898	0.006962821	0.004074279	0.3581217	0.06774717	0.8177482	2.052545	1.488449	0.3508511	1.196392	0.4891584	CORIN	GeneID:10699,Genbank:NM_006587.3,HGNC:HGNC:19012,HPRD:05573,MIM:605236	corin, serine peptidase, transcript variant 1	GO:0004252,GO:0005576,GO:0005886,GO:0007565,GO:0008217,GO:0009986,GO:0015629,GO:0016021,GO:0016486,GO:0016604,GO:0003050,GO:0035813,GO:1903779	serine-type endopeptidase activity|extracellular region|plasma membrane|female pregnancy|regulation of blood pressure|cell surface|actin cytoskeleton|integral component of membrane|peptide hormone processing|nuclear body|regulation of systemic arterial blood pressure by atrial natriuretic peptide|regulation of renal sodium excretion|regulation of cardiac conduction
NM_014562.3	8.832111865	1.06964567	4.721273391	33.13053599	5.050089639	2.34E-06	7.16E-05	Up	0	0	0	0	0	0	0	0	0.0418704	0.02447852	0.8956554	0.1001484	0.1843452	0	0.07501731	0.09437564	OTX1	GeneID:5013,Genbank:NM_014562.3,HGNC:HGNC:8521,MIM:600036	orthodenticle homeobox 1, transcript variant 1	GO:0001077,GO:0005515,GO:0005634,GO:0006366,GO:0009952,GO:0022037,GO:0030901,GO:0042472,GO:0045944,GO:0048852,GO:0000978,GO:0000981	transcriptional activator activity, RNA polymerase II proximal promoter sequence-specific DNA binding|protein binding|nucleus|transcription by RNA polymerase II|anterior/posterior pattern specification|metencephalon development|midbrain development|inner ear morphogenesis|positive regulation of transcription by RNA polymerase II|diencephalon morphogenesis|RNA polymerase II proximal promoter seque…	path:hsa04550	Signaling pathways regulating pluripotency of stem cells
NM_000600.4	64.9038299	0.661790483	7.628512044	33.09351587	5.048476667	2.37E-14	3.95E-12	Up	0.0881648	0.1264782	0	0	0.006381935	0.08901269	0	0.09829577	9.390931	1.443228	0.68062	0.02449637	0.09493379	10.92788	0.2059482	2.853791	IL6	GeneID:3569,Genbank:NM_000600.4,HGNC:HGNC:6018,HPRD:00970,MIM:147620	interleukin 6, transcript variant 1	GO:0005125,GO:0005138,GO:0005515,GO:0005576,GO:0005615,GO:0019221,GO:0005788,GO:0005896,GO:0030168,GO:0006953,GO:0031018,GO:0031175,GO:0032494,GO:0032722,GO:0045669,GO:0045727,GO:0032755,GO:0045765,GO:0032966,GO:0045779,GO:0045893,GO:0045944,GO:0001781,GO:0070102,GO:0002384,GO:0046427,GO:0070301,GO:0048661,GO:0002446,GO:0071222,GO:0002548,GO:0072540,GO:0002675,GO:2000553,GO:0002690,GO:2000660,GO:…	cytokine activity|interleukin-6 receptor binding|protein binding|extracellular region|extracellular space|cytokine-mediated signaling pathway|endoplasmic reticulum lumen|interleukin-6 receptor complex|platelet activation|acute-phase response|endocrine pancreas development|neuron projection development|response to peptidoglycan|positive regulation of chemokine production|positive regulation of ost…	path:hsa04630,path:hsa04668,path:hsa04066,path:hsa04068,path:hsa04151,path:hsa04060,path:hsa04218,path:hsa04640,path:hsa04620,path:hsa04621,path:hsa04623,path:hsa04625,path:hsa04659,path:hsa04657,path:hsa04672,path:hsa05200,path:hsa05202,path:hsa05323,path:hsa05321,path:hsa05332,path:hsa05020,path:hsa05410,path:hsa04932,path:hsa04931,path:hsa04933,path:hsa05132,path:hsa05133,path:hsa05134,path:hs…	Jak-STAT signaling pathway|TNF signaling pathway|HIF-1 signaling pathway|FoxO signaling pathway|PI3K-Akt signaling pathway|Cytokine-cytokine receptor interaction|Cellular senescence|Hematopoietic cell lineage|Toll-like receptor signaling pathway|NOD-like receptor signaling pathway|Cytosolic DNA-sensing pathway|C-type lectin receptor signaling pathway|Th17 cell differentiation|IL-17 signaling path…
XM_011514625.2	98.05044012	0.781438245	6.453854785	32.97473036	5.043288957	1.09E-10	9.06E-09	Up	1.43E-10	0.3923191	3.37E-06	0.000172967	0.1226063	0.3037224	2.10E-14	0.007536321	2.861879	4.770338	2.656678	4.987294	3.266383	1.68844	2.29068	1.512465	MDFI	GeneID:4188,Genbank:XM_011514625.2,HGNC:HGNC:6967,HPRD:07280,MIM:604971	MyoD family inhibitor, transcript variant X1	GO:0005634,GO:0005737,GO:0008134,GO:0009950,GO:0030178,GO:0042802,GO:0042994,GO:0043392,GO:0045892,GO:0048704,GO:0060707,GO:0000122,GO:0005515	nucleus|cytoplasm|transcription factor binding|dorsal/ventral axis specification|negative regulation of Wnt signaling pathway|identical protein binding|cytoplasmic sequestering of transcription factor|negative regulation of DNA binding|negative regulation of transcription, DNA-templated|embryonic skeletal system morphogenesis|trophoblast giant cell differentiation|negative regulation of transcrip…
NM_001301324.1	8.392160394	1.071655434	4.702953464	32.89840276	5.039945637	2.56E-06	7.72E-05	Up	7.31E-36	4.22E-29	6.95E-30	3.86E-05	2.38E-26	0	0	0	0.03453598	8.43E-05	0.6013762	0.1534689	0.9516216	1.15884	0.02543776	0.1131842	CGREF1	GeneID:10669,Genbank:NM_001301324.1,HGNC:HGNC:16962,MIM:606137	cell growth regulator with EF-hand domain 1, transcript variant 5	GO:0007155,GO:0008285,GO:0005509,GO:0005576,GO:0007050	cell adhesion|negative regulation of cell proliferation|calcium ion binding|extracellular region|cell cycle arrest
XM_017020490.1	5.327777116	1.075233143	4.67849675	32.68314174	5.030474767	2.89E-06	8.56E-05	Up	8.71E-14	4.87E-07	1.40E-18	5.09E-12	4.63E-05	3.70E-14	2.03E-06	7.91E-08	0.1128983	0.1363523	0.05000883	0.03997009	0.1094004	0.03071436	0.03839	0.1399798	ATP11A	GeneID:23250,Genbank:XM_017020490.1,HGNC:HGNC:13552,MIM:605868	ATPase phospholipid transporting 11A, transcript variant X3	GO:0045332,GO:0005524,GO:0055037,GO:0005765,GO:0005769,GO:0005783,GO:0005886,GO:0070821,GO:0016020,GO:0016021,GO:0035579,GO:0043231,GO:0000287,GO:0043312,GO:0004012,GO:0005515	phospholipid translocation|ATP binding|recycling endosome|lysosomal membrane|early endosome|endoplasmic reticulum|plasma membrane|tertiary granule membrane|membrane|integral component of membrane|specific granule membrane|intracellular membrane-bounded organelle|magnesium ion binding|neutrophil degranulation|phospholipid-translocating ATPase activity|protein binding
XM_017008165.1	9.578134422	1.080295165	4.654063776	32.62175728	5.027762595	3.25E-06	9.50E-05	Up	3.17E-16	2.71E-11	5.95E-09	1.05E-07	2.81E-18	0.000189977	3.11E-05	0.000257208	9.60E-10	0.1353936	0.1017286	0.1890896	0.2804662	1.410451	0.2261936	5.97E-08	CFI	GeneID:3426,Genbank:XM_017008165.1,HGNC:HGNC:5394,MIM:217030	complement factor I, transcript variant X5	GO:0005576,GO:0005615,GO:0006508,GO:0006898,GO:0006958,GO:0016020,GO:0030449,GO:0045087,GO:0046872,GO:0070062,GO:0004252,GO:0005044,GO:0005515	extracellular region|extracellular space|proteolysis|receptor-mediated endocytosis|complement activation, classical pathway|membrane|regulation of complement activation|innate immune response|metal ion binding|extracellular exosome|serine-type endopeptidase activity|scavenger receptor activity|protein binding	path:hsa04610,path:hsa05150	Complement and coagulation cascades|Staphylococcus aureus infection
XM_005268676.3	17.64143363	0.920363906	5.440267353	32.15621527	5.007025709	5.32E-08	2.49E-06	Up	9.46E-14	0.001777387	0.03572039	0.000292131	9.34E-07	7.72E-22	6.16E-11	0.000187199	0.04997062	0.4057782	0.2058148	0.1723068	0.04838217	0.09171479	0.7315641	0.4018502	KRT80	GeneID:144501,Genbank:XM_005268676.3,HGNC:HGNC:27056,MIM:611161	keratin 80, transcript variant X1	GO:0031424,GO:0045095,GO:0045111,GO:0070268,GO:0005198,GO:0005515,GO:0005829	keratinization|keratin filament|intermediate filament cytoskeleton|cornification|structural molecule activity|protein binding|cytosol
XM_017017844.1	22.59135325	0.983491296	5.084052245	32.00268689	5.000121131	3.69E-07	1.41E-05	Up	3.48E-27	5.37E-07	7.86E-21	6.94E-14	0.000208191	6.06E-26	0	0.007893069	1.61E-09	0.05620357	7.19E-10	0.05941675	0.09212248	3.143582	0.6732863	0.1852839	NOX4	GeneID:50507,Genbank:XM_017017844.1,HGNC:HGNC:7891,MIM:605261	NADPH oxidase 4, transcript variant X6	GO:0005925,GO:0006801,GO:0006954,GO:0007569,GO:0008285,GO:0009055,GO:0010467,GO:0045453,GO:0014911,GO:0048471,GO:0016021,GO:0050660,GO:0016174,GO:0050667,GO:0051496,GO:0051897,GO:0055007,GO:0055114,GO:0070374,GO:0071320,GO:0000166,GO:0000902,GO:0001666,GO:0001725,GO:0005515,GO:0005634,GO:0005730,GO:0005739,GO:0005789,GO:0016175,GO:0016324,GO:0019826,GO:0020037,GO:0022900,GO:0034599,GO:0042554,GO:…	focal adhesion|superoxide metabolic process|inflammatory response|cell aging|negative regulation of cell proliferation|electron transfer activity|gene expression|bone resorption|positive regulation of smooth muscle cell migration|perinuclear region of cytoplasm|integral component of membrane|flavin adenine dinucleotide binding|NAD(P)H oxidase activity|homocysteine metabolic process|positive regul…	path:hsa04933	AGE-RAGE signaling pathway in diabetic complications
XM_011536353.2	7.847410515	1.087506302	4.584978512	31.69521227	4.986193025	4.54E-06	0.000126912	Up	5.13E-05	5.80E-14	1.98E-12	2.93E-05	3.36E-17	1.56E-10	7.92E-12	0.000540102	0.1550809	0.4680863	0.9226683	0.6138592	1.792452	4.34E-19	0.9409144	4.76E-06	CDKN3	GeneID:1033,Genbank:XM_011536353.2,HGNC:HGNC:1791,HPRD:00450,MIM:123832	cyclin-dependent kinase inhibitor 3, transcript variant X1	GO:0004725,GO:0005515,GO:0005634,GO:0005737,GO:0005829,GO:0007050,GO:0008138,GO:0008285,GO:0035335,GO:0000079,GO:0048471,GO:0000082,GO:0004722	protein tyrosine phosphatase activity|protein binding|nucleus|cytoplasm|cytosol|cell cycle arrest|protein tyrosine/serine/threonine phosphatase activity|negative regulation of cell proliferation|peptidyl-tyrosine dephosphorylation|regulation of cyclin-dependent protein serine/threonine kinase activity|perinuclear region of cytoplasm|G1/S transition of mitotic cell cycle|protein serine/threonine p…
NM_001202431.1	39.50656084	0.9334616	5.333989588	31.53920637	4.979074453	9.61E-08	4.20E-06	Up	0.000449849	2.86E-07	4.02E-08	0.2949949	0.000200966	4.57E-05	0.02012396	0.000215587	4.403805	6.359265	0.9696637	0.09331987	2.002325	9.52E-06	1.859016	2.312087	PRDX1	GeneID:5052,Genbank:NM_001202431.1,HGNC:HGNC:9352,HPRD:01458,MIM:176763	peroxiredoxin 1, transcript variant 4	GO:0045296,GO:0030101,GO:0004601,GO:0045454,GO:0032872,GO:0055114,GO:0034101,GO:0005515,GO:0070062,GO:0005615,GO:0005634,GO:0005737,GO:0034599,GO:0005739,GO:0042267,GO:0005829,GO:0042470,GO:0008283,GO:0042744,GO:0008379,GO:0001501,GO:0042802,GO:0001895,GO:0043209,GO:0019430,GO:0003723	cadherin binding|natural killer cell activation|peroxidase activity|cell redox homeostasis|regulation of stress-activated MAPK cascade|oxidation-reduction process|erythrocyte homeostasis|protein binding|extracellular exosome|extracellular space|nucleus|cytoplasm|cellular response to oxidative stress|mitochondrion|natural killer cell mediated cytotoxicity|cytosol|melanosome|cell proliferation|hydr…	path:hsa04146	Peroxisome
XM_017019759.1	7.55864112	1.089043493	4.566949034	31.41988793	4.97360613	4.95E-06	0.000137046	Up	0.001896982	0.001323205	0.000940438	0.000145304	0.001427022	1.24E-05	0.002540328	0.000232838	0.08677061	0.1907556	0.07169535	0.000231143	0.3479211	0.000110114	0.3235929	0.1041641	FAM60A	GeneID:58516,Genbank:XM_017019759.1,HGNC:HGNC:30702,HPRD:16588,MIM:615027	family with sequence similarity 60 member A, transcript variant X3	GO:0016580,GO:0030336,GO:0045596,GO:0005515,GO:0008284	Sin3 complex|negative regulation of cell migration|negative regulation of cell differentiation|protein binding|positive regulation of cell proliferation
NM_001289097.1	11.96472195	0.880307976	5.647852977	31.38166563	4.971850022	1.62E-08	8.71E-07	Up	7.61E-22	0.02510298	0	6.03E-21	2.60E-10	7.38E-13	1.29E-15	0.02811446	0.3630265	0.3755146	0.6303477	0.2408096	0.1001977	0.6718836	0.4709302	0.2464443	AJUBA	GeneID:84962,Genbank:NM_001289097.1,HGNC:HGNC:20250,HPRD:16426,MIM:609066	ajuba LIM protein, transcript variant 3	GO:0005515,GO:0005634,GO:0005667,GO:0005794,GO:0005815,GO:0005829,GO:0031328,GO:0031334,GO:0005886,GO:0033673,GO:0005911,GO:0034613,GO:0035195,GO:0035313,GO:0035329,GO:0035331,GO:0043087,GO:0000086,GO:0000122,GO:0000932,GO:0001666,GO:0003682,GO:0003714,GO:0005912,GO:0005925,GO:0006351,GO:0006355,GO:0007010,GO:0016339,GO:0043123,GO:0030027,GO:0043406,GO:0030032,GO:0045294,GO:0030334,GO:0046474,GO:…	protein binding|nucleus|transcription factor complex|Golgi apparatus|microtubule organizing center|cytosol|positive regulation of cellular biosynthetic process|positive regulation of protein complex assembly|plasma membrane|negative regulation of kinase activity|cell-cell junction|cellular protein localization|gene silencing by miRNA|wound healing, spreading of epidermal cells|hippo signaling|neg…	path:hsa04390,path:hsa04392	Hippo signaling pathway|Hippo signaling pathway - multiple species
NM_005940.4	3677.03962	0.33791715	14.70110239	31.29270839	4.967754624	6.34E-49	3.08E-45	Up	2.290881	3.343828	1.583687	1.90261	2.906663	2.741733	1.873384	2.443844	40.02752	137.1057	35.04121	104.8966	138.8877	51.85054	202.8624	45.08294	MMP11	GeneID:4320,Genbank:NM_005940.4,HGNC:HGNC:7157,MIM:185261	matrix metallopeptidase 11, transcript variant 1	GO:0005578,GO:0005796,GO:0006508,GO:0007275,GO:0008270,GO:0022617,GO:0030199,GO:0030574,GO:0045599,GO:0071711,GO:0004222,GO:0004252,GO:0005576	proteinaceous extracellular matrix|Golgi lumen|proteolysis|multicellular organism development|zinc ion binding|extracellular matrix disassembly|collagen fibril organization|collagen catabolic process|negative regulation of fat cell differentiation|basement membrane organization|metalloendopeptidase activity|serine-type endopeptidase activity|extracellular region
NM_002994.4	4870.936262	0.676930537	7.306177412	30.81956517	4.945774602	2.75E-13	3.83E-11	Up	0.4491486	0.5480588	3.928334	0.693886	0.4440939	0.05234901	0.1269041	3.222878	22.05592	268.1909	519.4079	0.4089655	53.14755	1.557117	4.235372	6.635442	CXCL5	GeneID:6374,Genbank:NM_002994.4,HGNC:HGNC:10642,HPRD:08976,MIM:600324	C-X-C motif chemokine ligand 5	GO:0042802,GO:0005615,GO:0045236,GO:0006935,GO:0060326,GO:0006954,GO:0006955,GO:0007165,GO:0007186,GO:0070098,GO:0007267,GO:0090023,GO:0008009,GO:0008284,GO:0010469,GO:0002446,GO:0032496,GO:0002690,GO:0042127,GO:0005576	identical protein binding|extracellular space|CXCR chemokine receptor binding|chemotaxis|cell chemotaxis|inflammatory response|immune response|signal transduction|G-protein coupled receptor signaling pathway|chemokine-mediated signaling pathway|cell-cell signaling|positive regulation of neutrophil chemotaxis|chemokine activity|positive regulation of cell proliferation|regulation of signaling rece…	path:hsa04668,path:hsa04060,path:hsa04657,path:hsa04062,path:hsa05323,path:hsa05133	TNF signaling pathway|Cytokine-cytokine receptor interaction|IL-17 signaling pathway|Chemokine signaling pathway|Rheumatoid arthritis|Pertussis
NM_001080426.1	65.79198448	0.926606628	5.318667702	30.44878473	4.928312743	1.05E-07	4.53E-06	Up	0	0	0	0.003238221	0.004359596	0.008695283	0.03589471	0.006067553	0.004910376	4.040832	0.7902769	0.08225957	0.7787065	1.61E-07	0.04242823	1.815076	DUSP27	GeneID:92235,Genbank:NM_001080426.1,HGNC:HGNC:25034	dual specificity phosphatase 27 (putative)	GO:0008138,GO:0030017,GO:0005737,GO:0006470	protein tyrosine/serine/threonine phosphatase activity|sarcomere|cytoplasm|protein dephosphorylation
NM_021101.4	2303.268241	0.561845501	8.768700403	30.41381461	4.926654871	1.81E-18	5.44E-16	Up	1.137469	0.7979474	0.5694879	0.2724305	0.5549882	1.558254	1.692193	0.6468437	20.47628	70.72572	29.29196	18.38655	53.29518	1.573678	28.89205	87.74034	CLDN1	GeneID:9076,Genbank:NM_021101.4,HGNC:HGNC:2032,HPRD:04760,MIM:603718	claudin 1	GO:1903545,GO:0070830,GO:0042802,GO:0005737,GO:0071284,GO:0045216,GO:0005887,GO:0071346,GO:0045471,GO:0005923,GO:0071356,GO:0007568,GO:0008065,GO:0016021,GO:0046718,GO:0016323,GO:0071548,GO:0051260,GO:0016324,GO:0071560,GO:0051291,GO:0016328,GO:0090557,GO:0061436,GO:0016338,GO:0001618,GO:0097421,GO:0061772,GO:0032496,GO:0005198,GO:1903348,GO:0070673,GO:0042538,GO:0005515	cellular response to butyrate|bicellular tight junction assembly|identical protein binding|cytoplasm|cellular response to lead ion|cell-cell junction organization|integral component of plasma membrane|cellular response to interferon-gamma|response to ethanol|bicellular tight junction|cellular response to tumor necrosis factor|aging|establishment of blood-nerve barrier|integral component of membra…	path:hsa04514,path:hsa04530,path:hsa04670,path:hsa05130,path:hsa05160	Cell adhesion molecules (CAMs)|Tight junction|Leukocyte transendothelial migration|Pathogenic Escherichia coli infection|Hepatitis C
NM_001142620.1	5.281560656	1.080235403	4.560590363	30.41078537	4.92651117	5.10E-06	0.000140711	Up	0	0	0	0.001068872	0	0	0	0	0.2170005	0.04107233	0.03263469	0.1734989	0.3521911	0.2873812	0.1818238	0.03393892	STRA6	GeneID:64220,Genbank:NM_001142620.1,HGNC:HGNC:30650,MIM:610745	stimulated by retinoic acid 6, transcript variant 5	GO:0007612,GO:0007631,GO:0016918,GO:0019841,GO:0030324,GO:0030325,GO:0030540,GO:0048589,GO:0032991,GO:0048745,GO:0034632,GO:0048844,GO:0034633,GO:0050890,GO:0050905,GO:0060322,GO:0060323,GO:0060325,GO:0060426,GO:0060539,GO:0001523,GO:0001568,GO:0001822,GO:0003184,GO:0003281,GO:0005886,GO:0005887,GO:0007507,GO:0035461,GO:0042297,GO:0042573,GO:0043010,GO:0043583,GO:0043585,GO:0048286,GO:0060900,GO:…	learning|feeding behavior|retinal binding|retinol binding|lung development|adrenal gland development|female genitalia development|developmental growth|protein-containing complex|smooth muscle tissue development|retinol transmembrane transporter activity|artery morphogenesis|retinol transport|cognition|neuromuscular process|head development|head morphogenesis|face morphogenesis|lung vasculature de…
XM_011510041.2	143.595184	0.908453502	5.418342661	30.32240685	4.922312367	6.02E-08	2.78E-06	Up	1.63E-05	0.177285	3.36E-08	4.91E-08	0.003368635	9.43E-05	7.48E-11	6.75E-06	0.001949281	0.09694121	0.3933491	0.6594458	0.09151836	4.599958	0.7191707	0.07197338	HMCN1	GeneID:83872,Genbank:XM_011510041.2,HGNC:HGNC:19194,MIM:608548	hemicentin 1, transcript variant X3	GO:0007049,GO:0007601,GO:0030054,GO:0031012,GO:0032154,GO:0050896,GO:0051301,GO:0070062,GO:0005509,GO:0005604,GO:0005938	cell cycle|visual perception|cell junction|extracellular matrix|cleavage furrow|response to stimulus|cell division|extracellular exosome|calcium ion binding|basement membrane|cell cortex
XM_017022478.1	6.816926862	1.084957378	4.534913543	30.277788	4.920187905	5.76E-06	0.000155788	Up	0	0.002158077	0.000920848	0.00079296	0.002420839	0.000989519	0	0.002359831	0.3518874	0	0.3034673	0.2601869	0.2185185	0.008399918	0.01406763	0.07081145	STRA6	GeneID:64220,Genbank:XM_017022478.1,HGNC:HGNC:30650,MIM:610745	stimulated by retinoic acid 6, transcript variant X1	GO:0007612,GO:0007631,GO:0016918,GO:0019841,GO:0030324,GO:0030325,GO:0030540,GO:0048589,GO:0032991,GO:0048745,GO:0034632,GO:0048844,GO:0034633,GO:0050890,GO:0050905,GO:0060322,GO:0060323,GO:0060325,GO:0060426,GO:0060539,GO:0001523,GO:0001568,GO:0001822,GO:0003184,GO:0003281,GO:0005886,GO:0005887,GO:0007507,GO:0035461,GO:0042297,GO:0042573,GO:0043010,GO:0043583,GO:0043585,GO:0048286,GO:0060900,GO:…	learning|feeding behavior|retinal binding|retinol binding|lung development|adrenal gland development|female genitalia development|developmental growth|protein-containing complex|smooth muscle tissue development|retinol transmembrane transporter activity|artery morphogenesis|retinol transport|cognition|neuromuscular process|head development|head morphogenesis|face morphogenesis|lung vasculature de…
XM_017013316.1	11.48974441	1.012309079	4.855141744	30.16709913	4.914904069	1.20E-06	4.02E-05	Up	0.004994838	1.68E-45	2.05E-97	0.004391647	0.01941239	0	5.67E-48	1.77E-20	0.002137935	0.01998572	0.1060623	0.08684711	0.7912165	5.67E-42	1.106367	0.6815551	DKK4	GeneID:27121,Genbank:XM_017013316.1,HGNC:HGNC:2894,HPRD:05660,MIM:605417	dickkopf WNT signaling pathway inhibitor 4, transcript variant X1	GO:0005615,GO:0007275,GO:0016055,GO:0030178,GO:0039706,GO:0048019,GO:0061170,GO:0090090,GO:0003674,GO:0005575,GO:0005576	extracellular space|multicellular organism development|Wnt signaling pathway|negative regulation of Wnt signaling pathway|co-receptor binding|receptor antagonist activity|negative regulation of hair follicle placode formation|negative regulation of canonical Wnt signaling pathway|molecular_function|cellular_component|extracellular region	path:hsa04310	Wnt signaling pathway
XM_017024919.1	6.781920007	1.075386319	4.570113479	30.16152586	4.914637511	4.87E-06	0.000135186	Up	5.65E-06	3.19E-14	2.77E-08	4.52E-17	2.66E-17	0.000470601	5.92E-17	0.000129281	0.02065432	0.03244535	0.4093268	0.1441256	0.7197484	0.04707583	0.01230392	0.7165941	RAD51C	GeneID:5889,Genbank:XM_017024919.1,HGNC:HGNC:9820,HPRD:04143,MIM:602774	RAD51 paralog C, transcript variant X15	GO:0003677,GO:0003690,GO:0003697,GO:0004520,GO:0005515,GO:0005524,GO:0005634,GO:0007283,GO:0005654,GO:0007596,GO:0005657,GO:0008094,GO:0008821,GO:0010212,GO:0010971,GO:0030054,GO:0033063,GO:0033065,GO:0000150,GO:0000400,GO:0000707,GO:0000722,GO:0000724,GO:0000730,GO:0000731,GO:0000732,GO:0005737,GO:0005739,GO:0005829,GO:0006281,GO:0006310,GO:0006312,GO:0007062,GO:0042148,GO:0007066,GO:0043231,GO:…	DNA binding|double-stranded DNA binding|single-stranded DNA binding|endodeoxyribonuclease activity|protein binding|ATP binding|nucleus|spermatogenesis|nucleoplasm|blood coagulation|replication fork|DNA-dependent ATPase activity|crossover junction endodeoxyribonuclease activity|response to ionizing radiation|positive regulation of G2/M transition of mitotic cell cycle|cell junction|Rad51B-Rad51C-R…	path:hsa03440,path:hsa03460	Homologous recombination|Fanconi anemia pathway
XM_017003585.1	63.57164699	0.893644809	5.495576561	30.08752371	4.911093469	3.89E-08	1.89E-06	Up	2.24E-24	5.59E-23	1.10E-24	0.01363359	8.38E-28	5.28E-20	0.1291687	2.62E-11	0.5614272	0.5176992	0.04573546	0.1889694	0.8478309	9.44269	0.5889152	0.1414048	FAP	GeneID:2191,Genbank:XM_017003585.1,HGNC:HGNC:3590,HPRD:02674,MIM:600403	fibroblast activation protein alpha, transcript variant X3	GO:0005886,GO:0005925,GO:0006508,GO:0007155,GO:0008233,GO:0008236,GO:0043542,GO:0045177,GO:0045178,GO:0008239,GO:0046983,GO:0051603,GO:0051917,GO:0060244,GO:0071158,GO:0071438,GO:0071850,GO:0001525,GO:0002020,GO:0004175,GO:0004222,GO:0004252,GO:0005178,GO:0005515,GO:0005615,GO:0005737,GO:0009986,GO:0010710,GO:0010716,GO:0016021,GO:0030027,GO:0031258,GO:0097325,GO:0032587,GO:1900119,GO:0042803,GO:…	plasma membrane|focal adhesion|proteolysis|cell adhesion|peptidase activity|serine-type peptidase activity|endothelial cell migration|apical part of cell|basal part of cell|dipeptidyl-peptidase activity|protein dimerization activity|proteolysis involved in cellular protein catabolic process|regulation of fibrinolysis|negative regulation of cell proliferation involved in contact inhibition|positiv…
NM_004413.3	51.74183591	0.776870599	6.320370117	30.0670145	4.910109718	2.61E-10	2.04E-08	Up	0.01301413	0.0458922	0.01032502	2.46E-06	0.001316718	0.1184705	4.52E-09	0.000348468	0.9966938	0.5628162	0.003978541	0.6265629	3.069683	7.806428	0.4919081	0.01253747	DPEP1	GeneID:1800,Genbank:NM_004413.3,HGNC:HGNC:3002,HPRD:01563,MIM:179780	dipeptidase 1 (renal), transcript variant 1	GO:0043154,GO:0016999,GO:0005886,GO:0045177,GO:0030054,GO:0050667,GO:0030336,GO:0070062,GO:0006508,GO:0006691,GO:0006749,GO:0006805,GO:0031225,GO:0006915,GO:0070573,GO:0031528,GO:0008235,GO:0071277,GO:0034235,GO:0008239,GO:0071732,GO:0035690,GO:0008270,GO:0005515,GO:0072340,GO:0043027,GO:0016324,GO:0005615,GO:0072341,GO:0043066,GO:0016805,GO:0005634	negative regulation of cysteine-type endopeptidase activity involved in apoptotic process|antibiotic metabolic process|plasma membrane|apical part of cell|cell junction|homocysteine metabolic process|negative regulation of cell migration|extracellular exosome|proteolysis|leukotriene metabolic process|glutathione metabolic process|xenobiotic metabolic process|anchored component of membrane|apoptot…
XM_005259061.3	318.9934994	0.741528206	6.616254019	29.98437459	4.906138976	3.68E-11	3.37E-09	Up	0.01612231	1.84E-06	0.001520485	0.4543575	0.4189363	9.71E-09	0.09247545	0.3112243	2.978055	3.954743	2.012139	2.199166	15.44019	0.000936467	76.43241	1.540516	KLK10	GeneID:5655,Genbank:XM_005259061.3,HGNC:HGNC:6358,HPRD:04054,MIM:602673	kallikrein related peptidase 10, transcript variant X1	GO:0007049,GO:0008236,GO:0030141,GO:0004252,GO:0005576,GO:0006508	cell cycle|serine-type peptidase activity|secretory granule|serine-type endopeptidase activity|extracellular region|proteolysis
NM_017413.4	115.5082947	0.455824918	10.75880044	29.94263607	4.904129333	5.39E-27	4.36E-24	Up	0.05252566	0.1912958	0.03642277	0.07079285	0.02254477	0.06260273	0.02647491	0.05756202	3.791226	1.338629	2.465416	1.107773	1.661993	2.043467	0.8636376	3.326516	APLN	GeneID:8862,Genbank:NM_017413.4,HGNC:HGNC:16665,MIM:300297	apelin	GO:1905564,GO:0048471,GO:0031652,GO:0005102,GO:0051461,GO:0031704,GO:0005179,GO:0051466,GO:0040037,GO:0005576,GO:0060183,GO:0005615,GO:0006955,GO:0007165,GO:0042327,GO:0007186,GO:0042756,GO:0007369,GO:0060976,GO:0043576,GO:0007595,GO:1902895,GO:0045776,GO:0010469,GO:0001525,GO:1904022,GO:0045823,GO:0010629,GO:0001664,GO:1904706,GO:0045906,GO:0023052,GO:0002026	positive regulation of vascular endothelial cell proliferation|perinuclear region of cytoplasm|positive regulation of heat generation|signaling receptor binding|positive regulation of corticotropin secretion|apelin receptor binding|hormone activity|positive regulation of corticotropin-releasing hormone secretion|negative regulation of fibroblast growth factor receptor signaling pathway|extracellu…	path:hsa04371,path:hsa04080	Apelin signaling pathway|Neuroactive ligand-receptor interaction
NM_003714.2	410.7828603	0.402197579	12.18515148	29.87441228	4.900838426	3.73E-34	6.90E-31	Up	0.07306286	0.2754308	0.08739468	0.1002521	0.1044504	0.04977078	0.1895698	0.05669904	2.201403	8.292642	8.815765	3.203386	1.929573	5.622474	4.481442	0.6048802	STC2	GeneID:8614,Genbank:NM_003714.2,HGNC:HGNC:11374,HPRD:04717,MIM:603665	stanniocalcin 2	GO:0043434,GO:0005788,GO:0043687,GO:0005794,GO:0044267,GO:0006874,GO:0006979,GO:0007566,GO:0010469,GO:0010629,GO:0046697,GO:0019899,GO:0046885,GO:0020037,GO:0048471,GO:0030968,GO:0071456,GO:0033280,GO:0005179,GO:2001256,GO:0040015,GO:0005615,GO:0042803,GO:0005783	response to peptide hormone|endoplasmic reticulum lumen|post-translational protein modification|Golgi apparatus|cellular protein metabolic process|cellular calcium ion homeostasis|response to oxidative stress|embryo implantation|regulation of signaling receptor activity|negative regulation of gene expression|decidualization|enzyme binding|regulation of hormone biosynthetic process|heme binding|pe…
XM_011525382.1	66.83098414	0.842805445	5.801145831	29.6351467	4.889237294	6.59E-09	3.87E-07	Up	0.004179581	0.174141	3.30E-06	7.70E-16	0.000818549	2.87E-08	3.37E-19	0.04040011	0.4965601	1.471214	0.5973975	2.832291	1.818745	0.05767016	0.6288913	0.07934641	CBX2	GeneID:84733,Genbank:XM_011525382.1,HGNC:HGNC:1552,HPRD:14397,MIM:602770	chromobox 2, transcript variant X1	GO:0003677,GO:0003682,GO:0005515,GO:0005634,GO:0005654,GO:0006325,GO:0006351,GO:0030154,GO:0031519,GO:0035064,GO:0000122,GO:0035102,GO:0000791,GO:0045137,GO:0000792	DNA binding|chromatin binding|protein binding|nucleus|nucleoplasm|chromatin organization|transcription, DNA-templated|cell differentiation|PcG protein complex|methylated histone binding|negative regulation of transcription by RNA polymerase II|PRC1 complex|euchromatin|development of primary sexual characteristics|heterochromatin
XM_011541394.2	18.49203468	0.972105743	5.024074189	29.52635521	4.883931373	5.06E-07	1.86E-05	Up	1.77E-07	0.05186696	0.002154775	1.96E-08	3.00E-06	3.32E-05	1.95E-08	0.00010714	5.54E-09	1.669214	1.67E-11	0.9291455	0.4597451	1.894167	0.08148892	3.86E-09	IPP	GeneID:3652,Genbank:XM_011541394.2,HGNC:HGNC:6108,HPRD:00940,MIM:147485	intracisternal A particle-promoted polypeptide, transcript variant X4	GO:0005737,GO:0015629,GO:0016567,GO:0031463,GO:0003779,GO:0004842	cytoplasm|actin cytoskeleton|protein ubiquitination|Cul3-RING ubiquitin ligase complex|actin binding|ubiquitin-protein transferase activity
NM_052827.3	24.8708554	0.762614098	6.361762904	28.87141837	4.851570079	1.99E-10	1.59E-08	Up	0.16314	0.002245594	0.002154987	9.53E-12	0.002093222	0.005560274	0.01606157	0.009250362	1.498855	0.1012984	0.5357489	0.01776689	0.5396716	0.5880523	0.6821261	1.288723	CDK2	GeneID:1017,Genbank:NM_052827.3,HGNC:HGNC:1771,HPRD:00310,MIM:116953	cyclin-dependent kinase 2, transcript variant 2	GO:0000805,GO:0000806,GO:0004674,GO:0004693,GO:0006260,GO:0005515,GO:0006281,GO:0005524,GO:0006468,GO:0005634,GO:0006813,GO:0006977,GO:0007099,GO:0030332,GO:0007165,GO:0007265,GO:0007275,GO:0031571,GO:0032298,GO:0035173,GO:0045893,GO:0000082,GO:0046872,GO:0051298,GO:0000086,GO:0051301,GO:0000122,GO:0000307,GO:0000781,GO:0000793,GO:0005654,GO:0005667,GO:0005737,GO:0005768,GO:0008284,GO:0005813,GO:…	X chromosome|Y chromosome|protein serine/threonine kinase activity|cyclin-dependent protein serine/threonine kinase activity|DNA replication|protein binding|DNA repair|ATP binding|protein phosphorylation|nucleus|potassium ion transport|DNA damage response, signal transduction by p53 class mediator resulting in cell cycle arrest|centriole replication|cyclin binding|signal transduction|Ras protein …	path:hsa04068,path:hsa04151,path:hsa04110,path:hsa04114,path:hsa04115,path:hsa04218,path:hsa04914,path:hsa05200,path:hsa05203,path:hsa05226,path:hsa05215,path:hsa05222,path:hsa04934,path:hsa05162,path:hsa05161,path:hsa05168,path:hsa05169,path:hsa05165	FoxO signaling pathway|PI3K-Akt signaling pathway|Cell cycle|Oocyte meiosis|p53 signaling pathway|Cellular senescence|Progesterone-mediated oocyte maturation|Pathways in cancer|Viral carcinogenesis|Gastric cancer|Prostate cancer|Small cell lung cancer|Cushing's syndrome|Measles|Hepatitis B|Herpes simplex infection|Epstein-Barr virus infection|Human papillomavirus infection
NM_000584.3	3378.315174	0.511073935	9.492209019	28.86442559	4.851220611	2.26E-21	9.55E-19	Up	3.103563	2.918798	2.951261	0.4239929	1.572395	3.506174	1.299035	2.307985	227.9338	439.6233	52.15942	18.54391	47.16238	5.377255	84.26989	60.499	CXCL8	GeneID:3576,Genbank:NM_000584.3,HGNC:HGNC:6025,HPRD:00909,MIM:146930	C-X-C motif chemokine ligand 8	GO:0006954,GO:0006955,GO:0007050,GO:0007165,GO:0007186,GO:0035556,GO:0008009,GO:0036499,GO:0042119,GO:0042127,GO:0044344,GO:0045091,GO:0045236,GO:0045744,GO:0045766,GO:0001525,GO:0002237,GO:0002690,GO:0005153,GO:0005515,GO:0005576,GO:0005615,GO:0005622,GO:0006935,GO:0008285,GO:0010469,GO:0019221,GO:0019722,GO:0030155,GO:0030593,GO:0048566,GO:0031623,GO:0050930,GO:0032496,GO:0070098,GO:0034976,GO:…	inflammatory response|immune response|cell cycle arrest|signal transduction|G-protein coupled receptor signaling pathway|intracellular signal transduction|chemokine activity|PERK-mediated unfolded protein response|neutrophil activation|regulation of cell proliferation|cellular response to fibroblast growth factor stimulus|regulation of single stranded viral RNA replication via double stranded DNA…	path:hsa04064,path:hsa04072,path:hsa04060,path:hsa04218,path:hsa04620,path:hsa04621,path:hsa04622,path:hsa04657,path:hsa04062,path:hsa05200,path:hsa05202,path:hsa05219,path:hsa05323,path:hsa04932,path:hsa04933,path:hsa05120,path:hsa05132,path:hsa05131,path:hsa05133,path:hsa05134,path:hsa05164,path:hsa05161,path:hsa05160,path:hsa05167,path:hsa05146,path:hsa05144,path:hsa05142	NF-kappa B signaling pathway|Phospholipase D signaling pathway|Cytokine-cytokine receptor interaction|Cellular senescence|Toll-like receptor signaling pathway|NOD-like receptor signaling pathway|RIG-I-like receptor signaling pathway|IL-17 signaling pathway|Chemokine signaling pathway|Pathways in cancer|Transcriptional misregulation in cancers|Bladder cancer|Rheumatoid arthritis|Non-alcoholic fatt…
XM_006717098.3	301.7785499	0.584598255	8.281815454	28.67128899	4.841534861	1.21E-16	2.90E-14	Up	0.03740394	0.05518594	0.008098661	0.0299641	0.00481503	0.05836337	0.5293574	0.1354274	2.143998	2.690183	0.357069	2.36906	4.006832	4.798214	2.6968	0.6677494	TNC	GeneID:3371,Genbank:XM_006717098.3,HGNC:HGNC:5318,MIM:187380	tenascin C, transcript variant X8	GO:0071305,GO:0042475,GO:0010628,GO:0005576,GO:0071774,GO:0043687,GO:0014012,GO:0005604,GO:0071799,GO:0044267,GO:0016020,GO:0005614,GO:0045471,GO:0005615,GO:0005788,GO:0005925,GO:0030198,GO:0007155,GO:0045545,GO:0031012,GO:0007162,GO:0060447,GO:0007528,GO:0060739,GO:0008284,GO:0001649,GO:0060740,GO:0009611,GO:0005515,GO:0071300,GO:0042060,GO:0009612	cellular response to vitamin D|odontogenesis of dentin-containing tooth|positive regulation of gene expression|extracellular region|response to fibroblast growth factor|post-translational protein modification|peripheral nervous system axon regeneration|basement membrane|cellular response to prostaglandin D stimulus|cellular protein metabolic process|membrane|interstitial matrix|response to ethano…	path:hsa04151,path:hsa04512,path:hsa04510,path:hsa05206,path:hsa05165	PI3K-Akt signaling pathway|ECM-receptor interaction|Focal adhesion|MicroRNAs in cancer|Human papillomavirus infection
NM_001319993.1	11.11473575	1.007592804	4.796942264	28.50937502	4.833364508	1.61E-06	5.19E-05	Up	0.000486285	8.99E-05	5.86E-08	2.12E-10	0.01103686	0.001612432	0.000193836	3.14E-05	0.1111966	0.02696581	0.4389862	0.1614758	0.00147298	0.6684984	0.129624	0.05605573	PARPBP	GeneID:55010,Genbank:NM_001319993.1,HGNC:HGNC:26074,MIM:613687	PARP1 binding protein, transcript variant 3	GO:0005654,GO:0005737,GO:0006281,GO:2000042,GO:0000785,GO:0003677,GO:0005515	nucleoplasm|cytoplasm|DNA repair|negative regulation of double-strand break repair via homologous recombination|chromatin|DNA binding|protein binding
NM_001260503.1	33.90987149	0.85984999	5.619207619	28.47601997	4.831675613	1.92E-08	1.01E-06	Up	0.006653463	1.24E-06	1.31E-09	0.2451549	2.37E-09	0.001632141	4.86E-06	0.002682483	2.905992	2.115842	0.000168123	1.236464	0.59867	0.3456213	0.000420608	0.740571	SRP68	GeneID:6730,Genbank:NM_001260503.1,HGNC:HGNC:11302,HPRD:05331,MIM:604858	signal recognition particle 68, transcript variant 3	GO:0042493,GO:0005515,GO:0043022,GO:0005730,GO:0045047,GO:0005783,GO:0005786,GO:0005829,GO:0048500,GO:0005840,GO:0005925,GO:0006614,GO:0008312,GO:0003723,GO:0019904,GO:0005047,GO:0030942	response to drug|protein binding|ribosome binding|nucleolus|protein targeting to ER|endoplasmic reticulum|signal recognition particle, endoplasmic reticulum targeting|cytosol|signal recognition particle|ribosome|focal adhesion|SRP-dependent cotranslational protein targeting to membrane|7S RNA binding|RNA binding|protein domain specific binding|signal recognition particle binding|endoplasmic retic…	path:hsa03060	Protein export
XM_005246066.1	2483.889649	0.571412191	8.442452967	28.32728731	4.824120547	3.11E-17	8.24E-15	Up	0.1373216	0.1047478	0.6076286	0.909647	0.1407832	0.9064272	0.02494402	0.396625	0.9354406	15.43083	5.110681	11.89414	17.62937	57.55218	10.35375	5.537743	COL6A3	GeneID:1293,Genbank:XM_005246066.1,HGNC:HGNC:2213,MIM:120250	collagen type VI alpha 3, transcript variant X5	GO:0042383,GO:0005578,GO:0070062,GO:0005589,GO:1903561,GO:0005615,GO:0005788,GO:0007155,GO:0007517,GO:0010951,GO:0030198,GO:0030574,GO:0031012,GO:0004867,GO:0005576	sarcolemma|proteinaceous extracellular matrix|extracellular exosome|collagen type VI trimer|extracellular vesicle|extracellular space|endoplasmic reticulum lumen|cell adhesion|muscle organ development|negative regulation of endopeptidase activity|extracellular matrix organization|collagen catabolic process|extracellular matrix|serine-type endopeptidase inhibitor activity|extracellular region	path:hsa04151,path:hsa04512,path:hsa04510,path:hsa04974,path:hsa05165	PI3K-Akt signaling pathway|ECM-receptor interaction|Focal adhesion|Protein digestion and absorption|Human papillomavirus infection
NM_138455.3	3092.264322	0.483416611	9.969139529	28.23176941	4.819247647	2.08E-23	1.16E-20	Up	3.82687	1.694637	1.524167	1.281065	2.434443	1.810828	2.724006	2.703582	65.37011	69.68006	18.27606	76.09183	97.18857	678.8067	80.54532	20.63391	CTHRC1	GeneID:115908,Genbank:NM_138455.3,HGNC:HGNC:18831,HPRD:16772,MIM:610635	collagen triple helix repeat containing 1, transcript variant 1	GO:0090177,GO:0005581,GO:0005615,GO:0005737,GO:0016477,GO:0017147,GO:0032092,GO:0033690,GO:0043932,GO:0045669,GO:0060071,GO:0060122,GO:0005109,GO:0090090,GO:0005576,GO:0090103,GO:0005578	establishment of planar polarity involved in neural tube closure|collagen trimer|extracellular space|cytoplasm|cell migration|Wnt-protein binding|positive regulation of protein binding|positive regulation of osteoblast proliferation|ossification involved in bone remodeling|positive regulation of osteoblast differentiation|Wnt signaling pathway, planar cell polarity pathway|inner ear receptor cell…
XM_017023096.1	71.62693532	0.910164254	5.288967038	28.125927	4.813828741	1.23E-07	5.25E-06	Up	7.49E-13	0.00058689	8.01E-06	0.139898	0.000145031	1.72E-07	2.12E-10	0.02363903	4.02E-10	5.311652	0.1338073	0.09709009	1.306276	0.1926605	0.5926047	1.189207	RPGRIP1L	GeneID:23322,Genbank:XM_017023096.1,HGNC:HGNC:29168,MIM:610937	RPGRIP1 like, transcript variant X6	GO:0060039,GO:0032391,GO:0007163,GO:0001889,GO:0090102,GO:0035115,GO:0007368,GO:0005515,GO:0097711,GO:0035116,GO:0008589,GO:0005654,GO:1905515,GO:0035253,GO:0005737,GO:0005813,GO:0005829,GO:0021532,GO:0005879,GO:0035869,GO:0021549,GO:0005886,GO:0036064,GO:0021670,GO:0005911,GO:0043010,GO:0021772,GO:0005923,GO:0001701,GO:0043584,GO:0022038,GO:0005929,GO:0001736,GO:0045744,GO:0031870,GO:0005930,GO:…	pericardium development|photoreceptor connecting cilium|establishment or maintenance of cell polarity|liver development|cochlea development|embryonic forelimb morphogenesis|determination of left/right symmetry|protein binding|ciliary basal body-plasma membrane docking|embryonic hindlimb morphogenesis|regulation of smoothened signaling pathway|nucleoplasm|non-motile cilium assembly|ciliary rootlet…
NM_001171095.1	186.0534422	0.884020452	5.443411209	28.09198833	4.812086836	5.23E-08	2.45E-06	Up	0.0369363	0.01387457	0.006403747	0.006103098	0.02334276	0.003056694	0	8.54E-17	0.01988492	0.09334848	0.01774597	1.133734	0.9913759	1.87E-06	26.79888	2.795906	CLDN2	GeneID:9075,Genbank:NM_001171095.1,HGNC:HGNC:2041,HPRD:06471,MIM:300520	claudin 2, transcript variant 3	GO:0005923,GO:0016021,GO:0016338,GO:0042802,GO:0070062,GO:0005198,GO:0005515,GO:0005886	bicellular tight junction|integral component of membrane|calcium-independent cell-cell adhesion via plasma membrane cell-adhesion molecules|identical protein binding|extracellular exosome|structural molecule activity|protein binding|plasma membrane	path:hsa04514,path:hsa04530,path:hsa04670,path:hsa05160	Cell adhesion molecules (CAMs)|Tight junction|Leukocyte transendothelial migration|Hepatitis C
NM_001130713.2	133.7688378	0.612255088	7.833960875	27.7878519	4.796382408	4.73E-15	8.92E-13	Up	0.08531843	0.000477464	0	0.07601337	0.1175187	0.4073654	0.004058923	0.09267944	1.597837	1.293094	1.264881	3.406815	3.84624	3.324518	1.294474	1.365111	LEF1	GeneID:51176,Genbank:NM_001130713.2,HGNC:HGNC:6551,HPRD:01075,MIM:153245	lymphoid enhancer binding factor 1, transcript variant 2	GO:0060070,GO:0060325,GO:0001649,GO:0060326,GO:0001755,GO:0060561,GO:0001756,GO:0060710,GO:0001837,GO:1902262,GO:0061153,GO:1904837,GO:0070016,GO:0002040,GO:1990907,GO:0003677,GO:0006355,GO:0003682,GO:0006357,GO:0006366,GO:0003700,GO:0007223,GO:0008013,GO:0021943,GO:0022407,GO:0008284,GO:0030223,GO:0008301,GO:0030284,GO:0030307,GO:0030326,GO:0000122,GO:0032993,GO:0030331,GO:0000977,GO:0033153,GO:…	canonical Wnt signaling pathway|face morphogenesis|osteoblast differentiation|cell chemotaxis|neural crest cell migration|apoptotic process involved in morphogenesis|somitogenesis|chorio-allantoic fusion|epithelial to mesenchymal transition|apoptotic process involved in blood vessel morphogenesis|trachea gland development|beta-catenin-TCF complex assembly|armadillo repeat domain binding|sprouting…	path:hsa04310,path:hsa04390,path:hsa04520,path:hsa04916,path:hsa05200,path:hsa05210,path:hsa05225,path:hsa05226,path:hsa05216,path:hsa05221,path:hsa05217,path:hsa05215,path:hsa05213,path:hsa05224,path:hsa05412,path:hsa04934	Wnt signaling pathway|Hippo signaling pathway|Adherens junction|Melanogenesis|Pathways in cancer|Colorectal cancer|Hepatocellular carcinoma|Gastric cancer|Thyroid cancer|Acute myeloid leukemia|Basal cell carcinoma|Prostate cancer|Endometrial cancer|Breast cancer|Arrhythmogenic right ventricular cardiomyopathy (ARVC)|Cushing's syndrome
XM_017013250.1	214.9872057	0.877611003	5.463863915	27.76406855	4.795147091	4.66E-08	2.21E-06	Up	0.1088848	0.04164803	0.4680023	1.66E-10	0.001177107	1.13E-08	2.92E-11	0.1471181	7.814139	2.283408	0.7035175	4.670058	4.802895	7.410856	4.58753	0.1770795	SULF1	GeneID:23213,Genbank:XM_017013250.1,HGNC:HGNC:20391,MIM:610012	sulfatase 1, transcript variant X9	GO:0051216,GO:0030513,GO:0008449,GO:0003094,GO:0060348,GO:0032836,GO:0009986,GO:0004065,GO:0060384,GO:0035860,GO:0010575,GO:0060686,GO:0040036,GO:0005509,GO:0005615,GO:0014846,GO:0005783,GO:0040037,GO:0016525,GO:0005794,GO:0030177,GO:0005795,GO:0045121,GO:0030201,GO:0005886,GO:0001822,GO:0048010,GO:0006915,GO:0001937,GO:0048706,GO:0030336,GO:0002063	cartilage development|positive regulation of BMP signaling pathway|N-acetylglucosamine-6-sulfatase activity|glomerular filtration|bone development|glomerular basement membrane development|cell surface|arylsulfatase activity|innervation|glial cell-derived neurotrophic factor receptor signaling pathway|positive regulation of vascular endothelial growth factor production|negative regulation of prost…
NM_001300804.1	114.04098	0.637524419	7.515587418	27.69148472	4.791370503	5.67E-14	8.86E-12	Up	0.2366018	0.02210687	5.22E-06	0.3084475	0.001284735	0.1051017	0.2618778	0.1060603	3.499394	6.390665	2.70964	4.359307	2.938995	5.419012	2.854161	1.663972	MDFI	GeneID:4188,Genbank:NM_001300804.1,HGNC:HGNC:6967,HPRD:07280,MIM:604971	MyoD family inhibitor, transcript variant 1	GO:0005634,GO:0005737,GO:0008134,GO:0009950,GO:0030178,GO:0042802,GO:0042994,GO:0043392,GO:0045892,GO:0048704,GO:0060707,GO:0000122,GO:0005515	nucleus|cytoplasm|transcription factor binding|dorsal/ventral axis specification|negative regulation of Wnt signaling pathway|identical protein binding|cytoplasmic sequestering of transcription factor|negative regulation of DNA binding|negative regulation of transcription, DNA-templated|embryonic skeletal system morphogenesis|trophoblast giant cell differentiation|negative regulation of transcrip…
NM_003568.2	62.89635829	0.58682067	8.143523996	27.45102672	4.778788205	3.84E-16	8.52E-14	Up	0.1102026	0.09162141	0.01544271	0.008862068	0.1322546	0.05219202	0	0.03955943	1.181661	3.3991	0.9416523	2.079762	3.919189	0.2254112	1.055816	3.090268	ANXA9	GeneID:8416,Genbank:NM_003568.2,HGNC:HGNC:547,MIM:603319	annexin A9	GO:0005543,GO:0005544,GO:0005829,GO:0007165,GO:0009986,GO:0015464,GO:0042803,GO:0070062,GO:0098609,GO:0001786,GO:0005509,GO:0005515	phospholipid binding|calcium-dependent phospholipid binding|cytosol|signal transduction|cell surface|acetylcholine receptor activity|protein homodimerization activity|extracellular exosome|cell-cell adhesion|phosphatidylserine binding|calcium ion binding|protein binding
XM_017025539.1	19.98152705	1.037429379	4.605051346	27.424921	4.77741556	4.12E-06	0.000116819	Up	1.25E-09	0.006167475	7.81E-06	9.42E-09	0.000215156	1.02E-13	2.17E-12	5.20E-06	0.000566227	0.01115618	8.28E-09	0.3460918	0.944851	0.07364691	0.509257	0.001368609	ALPK2	GeneID:115701,Genbank:XM_017025539.1,HGNC:HGNC:20565	alpha kinase 2, transcript variant X7	GO:0006468,GO:0004674,GO:0005524,GO:0005737	protein phosphorylation|protein serine/threonine kinase activity|ATP binding|cytoplasm
NM_001039705.2	17.7070717	0.811410241	5.87076454	27.16351865	4.763598467	4.34E-09	2.65E-07	Up	0.000774224	0.01155483	0.001248883	0.006404628	0.001331632	0.01024105	0.003179074	2.31E-09	0.1102655	0.05857121	0.009035016	0.194324	0.1775888	0.889407	0.04057494	0.1806304	TRO	GeneID:7216,Genbank:NM_001039705.2,HGNC:HGNC:12326,MIM:300132	trophinin, transcript variant 6	GO:0007156,GO:0007566,GO:0005515,GO:0005886,GO:0005887	homophilic cell adhesion via plasma membrane adhesion molecules|embryo implantation|protein binding|plasma membrane|integral component of plasma membrane
XM_011525099.2	44.30308224	0.59696442	7.973485507	27.09373055	4.759887148	1.54E-15	3.14E-13	Up	0.001767473	0.01431243	0.008746445	0.009611513	0.1703072	0.01765085	1.57E-05	0.04860309	0.4349177	1.119276	0.3457266	1.167447	1.215369	0.6905856	0.1482919	0.8700532	FKBP10	GeneID:60681,Genbank:XM_011525099.2,HGNC:HGNC:18169,MIM:607063	FK506 binding protein 10, transcript variant X1	GO:0005509,GO:0005528,GO:0005730,GO:0005737,GO:0005788,GO:0061077,GO:0000412,GO:0000413,GO:0003755	calcium ion binding|FK506 binding|nucleolus|cytoplasm|endoplasmic reticulum lumen|chaperone-mediated protein folding|histone peptidyl-prolyl isomerization|protein peptidyl-prolyl isomerization|peptidyl-prolyl cis-trans isomerase activity
XM_005274063.1	13.55336168	1.084804331	4.386312767	27.06377318	4.758291086	1.15E-05	0.000283324	Up	5.42E-08	0.000190849	0.000597146	9.76E-05	9.37E-05	5.92E-07	0.002440208	0.000226463	0.004203119	0.02162519	0.01074362	0.00306084	0.205167	1.284882	0.001886684	0.10166	SYTL2	GeneID:54843,Genbank:XM_005274063.1,HGNC:HGNC:15585,HPRD:10260,MIM:612880	synaptotagmin like 2, transcript variant X17	GO:0048791,GO:0017137,GO:0005544,GO:0017158,GO:0005546,GO:0070257,GO:0005737,GO:0070382,GO:0005886,GO:0006886,GO:0006887,GO:0019897,GO:0006904,GO:0019902,GO:0006906,GO:0072659,GO:0019905,GO:0010923,GO:0030276,GO:0016020,GO:0001786,GO:0042043,GO:0016079,GO:0005509,GO:0042470,GO:0016192,GO:0005515	calcium ion-regulated exocytosis of neurotransmitter|Rab GTPase binding|calcium-dependent phospholipid binding|regulation of calcium ion-dependent exocytosis|phosphatidylinositol-4,5-bisphosphate binding|positive regulation of mucus secretion|cytoplasm|exocytic vesicle|plasma membrane|intracellular protein transport|exocytosis|extrinsic component of plasma membrane|vesicle docking involved in exo…
NM_005555.3	470.5734738	0.76429064	6.218395886	26.95837766	4.752661774	5.02E-10	3.71E-08	Up	0.009381367	0.01237943	0.1638152	0.01122542	5.41E-58	3.61E-32	0.279617	0.01650806	0.2720743	68.23742	1.340078	0.04516766	0.2255122	3.92E-54	25.70308	0.2193543	KRT6B	GeneID:3854,Genbank:NM_005555.3,HGNC:HGNC:6444,MIM:148042	keratin 6B	GO:0007010,GO:0007398,GO:0031424,GO:0045095,GO:0070062,GO:0070268,GO:0005200,GO:0005515,GO:0005829	cytoskeleton organization|ectoderm development|keratinization|keratin filament|extracellular exosome|cornification|structural constituent of cytoskeleton|protein binding|cytosol
NM_001899.2	14.09290525	1.099303101	4.314844798	26.78442213	4.743322266	1.60E-05	0.00037315	Up	4.81E-89	3.81E-07	7.26E-26	7.46E-45	2.97E-77	4.46E-85	3.40E-54	3.40E-84	7.141951	0.3270092	2.59E-27	2.197807	9.72E-22	0.000112207	0.04850253	0.283258	CST4	GeneID:1472,Genbank:NM_001899.2,HGNC:HGNC:2476,HPRD:00462,MIM:123857	cystatin S	GO:0004869,GO:0005615,GO:0045861,GO:0070062,GO:2000117,GO:0001580,GO:0001895,GO:0002020	cysteine-type endopeptidase inhibitor activity|extracellular space|negative regulation of proteolysis|extracellular exosome|negative regulation of cysteine-type endopeptidase activity|detection of chemical stimulus involved in sensory perception of bitter taste|retina homeostasis|protease binding	path:hsa04970	Salivary secretion
NM_002449.4	203.4412379	0.635173526	7.458518305	26.67568423	4.737453371	8.75E-14	1.32E-11	Up	0.09758709	0.1753675	0.04439037	0.102288	0.3042155	0.1399479	0.07120829	0	0.618034	17.49889	5.364101	0.3024722	5.069334	2.320572	8.760274	2.451125	MSX2	GeneID:4488,Genbank:NM_002449.4,HGNC:HGNC:7392,HPRD:00421,MIM:123101	msh homeobox 2	GO:0003148,GO:0003198,GO:0003416,GO:0003712,GO:0005515,GO:0005829,GO:0006351,GO:0044212,GO:0008134,GO:0045599,GO:0008285,GO:0045617,GO:0009952,GO:0045669,GO:0045892,GO:0048863,GO:0051795,GO:0060346,GO:0060363,GO:0060364,GO:0000122,GO:0000977,GO:0000981,GO:0001227,GO:0001649,GO:0002063,GO:0002076,GO:0016607,GO:0023019,GO:0030513,GO:0032792,GO:0035115,GO:0035116,GO:0035313,GO:0060444,GO:0035880,GO:…	outflow tract septum morphogenesis|epithelial to mesenchymal transition involved in endocardial cushion formation|endochondral bone growth|transcription cofactor activity|protein binding|cytosol|transcription, DNA-templated|transcription regulatory region DNA binding|transcription factor binding|negative regulation of fat cell differentiation|negative regulation of cell proliferation|negative reg…	path:hsa05166	HTLV-I infection
XM_005251972.3	1365.392741	0.570604838	8.302207026	26.67246949	4.737279499	1.02E-16	2.47E-14	Up	0.5204006	0.5873552	0.2497489	0.2486937	0.03927585	0.3300573	0.09509855	0.1189254	8.324502	14.22353	0.5862512	5.232617	26.49916	17.76098	11.42944	3.02759	TNC	GeneID:3371,Genbank:XM_005251972.3,HGNC:HGNC:5318,MIM:187380	tenascin C, transcript variant X5	GO:0071305,GO:0042475,GO:0010628,GO:0005576,GO:0071774,GO:0043687,GO:0014012,GO:0005604,GO:0071799,GO:0044267,GO:0016020,GO:0005614,GO:0045471,GO:0005615,GO:0005788,GO:0005925,GO:0030198,GO:0007155,GO:0045545,GO:0031012,GO:0007162,GO:0060447,GO:0007528,GO:0060739,GO:0008284,GO:0001649,GO:0060740,GO:0009611,GO:0005515,GO:0071300,GO:0042060,GO:0009612	cellular response to vitamin D|odontogenesis of dentin-containing tooth|positive regulation of gene expression|extracellular region|response to fibroblast growth factor|post-translational protein modification|peripheral nervous system axon regeneration|basement membrane|cellular response to prostaglandin D stimulus|cellular protein metabolic process|membrane|interstitial matrix|response to ethano…	path:hsa04151,path:hsa04512,path:hsa04510,path:hsa05206,path:hsa05165	PI3K-Akt signaling pathway|ECM-receptor interaction|Focal adhesion|MicroRNAs in cancer|Human papillomavirus infection
XM_011534545.1	6.298778142	1.104972986	4.284513016	26.61690908	4.734271141	1.83E-05	0.00042009	Up	0.000472382	0.001588985	0.000363183	2.94E-06	0.000169843	0.001726118	0.005396962	0.00109538	0.3058346	0.2806596	0.000695278	0.04181801	0.2317781	0.2706954	0.1336586	0.00034264	HNRNPH1	GeneID:3187,Genbank:XM_011534545.1,HGNC:HGNC:5041,HPRD:03021,MIM:601035	heterogeneous nuclear ribonucleoprotein H1 (H), transcript variant X5	GO:0003723,GO:0005515,GO:0005634,GO:0005654,GO:0005829,GO:0006396,GO:0008266,GO:0008543,GO:0016020,GO:0016070,GO:0000398,GO:0043484,GO:0071013	RNA binding|protein binding|nucleus|nucleoplasm|cytosol|RNA processing|poly(U) RNA binding|fibroblast growth factor receptor signaling pathway|membrane|RNA metabolic process|mRNA splicing, via spliceosome|regulation of RNA splicing|catalytic step 2 spliceosome
XM_011531411.1	120.7870033	0.947274119	4.994115762	26.55288309	4.730796611	5.91E-07	2.15E-05	Up	5.67E-13	0.004433647	0.1156533	4.79E-14	0.02118261	0.01488644	0.004109754	6.77E-06	8.395319	0.000395013	1.709387	0.227645	0.8902373	0.01296346	5.299428	0.5962164	KLHL13	GeneID:90293,Genbank:XM_011531411.1,HGNC:HGNC:22931,MIM:300655	kelch like family member 13, transcript variant X3	GO:0005829,GO:0007049,GO:0016567,GO:0030496,GO:0031463,GO:0032465,GO:0043687,GO:0051301,GO:0000910,GO:0004842	cytosol|cell cycle|protein ubiquitination|midbody|Cul3-RING ubiquitin ligase complex|regulation of cytokinesis|post-translational protein modification|cell division|cytokinesis|ubiquitin-protein transferase activity	path:hsa04120	Ubiquitin mediated proteolysis
XM_017023402.1	7.266641068	1.100659488	4.294159878	26.47222974	4.726407812	1.75E-05	0.000404945	Up	1.30E-06	8.59E-29	7.80E-15	0.000200618	1.03E-11	1.06E-21	0	6.52E-26	0.09336715	0.3006604	0.7403838	0.1418019	0.1490905	1.10E-07	5.11E-07	1.12681	LRRC36	GeneID:55282,Genbank:XM_017023402.1,HGNC:HGNC:25615	leucine rich repeat containing 36, transcript variant X16
NM_001143836.2	22.14059334	0.652132352	7.243345712	26.4211265	4.723620074	4.38E-13	5.82E-11	Up	0.0183195	0.01270679	0.004991413	1.63E-14	0.004730627	0.00788811	0.004802592	0.000157508	0.8052681	0.1952768	0.08921086	0.1115798	0.4343858	0.07474712	0.6470852	0.1226762	NOX4	GeneID:50507,Genbank:NM_001143836.2,HGNC:HGNC:7891,MIM:605261	NADPH oxidase 4, transcript variant NOX4B	GO:0005925,GO:0006801,GO:0006954,GO:0007569,GO:0008285,GO:0009055,GO:0010467,GO:0045453,GO:0014911,GO:0048471,GO:0016021,GO:0050660,GO:0016174,GO:0050667,GO:0051496,GO:0051897,GO:0055007,GO:0055114,GO:0070374,GO:0071320,GO:0000166,GO:0000902,GO:0001666,GO:0001725,GO:0005515,GO:0005634,GO:0005730,GO:0005739,GO:0005789,GO:0016175,GO:0016324,GO:0019826,GO:0020037,GO:0022900,GO:0034599,GO:0042554,GO:…	focal adhesion|superoxide metabolic process|inflammatory response|cell aging|negative regulation of cell proliferation|electron transfer activity|gene expression|bone resorption|positive regulation of smooth muscle cell migration|perinuclear region of cytoplasm|integral component of membrane|flavin adenine dinucleotide binding|NAD(P)H oxidase activity|homocysteine metabolic process|positive regul…	path:hsa04933	AGE-RAGE signaling pathway in diabetic complications
NM_001300934.1	71.63448425	0.953224397	4.953098049	26.38075413	4.721413902	7.30E-07	2.58E-05	Up	0.01933981	0.07055356	0.001979244	0.03951443	0.02350248	0	0	0.008767279	13.0727	2.341557	8.168582	2.04E-09	1.07283	0	0.008253287	4.54E-09	NPSR1	GeneID:387129,Genbank:NM_001300934.1,HGNC:HGNC:23631,HPRD:10547,MIM:608595	neuropeptide S receptor 1, transcript variant 4	GO:0005887,GO:0007186,GO:0007218,GO:0008188,GO:0051281,GO:0005000,GO:0005737,GO:0005886	integral component of plasma membrane|G-protein coupled receptor signaling pathway|neuropeptide signaling pathway|neuropeptide receptor activity|positive regulation of release of sequestered calcium ion into cytosol|vasopressin receptor activity|cytoplasm|plasma membrane
NM_003326.4	128.608161	0.791535793	5.952381096	26.20050462	4.711522693	2.64E-09	1.69E-07	Up	0.1117815	0.04146082	7.75E-14	2.30E-20	0.1561775	3.14E-19	1.56E-14	0.1573405	1.165226	2.361692	0.5833672	1.345246	1.595295	6.225326	2.937713	0.8401944	TNFSF4	GeneID:7292,Genbank:NM_003326.4,HGNC:HGNC:11934,HPRD:04668,MIM:603594	tumor necrosis factor superfamily member 4, transcript variant 1	GO:0005164,GO:0005515,GO:0005615,GO:0005886,GO:0005887,GO:0006954,GO:0032755,GO:0006955,GO:0032813,GO:0007165,GO:0008284,GO:0033209,GO:0035709,GO:0035712,GO:0035713,GO:0071222,GO:0042102,GO:0071380,GO:0043372,GO:0071954,GO:0043382,GO:1900281,GO:2000572,GO:0001819,GO:0002215,GO:0002526,GO:0002726,GO:0002819,GO:0002830,GO:0002891,GO:0005102,GO:0005125,GO:0009615,GO:0009986,GO:0010469,GO:0032689,GO:…	tumor necrosis factor receptor binding|protein binding|extracellular space|plasma membrane|integral component of plasma membrane|inflammatory response|positive regulation of interleukin-6 production|immune response|tumor necrosis factor receptor superfamily binding|signal transduction|positive regulation of cell proliferation|tumor necrosis factor-mediated signaling pathway|memory T cell activati…	path:hsa04060	Cytokine-cytokine receptor interaction
XM_011542095.2	19.63904905	0.910650559	5.171179245	26.15721926	4.709137273	2.33E-07	9.29E-06	Up	4.25E-06	3.18E-08	0.000117662	1.03E-05	0.06283251	0.003476257	3.14E-13	0.01070446	0.1204956	0.6171155	0.2769974	0.2638933	0.04172792	0.1274112	0.4152237	0.3947112	LRP8	GeneID:7804,Genbank:XM_011542095.2,HGNC:HGNC:6700,MIM:602600	LDL receptor related protein 8, transcript variant X9	GO:0005901,GO:0006508,GO:0006629,GO:0006897,GO:0006898,GO:0007165,GO:0008035,GO:0038026,GO:0014069,GO:0042493,GO:0016020,GO:0043025,GO:0016021,GO:0043235,GO:0050731,GO:0050804,GO:0061003,GO:0061098,GO:0071363,GO:0071397,GO:0000122,GO:0001523,GO:0004888,GO:0005041,GO:0005509,GO:0005515,GO:0005576,GO:0005875,GO:0005886,GO:0019221,GO:0019894,GO:0021541,GO:0021987,GO:0030229,GO:0030424,GO:0030425,GO:…	caveola|proteolysis|lipid metabolic process|endocytosis|receptor-mediated endocytosis|signal transduction|high-density lipoprotein particle binding|reelin-mediated signaling pathway|postsynaptic density|response to drug|membrane|neuronal cell body|integral component of membrane|receptor complex|positive regulation of peptidyl-tyrosine phosphorylation|modulation of chemical synaptic transmission|p…
NM_198956.3	9.219796876	1.086846823	4.315604054	25.819704	4.690400556	1.59E-05	0.000372094	Up	0	4.07E-102	0	0	0	1.08E-97	0.000240602	1.72E-132	0.007669599	0.05091768	0.07583187	0.0254748	0.01258871	0	0.05108261	0.9247969	SP8	GeneID:221833,Genbank:NM_198956.3,HGNC:HGNC:19196,HPRD:12208,MIM:608306	Sp8 transcription factor, transcript variant 2	GO:0006351,GO:0006357,GO:0009953,GO:0009954,GO:0030326,GO:0046872,GO:0000981,GO:0003677,GO:0005634	transcription, DNA-templated|regulation of transcription by RNA polymerase II|dorsal/ventral pattern formation|proximal/distal pattern formation|embryonic limb morphogenesis|metal ion binding|RNA polymerase II transcription factor activity, sequence-specific DNA binding|DNA binding|nucleus
NM_001287394.1	10.78020164	1.108259165	4.216022968	25.50036684	4.672446096	2.49E-05	0.000544274	Up	1.65E-11	5.61E-11	4.01E-05	3.06E-07	7.77E-07	4.66E-07	0.003924629	0.000636488	0.2074148	0.02042175	1.348324	0.001657781	0.000399832	5.57E-12	1.23626	0.2169138	COMMD6	GeneID:170622,Genbank:NM_001287394.1,HGNC:HGNC:24015,HPRD:13084,MIM:612377	COMM domain containing 6, transcript variant 5	GO:0006351,GO:0032088,GO:0051059,GO:0005515,GO:0005634,GO:0005737	transcription, DNA-templated|negative regulation of NF-kappaB transcription factor activity|NF-kappaB binding|protein binding|nucleus|cytoplasm
NM_001261437.1	63.48872098	0.831790926	5.607578248	25.35736101	4.664332704	2.05E-08	1.07E-06	Up	0.08909092	0.1440745	0.01707119	3.55E-06	3.56E-22	0.008107707	0.01728219	8.30E-11	1.522603	1.25501	1.080034	0.4781139	1.286395	0.003424251	0.8203537	6.120384	ETV4	GeneID:2118,Genbank:NM_001261437.1,HGNC:HGNC:3493,HPRD:02833,MIM:600711	ETS variant 4, transcript variant 3	GO:0000981,GO:0001077,GO:0005515,GO:0005634,GO:0005654,GO:0005730,GO:0006357,GO:0006366,GO:0030154,GO:0045944,GO:0000978	RNA polymerase II transcription factor activity, sequence-specific DNA binding|transcriptional activator activity, RNA polymerase II proximal promoter sequence-specific DNA binding|protein binding|nucleus|nucleoplasm|nucleolus|regulation of transcription by RNA polymerase II|transcription by RNA polymerase II|cell differentiation|positive regulation of transcription by RNA polymerase II|RNA polym…	path:hsa05202	Transcriptional misregulation in cancers
NM_001276.2	732.5724985	0.586626155	7.925318624	25.09275889	4.649199195	2.28E-15	4.50E-13	Up	0.3310447	0.6410877	0.107308	0.08548115	0.1154879	0.2361472	0.2783876	0.3092904	2.604981	7.330373	0.5350655	6.965524	14.92023	133.2894	7.562991	4.488891	CHI3L1	GeneID:1116,Genbank:NM_001276.2,HGNC:HGNC:1932,MIM:601525	chitinase 3 like 1	GO:0071347,GO:0043312,GO:0007250,GO:0005576,GO:0071356,GO:0045766,GO:0008061,GO:0072606,GO:0048471,GO:0005578,GO:0051216,GO:0005615,GO:0005737,GO:0009612,GO:0005783,GO:0051897,GO:0010800,GO:0005975,GO:0070062,GO:0030246,GO:0006032,GO:0070374,GO:0030324,GO:0004568,GO:0070555,GO:0034612,GO:0006915,GO:0070741,GO:0035580,GO:0006954,GO:0005201	cellular response to interleukin-1|neutrophil degranulation|activation of NF-kappaB-inducing kinase activity|extracellular region|cellular response to tumor necrosis factor|positive regulation of angiogenesis|chitin binding|interleukin-8 secretion|perinuclear region of cytoplasm|proteinaceous extracellular matrix|cartilage development|extracellular space|cytoplasm|response to mechanical stimulus|…
XM_017000401.1	43.72933269	0.885499379	5.246252509	25.02942667	4.64555334	1.55E-07	6.48E-06	Up	1.63E-07	0.619081	4.37E-05	1.58E-07	7.86E-06	1.09E-05	4.13E-07	7.88E-08	0.6405314	8.931815	0.3242349	2.50148	0.00012217	0.006014889	6.991025	3.53E-06	SLC30A7	GeneID:148867,Genbank:XM_017000401.1,HGNC:HGNC:19306,HPRD:15369,MIM:611149	solute carrier family 30 member 7, transcript variant X4	GO:0005794,GO:0010043,GO:0016020,GO:0016021,GO:0031410,GO:0031982,GO:0032119,GO:0048471,GO:0061088,GO:0070062,GO:0071577,GO:0005385,GO:0005737	Golgi apparatus|response to zinc ion|membrane|integral component of membrane|cytoplasmic vesicle|vesicle|sequestering of zinc ion|perinuclear region of cytoplasm|regulation of sequestering of zinc ion|extracellular exosome|zinc ion transmembrane transport|zinc ion transmembrane transporter activity|cytoplasm
NM_058186.3	168.2847569	0.758740423	6.113293205	24.90567609	4.63840267	9.76E-10	6.77E-08	Up	0.1448058	0.04831687	0.06070438	0.01383445	0.06400968	0.02202783	0	0.06456793	39.09854	0.1449258	0.8414639	0.01297732	2.682624	0.04330475	17.88049	1.767054	FAM3B	GeneID:54097,Genbank:NM_058186.3,HGNC:HGNC:1253,HPRD:10552,MIM:608617	family with sequence similarity 3 member B, transcript variant 1	GO:0006915,GO:0010469,GO:0030073,GO:0070062,GO:0005125,GO:0005576,GO:0005615	apoptotic process|regulation of signaling receptor activity|insulin secretion|extracellular exosome|cytokine activity|extracellular region|extracellular space
XM_011524514.1	30.33202252	0.991023203	4.678001064	24.86436356	4.636007599	2.90E-06	8.58E-05	Up	0.008460617	4.05E-05	9.46E-18	1.42E-07	4.62E-21	0.1226596	0	3.58E-12	0.2724091	0.8074601	0.3351668	0.8077954	1.831682	0.00220802	1.198295	2.652936	ETV4	GeneID:2118,Genbank:XM_011524514.1,HGNC:HGNC:3493,HPRD:02833,MIM:600711	ETS variant 4, transcript variant X2	GO:0000981,GO:0001077,GO:0005515,GO:0005634,GO:0005654,GO:0005730,GO:0006357,GO:0006366,GO:0030154,GO:0045944,GO:0000978	RNA polymerase II transcription factor activity, sequence-specific DNA binding|transcriptional activator activity, RNA polymerase II proximal promoter sequence-specific DNA binding|protein binding|nucleus|nucleoplasm|nucleolus|regulation of transcription by RNA polymerase II|transcription by RNA polymerase II|cell differentiation|positive regulation of transcription by RNA polymerase II|RNA polym…	path:hsa05202	Transcriptional misregulation in cancers
NM_006240.2	7.322021681	0.932721821	4.966857552	24.80736199	4.632696422	6.80E-07	2.42E-05	Up	0.001813108	4.14E-24	0.001471547	0.004332556	0.002083674	2.42E-15	0.01259056	0.007814697	0.1514883	0.03890246	0.1350617	0.1449902	0.1550594	0.2117269	0.1088672	0.2440557	PPEF1	GeneID:5475,Genbank:NM_006240.2,HGNC:HGNC:9243,HPRD:02118,MIM:300109	protein phosphatase with EF-hand domain 1, transcript variant 1	GO:0005829,GO:0006470,GO:0022400,GO:0030145,GO:0050906,GO:0004722,GO:0005506,GO:0005509	cytosol|protein dephosphorylation|regulation of rhodopsin mediated signaling pathway|manganese ion binding|detection of stimulus involved in sensory perception|protein serine/threonine phosphatase activity|iron ion binding|calcium ion binding
NM_033119.4	1006.343957	0.580516326	7.974126179	24.74577692	4.629110433	1.53E-15	3.14E-13	Up	0.1466406	0.2968599	0.07999405	0.02691411	0.07156562	0.1464298	0.1524931	0.2112035	0.7258957	9.659763	1.01913	6.332931	23.63599	0.5317099	7.376636	5.173418	NKD1	GeneID:85407,Genbank:NM_033119.4,HGNC:HGNC:17045,HPRD:08482,MIM:607851	naked cuticle homolog 1	GO:2000096,GO:0005515,GO:0005737,GO:0005886,GO:0007525,GO:0016055,GO:0030165,GO:0030178,GO:0045732,GO:0090090,GO:0090249,GO:0000159,GO:1901231,GO:0001754,GO:1901233,GO:0005509	positive regulation of Wnt signaling pathway, planar cell polarity pathway|protein binding|cytoplasm|plasma membrane|somatic muscle development|Wnt signaling pathway|PDZ domain binding|negative regulation of Wnt signaling pathway|positive regulation of protein catabolic process|negative regulation of canonical Wnt signaling pathway|regulation of cell motility involved in somitogenic axis elongati…	path:hsa04310,path:hsa04390	Wnt signaling pathway|Hippo signaling pathway
NM_020351.3	1442.742215	0.525738411	8.802901823	24.72714235	4.628023616	1.33E-18	4.08E-16	Up	0.4569475	1.219774	0.6974356	0.4315871	0.984261	0.4650951	0.09860229	0.9793397	18.70039	14.51068	4.703764	17.72067	26.19412	112.9017	17.34358	6.186573	COL8A1	GeneID:1295,Genbank:NM_020351.3,HGNC:HGNC:2215,HPRD:00372,MIM:120251	collagen type VIII alpha 1, transcript variant 2	GO:0005591,GO:0005788,GO:0007155,GO:0010811,GO:0030198,GO:0030574,GO:0031012,GO:0035987,GO:0048593,GO:0001525,GO:0050673,GO:0005515,GO:0070062,GO:0005576	collagen type VIII trimer|endoplasmic reticulum lumen|cell adhesion|positive regulation of cell-substrate adhesion|extracellular matrix organization|collagen catabolic process|extracellular matrix|endodermal cell differentiation|camera-type eye morphogenesis|angiogenesis|epithelial cell proliferation|protein binding|extracellular exosome|extracellular region
XM_006722902.1	20.57069732	0.953788973	4.852192381	24.72618211	4.62796759	1.22E-06	4.07E-05	Up	0.01361381	1.47E-08	4.67E-07	0.000114207	9.27E-08	3.28E-05	0.01116287	1.72E-09	0.4986519	0.000989539	0.2431572	2.97E-06	0.00176674	2.859274	0.2101913	0.1580437	PODNL1	GeneID:79883,Genbank:XM_006722902.1,HGNC:HGNC:26275	podocan-like 1, transcript variant X6	GO:0006469,GO:0019221,GO:0046426,GO:0004860,GO:0005578,GO:0005737	negative regulation of protein kinase activity|cytokine-mediated signaling pathway|negative regulation of JAK-STAT cascade|protein kinase inhibitor activity|proteinaceous extracellular matrix|cytoplasm
NM_001301196.1	150.6188836	0.609154822	7.596877107	24.72115635	4.627674323	3.03E-14	4.96E-12	Up	0.3513323	0.000232143	0.09534322	0.121535	0.551619	2.66E-05	0.06092006	0.1070944	9.206924	2.071365	6.864799	4.105713	1.005118	0.1599057	5.341392	3.189764	TRIB3	GeneID:57761,Genbank:NM_001301196.1,HGNC:HGNC:16228,HPRD:09836,MIM:607898	tribbles pseudokinase 3, transcript variant 5	GO:0045599,GO:0019901,GO:0005515,GO:0045717,GO:0031434,GO:0005524,GO:0045892,GO:0031625,GO:0005634,GO:0051443,GO:0005829,GO:0005886,GO:0006351,GO:0032092,GO:0006468,GO:0051898,GO:0032436,GO:0006469,GO:0055106,GO:0032869,GO:0010827,GO:0070059,GO:0034976,GO:0016301,GO:0000122,GO:0043405,GO:0019216,GO:0003714,GO:0004860	negative regulation of fat cell differentiation|protein kinase binding|protein binding|negative regulation of fatty acid biosynthetic process|mitogen-activated protein kinase kinase binding|ATP binding|negative regulation of transcription, DNA-templated|ubiquitin protein ligase binding|nucleus|positive regulation of ubiquitin-protein transferase activity|cytosol|plasma membrane|transcription, DNA…	path:hsa04931	Insulin resistance
XM_011540722.1	560.4977542	0.547996212	8.443556194	24.7102347	4.627036809	3.08E-17	8.19E-15	Up	0.2206374	0.4252797	0.002964147	0.02336375	0.08364118	0.1452555	0.04897824	0.228616	3.26033	1.669024	0.3944225	3.872584	3.160638	31.61225	2.091843	2.06788	COL16A1	GeneID:1307,Genbank:XM_011540722.1,HGNC:HGNC:2193,MIM:120326	collagen type XVI alpha 1, transcript variant X3	GO:0005578,GO:0005597,GO:0005788,GO:0007155,GO:0007229,GO:0007565,GO:0030198,GO:0031012,GO:0033622,GO:0033627,GO:0051894,GO:0005178,GO:0071230,GO:0005515,GO:0005576	proteinaceous extracellular matrix|collagen type XVI trimer|endoplasmic reticulum lumen|cell adhesion|integrin-mediated signaling pathway|female pregnancy|extracellular matrix organization|extracellular matrix|integrin activation|cell adhesion mediated by integrin|positive regulation of focal adhesion assembly|integrin binding|cellular response to amino acid stimulus|protein binding|extracellular…
XM_005271474.4	88.64355872	0.733443401	6.292828097	24.51228794	4.615433244	3.12E-10	2.40E-08	Up	0.003065102	0.2456642	0.0353025	0.003377729	1.45E-06	0.001134338	0.003117827	0.06316507	0.462649	0.7977379	0.3089261	1.414838	0.7843148	1.645961	0.7342207	0.523192	PHLDB1	GeneID:23187,Genbank:XM_005271474.4,HGNC:HGNC:23697,HPRD:15128,MIM:612834	pleckstrin homology like domain family B member 1, transcript variant X32	GO:0070507,GO:1904261,GO:0010470,GO:0010717,GO:0045180	regulation of microtubule cytoskeleton organization|positive regulation of basement membrane assembly involved in embryonic body morphogenesis|regulation of gastrulation|regulation of epithelial to mesenchymal transition|basal cortex
NM_001011554.2	67.30141086	0.696376848	6.610059572	24.30350443	4.603092452	3.84E-11	3.50E-09	Up	0.009807145	0.05101649	0.005827062	0.01455908	0.02056321	0.01585222	0	0.01377369	2.173463	0.6708814	0.8666651	3.432196	0.08456756	0.7768017	0.002505803	0.05953699	SLC13A3	GeneID:64849,Genbank:NM_001011554.2,HGNC:HGNC:14430,MIM:606411	solute carrier family 13 member 3, transcript variant 2	GO:0005887,GO:0006814,GO:0015137,GO:0015141,GO:0015362,GO:0015746,GO:0016021,GO:0017153,GO:0070062,GO:0071422,GO:0098656,GO:0005215,GO:0005886	integral component of plasma membrane|sodium ion transport|citrate transmembrane transporter activity|succinate transmembrane transporter activity|high-affinity sodium:dicarboxylate symporter activity|citrate transport|integral component of membrane|sodium:dicarboxylate symporter activity|extracellular exosome|succinate transmembrane transport|anion transmembrane transport|transporter activity|pl…
NM_005099.5	491.9217822	0.476642787	9.640360047	24.16769666	4.595008076	5.40E-22	2.45E-19	Up	0.1825045	0.03609072	0.1607477	0.2085256	0.08673436	0.6423488	0.04178066	0.4870531	5.872812	4.976146	1.920506	2.221865	5.384662	24.71669	3.276436	2.557967	ADAMTS4	GeneID:9507,Genbank:NM_005099.5,HGNC:HGNC:220,MIM:603876	ADAM metallopeptidase with thrombospondin type 1 motif 4, transcript variant 1	GO:0005515,GO:0005576,GO:0005578,GO:0005615,GO:0006508,GO:0008233,GO:0008237,GO:0016607,GO:0022617,GO:0031012,GO:0046872,GO:0001501,GO:0002020,GO:0004222	protein binding|extracellular region|proteinaceous extracellular matrix|extracellular space|proteolysis|peptidase activity|metallopeptidase activity|nuclear speck|extracellular matrix disassembly|extracellular matrix|metal ion binding|skeletal system development|protease binding|metalloendopeptidase activity
XM_006718697.3	193.2755719	0.589193547	7.782131829	24.00364943	4.585181859	7.13E-15	1.30E-12	Up	0.1712799	0.08811671	0.1815959	0.1743674	0.06202194	0.2374832	1.07E-11	0.003980006	8.593142	2.994473	1.996443	4.233503	2.058838	0.9249539	1.425114	2.172724	GDPD5	GeneID:81544,Genbank:XM_006718697.3,HGNC:HGNC:28804,MIM:609632	glycerophosphodiester phosphodiesterase domain containing 5, transcript variant X5	GO:0016021,GO:0021522,GO:0021895,GO:0030426,GO:0031175,GO:0043025,GO:0045666,GO:0045746,GO:0045787,GO:0047389,GO:0048505,GO:0005515,GO:0097038,GO:0006629,GO:0008889	integral component of membrane|spinal cord motor neuron differentiation|cerebral cortex neuron differentiation|growth cone|neuron projection development|neuronal cell body|positive regulation of neuron differentiation|negative regulation of Notch signaling pathway|positive regulation of cell cycle|glycerophosphocholine phosphodiesterase activity|regulation of timing of cell differentiation|protei…
NM_004967.3	6.557893841	1.109747869	4.131033656	23.99074072	4.584405796	3.61E-05	0.000748141	Up	0	0	0	0	0	0	0	0	0	0.603166	0	0.05846451	0.2656619	0.08303358	0.8879819	0.09395699	IBSP	GeneID:3381,Genbank:NM_004967.3,HGNC:HGNC:5341,MIM:147563	integrin binding sialoprotein	GO:0005576,GO:0005615,GO:0007155,GO:0016020,GO:0030198,GO:0030282,GO:0031012,GO:0031982,GO:0045785,GO:0071363,GO:0001649,GO:0003674,GO:0005178	extracellular region|extracellular space|cell adhesion|membrane|extracellular matrix organization|bone mineralization|extracellular matrix|vesicle|positive regulation of cell adhesion|cellular response to growth factor stimulus|osteoblast differentiation|molecular_function|integrin binding	path:hsa04151,path:hsa04512,path:hsa04510,path:hsa05165	PI3K-Akt signaling pathway|ECM-receptor interaction|Focal adhesion|Human papillomavirus infection
NM_001135.3	28.752216	0.759633562	6.033046689	23.96579256	4.582904746	1.61E-09	1.07E-07	Up	0.001927665	7.61E-05	0.000134562	0.01634372	0.02393717	6.63E-06	0.004045577	0.000712152	0.07583364	0.2749914	0.4778853	0.1873337	0.2243449	0.047882	0.07943598	0.1652442	ACAN	GeneID:176,Genbank:NM_001135.3,HGNC:HGNC:319,MIM:155760	aggrecan, transcript variant 1	GO:0031012,GO:0005515,GO:0042340,GO:0005540,GO:0043202,GO:0005576,GO:0005578,GO:0005796,GO:0006508,GO:0007155,GO:0046872,GO:0007417,GO:0018146,GO:0022617,GO:0030198,GO:0001501,GO:0030246,GO:0005201	extracellular matrix|protein binding|keratan sulfate catabolic process|hyaluronic acid binding|lysosomal lumen|extracellular region|proteinaceous extracellular matrix|Golgi lumen|proteolysis|cell adhesion|metal ion binding|central nervous system development|keratan sulfate biosynthetic process|extracellular matrix disassembly|extracellular matrix organization|skeletal system development|carbohydr…
NM_001257962.1	8.259109812	1.119157279	4.086426804	23.80766624	4.573354301	4.38E-05	0.000879383	Up	1.35E-14	0.000362977	3.20E-12	0.000200128	0	7.96E-10	8.38E-09	7.19E-13	0.1171993	9.74E-06	3.44E-05	0.1378433	0.1550959	0.7475322	0.3751714	4.95E-12	PDLIM3	GeneID:27295,Genbank:NM_001257962.1,HGNC:HGNC:20767,MIM:605889	PDZ and LIM domain 3, transcript variant 3	GO:0008092,GO:0008307,GO:0015629,GO:0030018,GO:0046872,GO:0005515,GO:0007015,GO:0007507	cytoskeletal protein binding|structural constituent of muscle|actin cytoskeleton|Z disc|metal ion binding|protein binding|actin filament organization|heart development
NM_016931.4	50.89350319	0.748051646	6.113214474	23.80182268	4.573000151	9.76E-10	6.77E-08	Up	0.01488079	0.01912541	0.0045371	0.002408427	0.003968993	0.007283172	0.004377392	0.000135186	0.09191887	0.411838	0.01522983	0.4356572	0.2463237	3.407701	0.6245263	0.000636899	NOX4	GeneID:50507,Genbank:NM_016931.4,HGNC:HGNC:7891,MIM:605261	NADPH oxidase 4, transcript variant 1	GO:0005925,GO:0006801,GO:0006954,GO:0007569,GO:0008285,GO:0009055,GO:0010467,GO:0045453,GO:0014911,GO:0048471,GO:0016021,GO:0050660,GO:0016174,GO:0050667,GO:0051496,GO:0051897,GO:0055007,GO:0055114,GO:0070374,GO:0071320,GO:0000166,GO:0000902,GO:0001666,GO:0001725,GO:0005515,GO:0005634,GO:0005730,GO:0005739,GO:0005789,GO:0016175,GO:0016324,GO:0019826,GO:0020037,GO:0022900,GO:0034599,GO:0042554,GO:…	focal adhesion|superoxide metabolic process|inflammatory response|cell aging|negative regulation of cell proliferation|electron transfer activity|gene expression|bone resorption|positive regulation of smooth muscle cell migration|perinuclear region of cytoplasm|integral component of membrane|flavin adenine dinucleotide binding|NAD(P)H oxidase activity|homocysteine metabolic process|positive regul…	path:hsa04933	AGE-RAGE signaling pathway in diabetic complications
NM_153246.5	124.2876466	0.627394434	7.267715585	23.58380023	4.559724304	3.66E-13	4.96E-11	Up	0.05294078	0.4888198	0.003755126	0.06924483	0.007924183	0.001607021	0.01052578	0.01671215	0.7364803	1.920538	1.943639	0.8630031	1.938099	0.02882553	1.041808	2.139659	C6orf223	GeneID:221416,Genbank:NM_153246.5,HGNC:HGNC:28692,HPRD:14640	chromosome 6 open reading frame 223, transcript variant 1
XM_017017842.1	6.769599519	1.113093517	4.086107477	23.39648251	4.548219743	4.39E-05	0.000879912	Up	4.88E-27	3.91E-08	1.18E-20	2.51E-17	3.78E-06	0	0	4.91E-24	0.4649904	0.01016552	1.01E-11	0.2509294	0.01267927	0.4127642	0.7526963	3.17E-17	NOX4	GeneID:50507,Genbank:XM_017017842.1,HGNC:HGNC:7891,MIM:605261	NADPH oxidase 4, transcript variant X4	GO:0005925,GO:0006801,GO:0006954,GO:0007569,GO:0008285,GO:0009055,GO:0010467,GO:0045453,GO:0014911,GO:0048471,GO:0016021,GO:0050660,GO:0016174,GO:0050667,GO:0051496,GO:0051897,GO:0055007,GO:0055114,GO:0070374,GO:0071320,GO:0000166,GO:0000902,GO:0001666,GO:0001725,GO:0005515,GO:0005634,GO:0005730,GO:0005739,GO:0005789,GO:0016175,GO:0016324,GO:0019826,GO:0020037,GO:0022900,GO:0034599,GO:0042554,GO:…	focal adhesion|superoxide metabolic process|inflammatory response|cell aging|negative regulation of cell proliferation|electron transfer activity|gene expression|bone resorption|positive regulation of smooth muscle cell migration|perinuclear region of cytoplasm|integral component of membrane|flavin adenine dinucleotide binding|NAD(P)H oxidase activity|homocysteine metabolic process|positive regul…	path:hsa04933	AGE-RAGE signaling pathway in diabetic complications
XM_011510161.2	9.091889954	1.118722145	4.065010343	23.3867112	4.547617089	4.80E-05	0.000950418	Up	0	0	0	2.99E-12	0	0	0	0	0.009188417	1.40343	4.94E-19	0.06014367	1.473609	0	0.140278	1.085974	LEMD1	GeneID:93273,Genbank:XM_011510161.2,HGNC:HGNC:18725,MIM:610480	LEM domain containing 1, transcript variant X2	GO:0016021	integral component of membrane
XM_017013681.1	66.36722047	0.909285761	4.975357414	23.00732986	4.524021655	6.51E-07	2.33E-05	Up	0.002405536	0.0309078	0.0662206	0.003207962	0.00045255	0.04693974	1.36E-07	0.003096341	1.005152	0.7404717	1.290944	0.1412451	2.249749	0.002222141	1.062032	0.4805836	PTK2	GeneID:5747,Genbank:XM_017013681.1,HGNC:HGNC:9611,HPRD:02859,MIM:600758	protein tyrosine kinase 2, transcript variant X38	GO:0001934,GO:0003007,GO:0003779,GO:0004672,GO:0004713,GO:0004715,GO:0005925,GO:0004871,GO:0005938,GO:0005088,GO:0007010,GO:0007097,GO:0007155,GO:0007169,GO:0010632,GO:0007172,GO:0014068,GO:0007173,GO:0016324,GO:0007179,GO:0018108,GO:0019901,GO:0021955,GO:0022408,GO:0000165,GO:0042127,GO:0030010,GO:0000226,GO:0042169,GO:0030027,GO:0001525,GO:0043066,GO:0030154,GO:0001570,GO:0043087,GO:0001725,GO:…	positive regulation of protein phosphorylation|heart morphogenesis|actin binding|protein kinase activity|protein tyrosine kinase activity|non-membrane spanning protein tyrosine kinase activity|focal adhesion|signal transducer activity|cell cortex|Ras guanyl-nucleotide exchange factor activity|cytoskeleton organization|nuclear migration|cell adhesion|transmembrane receptor protein tyrosine kinase …	path:hsa04012,path:hsa04370,path:hsa04151,path:hsa04510,path:hsa04810,path:hsa04670,path:hsa04062,path:hsa04360,path:hsa05200,path:hsa05202,path:hsa05205,path:hsa05222,path:hsa05418,path:hsa05100,path:hsa05165,path:hsa05146,path:hsa01522	ErbB signaling pathway|VEGF signaling pathway|PI3K-Akt signaling pathway|Focal adhesion|Regulation of actin cytoskeleton|Leukocyte transendothelial migration|Chemokine signaling pathway|Axon guidance|Pathways in cancer|Transcriptional misregulation in cancers|Proteoglycans in cancer|Small cell lung cancer|Fluid shear stress and atherosclerosis|Bacterial invasion of epithelial cells|Human papillom…
NM_020436.4	102.3043871	0.671565774	6.728184869	22.91814988	4.518418679	1.72E-11	1.68E-09	Up	0.06067692	0.15988	0.08552968	0.006756157	0.008139693	0.005089116	2.29E-10	0.09234779	1.390188	0.900572	0.5882177	0.8054796	1.707436	2.448252	1.125276	0.7793004	SALL4	GeneID:57167,Genbank:NM_020436.4,HGNC:HGNC:15924,MIM:607343	spalt like transcription factor 4, transcript variant 1	GO:0022008,GO:0001843,GO:0030326,GO:0003281,GO:0035019,GO:0003700,GO:0005515,GO:0005634,GO:0005654,GO:0043231,GO:0005737,GO:0043565,GO:0006355,GO:0044212,GO:0006366,GO:0045944,GO:0007165,GO:0000122,GO:0046872,GO:0007275,GO:0000792,GO:0008134,GO:0001833	neurogenesis|neural tube closure|embryonic limb morphogenesis|ventricular septum development|somatic stem cell population maintenance|DNA binding transcription factor activity|protein binding|nucleus|nucleoplasm|intracellular membrane-bounded organelle|cytoplasm|sequence-specific DNA binding|regulation of transcription, DNA-templated|transcription regulatory region DNA binding|transcription by RN…
XM_011530888.2	99.88500276	0.652090514	6.925791592	22.88361387	4.516243001	4.34E-12	4.65E-10	Up	0.04754779	0.2029882	0.09232484	3.49E-05	1.33E-05	0.2074938	0.01097831	0.01721725	0.7401537	1.391056	2.99341	0.5367377	1.448994	0.984619	1.62322	1.65861	ACSL4	GeneID:2182,Genbank:XM_011530888.2,HGNC:HGNC:3571,HPRD:02152,MIM:300157	acyl-CoA synthetase long-chain family member 4, transcript variant X1	GO:0102391,GO:0031957,GO:0005524,GO:0035338,GO:0005737,GO:0043025,GO:0005741,GO:0005778,GO:0005789,GO:0005811,GO:0006629,GO:0044233,GO:0006641,GO:0047676,GO:0007584,GO:0060136,GO:0015908,GO:0060996,GO:0016020,GO:0001676,GO:0070062,GO:0016021,GO:0004467,GO:0070672,GO:0030182	decanoate-CoA ligase activity|very long-chain fatty acid-CoA ligase activity|ATP binding|long-chain fatty-acyl-CoA biosynthetic process|cytoplasm|neuronal cell body|mitochondrial outer membrane|peroxisomal membrane|endoplasmic reticulum membrane|lipid droplet|lipid metabolic process|ER-mitochondrion membrane contact site|triglyceride metabolic process|arachidonate-CoA ligase activity|response to …	path:hsa00061,path:hsa00071,path:hsa04146,path:hsa04216,path:hsa04920,path:hsa03320,path:hsa04714	Fatty acid biosynthesis|Fatty acid degradation|Peroxisome|Ferroptosis|Adipocytokine signaling pathway|PPAR signaling pathway|Thermogenesis
NM_001278439.1	5.442309257	1.118429485	4.035489276	22.8387248	4.513410195	5.45E-05	0.001053009	Up	2.05E-14	1.72E-10	0.001312123	3.76E-06	0.000656651	0.002890289	0.001302344	0.000593745	0.1396667	0.3308603	0.3883469	0.1832302	0.06744565	3.32E-06	3.79E-05	0.1349146	CLASRP	GeneID:11129,Genbank:NM_001278439.1,HGNC:HGNC:17731	CLK4 associating serine/arginine rich protein, transcript variant 2	GO:0006397,GO:0008380,GO:0005515,GO:0005634,GO:0005654	mRNA processing|RNA splicing|protein binding|nucleus|nucleoplasm
XM_017012176.1	214.745016	0.506344343	8.908061923	22.7934399	4.510546762	5.19E-19	1.65E-16	Up	0.01547855	0.05810634	0.07323806	0.02506686	0.03534675	0.03420035	0.04739708	0.0318456	1.307816	0.7339519	0.2908751	0.6673239	0.8535138	6.742649	1.39369	0.5532449	INHBA	GeneID:3624,Genbank:XM_017012176.1,HGNC:HGNC:6066,HPRD:00929,MIM:147290	inhibin beta A, transcript variant X3	GO:0005515,GO:0005576,GO:0005615,GO:0006357,GO:0006952,GO:0007050,GO:0030154,GO:0007166,GO:0030218,GO:0007267,GO:0030308,GO:0007399,GO:0032270,GO:0032924,GO:0034711,GO:0035987,GO:0045650,GO:0042326,GO:0045786,GO:0042476,GO:0045893,GO:0042493,GO:0045944,GO:0046880,GO:0046881,GO:0046882,GO:0000082,GO:2001241,GO:0046982,GO:0001541,GO:0048333,GO:0048468,GO:0001942,GO:0002244,GO:0005125,GO:0005160,GO:…	protein binding|extracellular region|extracellular space|regulation of transcription by RNA polymerase II|defense response|cell cycle arrest|cell differentiation|cell surface receptor signaling pathway|erythrocyte differentiation|cell-cell signaling|negative regulation of cell growth|nervous system development|positive regulation of cellular protein metabolic process|activin receptor signaling pa…	path:hsa04350,path:hsa04060,path:hsa04550	TGF-beta signaling pathway|Cytokine-cytokine receptor interaction|Signaling pathways regulating pluripotency of stem cells
XM_011521314.1	44.63394088	0.638409768	7.053882882	22.67872662	4.503267732	1.74E-12	2.01E-10	Up	0.00977066	3.39E-06	0.00011074	1.17E-06	0.03772202	0.01075359	0.00349204	0.04323309	0.401763	0.1103263	0.3736414	0.2866498	0.380787	0.1039535	0.0478168	0.6417408	ACAN	GeneID:176,Genbank:XM_011521314.1,HGNC:HGNC:319,MIM:155760	aggrecan, transcript variant X6	GO:0031012,GO:0005515,GO:0042340,GO:0005540,GO:0043202,GO:0005576,GO:0005578,GO:0005796,GO:0006508,GO:0007155,GO:0046872,GO:0007417,GO:0018146,GO:0022617,GO:0030198,GO:0001501,GO:0030246,GO:0005201	extracellular matrix|protein binding|keratan sulfate catabolic process|hyaluronic acid binding|lysosomal lumen|extracellular region|proteinaceous extracellular matrix|Golgi lumen|proteolysis|cell adhesion|metal ion binding|central nervous system development|keratan sulfate biosynthetic process|extracellular matrix disassembly|extracellular matrix organization|skeletal system development|carbohydr…
XM_005271490.1	100.4014163	0.622223571	7.237320667	22.67815719	4.503231507	4.58E-13	6.05E-11	Up	0.1198273	0.00064976	0.03107721	0.1876006	0.03250669	5.81E-05	0.3507672	0.04901452	0.7738839	2.642364	0.6882385	2.596015	4.722066	0.02467633	5.290849	4.672446	TRIM29	GeneID:23650,Genbank:XM_005271490.1,HGNC:HGNC:17274,HPRD:10280,MIM:610658	tripartite motif containing 29, transcript variant X6	GO:0005515,GO:0005764,GO:0005913,GO:0006366,GO:0008270,GO:0042802,GO:0045087,GO:0098609,GO:0098641,GO:1900181,GO:0000122,GO:0002039,GO:0003700	protein binding|lysosome|cell-cell adherens junction|transcription by RNA polymerase II|zinc ion binding|identical protein binding|innate immune response|cell-cell adhesion|cadherin binding involved in cell-cell adhesion|negative regulation of protein localization to nucleus|negative regulation of transcription by RNA polymerase II|p53 binding|DNA binding transcription factor activity
NM_001941.4	684.7292131	0.683767657	6.582230111	22.63865057	4.500716061	4.63E-11	4.14E-09	Up	0.00624149	0.08517136	0.2022906	0.1355026	0.1030997	0.1437841	0.170434	0.01799225	7.638822	13.72281	6.236145	6.026825	0.419525	0.2182843	8.481553	0.03121454	DSC3	GeneID:1825,Genbank:NM_001941.4,HGNC:HGNC:3037,MIM:600271	desmocollin 3, transcript variant Dsc3a	GO:0005886,GO:0005911,GO:0007155,GO:0007156,GO:0016020,GO:0016021,GO:0030054,GO:0030057,GO:0031424,GO:0070268,GO:0001533,GO:0005509	plasma membrane|cell-cell junction|cell adhesion|homophilic cell adhesion via plasma membrane adhesion molecules|membrane|integral component of membrane|cell junction|desmosome|keratinization|cornification|cornified envelope|calcium ion binding
XM_017029763.1	10.36133729	0.891324854	5.047635477	22.6130385	4.499082954	4.47E-07	1.68E-05	Up	0.01689488	0.01782715	0.003266349	2.41E-07	0.000146243	1.55E-05	1.20E-08	0.01430114	0.284309	0.1830686	0.187743	0.5649199	0.2260058	1.06964	0.004626553	0.3458419	TAZ	GeneID:6901,Genbank:XM_017029763.1,HGNC:HGNC:11577,HPRD:02316,MIM:300394	tafazzin, transcript variant X8	GO:0048738,GO:0031966,GO:0005739,GO:0060048,GO:0032049,GO:0005743,GO:1900210,GO:0032981,GO:0005829,GO:2001171,GO:0006936,GO:0007007,GO:0007507,GO:0035965,GO:0007519,GO:0008374,GO:0042407,GO:0042775,GO:0016021,GO:0003841,GO:0047184,GO:0030097,GO:0005634,GO:0031224	cardiac muscle tissue development|mitochondrial membrane|mitochondrion|cardiac muscle contraction|cardiolipin biosynthetic process|mitochondrial inner membrane|positive regulation of cardiolipin metabolic process|mitochondrial respiratory chain complex I assembly|cytosol|positive regulation of ATP biosynthetic process|muscle contraction|inner mitochondrial membrane organization|heart development|…	path:hsa00564	Glycerophospholipid metabolism
XM_011517495.1	54.71294746	0.680810118	6.603726056	22.56294553	4.495883515	4.01E-11	3.63E-09	Up	0.003524563	0.03285961	0.01212082	0.1934964	0.1026925	6.92E-10	5.18E-11	0.01874413	1.257311	1.123003	0.3471539	0.4060208	1.168969	0.515174	0.441956	1.788041	SULF1	GeneID:23213,Genbank:XM_011517495.1,HGNC:HGNC:20391,MIM:610012	sulfatase 1, transcript variant X8	GO:0051216,GO:0030513,GO:0008449,GO:0003094,GO:0060348,GO:0032836,GO:0009986,GO:0004065,GO:0060384,GO:0035860,GO:0010575,GO:0060686,GO:0040036,GO:0005509,GO:0005615,GO:0014846,GO:0005783,GO:0040037,GO:0016525,GO:0005794,GO:0030177,GO:0005795,GO:0045121,GO:0030201,GO:0005886,GO:0001822,GO:0048010,GO:0006915,GO:0001937,GO:0048706,GO:0030336,GO:0002063	cartilage development|positive regulation of BMP signaling pathway|N-acetylglucosamine-6-sulfatase activity|glomerular filtration|bone development|glomerular basement membrane development|cell surface|arylsulfatase activity|innervation|glial cell-derived neurotrophic factor receptor signaling pathway|positive regulation of vascular endothelial growth factor production|negative regulation of prost…
NM_001128206.1	5738.227181	0.408813036	10.99136782	22.52436382	4.493414454	4.21E-28	4.19E-25	Up	1.676179	2.873277	1.386863	1.196806	1.608041	1.48117	2.648727	2.210019	62.42977	41.11977	9.807469	43.03147	55.48722	169.779	79.70367	18.22418	SULF1	GeneID:23213,Genbank:NM_001128206.1,HGNC:HGNC:20391,MIM:610012	sulfatase 1, transcript variant 2	GO:0051216,GO:0030513,GO:0008449,GO:0003094,GO:0060348,GO:0032836,GO:0009986,GO:0004065,GO:0060384,GO:0035860,GO:0010575,GO:0060686,GO:0040036,GO:0005509,GO:0005615,GO:0014846,GO:0005783,GO:0040037,GO:0016525,GO:0005794,GO:0030177,GO:0005795,GO:0045121,GO:0030201,GO:0005886,GO:0001822,GO:0048010,GO:0006915,GO:0001937,GO:0048706,GO:0030336,GO:0002063	cartilage development|positive regulation of BMP signaling pathway|N-acetylglucosamine-6-sulfatase activity|glomerular filtration|bone development|glomerular basement membrane development|cell surface|arylsulfatase activity|innervation|glial cell-derived neurotrophic factor receptor signaling pathway|positive regulation of vascular endothelial growth factor production|negative regulation of prost…
XM_006717097.3	323.1525072	0.678263636	6.615672935	22.42708761	4.487170379	3.70E-11	3.38E-09	Up	0.003234298	0.6246219	0.02413233	0.07000027	0.004795952	0.1176483	0.008620806	0.07962512	1.679954	2.942703	0.1905858	1.339981	6.470258	3.9791	3.175355	0.4897954	TNC	GeneID:3371,Genbank:XM_006717097.3,HGNC:HGNC:5318,MIM:187380	tenascin C, transcript variant X6	GO:0071305,GO:0042475,GO:0010628,GO:0005576,GO:0071774,GO:0043687,GO:0014012,GO:0005604,GO:0071799,GO:0044267,GO:0016020,GO:0005614,GO:0045471,GO:0005615,GO:0005788,GO:0005925,GO:0030198,GO:0007155,GO:0045545,GO:0031012,GO:0007162,GO:0060447,GO:0007528,GO:0060739,GO:0008284,GO:0001649,GO:0060740,GO:0009611,GO:0005515,GO:0071300,GO:0042060,GO:0009612	cellular response to vitamin D|odontogenesis of dentin-containing tooth|positive regulation of gene expression|extracellular region|response to fibroblast growth factor|post-translational protein modification|peripheral nervous system axon regeneration|basement membrane|cellular response to prostaglandin D stimulus|cellular protein metabolic process|membrane|interstitial matrix|response to ethano…	path:hsa04151,path:hsa04512,path:hsa04510,path:hsa05206,path:hsa05165	PI3K-Akt signaling pathway|ECM-receptor interaction|Focal adhesion|MicroRNAs in cancer|Human papillomavirus infection
XM_011514150.2	9.681654881	1.0304337	4.353850286	22.4144013	4.486354059	1.34E-05	0.000320738	Up	1.51E-24	1.05E-05	7.05E-09	4.25E-11	4.45E-24	0.04655424	2.03E-21	6.59E-19	0.6581566	0.4880271	0.2029052	0.4911294	2.69E-09	1.375335	9.39E-07	7.14E-06	NKD2	GeneID:85409,Genbank:XM_011514150.2,HGNC:HGNC:17046,HPRD:08483,MIM:607852	naked cuticle homolog 2, transcript variant X2	GO:0051117,GO:0005886,GO:0070382,GO:0006887,GO:0071944,GO:0010954,GO:0016055,GO:0016323,GO:0016328,GO:0019838,GO:0072659,GO:0030178,GO:0090090,GO:0031410,GO:0031625,GO:1903078,GO:0032036,GO:0005509,GO:0032436,GO:0005515,GO:0048210,GO:0005737	ATPase binding|plasma membrane|exocytic vesicle|exocytosis|cell periphery|positive regulation of protein processing|Wnt signaling pathway|basolateral plasma membrane|lateral plasma membrane|growth factor binding|protein localization to plasma membrane|negative regulation of Wnt signaling pathway|negative regulation of canonical Wnt signaling pathway|cytoplasmic vesicle|ubiquitin protein ligase bi…	path:hsa04310	Wnt signaling pathway
NM_012101.3	893.2941897	1.013840654	4.42256189	22.37433717	4.483773038	9.75E-06	0.000245604	Up	0.1423124	0.000592674	0.2320446	0.5514975	0.2459913	0.02979789	0.000765687	0.2860636	3.285009	33.85597	19.83219	3.146358	2.168552	0.002466813	32.60313	43.35677	TRIM29	GeneID:23650,Genbank:NM_012101.3,HGNC:HGNC:17274,HPRD:10280,MIM:610658	tripartite motif containing 29	GO:0005515,GO:0005764,GO:0005913,GO:0006366,GO:0008270,GO:0042802,GO:0045087,GO:0098609,GO:0098641,GO:1900181,GO:0000122,GO:0002039,GO:0003700	protein binding|lysosome|cell-cell adherens junction|transcription by RNA polymerase II|zinc ion binding|identical protein binding|innate immune response|cell-cell adhesion|cadherin binding involved in cell-cell adhesion|negative regulation of protein localization to nucleus|negative regulation of transcription by RNA polymerase II|p53 binding|DNA binding transcription factor activity
XM_017019917.1	5.574523183	1.108701568	4.034596689	22.21040314	4.473163674	5.47E-05	0.001055707	Up	0.000384804	8.44E-08	8.60E-17	0	2.74E-10	6.10E-14	1.01E-15	1.71E-19	0.02743289	1.33E-05	0.7243895	0.0463079	0.009983412	0.1307016	0.1286897	0.3988546	C12orf73	GeneID:728568,Genbank:XM_017019917.1,HGNC:HGNC:34450	chromosome 12 open reading frame 73, transcript variant X3	GO:0005576	extracellular region
XM_011535738.2	12.40802447	1.129483308	3.960036336	22.20472721	4.472794942	7.49E-05	0.00137211	Up	0.002258481	0.00671266	7.61E-07	2.56E-09	3.02E-12	2.03E-10	0.000381584	2.61E-10	4.67E-08	3.57E-05	1.650555	0.3549652	0.000220746	0.003563492	0.1348789	0.3723576	MTHFD1L	GeneID:25902,Genbank:XM_011535738.2,HGNC:HGNC:21055,HPRD:09967,MIM:611427	methylenetetrahydrofolate dehydrogenase (NADP+ dependent) 1-like, transcript variant X18	GO:0035999,GO:0004329,GO:0042803,GO:0004477,GO:0046653,GO:0004488,GO:0005524,GO:0005737,GO:0005739,GO:0046655,GO:0005759,GO:0048702,GO:0006760,GO:0048703,GO:0009113,GO:0055114,GO:0009257,GO:0001843,GO:0015942,GO:0016020	tetrahydrofolate interconversion|formate-tetrahydrofolate ligase activity|protein homodimerization activity|methenyltetrahydrofolate cyclohydrolase activity|tetrahydrofolate metabolic process|methylenetetrahydrofolate dehydrogenase (NADP+) activity|ATP binding|cytoplasm|mitochondrion|folic acid metabolic process|mitochondrial matrix|embryonic neurocranium morphogenesis|folic acid-containing compo…	path:hsa00670	One carbon pool by folate
NM_001277339.1	44.76928445	0.843439034	5.3003783	22.17013963	4.470545952	1.16E-07	4.95E-06	Up	6.42E-19	0.02069813	6.24E-10	0.08602552	0.05180954	0.121425	0.007792464	0.03892619	1.081222	1.157004	1.464388	1.875816	3.662797	1.13E-12	0.4369847	0.982162	LOC100996634	GeneID:100996634,Genbank:NM_001277339.1	transmembrane protein FLJ37396
NM_022334.4	6.163568153	1.05400202	4.233826614	22.0462566	4.462461805	2.30E-05	0.00050965	Up	0.01383529	0.000112435	3.48E-05	0.001108475	1.00E-08	5.94E-06	5.43E-10	2.80E-09	0.5440845	0.2360908	5.83E-06	0.1075456	0.3370793	0.2412882	6.72E-06	0.1413102	ITGB1BP1	GeneID:9270,Genbank:NM_022334.4,HGNC:HGNC:23927,MIM:607153	integrin subunit beta 1 binding protein 1, transcript variant 2	GO:0005815,GO:0005829,GO:0005856,GO:0005886,GO:0005925,GO:0006351,GO:0006469,GO:0019901,GO:0006933,GO:0030027,GO:0007160,GO:0030154,GO:0007219,GO:0031214,GO:0032091,GO:0032148,GO:0033622,GO:0051496,GO:0033628,GO:0051781,GO:0035148,GO:0051894,GO:0035556,GO:0051895,GO:0051897,GO:0070062,GO:0070373,GO:0001726,GO:0071944,GO:0002043,GO:0090051,GO:0005092,GO:0090314,GO:0005178,GO:0005515,GO:0005634,GO:…	microtubule organizing center|cytosol|cytoskeleton|plasma membrane|focal adhesion|transcription, DNA-templated|negative regulation of protein kinase activity|protein kinase binding|negative regulation of cell adhesion involved in substrate-bound cell migration|lamellipodium|cell-matrix adhesion|cell differentiation|Notch signaling pathway|biomineral tissue development|negative regulation of prote…
NM_009586.3	4.957680862	1.113350406	4.001664686	21.93640192	4.455255005	6.29E-05	0.00118863	Up	0.00332982	0.004046089	0	0.000120708	0.002694397	6.86E-20	7.27E-24	0	0.3644614	5.63E-11	0.05636579	0.0687997	0.01055389	0.01375877	0.1561032	0.1866398	SIM2	GeneID:6493,Genbank:NM_009586.3,HGNC:HGNC:10883,HPRD:02935,MIM:600892	single-minded family bHLH transcription factor 2, transcript variant SIM2s	GO:0003700,GO:0005634,GO:0005654,GO:0006351,GO:0006357,GO:0007399,GO:0009880,GO:0016604,GO:0030154,GO:0030324,GO:0045944,GO:0000122,GO:0046982,GO:0000981,GO:0003677	DNA binding transcription factor activity|nucleus|nucleoplasm|transcription, DNA-templated|regulation of transcription by RNA polymerase II|nervous system development|embryonic pattern specification|nuclear body|cell differentiation|lung development|positive regulation of transcription by RNA polymerase II|negative regulation of transcription by RNA polymerase II|protein heterodimerization activi…
NM_001288721.1	5.300806698	1.122060132	3.966724015	21.87032682	4.450902874	7.29E-05	0.001339555	Up	0.000113749	0.00116033	6.71E-11	1.98E-10	1.31E-05	0.0001503	2.09E-06	0.000719914	0.3190724	0.04948345	0.1541879	0.533662	0.1898713	1.47E-05	0.000308315	0.1276531	B3GAT3	GeneID:26229,Genbank:NM_001288721.1,HGNC:HGNC:923,HPRD:07564,MIM:606374	beta-1,3-glucuronyltransferase 3, transcript variant 2	GO:0050650,GO:0015020,GO:0005794,GO:0016020,GO:0005801,GO:0050651,GO:0016021,GO:0005975,GO:0006024,GO:0006486,GO:0030203,GO:0015012,GO:0070062,GO:0030204,GO:0072542,GO:0043085,GO:0015018,GO:0090316,GO:0043666,GO:0000139,GO:0046872,GO:0005515	chondroitin sulfate proteoglycan biosynthetic process|glucuronosyltransferase activity|Golgi apparatus|membrane|cis-Golgi network|dermatan sulfate proteoglycan biosynthetic process|integral component of membrane|carbohydrate metabolic process|glycosaminoglycan biosynthetic process|protein glycosylation|glycosaminoglycan metabolic process|heparan sulfate proteoglycan biosynthetic process|extracell…	path:hsa00532,path:hsa00534	Glycosaminoglycan biosynthesis - chondroitin sulfate / dermatan sulfate|Glycosaminoglycan biosynthesis - heparan sulfate / heparin
NM_198541.1	13.83867994	1.113696057	3.994738646	21.8403592	4.448924679	6.48E-05	0.001217992	Up	0	0	0	0	0	0	0	0	0.05491261	2.887852	0	0.04467699	0.1477391	0	5.793213	0	IGFL1	GeneID:374918,Genbank:NM_198541.1,HGNC:HGNC:24093,HPRD:17139,MIM:610544	IGF like family member 1	GO:0005515,GO:0005615	protein binding|extracellular space
NM_001166699.1	8.454074736	1.125720554	3.950745519	21.81782577	4.447435434	7.79E-05	0.001418132	Up	0.005120504	0.002500357	0.002165449	1.31E-07	4.30E-05	7.00E-05	1.33E-18	0.000828241	0.4021097	2.72E-11	0.00078052	2.13E-06	0.7329209	0.529725	0.01617223	1.951934	FAM104B	GeneID:90736,Genbank:NM_001166699.1,HGNC:HGNC:25085	family with sequence similarity 104 member B, transcript variant 2
NM_000363.4	34.88933106	0.821574846	5.412051935	21.8022592	4.446405733	6.23E-08	2.86E-06	Up	0	0.08976951	0	0	0.3025779	0.04581253	0	0	0.4975949	9.765356	4.071442	0.07915427	2.560468	0	0.3378077	0.9916462	TNNI3	GeneID:7137,Genbank:NM_000363.4,HGNC:HGNC:11947,MIM:191044	troponin I3, cardiac type	GO:0055010,GO:0030017,GO:0003779,GO:0060047,GO:0030049,GO:0005515,GO:0060048,GO:0030172,GO:0005829,GO:0005861,GO:0006874,GO:0006936,GO:0031014,GO:0006940,GO:0097512,GO:0032780,GO:0007507,GO:1903779,GO:0010882,GO:1990584,GO:0046872,GO:0019855,GO:0001570,GO:0048306,GO:0019901,GO:0001980,GO:0051015,GO:0019904,GO:0003009	ventricular cardiac muscle tissue morphogenesis|sarcomere|actin binding|heart contraction|muscle filament sliding|protein binding|cardiac muscle contraction|troponin C binding|cytosol|troponin complex|cellular calcium ion homeostasis|muscle contraction|troponin T binding|regulation of smooth muscle contraction|cardiac myofibril|negative regulation of ATPase activity|heart development|regulation o…	path:hsa04024,path:hsa04260,path:hsa04261,path:hsa05410,path:hsa05414	cAMP signaling pathway|Cardiac muscle contraction|Adrenergic signaling in cardiomyocytes|Hypertrophic cardiomyopathy (HCM)|Dilated cardiomyopathy (DCM)
NM_004370.5	15494.26096	0.418607531	10.6191042	21.78460405	4.445236986	2.43E-26	1.76E-23	Up	2.909215	3.429524	1.580107	2.238319	1.407534	2.622655	1.607876	2.611146	27.53983	31.88065	22.94218	49.94042	108.6773	274.176	51.18474	42.53837	COL12A1	GeneID:1303,Genbank:NM_004370.5,HGNC:HGNC:2188,MIM:120320	collagen type XII alpha 1, transcript variant long	GO:0005595,GO:0005615,GO:0005788,GO:0007155,GO:0030020,GO:0030199,GO:0030574,GO:0031012,GO:0035987,GO:0070062,GO:0001501,GO:1903561,GO:0005576	collagen type XII trimer|extracellular space|endoplasmic reticulum lumen|cell adhesion|extracellular matrix structural constituent conferring tensile strength|collagen fibril organization|collagen catabolic process|extracellular matrix|endodermal cell differentiation|extracellular exosome|skeletal system development|extracellular vesicle|extracellular region	path:hsa04974	Protein digestion and absorption
NM_057164.4	125.1158884	0.761362196	5.832639183	21.71697077	4.440750975	5.46E-09	3.27E-07	Up	0.2442451	0.1380809	4.80E-08	1.06E-09	0.06530391	0.2603903	8.30E-12	4.44E-07	0.5455369	1.340136	0.7224048	0.7726317	7.213821	3.456825	1.466119	0.7792755	COL6A3	GeneID:1293,Genbank:NM_057164.4,HGNC:HGNC:2213,MIM:120250	collagen type VI alpha 3, transcript variant 2	GO:0042383,GO:0005578,GO:0070062,GO:0005589,GO:1903561,GO:0005615,GO:0005788,GO:0007155,GO:0007517,GO:0010951,GO:0030198,GO:0030574,GO:0031012,GO:0004867,GO:0005576	sarcolemma|proteinaceous extracellular matrix|extracellular exosome|collagen type VI trimer|extracellular vesicle|extracellular space|endoplasmic reticulum lumen|cell adhesion|muscle organ development|negative regulation of endopeptidase activity|extracellular matrix organization|collagen catabolic process|extracellular matrix|serine-type endopeptidase inhibitor activity|extracellular region	path:hsa04151,path:hsa04512,path:hsa04510,path:hsa04974,path:hsa05165	PI3K-Akt signaling pathway|ECM-receptor interaction|Focal adhesion|Protein digestion and absorption|Human papillomavirus infection
XM_017000334.1	46.74042489	0.628179577	7.067861292	21.7039559	4.439886116	1.57E-12	1.83E-10	Up	0.002406711	0.0136669	0.0217906	0.008041386	0.007023858	0.007034331	1.96E-10	0.01076816	0.04026463	0.1909204	0.1973785	0.120276	0.1896141	1.221562	0.760996	0.1347829	COL11A1	GeneID:1301,Genbank:XM_017000334.1,HGNC:HGNC:2186,MIM:120280	collagen type XI alpha 1, transcript variant X1	GO:0035987,GO:0005201,GO:0035989,GO:0005576,GO:0042472,GO:0005592,GO:0005615,GO:0005788,GO:0006029,GO:0046872,GO:0007601,GO:0048704,GO:0007605,GO:0050840,GO:0030198,GO:0050910,GO:0030199,GO:0001502,GO:0055010,GO:0030574,GO:0001503,GO:0030674,GO:0002063	endodermal cell differentiation|extracellular matrix structural constituent|tendon development|extracellular region|inner ear morphogenesis|collagen type XI trimer|extracellular space|endoplasmic reticulum lumen|proteoglycan metabolic process|metal ion binding|visual perception|embryonic skeletal system morphogenesis|sensory perception of sound|extracellular matrix binding|extracellular matrix or…	path:hsa04974	Protein digestion and absorption
NM_013227.3	28.72913252	0.715053543	6.203437147	21.64241682	4.435789709	5.52E-10	4.04E-08	Up	0.01146458	0.000107703	0.01421888	1.69E-20	0.02982717	7.06E-07	0.00314464	0.000587267	0.1493694	0.1556808	0.1895314	0.125137	0.2680113	0.01885274	0.1753431	0.4091105	ACAN	GeneID:176,Genbank:NM_013227.3,HGNC:HGNC:319,MIM:155760	aggrecan, transcript variant 2	GO:0031012,GO:0005515,GO:0042340,GO:0005540,GO:0043202,GO:0005576,GO:0005578,GO:0005796,GO:0006508,GO:0007155,GO:0046872,GO:0007417,GO:0018146,GO:0022617,GO:0030198,GO:0001501,GO:0030246,GO:0005201	extracellular matrix|protein binding|keratan sulfate catabolic process|hyaluronic acid binding|lysosomal lumen|extracellular region|proteinaceous extracellular matrix|Golgi lumen|proteolysis|cell adhesion|metal ion binding|central nervous system development|keratan sulfate biosynthetic process|extracellular matrix disassembly|extracellular matrix organization|skeletal system development|carbohydr…
XM_011510502.2	31.76623132	0.705907927	6.279985552	21.601979	4.433091581	3.39E-10	2.58E-08	Up	0.00542503	0.000128917	0.000193473	0.006819231	0.03652463	1.35E-05	0.001100958	0.05295808	0.5579435	0.1033481	0.01638589	0.02499543	2.006605	0.008409017	0.3081823	0.6491134	EDAR	GeneID:10913,Genbank:XM_011510502.2,HGNC:HGNC:2895,HPRD:04974,MIM:604095	ectodysplasin A receptor, transcript variant X1	GO:0045177,GO:0005515,GO:0046330,GO:0005886,GO:0060662,GO:0006915,GO:0008544,GO:0009888,GO:0010628,GO:0016021,GO:0030154,GO:0033209,GO:0042475,GO:0001942,GO:0043123,GO:0004888,GO:0043473	apical part of cell|protein binding|positive regulation of JNK cascade|plasma membrane|salivary gland cavitation|apoptotic process|epidermis development|tissue development|positive regulation of gene expression|integral component of membrane|cell differentiation|tumor necrosis factor-mediated signaling pathway|odontogenesis of dentin-containing tooth|hair follicle development|positive regulation …	path:hsa04060	Cytokine-cytokine receptor interaction
XM_017025044.1	7.302227309	0.94683539	4.672538702	21.46813567	4.424125005	2.97E-06	8.79E-05	Up	1.74E-13	0.009356431	0.001962451	0.001005404	0.005815374	8.52E-05	0.000358021	0.01748043	0.05894627	0.1039437	0.3730435	0.02767502	0.5313425	0.0809175	0.2621966	0.3626221	ASPSCR1	GeneID:79058,Genbank:XM_017025044.1,HGNC:HGNC:13825,HPRD:06947,MIM:606236	ASPSCR1, UBX domain containing tether for SLC2A4, transcript variant X11	GO:0005886,GO:0006886,GO:0009898,GO:0012505,GO:0012506,GO:0019898,GO:0031401,GO:0033116,GO:0042593,GO:0043231,GO:0046324,GO:0005515,GO:0048471,GO:0005654,GO:0005829	plasma membrane|intracellular protein transport|cytoplasmic side of plasma membrane|endomembrane system|vesicle membrane|extrinsic component of membrane|positive regulation of protein modification process|endoplasmic reticulum-Golgi intermediate compartment membrane|glucose homeostasis|intracellular membrane-bounded organelle|regulation of glucose import|protein binding|perinuclear region of cyto…	path:hsa05202	Transcriptional misregulation in cancers
XM_005272951.4	61.83250815	0.815675956	5.416598844	21.37999246	4.418189439	6.07E-08	2.80E-06	Up	0.002640493	0.001082368	0.01774052	0.004096249	4.99E-14	0.008615308	0.02090717	0.2963002	0.7822885	0.4812503	0.1932826	0.2745325	0.7990034	4.765463	0.3653604	0.1742095	GJA5	GeneID:2702,Genbank:XM_005272951.4,HGNC:HGNC:4279,HPRD:08699,MIM:121013	gap junction protein alpha 5, transcript variant X2	GO:0003283,GO:0003284,GO:0003294,GO:0005887,GO:0005921,GO:0005922,GO:0048844,GO:0006813,GO:0051259,GO:0010643,GO:0055077,GO:0010652,GO:0055085,GO:0055117,GO:0060307,GO:0060371,GO:0086064,GO:0060373,GO:0086075,GO:0060412,GO:0060413,GO:0086076,GO:0086077,GO:0086078,GO:0001501,GO:0086079,GO:0001525,GO:0086091,GO:0003105,GO:0097718,GO:0003151,GO:0003158,GO:0003161,GO:0003174,GO:0003193,GO:0003281,GO:…	atrial septum development|septum primum development|atrial ventricular junction remodeling|integral component of plasma membrane|gap junction|connexin complex|artery morphogenesis|potassium ion transport|protein complex oligomerization|cell communication by chemical coupling|gap junction hemi-channel activity|positive regulation of cell communication by chemical coupling|transmembrane transport|r…
XM_005248031.4	40.8403432	0.978400083	4.503284117	21.20031146	4.406013555	6.69E-06	0.000177821	Up	0.002537265	0.0463807	0.004986068	2.98E-12	0.000392077	0.1319202	5.91E-05	7.19E-05	0.06360787	0.9798003	2.430552	0.3614686	1.853118	7.23E-05	0.8590076	0.7343826	ABLIM2	GeneID:84448,Genbank:XM_005248031.4,HGNC:HGNC:19195,MIM:612544	actin binding LIM protein family member 2, transcript variant X40	GO:0015629,GO:0030032,GO:0030036,GO:0046872,GO:0051015,GO:0003779,GO:0005737,GO:0006351	actin cytoskeleton|lamellipodium assembly|actin cytoskeleton organization|metal ion binding|actin filament binding|actin binding|cytoplasm|transcription, DNA-templated	path:hsa04360	Axon guidance
XM_011530889.2	17.19686451	0.757041122	5.813959497	21.13271787	4.401406418	6.10E-09	3.61E-07	Up	0.00585959	0.01555796	0.007099667	2.80E-06	1.28E-06	0.005688504	0.01065857	0.001518963	0.273497	0.2943816	0.9351713	0.3246273	0.013284	0.0391052	0.04727321	0.07333318	ACSL4	GeneID:2182,Genbank:XM_011530889.2,HGNC:HGNC:3571,HPRD:02152,MIM:300157	acyl-CoA synthetase long-chain family member 4, transcript variant X3	GO:0102391,GO:0031957,GO:0005524,GO:0035338,GO:0005737,GO:0043025,GO:0005741,GO:0005778,GO:0005789,GO:0005811,GO:0006629,GO:0044233,GO:0006641,GO:0047676,GO:0007584,GO:0060136,GO:0015908,GO:0060996,GO:0016020,GO:0001676,GO:0070062,GO:0016021,GO:0004467,GO:0070672,GO:0030182	decanoate-CoA ligase activity|very long-chain fatty acid-CoA ligase activity|ATP binding|long-chain fatty-acyl-CoA biosynthetic process|cytoplasm|neuronal cell body|mitochondrial outer membrane|peroxisomal membrane|endoplasmic reticulum membrane|lipid droplet|lipid metabolic process|ER-mitochondrion membrane contact site|triglyceride metabolic process|arachidonate-CoA ligase activity|response to …	path:hsa00061,path:hsa00071,path:hsa04146,path:hsa04216,path:hsa04920,path:hsa03320,path:hsa04714	Fatty acid biosynthesis|Fatty acid degradation|Peroxisome|Ferroptosis|Adipocytokine signaling pathway|PPAR signaling pathway|Thermogenesis
NM_001201549.1	23.20417021	0.769853253	5.712822004	21.08338495	4.398034606	1.11E-08	6.19E-07	Up	1.49E-06	6.37E-11	1.60E-11	0.000132199	4.37E-11	0.2084496	1.69E-21	0.07195119	0.09923481	0.5106478	0.02677622	0.2240105	0.360583	1.618085	0.7132442	1.329027	SLC16A4	GeneID:9122,Genbank:NM_001201549.1,HGNC:HGNC:10925,HPRD:04855,MIM:603878	solute carrier family 16 member 4, transcript variant 5	GO:0008028,GO:0015293,GO:0015718,GO:0016020,GO:0016021,GO:0055085,GO:0005215,GO:0005887	monocarboxylic acid transmembrane transporter activity|symporter activity|monocarboxylic acid transport|membrane|integral component of membrane|transmembrane transport|transporter activity|integral component of plasma membrane
NM_002424.2	7.975419207	1.127902463	3.898696072	21.07336655	4.397348903	9.67E-05	0.001695104	Up	0.001461723	0	0.001797894	0	0	0	0	0.002392622	0.001689559	0.08906768	0	0.128659	0.6532841	0.02321242	0.3809193	3.73E-07	MMP8	GeneID:4317,Genbank:NM_002424.2,HGNC:HGNC:7175,HPRD:00385,MIM:120355	matrix metallopeptidase 8, transcript variant 1	GO:0005576,GO:0005578,GO:0005615,GO:0006508,GO:0008270,GO:0022617,GO:0030574,GO:0035580,GO:0035987,GO:0043312,GO:1904724,GO:0004222,GO:0004252	extracellular region|proteinaceous extracellular matrix|extracellular space|proteolysis|zinc ion binding|extracellular matrix disassembly|collagen catabolic process|specific granule lumen|endodermal cell differentiation|neutrophil degranulation|tertiary granule lumen|metalloendopeptidase activity|serine-type endopeptidase activity
NM_001130677.1	297.6414865	0.436012643	10.08516439	21.07205604	4.397259182	6.43E-24	3.73E-21	Up	0.2176442	0.3682913	0.09074891	0.1184306	0.1066951	0.1023689	0.2462069	0.3457267	2.370255	5.501182	11.90763	6.923876	3.895308	0.7463773	3.810353	6.961225	C17orf96	GeneID:100170841,Genbank:NM_001130677.1,HGNC:HGNC:34493	chromosome 17 open reading frame 96	GO:0035098,GO:0035616,GO:0048663,GO:0048863,GO:0070449,GO:0003682,GO:0005694,GO:0006357	ESC/E(Z) complex|histone H2B conserved C-terminal lysine deubiquitination|neuron fate commitment|stem cell differentiation|elongin complex|chromatin binding|chromosome|regulation of transcription by RNA polymerase II
XM_017010063.1	221.3434591	0.643392078	6.827723549	21.00852901	4.392903245	8.63E-12	8.89E-10	Up	0.1025677	0.06744993	0.06170377	3.19E-10	0.001557797	0.2693713	0.06292279	0.08733475	0.5578812	1.408186	1.10274	1.738659	2.182872	6.521542	1.928586	0.7416257	ADAMTS2	GeneID:9509,Genbank:XM_017010063.1,HGNC:HGNC:218,HPRD:05173,MIM:604539	ADAM metallopeptidase with thrombospondin type 1 motif 2, transcript variant X1	GO:0005615,GO:0007283,GO:0008237,GO:0008270,GO:0016485,GO:0030199,GO:0030324,GO:0030574,GO:0043588,GO:0004222,GO:0005576,GO:0005578	extracellular space|spermatogenesis|metallopeptidase activity|zinc ion binding|protein processing|collagen fibril organization|lung development|collagen catabolic process|skin development|metalloendopeptidase activity|extracellular region|proteinaceous extracellular matrix
NM_025261.2	13.678708	0.944343704	4.651140258	20.99938282	4.392275022	3.30E-06	9.60E-05	Up	0	0	0	0.03716691	0.03835484	0.04118937	0	0	1.938002	2.315752	0.4973912	0.03712899	1.437148	0	0.7870878	0.0707612	LY6G6C	GeneID:80740,Genbank:NM_025261.2,HGNC:HGNC:13936,HPRD:14329,MIM:610435	lymphocyte antigen 6 complex, locus G6C	GO:0009897,GO:0031225,GO:0032991,GO:0042802,GO:0051260,GO:0005576,GO:0005886,GO:0006501	external side of plasma membrane|anchored component of membrane|protein-containing complex|identical protein binding|protein homooligomerization|extracellular region|plasma membrane|C-terminal protein lipidation
XM_017009839.1	11.95414851	1.01202095	4.333646647	20.90449369	4.385741196	1.47E-05	0.000346397	Up	0.000786845	0.001361844	4.38E-09	0.00174653	0.02700693	4.74E-07	0.000210218	5.81E-05	0.1309686	0.1481656	0.6476083	3.17E-05	0.4397018	0.3142731	0.00032578	1.09E-05	ZNF131	GeneID:7690,Genbank:XM_017009839.1,HGNC:HGNC:12915,MIM:604073	zinc finger protein 131, transcript variant X19	GO:0005634,GO:0005654,GO:0006351,GO:0006355,GO:0006357,GO:0045111,GO:0046872,GO:0000981,GO:0003677,GO:0003700	nucleus|nucleoplasm|transcription, DNA-templated|regulation of transcription, DNA-templated|regulation of transcription by RNA polymerase II|intermediate filament cytoskeleton|metal ion binding|RNA polymerase II transcription factor activity, sequence-specific DNA binding|DNA binding|DNA binding transcription factor activity
NM_018012.3	565.01273	0.492437149	8.897302652	20.84114096	4.381362355	5.72E-19	1.79E-16	Up	0.08710861	0.124743	0.03323533	0.04486033	0.1117075	0.08672977	0.1607657	0.1192516	1.215193	2.326808	0.4462665	2.023074	3.126006	21.68975	4.034419	0.43879	KIF26B	GeneID:55083,Genbank:NM_018012.3,HGNC:HGNC:25484,MIM:614026	kinesin family member 26B	GO:0005871,GO:0005874,GO:0007018,GO:0008017,GO:0016887,GO:0022409,GO:0030010,GO:0003777,GO:0072092,GO:0005524,GO:0005737	kinesin complex|microtubule|microtubule-based movement|microtubule binding|ATPase activity|positive regulation of cell-cell adhesion|establishment of cell polarity|microtubule motor activity|ureteric bud invasion|ATP binding|cytoplasm
XM_017010708.1	49.7881071	0.87577177	5.000777986	20.8148346	4.379540189	5.71E-07	2.08E-05	Up	1.65E-06	0.1712242	0.06600964	0.03741679	4.16E-14	7.60E-13	1.95E-07	1.81E-12	1.720071	0.3534968	0.9895764	0.08166141	0.912655	1.893989	0.8163813	0.84806	MTHFD1L	GeneID:25902,Genbank:XM_017010708.1,HGNC:HGNC:21055,HPRD:09967,MIM:611427	methylenetetrahydrofolate dehydrogenase (NADP+ dependent) 1-like, transcript variant X15	GO:0035999,GO:0004329,GO:0042803,GO:0004477,GO:0046653,GO:0004488,GO:0005524,GO:0005737,GO:0005739,GO:0046655,GO:0005759,GO:0048702,GO:0006760,GO:0048703,GO:0009113,GO:0055114,GO:0009257,GO:0001843,GO:0015942,GO:0016020	tetrahydrofolate interconversion|formate-tetrahydrofolate ligase activity|protein homodimerization activity|methenyltetrahydrofolate cyclohydrolase activity|tetrahydrofolate metabolic process|methylenetetrahydrofolate dehydrogenase (NADP+) activity|ATP binding|cytoplasm|mitochondrion|folic acid metabolic process|mitochondrial matrix|embryonic neurocranium morphogenesis|folic acid-containing compo…	path:hsa00670	One carbon pool by folate
XM_017026447.1	255.4586126	0.73985021	5.899864379	20.60633319	4.365015901	3.64E-09	2.27E-07	Up	0.02307104	0.4531891	0.2988964	0.008811636	0.002546641	0.3338389	2.11E-05	1.36E-09	9.426119	4.985368	4.247179	1.414418	1.459554	0.6996543	0.001825226	1.6245	ARID3A	GeneID:1820,Genbank:XM_017026447.1,HGNC:HGNC:3031,HPRD:10343,MIM:603265	AT-rich interaction domain 3A, transcript variant X5	GO:0005515,GO:0005634,GO:0005654,GO:0005829,GO:0006366,GO:0006977,GO:0042803,GO:0043231,GO:0045121,GO:0045944,GO:0000977,GO:0001228,GO:0003682	protein binding|nucleus|nucleoplasm|cytosol|transcription by RNA polymerase II|DNA damage response, signal transduction by p53 class mediator resulting in cell cycle arrest|protein homodimerization activity|intracellular membrane-bounded organelle|membrane raft|positive regulation of transcription by RNA polymerase II|RNA polymerase II regulatory region sequence-specific DNA binding|transcription…
XM_011516030.2	53.07463304	0.688021927	6.343563678	20.59912147	4.364510904	2.25E-10	1.78E-08	Up	2.60E-05	4.17E-05	0.3818587	0.1498565	0.001811273	0.04805939	0.2627463	0.00040402	2.027938	0.001296353	4.68095	2.004379	1.137031	1.142571	3.576962	2.573201	DNAJC2	GeneID:27000,Genbank:XM_011516030.2,HGNC:HGNC:13192,MIM:605502	DnaJ heat shock protein family (Hsp40) member C2, transcript variant X5	GO:0031965,GO:0003682,GO:0032781,GO:0003723,GO:0042393,GO:0005515,GO:0005634,GO:0005654,GO:0005737,GO:0005829,GO:0045893,GO:0051083,GO:0006260,GO:0061649,GO:0006325,GO:1900034,GO:0006351,GO:0000981,GO:2000279,GO:0006357,GO:0001671,GO:0030544,GO:0003677	nuclear membrane|chromatin binding|positive regulation of ATPase activity|RNA binding|histone binding|protein binding|nucleus|nucleoplasm|cytoplasm|cytosol|positive regulation of transcription, DNA-templated|'de novo' cotranslational protein folding|DNA replication|ubiquitin modification-dependent histone binding|chromatin organization|regulation of cellular response to heat|transcription, DNA-te…
XM_011523000.1	12.574407	0.81790931	5.335366197	20.58962554	4.363845687	9.54E-08	4.18E-06	Up	5.32E-17	0.01090166	0.007777178	0.02574208	0.004113757	0.01480855	0	0.003508804	0.4072914	0.02600473	0.5158409	0.6303719	0.5044564	0.04674376	0.05085359	0.1622257	CPNE7	GeneID:27132,Genbank:XM_011523000.1,HGNC:HGNC:2320,HPRD:05749,MIM:605689	copine 7, transcript variant X4	GO:0005737,GO:0005886,GO:0006629,GO:0046474,GO:0070062,GO:0071277,GO:0005215,GO:0005515,GO:0005634	cytoplasm|plasma membrane|lipid metabolic process|glycerophospholipid biosynthetic process|extracellular exosome|cellular response to calcium ion|transporter activity|protein binding|nucleus
NM_001135057.2	130.596222	0.64478086	6.767495626	20.58542962	4.363551653	1.31E-11	1.30E-09	Up	0.1029298	0.007382742	0.0540337	0.01380489	0.01095483	0.02225026	2.82E-07	0.1626111	0.4207185	0.197505	0.5300744	1.231523	0.4306107	5.263092	0.9843427	0.8709181	LRRC15	GeneID:131578,Genbank:NM_001135057.2,HGNC:HGNC:20818	leucine rich repeat containing 15, transcript variant 1	GO:0005737,GO:0006469,GO:0016021,GO:0019221,GO:0030335,GO:0031012,GO:0043236,GO:0046426,GO:0046813,GO:0070062,GO:1903077,GO:0001968,GO:0004860,GO:0005518	cytoplasm|negative regulation of protein kinase activity|integral component of membrane|cytokine-mediated signaling pathway|positive regulation of cell migration|extracellular matrix|laminin binding|negative regulation of JAK-STAT cascade|receptor-mediated virion attachment to host cell|extracellular exosome|negative regulation of protein localization to plasma membrane|fibronectin binding|protei…
NM_001300722.1	22.63684736	0.781107084	5.579697954	20.51122283	4.358341599	2.41E-08	1.23E-06	Up	0.002948465	0.0112976	0.008482373	0.0371689	0.01502628	0.008349863	0.000166394	0.003587405	0.07772743	1.007562	0.01915304	1.465553	0.3064495	0.04745213	0.000592762	1.397772	GYLTL1B	GeneID:120071,Genbank:NM_001300722.1,HGNC:HGNC:16522,MIM:609709	glycosyltransferase-like 1B, transcript variant 3	GO:0015020,GO:0016021,GO:0030145,GO:0035252,GO:0035269,GO:0042285,GO:0046716,GO:0000139,GO:0005515,GO:0006493	glucuronosyltransferase activity|integral component of membrane|manganese ion binding|UDP-xylosyltransferase activity|protein O-linked mannosylation|xylosyltransferase activity|muscle cell cellular homeostasis|Golgi membrane|protein binding|protein O-linked glycosylation
XM_005271472.3	8.202439422	1.11648571	3.901816364	20.48253269	4.356322213	9.55E-05	0.001678119	Up	8.91E-06	0.000318775	3.08E-06	2.68E-07	2.14E-05	7.48E-08	1.81E-06	0.000232763	3.55E-06	0.006989515	0.000426307	0.03855768	0.005761909	0.1803718	0.4180911	0.002688499	PHLDB1	GeneID:23187,Genbank:XM_005271472.3,HGNC:HGNC:23697,HPRD:15128,MIM:612834	pleckstrin homology like domain family B member 1, transcript variant X30	GO:0070507,GO:1904261,GO:0010470,GO:0010717,GO:0045180	regulation of microtubule cytoskeleton organization|positive regulation of basement membrane assembly involved in embryonic body morphogenesis|regulation of gastrulation|regulation of epithelial to mesenchymal transition|basal cortex
NM_001271611.1	6.888683576	1.031796245	4.215860418	20.39168302	4.349908948	2.49E-05	0.000544513	Up	0.00197038	2.65E-11	4.54E-07	6.30E-08	9.29E-18	4.98E-05	0.03812524	2.35E-05	1.041939	0.05171479	0.5811897	0.3198997	0.665946	0.000696702	0.170918	0.03897721	STX10	GeneID:8677,Genbank:NM_001271611.1,HGNC:HGNC:11428,HPRD:04791,MIM:603765	syntaxin 10, transcript variant 4	GO:0042147,GO:0005802,GO:0048278,GO:0005829,GO:0048471,GO:0006886,GO:0006906,GO:0012505,GO:0016021,GO:0019905,GO:0031201,GO:0031982,GO:0032588,GO:0032880,GO:0000149,GO:0034498,GO:0005484,GO:0005515	retrograde transport, endosome to Golgi|trans-Golgi network|vesicle docking|cytosol|perinuclear region of cytoplasm|intracellular protein transport|vesicle fusion|endomembrane system|integral component of membrane|syntaxin binding|SNARE complex|vesicle|trans-Golgi network membrane|regulation of protein localization|SNARE binding|early endosome to Golgi transport|SNAP receptor activity|protein bin…	path:hsa04130	SNARE interactions in vesicular transport
NM_001292046.1	24.00916752	0.876840504	4.959812258	20.37833502	4.348964278	7.06E-07	2.50E-05	Up	5.34E-27	0.2700659	0.1270146	3.72E-08	2.15E-20	1.63E-24	0	2.96E-09	8.128757	1.763114	0.8798904	3.087054	0.6781715	0	0.8108097	0.3152085	NMU	GeneID:10874,Genbank:NM_001292046.1,HGNC:HGNC:7859,MIM:605103	neuromedin U, transcript variant 3	GO:0060455,GO:0042922,GO:0005515,GO:0097009,GO:0043195,GO:0005576,GO:0120061,GO:0007186,GO:0120069,GO:0007204,GO:0007218,GO:0009648,GO:0044497,GO:0010460,GO:1902722,GO:0045187,GO:0019233,GO:1903999,GO:0045987,GO:0031652,GO:1904058,GO:0048512,GO:0031839,GO:0001659,GO:2000821,GO:0050806,GO:0031840,GO:0001696,GO:0042755,GO:0005102	negative regulation of gastric acid secretion|neuromedin U receptor binding|protein binding|energy homeostasis|terminal bouton|extracellular region|negative regulation of gastric emptying|G-protein coupled receptor signaling pathway|positive regulation of stomach fundus smooth muscle contraction|positive regulation of cytosolic calcium ion concentration|neuropeptide signaling pathway|photoperiodi…	path:hsa04080	Neuroactive ligand-receptor interaction
XM_017012420.1	7.444893059	0.983010797	4.423216178	20.36569664	4.34806926	9.72E-06	0.00024502	Up	0.02213812	1.98E-06	0.002038662	0.03953473	1.83E-21	6.72E-21	3.69E-23	5.66E-06	1.291976	0.4229758	0.9533088	0.3866579	6.08E-17	0.3792195	0.395829	1.24E-05	COA1	GeneID:55744,Genbank:XM_017012420.1,HGNC:HGNC:21868,MIM:614769	cytochrome c oxidase assembly factor 1 homolog, transcript variant X10	GO:0005829,GO:0006412,GO:0022625,GO:0031305,GO:0032981,GO:0033617,GO:0003723,GO:0003735,GO:0005739	cytosol|translation|cytosolic large ribosomal subunit|integral component of mitochondrial inner membrane|mitochondrial respiratory chain complex I assembly|mitochondrial respiratory chain complex IV assembly|RNA binding|structural constituent of ribosome|mitochondrion	path:hsa04714	Thermogenesis
NM_001205250.1	102.8933671	0.793848027	5.475690723	20.34872191	4.346866278	4.36E-08	2.09E-06	Up	0.04508705	0.001536229	5.39E-07	0.03347543	0.01260087	0.00419259	0.2064308	0.002473966	0.2596311	0.6892015	0.4531335	1.217273	1.253163	0.01006969	0.7050783	2.652332	ACSL6	GeneID:23305,Genbank:NM_001205250.1,HGNC:HGNC:16496,MIM:604443	acyl-CoA synthetase long-chain family member 6, transcript variant 5	GO:0005524,GO:0005741,GO:0005778,GO:0005789,GO:0005886,GO:0006637,GO:0016021,GO:0035338,GO:0042803,GO:0102391,GO:0001676,GO:0004467	ATP binding|mitochondrial outer membrane|peroxisomal membrane|endoplasmic reticulum membrane|plasma membrane|acyl-CoA metabolic process|integral component of membrane|long-chain fatty-acyl-CoA biosynthetic process|protein homodimerization activity|decanoate-CoA ligase activity|long-chain fatty acid metabolic process|long-chain fatty acid-CoA ligase activity	path:hsa00061,path:hsa00071,path:hsa04146,path:hsa04216,path:hsa04920,path:hsa03320,path:hsa04714	Fatty acid biosynthesis|Fatty acid degradation|Peroxisome|Ferroptosis|Adipocytokine signaling pathway|PPAR signaling pathway|Thermogenesis
XM_005248879.3	15.01495042	0.854598376	5.082214779	20.29781454	4.343252496	3.73E-07	1.43E-05	Up	0.01785753	0.001621544	0.00541504	0.04099523	0.006197004	0.001590366	1.14E-11	0.000767219	0.5944404	0.2958017	0.8099576	0.1939614	0.3665781	0.01687877	0.001918345	0.8387906	SLC29A1	GeneID:2030,Genbank:XM_005248879.3,HGNC:HGNC:11003,MIM:602193	solute carrier family 29 member 1 (Augustine blood group), transcript variant X5	GO:0006139,GO:0007595,GO:0015858,GO:0015862,GO:0016020,GO:0016323,GO:0016324,GO:0030431,GO:0060079,GO:0071333,GO:0071456,GO:0005337,GO:0098794,GO:0005886,GO:1901642,GO:0005887	nucleobase-containing compound metabolic process|lactation|nucleoside transport|uridine transport|membrane|basolateral plasma membrane|apical plasma membrane|sleep|excitatory postsynaptic potential|cellular response to glucose stimulus|cellular response to hypoxia|nucleoside transmembrane transporter activity|postsynapse|plasma membrane|nucleoside transmembrane transport|integral component of pla…	path:hsa05034	Alcoholism
NM_001136537.1	8.673393617	1.128261762	3.842636391	20.1890302	4.335499706	0.00012172	0.002049063	Up	4.86E-18	4.99E-21	4.74E-08	0.001574612	2.75E-28	0.001090327	0	1.05E-05	0.6581622	0.128435	4.05E-14	0.03024306	0.003034845	1.588005	0.1934241	0	BTBD19	GeneID:149478,Genbank:NM_001136537.1,HGNC:HGNC:27145	BTB domain containing 19
NM_001098672.1	26.38205179	0.904801498	4.791461763	20.18654046	4.33532178	1.66E-06	5.31E-05	Up	0	0.006520191	0.005865531	0	0	0	0	0.01347962	0	0.05217374	0.09175908	0.06515164	1.164178	0.01536416	0.7310918	0.01415694	HEPHL1	GeneID:341208,Genbank:NM_001098672.1,HGNC:HGNC:30477	hephaestin like 1	GO:0016021,GO:0055114,GO:0004322,GO:0005507,GO:0006825	integral component of membrane|oxidation-reduction process|ferroxidase activity|copper ion binding|copper ion transport
NM_001324352.1	6.601026462	0.955711484	4.536052054	20.18423553	4.335157042	5.73E-06	0.000155135	Up	0.000411685	0.000264816	0.001570385	2.58E-14	0.009231886	1.46E-05	4.02E-17	0.01188267	0.07846037	0.2606564	0.3415414	0.3556335	0.04351647	0.08276515	0.1719344	0.1688871	ZNF239	GeneID:8187,Genbank:NM_001324352.1,HGNC:HGNC:13031,MIM:601069	zinc finger protein 239, transcript variant 10	GO:0001078,GO:0003677,GO:0003700,GO:0003723,GO:0005515,GO:0005634,GO:0006351,GO:0006355,GO:0046872,GO:0000122,GO:0000978	transcriptional repressor activity, RNA polymerase II proximal promoter sequence-specific DNA binding|DNA binding|DNA binding transcription factor activity|RNA binding|protein binding|nucleus|transcription, DNA-templated|regulation of transcription, DNA-templated|metal ion binding|negative regulation of transcription by RNA polymerase II|RNA polymerase II proximal promoter sequence-specific DNA b…
XM_017018853.1	10.04543319	1.144890669	3.783000827	20.12786643	4.331122349	0.000154949	0.002484137	Up	0.000816303	8.70E-05	0.004736159	0.000105474	7.44E-12	0.000287386	1.38E-09	3.44E-06	0.3664116	0.1936533	0.000316172	0.8244712	6.01E-06	6.74E-10	0.3161344	0.003658224	TMEM120B	GeneID:144404,Genbank:XM_017018853.1,HGNC:HGNC:32008,MIM:616551	transmembrane protein 120B, transcript variant X1	GO:0005637,GO:0008150,GO:0016020,GO:0016021,GO:0045444,GO:0051291,GO:0003674,GO:0005515,GO:0005575	nuclear inner membrane|biological_process|membrane|integral component of membrane|fat cell differentiation|protein heterooligomerization|molecular_function|protein binding|cellular_component
NM_001009185.2	175.3918239	0.703096277	6.157156982	20.09931112	4.32907415	7.41E-10	5.25E-08	Up	0.05438787	0.0209364	0.03409758	0.01396939	0.008610089	0.009155228	0.2325763	0.04156536	0.3216965	1.157324	1.249517	2.3388	1.710474	0.02540502	0.1127729	5.39532	ACSL6	GeneID:23305,Genbank:NM_001009185.2,HGNC:HGNC:16496,MIM:604443	acyl-CoA synthetase long-chain family member 6, transcript variant 2	GO:0005524,GO:0005741,GO:0005778,GO:0005789,GO:0005886,GO:0006637,GO:0016021,GO:0035338,GO:0042803,GO:0102391,GO:0001676,GO:0004467	ATP binding|mitochondrial outer membrane|peroxisomal membrane|endoplasmic reticulum membrane|plasma membrane|acyl-CoA metabolic process|integral component of membrane|long-chain fatty-acyl-CoA biosynthetic process|protein homodimerization activity|decanoate-CoA ligase activity|long-chain fatty acid metabolic process|long-chain fatty acid-CoA ligase activity	path:hsa00061,path:hsa00071,path:hsa04146,path:hsa04216,path:hsa04920,path:hsa03320,path:hsa04714	Fatty acid biosynthesis|Fatty acid degradation|Peroxisome|Ferroptosis|Adipocytokine signaling pathway|PPAR signaling pathway|Thermogenesis
NM_001322975.1	10.8821625	1.140669936	3.790635624	20.02685666	4.323864094	0.000150262	0.002418983	Up	1.16E-08	2.54E-09	1.48E-08	4.30E-05	0.00109802	0.000628039	0.005211468	0.000158941	8.79E-09	1.05E-05	1.38E-10	1.654681	0.2053522	0.3373989	0.2701077	8.49E-10	LOC102723360	GeneID:102723360,Genbank:NM_001322975.1	uncharacterized LOC102723360
XM_011511957.2	25.67383685	0.884406492	4.881591464	19.93609831	4.317311182	1.05E-06	3.55E-05	Up	0.04480743	4.81E-05	0.000122179	5.87E-05	0.000156961	0.000142854	8.56E-05	0.07014233	0.1249653	0.1572852	1.243558	0.1367374	0.4462748	0.002687147	0.198455	1.148265	CDCA7	GeneID:83879,Genbank:XM_011511957.2,HGNC:HGNC:14628,HPRD:09874,MIM:609937	cell division cycle associated 7, transcript variant X1	GO:0005829,GO:0006351,GO:0006355,GO:0006915,GO:0042127,GO:0005634,GO:0005654	cytosol|transcription, DNA-templated|regulation of transcription, DNA-templated|apoptotic process|regulation of cell proliferation|nucleus|nucleoplasm
NM_001300806.1	24.99363591	0.898375463	4.803496482	19.90892439	4.315343374	1.56E-06	5.04E-05	Up	6.05E-08	4.25E-07	6.71E-06	3.25E-05	0.001469866	2.46E-15	0.05245114	0.1911827	0.5344645	0.7652442	0.002224562	0.2238574	2.130163	1.850646	0.6697613	0.4741695	MDFI	GeneID:4188,Genbank:NM_001300806.1,HGNC:HGNC:6967,HPRD:07280,MIM:604971	MyoD family inhibitor, transcript variant 4	GO:0005634,GO:0005737,GO:0008134,GO:0009950,GO:0030178,GO:0042802,GO:0042994,GO:0043392,GO:0045892,GO:0048704,GO:0060707,GO:0000122,GO:0005515	nucleus|cytoplasm|transcription factor binding|dorsal/ventral axis specification|negative regulation of Wnt signaling pathway|identical protein binding|cytoplasmic sequestering of transcription factor|negative regulation of DNA binding|negative regulation of transcription, DNA-templated|embryonic skeletal system morphogenesis|trophoblast giant cell differentiation|negative regulation of transcrip…
NM_000602.4	343.1912357	0.38715358	11.14009902	19.87563737	4.31292922	8.00E-29	8.29E-26	Up	0.1082248	0.278226	0.02863625	0.2584012	0.2724184	0.266189	0.694963	0.2431092	6.642635	5.553005	0.6180178	2.116503	5.901746	16.26039	7.933831	3.950988	SERPINE1	GeneID:5054,Genbank:NM_000602.4,HGNC:HGNC:8583,HPRD:01418,MIM:173360	serpin family E member 1	GO:0005576,GO:0005615,GO:0005886,GO:0007623,GO:0010469,GO:0033629,GO:0010757,GO:0035491,GO:0042730,GO:0010951,GO:0045766,GO:0045944,GO:0048260,GO:0050729,GO:0050829,GO:0051918,GO:0061044,GO:0001300,GO:0001525,GO:0002020,GO:0002576,GO:0004867,GO:0005102,GO:0005515,GO:0014912,GO:0030194,GO:0030195,GO:0030198,GO:0030336,GO:0031012,GO:0061045,GO:0070062,GO:0031093,GO:0071222,GO:0032757,GO:0090026,GO:…	extracellular region|extracellular space|plasma membrane|circadian rhythm|regulation of signaling receptor activity|negative regulation of cell adhesion mediated by integrin|negative regulation of plasminogen activation|positive regulation of leukotriene production involved in inflammatory response|fibrinolysis|negative regulation of endopeptidase activity|positive regulation of angiogenesis|posi…	path:hsa04390,path:hsa04371,path:hsa04066,path:hsa04115,path:hsa04218,path:hsa04610,path:hsa04933,path:hsa05142	Hippo signaling pathway|Apelin signaling pathway|HIF-1 signaling pathway|p53 signaling pathway|Cellular senescence|Complement and coagulation cascades|AGE-RAGE signaling pathway in diabetic complications|Chagas disease (American trypanosomiasis)
NM_207413.3	101.7655117	0.68633905	6.281826619	19.85544667	4.311462911	3.35E-10	2.55E-08	Up	0.3108768	0.1284046	0.2971361	0.3775549	0	0.1522918	0	0.1127785	10.6794	9.869478	8.861498	4.749325	1.558579	0.06064845	3.467608	1.150471	FAM150A	GeneID:389658,Genbank:NM_207413.3,HGNC:HGNC:33775,HPRD:15623	family with sequence similarity 150 member A	GO:0030298,GO:0030971,GO:0061098,GO:0070374,GO:0070378,GO:0005515,GO:0005576,GO:0010976	receptor signaling protein tyrosine kinase activator activity|receptor tyrosine kinase binding|positive regulation of protein tyrosine kinase activity|positive regulation of ERK1 and ERK2 cascade|positive regulation of ERK5 cascade|protein binding|extracellular region|positive regulation of neuron projection development
NM_003247.3	11204.61758	0.48552263	8.876792781	19.8337254	4.309883781	6.88E-19	2.15E-16	Up	1.464543	6.736513	1.033426	1.501438	2.710766	3.244755	2.150141	6.142678	37.34829	49.99005	14.94304	63.24658	99.95795	507.7192	71.60736	15.58752	THBS2	GeneID:7058,Genbank:NM_003247.3,HGNC:HGNC:11786,MIM:188061	thrombospondin 2	GO:0005576,GO:0005604,GO:0005615,GO:0007155,GO:0008201,GO:0016525,GO:0030198,GO:0031091,GO:0051965,GO:0005509,GO:0005515	extracellular region|basement membrane|extracellular space|cell adhesion|heparin binding|negative regulation of angiogenesis|extracellular matrix organization|platelet alpha granule|positive regulation of synapse assembly|calcium ion binding|protein binding	path:hsa04151,path:hsa04512,path:hsa04145,path:hsa04510,path:hsa05165,path:hsa05144	PI3K-Akt signaling pathway|ECM-receptor interaction|Phagosome|Focal adhesion|Human papillomavirus infection|Malaria
NM_001317056.1	15.18851501	0.875156506	4.922206481	19.80374026	4.307701028	8.56E-07	2.96E-05	Up	0.01922229	0	0	1.41E-29	0	0	0.0546586	0	0.1950379	0.3685832	0.2352414	0.1456608	0.6051194	2.14E-28	0.4066329	0.1156078	ATG9B	GeneID:285973,Genbank:NM_001317056.1,HGNC:HGNC:21899,MIM:612205	autophagy related 9B, transcript variant 3	GO:0000421,GO:0000422,GO:0005776,GO:0016021,GO:0031410,GO:0034497,GO:0044805,GO:0000045,GO:0000407	autophagosome membrane|autophagy of mitochondrion|autophagosome|integral component of membrane|cytoplasmic vesicle|protein localization to phagophore assembly site|late nucleophagy|autophagosome assembly|phagophore assembly site	path:hsa04140,path:hsa04136,path:hsa04137	Autophagy - animal|Autophagy - other eukaryotes|Mitophagy - animal
XM_011524595.1	272.3539161	1.174346607	3.667671772	19.79573737	4.307117902	0.000244769	0.003583322	Up	2.21E-26	6.05E-07	0	2.20E-05	1.63E-22	0.01615374	3.81E-25	5.59E-24	0.04030557	19.59124	24.85646	2.640178	39.13648	6.44E-05	16.16966	6.58E-11	KRT23	GeneID:25984,Genbank:XM_011524595.1,HGNC:HGNC:6438,MIM:606194	keratin 23, transcript variant X1	GO:0031424,GO:0070268,GO:0005198,GO:0005829,GO:0005882	keratinization|cornification|structural molecule activity|cytosol|intermediate filament	path:hsa04915	Estrogen signaling pathway
NM_001145459.1	72.10489211	0.767867072	5.608156051	19.7847697	4.306318367	2.04E-08	1.07E-06	Up	0.2153731	0.04977771	0.4841868	0.000308136	6.06E-05	0.3229108	0.008125006	0.05088901	3.220513	4.084823	0.1494258	0.5936622	2.548031	11.65099	4.06894	1.021391	HOPX	GeneID:84525,Genbank:NM_001145459.1,HGNC:HGNC:24961,MIM:607275	HOP homeobox, transcript variant 4	GO:0005634,GO:0005737,GO:0006351,GO:0006357,GO:0045596,GO:0051131,GO:0001829,GO:0003677,GO:0005515	nucleus|cytoplasm|transcription, DNA-templated|regulation of transcription by RNA polymerase II|negative regulation of cell differentiation|chaperone-mediated protein complex assembly|trophectodermal cell differentiation|DNA binding|protein binding
XM_017018537.1	9.626372545	0.972437535	4.42585404	19.75117521	4.303866593	9.61E-06	0.000242595	Up	4.32E-08	0.03134406	0.002652587	4.21E-05	0.002429602	0.002232917	3.71E-28	0.000791203	0.333098	0.2039066	0.2074034	0.141495	0.003569195	1.15E-26	0.1940782	0.02730502	BRSK2	GeneID:9024,Genbank:XM_017018537.1,HGNC:HGNC:11405,MIM:609236	BR serine/threonine kinase 2, transcript variant X8	GO:0070059,GO:0048471,GO:0018105,GO:0004674,GO:1904152,GO:0050321,GO:0019901,GO:0005524,GO:0030010,GO:0005634,GO:0005737,GO:0005783,GO:0005813,GO:0051117,GO:0030182,GO:0006468,GO:0051301,GO:0031532,GO:0060590,GO:0035556,GO:0006887,GO:0000086,GO:0061178,GO:0036503,GO:0007409,GO:0000287,GO:0043462	intrinsic apoptotic signaling pathway in response to endoplasmic reticulum stress|perinuclear region of cytoplasm|peptidyl-serine phosphorylation|protein serine/threonine kinase activity|regulation of retrograde protein transport, ER to cytosol|tau-protein kinase activity|protein kinase binding|ATP binding|establishment of cell polarity|nucleus|cytoplasm|endoplasmic reticulum|centrosome|ATPase bi…
XM_017002526.1	10.12342393	0.993518555	4.322966078	19.62943864	4.29494701	1.54E-05	0.000360973	Up	1.10E-06	3.33E-13	5.61E-16	0.002122637	3.34E-16	0.004733638	4.01E-07	0.000789651	0.005133247	0.004867704	0.0127013	0.1846937	0.2110018	5.38E-11	0.1541098	0.04134208	SGIP1	GeneID:84251,Genbank:XM_017002526.1,HGNC:HGNC:25412,MIM:611540	SH3 domain GRB2 like endophilin interacting protein 1, transcript variant X31	GO:0005737,GO:0005829,GO:0005886,GO:0005905,GO:0008017,GO:0017124,GO:0030122,GO:0030136,GO:0048260,GO:0061024,GO:0072583,GO:0002021,GO:0097320,GO:0005515,GO:2000253,GO:0005543	cytoplasm|cytosol|plasma membrane|clathrin-coated pit|microtubule binding|SH3 domain binding|AP-2 adaptor complex|clathrin-coated vesicle|positive regulation of receptor-mediated endocytosis|membrane organization|clathrin-dependent endocytosis|response to dietary excess|plasma membrane tubulation|protein binding|positive regulation of feeding behavior|phospholipid binding
NM_001850.4	567.4444545	0.541964677	7.905297089	19.48634735	4.284391783	2.67E-15	5.23E-13	Up	0.313	0.499869	0.2026537	0.2329272	0.3561093	0.08849288	0.06213647	0.3371047	4.734751	4.317711	1.968165	4.18136	8.994338	50.32053	5.556538	3.096345	COL8A1	GeneID:1295,Genbank:NM_001850.4,HGNC:HGNC:2215,HPRD:00372,MIM:120251	collagen type VIII alpha 1, transcript variant 1	GO:0005591,GO:0005788,GO:0007155,GO:0010811,GO:0030198,GO:0030574,GO:0031012,GO:0035987,GO:0048593,GO:0001525,GO:0050673,GO:0005515,GO:0070062,GO:0005576	collagen type VIII trimer|endoplasmic reticulum lumen|cell adhesion|positive regulation of cell-substrate adhesion|extracellular matrix organization|collagen catabolic process|extracellular matrix|endodermal cell differentiation|camera-type eye morphogenesis|angiogenesis|epithelial cell proliferation|protein binding|extracellular exosome|extracellular region
XM_011527442.2	7.968859049	0.968669952	4.422402184	19.47900541	4.283848111	9.76E-06	0.000245706	Up	7.24E-05	1.14E-19	0.009485682	9.11E-15	0.01290543	3.01E-07	4.47E-06	0.01823815	2.45E-20	0.2231501	0.2152334	0.4424014	0.282017	0.9975014	0.177323	0.05420714	SIGLEC12	GeneID:89858,Genbank:XM_011527442.2,HGNC:HGNC:15482,HPRD:16195,MIM:606094	sialic acid binding Ig like lectin 12 (gene/pseudogene), transcript variant X2	GO:0007155,GO:0016021,GO:0030246	cell adhesion|integral component of membrane|carbohydrate binding
XM_017004332.1	18.73978653	0.980771862	4.363234323	19.41819843	4.279337452	1.28E-05	0.000309845	Up	0.000554489	0.005571067	0.005457212	0.0198715	0.02755385	0.002325556	0.00073634	0.004871788	0.2113791	2.591926	0.001408058	0.3798631	0.02716003	0.1235052	0.000189498	1.148283	SERPINE2	GeneID:5270,Genbank:XM_017004332.1,HGNC:HGNC:8951,HPRD:01510,MIM:177010	serpin family E member 2, transcript variant X5	GO:0005829,GO:0007596,GO:0008201,GO:0008285,GO:0010757,GO:0010766,GO:0010951,GO:0032940,GO:0033363,GO:0010955,GO:0042177,GO:0014067,GO:0042628,GO:0045861,GO:0045879,GO:0048505,GO:0048711,GO:0050974,GO:0051966,GO:0004867,GO:0005102,GO:0005515,GO:0005539,GO:0005576,GO:0005615,GO:0021683,GO:0030195,GO:0030308,GO:0030334,GO:0031012,GO:0031091,GO:0060291,GO:0060384,GO:0031232,GO:0061108,GO:0031594,GO:…	cytosol|blood coagulation|heparin binding|negative regulation of cell proliferation|negative regulation of plasminogen activation|negative regulation of sodium ion transport|negative regulation of endopeptidase activity|secretion by cell|secretory granule organization|negative regulation of protein processing|negative regulation of protein catabolic process|negative regulation of phosphatidylinos…
NM_001711.5	2496.250097	0.508067728	8.41684713	19.37773971	4.276328394	3.87E-17	1.01E-14	Up	0.943575	2.328136	1.492053	1.312001	1.516575	1.189257	0.4220116	3.246259	21.10029	28.39326	9.595861	30.35283	39.84447	275.6583	38.49463	14.2567	BGN	GeneID:633,Genbank:NM_001711.5,HGNC:HGNC:1044,HPRD:02359,MIM:301870	biglycan	GO:0046426,GO:0030203,GO:0005539,GO:0050840,GO:0030206,GO:0005576,GO:0070062,GO:0030207,GO:0005578,GO:0005737,GO:0005796,GO:0006469,GO:0030208,GO:0008150,GO:0031012,GO:0009986,GO:0019221,GO:0019800,GO:0001974,GO:0042383,GO:0030133,GO:0004860,GO:0043202,GO:0030198,GO:0005201	negative regulation of JAK-STAT cascade|glycosaminoglycan metabolic process|glycosaminoglycan binding|extracellular matrix binding|chondroitin sulfate biosynthetic process|extracellular region|extracellular exosome|chondroitin sulfate catabolic process|proteinaceous extracellular matrix|cytoplasm|Golgi lumen|negative regulation of protein kinase activity|dermatan sulfate biosynthetic process|biol…
XM_017012174.1	181.9594979	0.43896962	9.732032844	19.32058354	4.272066763	2.20E-22	1.08E-19	Up	0.072893	0.05448533	0.02861298	0.02655467	0.03572267	0.0346027	0.04662239	0.03024793	1.035665	0.74901	0.239966	0.8904995	0.9168415	5.238193	0.925037	0.4124256	INHBA	GeneID:3624,Genbank:XM_017012174.1,HGNC:HGNC:6066,HPRD:00929,MIM:147290	inhibin beta A, transcript variant X1	GO:0005515,GO:0005576,GO:0005615,GO:0006357,GO:0006952,GO:0007050,GO:0030154,GO:0007166,GO:0030218,GO:0007267,GO:0030308,GO:0007399,GO:0032270,GO:0032924,GO:0034711,GO:0035987,GO:0045650,GO:0042326,GO:0045786,GO:0042476,GO:0045893,GO:0042493,GO:0045944,GO:0046880,GO:0046881,GO:0046882,GO:0000082,GO:2001241,GO:0046982,GO:0001541,GO:0048333,GO:0048468,GO:0001942,GO:0002244,GO:0005125,GO:0005160,GO:…	protein binding|extracellular region|extracellular space|regulation of transcription by RNA polymerase II|defense response|cell cycle arrest|cell differentiation|cell surface receptor signaling pathway|erythrocyte differentiation|cell-cell signaling|negative regulation of cell growth|nervous system development|positive regulation of cellular protein metabolic process|activin receptor signaling pa…	path:hsa04350,path:hsa04060,path:hsa04550	TGF-beta signaling pathway|Cytokine-cytokine receptor interaction|Signaling pathways regulating pluripotency of stem cells
XM_011522404.2	6.354485262	1.13999082	3.740650466	19.21694624	4.264307191	0.000183545	0.002844576	Up	0.000123732	5.54E-07	0.001892633	5.53E-05	3.46E-08	4.77E-16	4.63E-05	0.000290242	0.05607182	1.44E-05	0.000301254	0.2574244	0.3243223	9.71E-06	0.1648943	0.4887499	EEF2KMT	GeneID:196483,Genbank:XM_011522404.2,HGNC:HGNC:32221,HPRD:18018,MIM:615263	eukaryotic elongation factor 2 lysine methyltransferase, transcript variant X3	GO:0006479,GO:0016279,GO:0018023,GO:0032991,GO:0005515,GO:0005737,GO:0005829	protein methylation|protein-lysine N-methyltransferase activity|peptidyl-lysine trimethylation|protein-containing complex|protein binding|cytoplasm|cytosol
NM_001271754.1	49.1555488	0.746160875	5.710324787	19.1705648	4.260820937	1.13E-08	6.26E-07	Up	3.74E-17	8.83E-12	0.01512398	2.34E-18	0.006464772	0.05492215	0.05799815	0.01654246	0.1846503	0.009354194	0.257567	0.2224651	0.4608394	2.728296	0.04488632	0.5649136	ITGBL1	GeneID:9358,Genbank:NM_001271754.1,HGNC:HGNC:6164,HPRD:07253,MIM:604234	integrin subunit beta like 1, transcript variant 4	GO:0005615,GO:0005886,GO:0007155	extracellular space|plasma membrane|cell adhesion
NM_152495.1	28.87063342	0.657923203	6.468330376	19.10217007	4.255664638	9.91E-11	8.32E-09	Up	0.02048033	0.04447293	1.32E-06	1.39E-16	0.02875923	6.37E-10	0.06265799	0.08746204	0.6004745	0.4756775	0.1781781	0.8590228	1.497406	0.06660236	1.707733	0.3677762	CNIH3	GeneID:149111,Genbank:NM_152495.1,HGNC:HGNC:26802	cornichon family AMPA receptor auxiliary protein 3, transcript variant 1	GO:0012507,GO:0016247,GO:0030054,GO:0032281,GO:0033116,GO:0035249,GO:0042391,GO:0043198,GO:0045211,GO:0048208,GO:2000311,GO:0000139,GO:0005789,GO:0006888	ER to Golgi transport vesicle membrane|channel regulator activity|cell junction|AMPA glutamate receptor complex|endoplasmic reticulum-Golgi intermediate compartment membrane|synaptic transmission, glutamatergic|regulation of membrane potential|dendritic shaft|postsynaptic membrane|COPII vesicle coating|regulation of AMPA receptor activity|Golgi membrane|endoplasmic reticulum membrane|ER to Golgi …
XM_011544001.2	5.707203297	1.129873368	3.764950388	19.0790466	4.253917175	0.000166582	0.002631016	Up	0.000150219	1.08E-07	0.000147561	0.000191576	9.56E-12	0.000122552	6.43E-07	0.001068831	0.004124425	0.2018271	0.002872626	0.07434169	0.03928266	0.004387657	0.2186412	0.001136481	SYTL5	GeneID:94122,Genbank:XM_011544001.2,HGNC:HGNC:15589,HPRD:06736	synaptotagmin like 5, transcript variant X2	GO:0005886,GO:0006886,GO:0006906,GO:0016079,GO:0017137,GO:0017158,GO:0019905,GO:0030276,GO:0048791,GO:0070382,GO:0098793,GO:0005509,GO:0005515,GO:0005544	plasma membrane|intracellular protein transport|vesicle fusion|synaptic vesicle exocytosis|Rab GTPase binding|regulation of calcium ion-dependent exocytosis|syntaxin binding|clathrin binding|calcium ion-regulated exocytosis of neurotransmitter|exocytic vesicle|presynapse|calcium ion binding|protein binding|calcium-dependent phospholipid binding
NM_001878.3	123.1047371	0.855322231	4.969471714	19.0339045	4.250499632	6.71E-07	2.40E-05	Up	7.31E-24	1.216165	0.05150481	0.001575704	0.3656931	1.80E-11	0	1.18E-06	1.40131	4.953989	0.2357285	3.524334	6.855386	32.09897	1.635177	7.84E-05	CRABP2	GeneID:1382,Genbank:NM_001878.3,HGNC:HGNC:2339,HPRD:08353,MIM:180231	cellular retinoic acid binding protein 2, transcript variant 1	GO:0048672,GO:0005654,GO:0070062,GO:0005783,GO:0005829,GO:0006355,GO:0007165,GO:0008544,GO:0016918,GO:0019841,GO:0035115,GO:0001972,GO:0042573,GO:0005501,GO:0048385,GO:0005515	positive regulation of collateral sprouting|nucleoplasm|extracellular exosome|endoplasmic reticulum|cytosol|regulation of transcription, DNA-templated|signal transduction|epidermis development|retinal binding|retinol binding|embryonic forelimb morphogenesis|retinoic acid binding|retinoic acid metabolic process|retinoid binding|regulation of retinoic acid receptor signaling pathway|protein binding
XM_017029944.1	341.7150803	0.729076297	5.8258148	18.99388977	4.247463481	5.68E-09	3.39E-07	Up	0.07696293	0.1769646	0.005086684	0.2515966	0.2089835	0.2153412	0.2586615	0.01017136	2.619354	4.05951	5.075657	5.663538	2.37893	0.03834624	5.838959	10.95641	HS6ST2	GeneID:90161,Genbank:XM_017029944.1,HGNC:HGNC:19133,MIM:300545	heparan sulfate 6-O-sulfotransferase 2, transcript variant X3	GO:0015015,GO:0016021,GO:0017095,GO:0070062,GO:0000139,GO:0005654,GO:0006024	heparan sulfate proteoglycan biosynthetic process, enzymatic modification|integral component of membrane|heparan sulfate 6-O-sulfotransferase activity|extracellular exosome|Golgi membrane|nucleoplasm|glycosaminoglycan biosynthetic process	path:hsa00534	Glycosaminoglycan biosynthesis - heparan sulfate / heparin
NM_001164104.1	6.671857411	1.125768541	3.772333555	18.98482035	4.246774442	0.000161728	0.002573683	Up	0.001450127	0	0.001190978	0.001569101	0.003213601	0.001643179	0.001702701	0.002877068	0.006910265	0.001077358	0.01701675	0.04084085	0.2261618	0.4811493	0.03391586	0.000338894	MOV10L1	GeneID:54456,Genbank:NM_001164104.1,HGNC:HGNC:7201,HPRD:16158,MIM:605794	Mov10 RISC complex RNA helicase like 1, transcript variant 2	GO:0004004,GO:0005524,GO:0007141,GO:0007275,GO:0007281,GO:0007283,GO:0034587,GO:0043046,GO:0043186,GO:0071546,GO:0000287,GO:0003723	ATP-dependent RNA helicase activity|ATP binding|male meiosis I|multicellular organism development|germ cell development|spermatogenesis|piRNA metabolic process|DNA methylation involved in gamete generation|P granule|pi-body|magnesium ion binding|RNA binding
XM_006714036.3	6.392660543	1.045225547	4.061784956	18.96781252	4.245481403	4.87E-05	0.000961445	Up	4.32E-26	0	5.09E-23	0.006226349	0.01720277	0	9.45E-59	0.001598156	0.01790219	0.01548849	0.03514232	0.004967643	0.2116835	0.5203932	0.3585684	0.3330188	ARL9	GeneID:132946,Genbank:XM_006714036.3,HGNC:HGNC:23592,HPRD:12486,MIM:612405	ADP ribosylation factor like GTPase 9, transcript variant X2	GO:0005525,GO:0005622	GTP binding|intracellular
XM_005271174.3	57.14785447	0.875349528	4.847404126	18.93748596	4.243172914	1.25E-06	4.16E-05	Up	5.89E-06	0.2488486	0.000487119	0.05499725	0.000194075	0.009668133	1.20E-13	0.004840014	0.09193041	0.8932245	1.388056	0.623112	1.412619	4.63E-12	0.7594431	1.040068	LRP8	GeneID:7804,Genbank:XM_005271174.3,HGNC:HGNC:6700,MIM:602600	LDL receptor related protein 8, transcript variant X6	GO:0005901,GO:0006508,GO:0006629,GO:0006897,GO:0006898,GO:0007165,GO:0008035,GO:0038026,GO:0014069,GO:0042493,GO:0016020,GO:0043025,GO:0016021,GO:0043235,GO:0050731,GO:0050804,GO:0061003,GO:0061098,GO:0071363,GO:0071397,GO:0000122,GO:0001523,GO:0004888,GO:0005041,GO:0005509,GO:0005515,GO:0005576,GO:0005875,GO:0005886,GO:0019221,GO:0019894,GO:0021541,GO:0021987,GO:0030229,GO:0030424,GO:0030425,GO:…	caveola|proteolysis|lipid metabolic process|endocytosis|receptor-mediated endocytosis|signal transduction|high-density lipoprotein particle binding|reelin-mediated signaling pathway|postsynaptic density|response to drug|membrane|neuronal cell body|integral component of membrane|receptor complex|positive regulation of peptidyl-tyrosine phosphorylation|modulation of chemical synaptic transmission|p…
NM_001008783.2	314.4279791	0.734304957	5.777996951	18.93274647	4.242811805	7.56E-09	4.37E-07	Up	0.09932515	0.1909358	0.01701182	0.03006491	0.1347896	0.1437198	0.6717099	0.1505352	28.24268	18.36556	9.87946	1.633909	2.264152	0.06056258	0.9461591	1.481473	SLC35D3	GeneID:340146,Genbank:NM_001008783.2,HGNC:HGNC:15621,HPRD:18059,MIM:612519	solute carrier family 35 member D3	GO:0016021,GO:0034219,GO:0070863,GO:0090481,GO:0097009,GO:0005769,GO:0005783,GO:0015165	integral component of membrane|carbohydrate transmembrane transport|positive regulation of protein exit from endoplasmic reticulum|pyrimidine nucleotide-sugar transmembrane transport|energy homeostasis|early endosome|endoplasmic reticulum|pyrimidine nucleotide-sugar transmembrane transporter activity
XM_017021987.1	45.0602039	0.724958315	5.851255027	18.92099414	4.241915987	4.88E-09	2.96E-07	Up	0.0810382	0.000227402	0.000247479	0.0289338	0.000477038	0.02332453	0.007793142	2.14E-10	0.4896379	3.79E-05	0.2149058	0.4152413	0.589143	0.2694839	0.373055	0.2650991	ACAN	GeneID:176,Genbank:XM_017021987.1,HGNC:HGNC:319,MIM:155760	aggrecan, transcript variant X5	GO:0031012,GO:0005515,GO:0042340,GO:0005540,GO:0043202,GO:0005576,GO:0005578,GO:0005796,GO:0006508,GO:0007155,GO:0046872,GO:0007417,GO:0018146,GO:0022617,GO:0030198,GO:0001501,GO:0030246,GO:0005201	extracellular matrix|protein binding|keratan sulfate catabolic process|hyaluronic acid binding|lysosomal lumen|extracellular region|proteinaceous extracellular matrix|Golgi lumen|proteolysis|cell adhesion|metal ion binding|central nervous system development|keratan sulfate biosynthetic process|extracellular matrix disassembly|extracellular matrix organization|skeletal system development|carbohydr…
NM_152864.3	5.490385669	1.057492839	4.009570426	18.89708779	4.240092015	6.08E-05	0.001155147	Up	0.00426696	0.01070275	0.002841107	0	0.002204592	0	0	0.0103093	0.2689254	0.7476592	0.01702779	0.1383771	0.5034637	0.02933991	0.1159279	0.005668444	NKAIN4	GeneID:128414,Genbank:NM_152864.3,HGNC:HGNC:16191,MIM:612873	Na+/K+ transporting ATPase interacting 4	GO:0002028,GO:0005886,GO:0016021	regulation of sodium ion transport|plasma membrane|integral component of membrane
XM_017009905.1	858.725552	0.59302415	7.146282737	18.86863618	4.237918244	8.92E-13	1.10E-10	Up	0.236093	0.3616132	0.1441613	0.2821152	0.1235403	0.3658494	0.001522262	0.2830476	2.468217	3.155391	1.824534	5.253476	6.550545	12.63592	8.998497	3.60651	ADAMTS12	GeneID:81792,Genbank:XM_017009905.1,HGNC:HGNC:14605,MIM:606184	ADAM metallopeptidase with thrombospondin type 1 motif 12, transcript variant X1	GO:1902203,GO:0007160,GO:1902548,GO:0016477,GO:2001113,GO:0030167,GO:0031012,GO:0032331,GO:0046872,GO:0050727,GO:0051603,GO:0071347,GO:0071356,GO:0004222,GO:0071773,GO:0005515,GO:1901509,GO:0005578	negative regulation of hepatocyte growth factor receptor signaling pathway|cell-matrix adhesion|negative regulation of cellular response to vascular endothelial growth factor stimulus|cell migration|negative regulation of cellular response to hepatocyte growth factor stimulus|proteoglycan catabolic process|extracellular matrix|negative regulation of chondrocyte differentiation|metal ion binding|r…
XM_011528922.2	5.015560859	1.055264703	4.013399057	18.83309709	4.235198365	5.99E-05	0.001139625	Up	2.24E-07	1.31E-20	4.35E-06	5.85E-25	0.007161204	1.70E-27	0	7.64E-13	0.1350211	5.84E-13	0.0221995	0.1220586	0.1877398	0.1445992	0.009001722	0.04053034	SALL4	GeneID:57167,Genbank:XM_011528922.2,HGNC:HGNC:15924,MIM:607343	spalt like transcription factor 4, transcript variant X3	GO:0022008,GO:0001843,GO:0030326,GO:0003281,GO:0035019,GO:0003700,GO:0005515,GO:0005634,GO:0005654,GO:0043231,GO:0005737,GO:0043565,GO:0006355,GO:0044212,GO:0006366,GO:0045944,GO:0007165,GO:0000122,GO:0046872,GO:0007275,GO:0000792,GO:0008134,GO:0001833	neurogenesis|neural tube closure|embryonic limb morphogenesis|ventricular septum development|somatic stem cell population maintenance|DNA binding transcription factor activity|protein binding|nucleus|nucleoplasm|intracellular membrane-bounded organelle|cytoplasm|sequence-specific DNA binding|regulation of transcription, DNA-templated|transcription regulatory region DNA binding|transcription by RN…
XM_017023141.1	13.55409725	0.963510731	4.395480572	18.83171779	4.2350927	1.11E-05	0.000273703	Up	8.89E-19	0.001675792	0.001733375	4.19E-06	0.001409248	8.75E-23	0	0.03516584	0.2692349	0.05280962	1.08027	0.09572371	0.007230855	0.09377637	0.0156778	0.08985497	CPNE7	GeneID:27132,Genbank:XM_017023141.1,HGNC:HGNC:2320,HPRD:05749,MIM:605689	copine 7, transcript variant X6	GO:0005737,GO:0005886,GO:0006629,GO:0046474,GO:0070062,GO:0071277,GO:0005215,GO:0005515,GO:0005634	cytoplasm|plasma membrane|lipid metabolic process|glycerophospholipid biosynthetic process|extracellular exosome|cellular response to calcium ion|transporter activity|protein binding|nucleus
XM_011509293.2	21.0320224	0.8578206	4.933242624	18.78927048	4.231837148	8.09E-07	2.82E-05	Up	1.02E-06	0.2978741	0.02410333	8.79E-06	1.79E-09	0.000225621	3.48E-08	4.57E-09	0.3416384	1.485107	0.4921024	0.02674175	0.4804126	2.066818	0.3930874	0.000362056	FCGR3A	GeneID:2214,Genbank:XM_011509293.2,HGNC:HGNC:3619,MIM:146740	Fc fragment of IgG receptor IIIa, transcript variant X1	GO:0016021,GO:0019864,GO:0038096,GO:0050776,GO:0070062,GO:0005886,GO:0006955,GO:0009897	integral component of membrane|IgG binding|Fc-gamma receptor signaling pathway involved in phagocytosis|regulation of immune response|extracellular exosome|plasma membrane|immune response|external side of plasma membrane	path:hsa04145,path:hsa04650,path:hsa04666,path:hsa04380,path:hsa05322,path:hsa05150,path:hsa05152,path:hsa05140	Phagosome|Natural killer cell mediated cytotoxicity|Fc gamma R-mediated phagocytosis|Osteoclast differentiation|Systemic lupus erythematosus|Staphylococcus aureus infection|Tuberculosis|Leishmaniasis
NM_015086.1	40.98479325	0.749713895	5.640824527	18.75241541	4.22900453	1.69E-08	9.02E-07	Up	0.01822907	0	0	2.80E-07	0.03370726	4.88E-06	0.1838122	0.03249074	0.2254995	0.3428207	0.6735549	0.819111	0.7997656	0.01713994	0.4694318	1.617823	DDN	GeneID:23109,Genbank:NM_015086.1,HGNC:HGNC:24458,MIM:610588	dendrin	GO:0005634,GO:0005737,GO:0005789,GO:0032591,GO:0042995,GO:0043204,GO:0045944,GO:0000978,GO:0000982,GO:0005515	nucleus|cytoplasm|endoplasmic reticulum membrane|dendritic spine membrane|cell projection|perikaryon|positive regulation of transcription by RNA polymerase II|RNA polymerase II proximal promoter sequence-specific DNA binding|transcription factor activity, RNA polymerase II proximal promoter sequence-specific DNA binding|protein binding
NM_001010974.2	4.784324614	1.135295835	3.723368597	18.72799902	4.227124859	0.000196582	0.003012423	Up	2.90E-07	2.67E-23	0.000193786	0	9.59E-10	7.73E-09	1.45E-06	0	0.09381397	0.41282	0.03673807	1.92E-05	0.4377689	0.471937	2.52E-05	0.4654755	BCAS4	GeneID:55653,Genbank:NM_001010974.2,HGNC:HGNC:14367,MIM:607471	breast carcinoma amplified sequence 4, transcript variant 3	GO:0031083,GO:0046907	BLOC-1 complex|intracellular transport
NM_198591.2	6.299366272	1.059926034	3.985769134	18.69551712	4.224620472	6.73E-05	0.001257027	Up	0.000146406	0.000764558	0.02318382	1.79E-06	5.54E-08	0.000872232	3.44E-07	1.01E-05	2.80E-05	0.4133708	0.3481886	0.2091662	0.06589472	0.00520724	0.04945178	0.6689946	BSG	GeneID:682,Genbank:NM_198591.2,HGNC:HGNC:1116,MIM:109480	basigin (Ok blood group), transcript variant 4	GO:0046689,GO:0022617,GO:0005537,GO:0046697,GO:0030198,GO:0005739,GO:0050900,GO:0042383,GO:0005886,GO:0051591,GO:0005887,GO:0005925,GO:0042470,GO:0006090,GO:0070062,GO:0042475,GO:0007166,GO:0072659,GO:0043231,GO:0007566,GO:0043434,GO:0008028,GO:0000139,GO:0045121,GO:0015718,GO:0002080,GO:0045296,GO:0016020,GO:0005515	response to mercury ion|extracellular matrix disassembly|mannose binding|decidualization|extracellular matrix organization|mitochondrion|leukocyte migration|sarcolemma|plasma membrane|response to cAMP|integral component of plasma membrane|focal adhesion|melanosome|pyruvate metabolic process|extracellular exosome|odontogenesis of dentin-containing tooth|cell surface receptor signaling pathway|prot…
XM_011545280.1	11.02468198	0.939043975	4.496769639	18.67018655	4.222664438	6.90E-06	0.000182667	Up	4.62E-11	3.28E-11	0.03536322	4.93E-14	2.30E-16	0.01197931	1.03E-10	5.00E-05	0.8468465	0.1537815	0.1059139	0.409718	2.08E-07	0.1488435	0.06973873	0.1408497	GDPD5	GeneID:81544,Genbank:XM_011545280.1,HGNC:HGNC:28804,MIM:609632	glycerophosphodiester phosphodiesterase domain containing 5, transcript variant X6	GO:0016021,GO:0021522,GO:0021895,GO:0030426,GO:0031175,GO:0043025,GO:0045666,GO:0045746,GO:0045787,GO:0047389,GO:0048505,GO:0005515,GO:0097038,GO:0006629,GO:0008889	integral component of membrane|spinal cord motor neuron differentiation|cerebral cortex neuron differentiation|growth cone|neuron projection development|neuronal cell body|positive regulation of neuron differentiation|negative regulation of Notch signaling pathway|positive regulation of cell cycle|glycerophosphocholine phosphodiesterase activity|regulation of timing of cell differentiation|protei…
XM_017013014.1	11.48966392	0.956643335	4.404318524	18.55018875	4.213361962	1.06E-05	0.000263873	Up	8.44E-06	4.71E-05	1.45E-06	0.000260018	6.25E-16	6.79E-08	1.15E-18	0.05683036	0.04840066	0.07881861	0.07671083	0.5738289	0.3345281	7.03E-12	0.04102003	0.2638437	RHPN1	GeneID:114822,Genbank:XM_017013014.1,HGNC:HGNC:19973,MIM:601031	rhophilin, Rho GTPase binding protein 1, transcript variant X12	GO:0005515,GO:0005829,GO:0007165	protein binding|cytosol|signal transduction
XM_005245037.3	20.40758909	0.903511148	4.662842439	18.54463701	4.212930124	3.12E-06	9.14E-05	Up	0.01253708	0.001780253	0.0352945	0.000323246	0	0.02255734	0	2.04E-05	0.03251422	0.1474356	0.197322	2.156782	0.01477273	2.603038	0.1535663	0	FMO1	GeneID:2326,Genbank:XM_005245037.3,HGNC:HGNC:3769,MIM:136130	flavin containing monooxygenase 1, transcript variant X2	GO:0050661,GO:0004499,GO:0070995,GO:0005515,GO:0005788,GO:0005789,GO:0006082,GO:0006805,GO:0006970,GO:0009404,GO:0016021,GO:0017144,GO:0031090,GO:0004497,GO:0032496,GO:0050660	NADP binding|N,N-dimethylaniline monooxygenase activity|NADPH oxidation|protein binding|endoplasmic reticulum lumen|endoplasmic reticulum membrane|organic acid metabolic process|xenobiotic metabolic process|response to osmotic stress|toxin metabolic process|integral component of membrane|drug metabolic process|organelle membrane|monooxygenase activity|response to lipopolysaccharide|flavin adenine…	path:hsa00982	Drug metabolism - cytochrome P450
XM_017000887.1	22.21952192	0.98687472	4.267417477	18.52506153	4.211406429	1.98E-05	0.000448263	Up	2.35E-05	5.31E-05	5.59E-05	3.95E-05	4.03E-05	6.85E-05	8.59E-05	0.08282776	0.2573121	0.2401143	6.77E-05	0.04873521	0.2161013	0.2158083	0.6799227	0.01427327	ZNF281	GeneID:23528,Genbank:XM_017000887.1,HGNC:HGNC:13075,HPRD:11702	zinc finger protein 281, transcript variant X1	GO:0045892,GO:0001047,GO:0001078,GO:0045893,GO:0003700,GO:0003714,GO:0005515,GO:0005634,GO:0005654,GO:0046872,GO:0006351,GO:0048863,GO:0010172,GO:0010629,GO:0000122,GO:0043565,GO:0000978,GO:0044212,GO:0000981	negative regulation of transcription, DNA-templated|core promoter binding|transcriptional repressor activity, RNA polymerase II proximal promoter sequence-specific DNA binding|positive regulation of transcription, DNA-templated|DNA binding transcription factor activity|transcription corepressor activity|protein binding|nucleus|nucleoplasm|metal ion binding|transcription, DNA-templated|stem cell d…
XM_006721644.1	39.62237033	0.783866176	5.371941286	18.51834259	4.210883076	7.79E-08	3.50E-06	Up	1.14E-07	4.74E-06	0.1031495	4.18E-05	0.01466888	0.02050138	0.01141711	0.06517835	8.44E-05	0.4094804	1.088794	0.7664256	1.516139	1.23E-08	0.4880898	1.487734	9-Sep	GeneID:10801,Genbank:XM_006721644.1,HGNC:HGNC:7323,MIM:604061	septin 9, transcript variant X6	GO:0097730,GO:0032153,GO:0003924,GO:1902857,GO:0032160,GO:0032947,GO:0005515,GO:0005525,GO:0005737,GO:0005874,GO:0005930,GO:0034613,GO:0005940,GO:0045296,GO:0007049,GO:0048471,GO:0015629,GO:0051291,GO:0015630,GO:0000281,GO:0051301,GO:0031105,GO:0000921,GO:0060271,GO:0001725	non-motile cilium|cell division site|GTPase activity|positive regulation of non-motile cilium assembly|septin filament array|protein-containing complex scaffold activity|protein binding|GTP binding|cytoplasm|microtubule|axoneme|cellular protein localization|septin ring|cadherin binding|cell cycle|perinuclear region of cytoplasm|actin cytoskeleton|protein heterooligomerization|microtubule cytoskel…	path:hsa05100	Bacterial invasion of epithelial cells
NM_001287593.1	3.823614414	1.129302389	3.724859981	18.46208103	4.206493276	0.000195424	0.002998718	Up	8.00E-08	1.10E-07	2.03E-07	2.55E-07	1.28E-07	1.02E-07	3.09E-08	3.92E-07	0.31833	0.03598519	0.09217414	0.01883486	0.1433527	2.15E-06	0.1750865	0.4182447	CLIC1	GeneID:1192,Genbank:NM_001287593.1,HGNC:HGNC:2062,HPRD:04188,MIM:602872	chloride intracellular channel 1, transcript variant 1	GO:0048471,GO:0006821,GO:0005254,GO:0051726,GO:0007165,GO:0005515,GO:0051881,GO:0016020,GO:0005615,GO:0070062,GO:0005634,GO:0005635,GO:0031965,GO:0005737,GO:0031982,GO:0070527,GO:0034707,GO:0005739,GO:0072562,GO:0034765,GO:0005886,GO:0004364,GO:1902476,GO:0045296,GO:0005903,GO:0005244,GO:0045669,GO:0006749	perinuclear region of cytoplasm|chloride transport|chloride channel activity|regulation of cell cycle|signal transduction|protein binding|regulation of mitochondrial membrane potential|membrane|extracellular space|extracellular exosome|nucleus|nuclear envelope|nuclear membrane|cytoplasm|vesicle|platelet aggregation|chloride channel complex|mitochondrion|blood microparticle|regulation of ion trans…
NM_001289417.1	9.7354941	0.891035186	4.718624712	18.43608792	4.204460648	2.37E-06	7.24E-05	Up	1.54E-05	0.08115548	0.06303152	2.34E-11	1.97E-09	5.33E-08	1.07E-10	1.55E-08	0.4685659	0.9517769	1.733525	0.2116689	0.2587685	0.5674315	4.90E-10	0.1658899	ANAPC11	GeneID:51529,Genbank:NM_001289417.1,HGNC:HGNC:14452,HPRD:12452,MIM:614534	anaphase promoting complex subunit 11, transcript variant 11	GO:0051301,GO:0005654,GO:0061630,GO:0005680,GO:0005730,GO:0005829,GO:0016567,GO:0070979,GO:0031145,GO:0097602,GO:0031461,GO:0034450,GO:0043161,GO:0000278,GO:0045842,GO:0004842,GO:0046872,GO:0005634	cell division|nucleoplasm|ubiquitin protein ligase activity|anaphase-promoting complex|nucleolus|cytosol|protein ubiquitination|protein K11-linked ubiquitination|anaphase-promoting complex-dependent catabolic process|cullin family protein binding|cullin-RING ubiquitin ligase complex|ubiquitin-ubiquitin ligase activity|proteasome-mediated ubiquitin-dependent protein catabolic process|mitotic cell …	path:hsa04120,path:hsa04110,path:hsa04114,path:hsa04914,path:hsa05166	Ubiquitin mediated proteolysis|Cell cycle|Oocyte meiosis|Progesterone-mediated oocyte maturation|HTLV-I infection
XM_011542729.1	18.51271194	0.933342384	4.500386128	18.3842844	4.200401116	6.78E-06	0.000180016	Up	4.15E-14	0.000148636	0.005422258	0.008780022	0.008702543	0.02775529	1.19E-06	0.000269714	0.1344716	0.5902653	0.1347696	0.08080529	0.3715198	0.000282671	1.174713	0.3176439	TRIM29	GeneID:23650,Genbank:XM_011542729.1,HGNC:HGNC:17274,HPRD:10280,MIM:610658	tripartite motif containing 29, transcript variant X1	GO:0005515,GO:0005764,GO:0005913,GO:0006366,GO:0008270,GO:0042802,GO:0045087,GO:0098609,GO:0098641,GO:1900181,GO:0000122,GO:0002039,GO:0003700	protein binding|lysosome|cell-cell adherens junction|transcription by RNA polymerase II|zinc ion binding|identical protein binding|innate immune response|cell-cell adhesion|cadherin binding involved in cell-cell adhesion|negative regulation of protein localization to nucleus|negative regulation of transcription by RNA polymerase II|p53 binding|DNA binding transcription factor activity
XM_011515877.1	41.47076809	0.735958601	5.697485292	18.29164991	4.193113307	1.22E-08	6.70E-07	Up	0.2738679	1.08E-10	0.001260319	0.140293	0.01766835	0.01952363	0.000418389	2.38E-06	0.6241588	0.3740857	0.7876454	1.273464	0.4658369	1.274285	0.2989766	0.3220663	ELN	GeneID:2006,Genbank:XM_011515877.1,HGNC:HGNC:3327,MIM:130160	elastin, transcript variant X14	GO:0005578,GO:0007585,GO:0008015,GO:0008283,GO:0009887,GO:0022617,GO:0030198,GO:0031012,GO:0071953,GO:0005201,GO:0005515,GO:0005576	proteinaceous extracellular matrix|respiratory gaseous exchange|blood circulation|cell proliferation|animal organ morphogenesis|extracellular matrix disassembly|extracellular matrix organization|extracellular matrix|elastic fiber|extracellular matrix structural constituent|protein binding|extracellular region	path:hsa04974	Protein digestion and absorption
NM_001008487.1	3.828107762	1.129598378	3.711084006	18.27797669	4.192034473	0.000206374	0.003126667	Up	3.35E-10	0.00023012	0.000177836	0.000123303	1.75E-07	3.56E-05	0.000198765	7.86E-05	0.08027032	0.01784621	0.107312	0.05690684	0.3510965	0.02702559	7.37E-06	0.1547579	SLC41A3	GeneID:54946,Genbank:NM_001008487.1,HGNC:HGNC:31046,MIM:610803	solute carrier family 41 member 3, transcript variant 4	GO:0008324,GO:0016021,GO:0055085,GO:0098655,GO:0005515,GO:0005886	cation transmembrane transporter activity|integral component of membrane|transmembrane transport|cation transmembrane transport|protein binding|plasma membrane
NM_052952.2	8.170609984	1.022708175	4.093467433	18.20701622	4.186422606	4.25E-05	0.000856187	Up	0	0.01973018	0	0	0	0	0	0	0.2312195	0.05620331	0.03741379	0.3317884	0.1061394	1.79111	0.01439299	0.01380573	DIRC1	GeneID:116093,Genbank:NM_052952.2,HGNC:HGNC:15760,HPRD:16219,MIM:606423	disrupted in renal carcinoma 1
XM_011535435.1	3753.149231	0.513575543	8.146490027	18.17442777	4.183838036	3.75E-16	8.34E-14	Up	0.4253523	1.242996	0.7870658	0.8047817	0.1570545	0.4045149	0.9957978	0.8102712	7.680902	10.09144	4.754513	16.65662	26.14724	78.42813	13.56856	8.761575	COL12A1	GeneID:1303,Genbank:XM_011535435.1,HGNC:HGNC:2188,MIM:120320	collagen type XII alpha 1, transcript variant X3	GO:0005595,GO:0005615,GO:0005788,GO:0007155,GO:0030020,GO:0030199,GO:0030574,GO:0031012,GO:0035987,GO:0070062,GO:0001501,GO:1903561,GO:0005576	collagen type XII trimer|extracellular space|endoplasmic reticulum lumen|cell adhesion|extracellular matrix structural constituent conferring tensile strength|collagen fibril organization|collagen catabolic process|extracellular matrix|endodermal cell differentiation|extracellular exosome|skeletal system development|extracellular vesicle|extracellular region	path:hsa04974	Protein digestion and absorption
XM_005252787.2	6.574060528	1.143335487	3.650119591	18.0422988	4.173311261	0.000262118	0.003788769	Up	1.65E-10	6.83E-25	4.87E-20	8.97E-06	7.69E-12	0.000300988	0.00058697	2.48E-10	0.04894628	4.23E-06	0.3324613	1.41E-06	0.5959117	9.58E-11	0.08604057	0.5941254	GYLTL1B	GeneID:120071,Genbank:XM_005252787.2,HGNC:HGNC:16522,MIM:609709	glycosyltransferase-like 1B, transcript variant X11	GO:0015020,GO:0016021,GO:0030145,GO:0035252,GO:0035269,GO:0042285,GO:0046716,GO:0000139,GO:0005515,GO:0006493	glucuronosyltransferase activity|integral component of membrane|manganese ion binding|UDP-xylosyltransferase activity|protein O-linked mannosylation|xylosyltransferase activity|muscle cell cellular homeostasis|Golgi membrane|protein binding|protein O-linked glycosylation
NM_002381.4	231.2283284	0.498161302	8.368766811	17.98841007	4.168995772	5.82E-17	1.47E-14	Up	0.07784188	0.1876361	0.09406461	0.1565888	0.03555386	0.2567224	0.07412475	0.1655351	1.998732	0.8873627	0.5040886	4.217607	1.56492	27.26143	2.640522	1.216272	MATN3	GeneID:4148,Genbank:NM_002381.4,HGNC:HGNC:6909,HPRD:03661,MIM:602109	matrilin 3	GO:0005515,GO:0005576,GO:0005578,GO:0005788,GO:0030198,GO:0043687,GO:0044267,GO:0001501,GO:0005201,GO:0005509	protein binding|extracellular region|proteinaceous extracellular matrix|endoplasmic reticulum lumen|extracellular matrix organization|post-translational protein modification|cellular protein metabolic process|skeletal system development|extracellular matrix structural constituent|calcium ion binding
NM_001286766.1	91.47710916	0.749077879	5.565290391	17.98641707	4.168835922	2.62E-08	1.32E-06	Up	0.1487794	0.08719129	0.306848	0.09620038	0.00063933	0.000325858	4.82E-12	0.001897772	0.8898978	3.443975	1.861956	1.407139	1.356426	9.15E-09	0.7955553	3.169442	KIAA0226L	GeneID:80183,Genbank:NM_001286766.1,HGNC:HGNC:20420	KIAA0226-like, transcript variant 7
NM_001135248.1	68.35544998	0.633628273	6.571688836	17.92632497	4.16400785	4.97E-11	4.39E-09	Up	0.0487492	0.3996563	0.000494047	0.1098114	0.005064786	0.9588635	3.65E-13	0.1692394	2.942677	3.209574	0.3323671	2.941219	2.602235	12.71747	1.361861	1.008118	MFAP2	GeneID:4237,Genbank:NM_001135248.1,HGNC:HGNC:7033,HPRD:01137,MIM:156790	microfibrillar associated protein 2, transcript variant 4	GO:0030198,GO:0048048,GO:0048050,GO:0001527,GO:0005576,GO:0005578	extracellular matrix organization|embryonic eye morphogenesis|post-embryonic eye morphogenesis|microfibril|extracellular region|proteinaceous extracellular matrix
NM_001301167.1	13.11989889	0.839084391	4.959630285	17.8957904	4.161548359	7.06E-07	2.50E-05	Up	0.001674076	0	0.000948302	0.01057881	0.0125786	0.004077187	0.00925332	0.0138576	0.07527917	0.6670463	5.00E-08	0.02960068	0.1211967	0.2882808	0.3970092	0.1825288	CLEC5A	GeneID:23601,Genbank:NM_001301167.1,HGNC:HGNC:2054,HPRD:09229,MIM:604987	C-type lectin domain family 5 member A, transcript variant 2	GO:0045087,GO:0005886,GO:0046718,GO:0050715,GO:0005887,GO:0006968,GO:0007165,GO:0009986,GO:0030099,GO:0070821,GO:0030246,GO:0033033,GO:0035579,GO:0043066,GO:0001618,GO:0043312,GO:0002076,GO:0005829	innate immune response|plasma membrane|viral entry into host cell|positive regulation of cytokine secretion|integral component of plasma membrane|cellular defense response|signal transduction|cell surface|myeloid cell differentiation|tertiary granule membrane|carbohydrate binding|negative regulation of myeloid cell apoptotic process|specific granule membrane|negative regulation of apoptotic proce…
NM_030955.2	162.1978173	0.50096224	8.304842291	17.881705	4.160412397	1.00E-16	2.43E-14	Up	0.08560042	0.05872232	0.04244924	0.07553531	0.1221518	0.003699535	0.1171477	0.1665828	1.011902	0.977812	0.4361754	2.989564	2.331634	3.488334	2.800535	1.100532	ADAMTS12	GeneID:81792,Genbank:NM_030955.2,HGNC:HGNC:14605,MIM:606184	ADAM metallopeptidase with thrombospondin type 1 motif 12	GO:1902203,GO:0007160,GO:1902548,GO:0016477,GO:2001113,GO:0030167,GO:0031012,GO:0032331,GO:0046872,GO:0050727,GO:0051603,GO:0071347,GO:0071356,GO:0004222,GO:0071773,GO:0005515,GO:1901509,GO:0005578	negative regulation of hepatocyte growth factor receptor signaling pathway|cell-matrix adhesion|negative regulation of cellular response to vascular endothelial growth factor stimulus|cell migration|negative regulation of cellular response to hepatocyte growth factor stimulus|proteoglycan catabolic process|extracellular matrix|negative regulation of chondrocyte differentiation|metal ion binding|r…
NM_001324351.1	18.21114758	0.88084555	4.713358222	17.77454367	4.151740617	2.44E-06	7.38E-05	Up	0.001500833	0.000363575	0.01008695	1.58E-13	0.07708756	0.04393432	4.71E-15	5.48E-05	0.3076834	0.5322185	0.01128458	0.9591406	0.5558739	0.1460174	0.531149	1.044307	ZNF239	GeneID:8187,Genbank:NM_001324351.1,HGNC:HGNC:13031,MIM:601069	zinc finger protein 239, transcript variant 9	GO:0001078,GO:0003677,GO:0003700,GO:0003723,GO:0005515,GO:0005634,GO:0006351,GO:0006355,GO:0046872,GO:0000122,GO:0000978	transcriptional repressor activity, RNA polymerase II proximal promoter sequence-specific DNA binding|DNA binding|DNA binding transcription factor activity|RNA binding|protein binding|nucleus|transcription, DNA-templated|regulation of transcription, DNA-templated|metal ion binding|negative regulation of transcription by RNA polymerase II|RNA polymerase II proximal promoter sequence-specific DNA b…
NM_001163814.1	10.13541563	0.887496842	4.677179683	17.76520214	4.150982199	2.91E-06	8.61E-05	Up	0.002285614	2.76E-08	3.19E-18	0.01585741	3.13E-07	0.001692425	1.67E-24	0.1179243	0.5153373	0.1174359	0.1460313	0.5229611	0.5223042	0.01501726	0.04687332	0.6702446	C10orf2	GeneID:56652,Genbank:NM_001163814.1,HGNC:HGNC:1160,MIM:606075	chromosome 10 open reading frame 2, transcript variant 4	GO:0005759,GO:0006264,GO:0006268,GO:0006390,GO:0007005,GO:0034214,GO:0042645,GO:0043139,GO:0051260,GO:0071333,GO:0002020,GO:0003697,GO:0005524	mitochondrial matrix|mitochondrial DNA replication|DNA unwinding involved in DNA replication|mitochondrial transcription|mitochondrion organization|protein hexamerization|mitochondrial nucleoid|5'-3' DNA helicase activity|protein homooligomerization|cellular response to glucose stimulus|protease binding|single-stranded DNA binding|ATP binding
XM_005247696.2	15.29479599	0.900324862	4.608197696	17.73927271	4.148874957	4.06E-06	0.000115318	Up	1.08E-11	9.90E-08	1.47E-13	0.000414314	0.1282987	5.23E-14	0.004805482	0.02509181	0.353623	0.5041511	0.01668316	0.285421	0.1939582	0.4751412	0.1632375	1.372705	EEFSEC	GeneID:60678,Genbank:XM_005247696.2,HGNC:HGNC:24614,MIM:607695	eukaryotic elongation factor, selenocysteine-tRNA specific, transcript variant X4	GO:0003746,GO:0003924,GO:0005525,GO:0005634,GO:0005739,GO:0006414,GO:0035368,GO:0043021,GO:0000049,GO:0001514	translation elongation factor activity|GTPase activity|GTP binding|nucleus|mitochondrion|translational elongation|selenocysteine insertion sequence binding|ribonucleoprotein complex binding|tRNA binding|selenocysteine incorporation
NM_002256.3	16.71887595	0.934568422	4.435344625	17.69332182	4.145133026	9.19E-06	0.000233362	Up	0	0	0	0.1152751	0.1553912	0	0	0	2.207564	4.240735	0.651767	0.3164601	0.743301	0	2.181376	0.531396	KISS1	GeneID:3814,Genbank:NM_002256.3,HGNC:HGNC:6341,MIM:603286	KiSS-1 metastasis-suppressor	GO:0060124,GO:0005737,GO:0007010,GO:0007186,GO:0008285,GO:0016324,GO:0031773,GO:0033686,GO:0043005,GO:0043025,GO:0043410,GO:0050806,GO:0005515,GO:0051482,GO:0005576,GO:0060112,GO:0005615	positive regulation of growth hormone secretion|cytoplasm|cytoskeleton organization|G-protein coupled receptor signaling pathway|negative regulation of cell proliferation|apical plasma membrane|kisspeptin receptor binding|positive regulation of luteinizing hormone secretion|neuron projection|neuronal cell body|positive regulation of MAPK cascade|positive regulation of synaptic transmission|protei…
NM_014467.2	835.3302218	0.427607681	9.68353052	17.6396744	4.140752027	3.54E-22	1.66E-19	Up	0.9606173	1.480019	0.7615549	0.613072	0.6481713	0.8469437	1.193685	1.097504	4.935563	21.87134	16.44341	20.07354	36.95668	45.0143	7.384404	17.84397	SRPX2	GeneID:27286,Genbank:NM_014467.2,HGNC:HGNC:30668,HPRD:06726,MIM:300642	sushi repeat containing protein, X-linked 2	GO:0098609,GO:0005615,GO:0005737,GO:0009986,GO:0030054,GO:0036458,GO:0042325,GO:0042802,GO:0048870,GO:0051965,GO:0060076,GO:0071625,GO:0001525,GO:0090050,GO:0005102,GO:0097060,GO:0005515	cell-cell adhesion|extracellular space|cytoplasm|cell surface|cell junction|hepatocyte growth factor binding|regulation of phosphorylation|identical protein binding|cell motility|positive regulation of synapse assembly|excitatory synapse|vocalization behavior|angiogenesis|positive regulation of cell migration involved in sprouting angiogenesis|signaling receptor binding|synaptic membrane|protein …
XM_017002560.1	10.69489405	0.945438622	4.379361385	17.63558333	4.140417391	1.19E-05	0.000290766	Up	7.74E-12	0.00988372	0.002021546	0.00342583	1.08E-07	0.000207509	1.65E-05	0.06329376	0.4455105	0.7134762	1.031902	0.101764	0.2183415	3.93E-15	0.04006183	0.1234184	PSRC1	GeneID:84722,Genbank:XM_017002560.1,HGNC:HGNC:24472,HPRD:13127,MIM:613126	proline and serine rich coiled-coil 1, transcript variant X1	GO:0051301,GO:0005654,GO:0060236,GO:0005737,GO:0005819,GO:0005829,GO:0005876,GO:0007080,GO:0008017,GO:0015630,GO:0030308,GO:0030496,GO:0031116,GO:0000922,GO:0045737,GO:0001578,GO:0045893,GO:0005515	cell division|nucleoplasm|regulation of mitotic spindle organization|cytoplasm|spindle|cytosol|spindle microtubule|mitotic metaphase plate congression|microtubule binding|microtubule cytoskeleton|negative regulation of cell growth|midbody|positive regulation of microtubule polymerization|spindle pole|positive regulation of cyclin-dependent protein serine/threonine kinase activity|microtubule bund…
XM_017020045.1	7.798007533	0.987567684	4.188637087	17.58852535	4.136562625	2.81E-05	0.000601912	Up	0.006674437	0.009582131	0.000204685	3.08E-10	3.13E-05	1.59E-12	8.05E-12	1.23E-11	0.03927952	0.01203043	0.001933756	0.1583144	0.3002392	0.04320519	0.08076402	0.1704633	CAPS2	GeneID:84698,Genbank:XM_017020045.1,HGNC:HGNC:16471,MIM:607724	calcyphosine 2, transcript variant X24	GO:0055074,GO:0005432,GO:0005509,GO:0035725	calcium ion homeostasis|calcium:sodium antiporter activity|calcium ion binding|sodium ion transmembrane transport
NM_001485.3	5.707013694	1.124716699	3.67521135	17.55209795	4.133571577	0.000237653	0.00349982	Up	0	0	0	0	0	0	0	0	0.03387609	0.1053492	0.02222113	0.1930988	1.137872	0	0.009806759	0.009020383	GBX2	GeneID:2637,Genbank:NM_001485.3,HGNC:HGNC:4186,HPRD:03087,MIM:601135	gastrulation brain homeobox 2, transcript variant 1	GO:0021930,GO:0001228,GO:0042472,GO:0001569,GO:0045944,GO:0001755,GO:0003700,GO:0005634,GO:0006366,GO:0007399,GO:0048483,GO:0007411,GO:0021549,GO:0021555,GO:0021568,GO:0000979,GO:0021794,GO:0000981,GO:0021884,GO:0001190	cerebellar granule cell precursor proliferation|transcriptional activator activity, RNA polymerase II transcription regulatory region sequence-specific DNA binding|inner ear morphogenesis|branching involved in blood vessel morphogenesis|positive regulation of transcription by RNA polymerase II|neural crest cell migration|DNA binding transcription factor activity|nucleus|transcription by RNA polym…
XM_017000777.1	43.37478002	0.777249135	5.313748277	17.50998874	4.130106251	1.07E-07	4.64E-06	Up	0.003113009	0.000381662	0.02420875	0.005622194	0.005450738	0.000330462	0.00449075	0.1625471	0.2816499	0.2721722	0.4846956	0.5590607	0.1039798	0.1463122	0.2211299	0.3674839	CAMTA1	GeneID:23261,Genbank:XM_017000777.1,HGNC:HGNC:18806,MIM:611501	calmodulin binding transcription activator 1, transcript variant X13	GO:0005730,GO:0005829,GO:0006366,GO:0043565,GO:0045944,GO:0050885,GO:0000981,GO:0001077,GO:0005634	nucleolus|cytosol|transcription by RNA polymerase II|sequence-specific DNA binding|positive regulation of transcription by RNA polymerase II|neuromuscular process controlling balance|RNA polymerase II transcription factor activity, sequence-specific DNA binding|transcriptional activator activity, RNA polymerase II proximal promoter sequence-specific DNA binding|nucleus
XM_011532065.2	6.087601609	1.009636853	4.089024804	17.48965754	4.128430136	4.33E-05	0.000870943	Up	0.007069275	0.001180695	5.67E-10	0.000291951	7.34E-06	0.000143718	0.000736709	0.000211818	0.07325873	0.1683707	0.1413022	0.01167337	0.00696913	0.01843968	0.0835424	0.02378589	LARP1B	GeneID:55132,Genbank:XM_011532065.2,HGNC:HGNC:24704,HPRD:10963	La ribonucleoprotein domain family member 1B, transcript variant X13	GO:0003723,GO:0005515,GO:0005634	RNA binding|protein binding|nucleus
NM_017899.3	568.8150608	0.548957711	7.51902312	17.47990845	4.127625723	5.52E-14	8.66E-12	Up	0.8736391	0.9238797	0.6682661	1.23418	1.323981	1.496848	0.6739664	1.049732	2.821611	40.92361	5.684582	29.93691	38.50396	3.130948	65.80773	69.512	TESC	GeneID:54997,Genbank:NM_017899.3,HGNC:HGNC:26065,MIM:611585	tescalcin, transcript variant 1	GO:0051604,GO:0030154,GO:0005509,GO:0071300,GO:0030854,GO:0005515,GO:0072659,GO:0032417,GO:0005634,GO:0005737,GO:0005829,GO:0005886,GO:0032587,GO:0006469,GO:0033628,GO:0008285,GO:0042803,GO:0010628,GO:0045654,GO:0015031,GO:0000287,GO:0045893,GO:0019212,GO:0001726,GO:0050821,GO:0030027,GO:0004860	protein maturation|cell differentiation|calcium ion binding|cellular response to retinoic acid|positive regulation of granulocyte differentiation|protein binding|protein localization to plasma membrane|positive regulation of sodium:proton antiporter activity|nucleus|cytoplasm|cytosol|plasma membrane|ruffle membrane|negative regulation of protein kinase activity|regulation of cell adhesion mediate…
XM_017004177.1	26.23942707	0.835507246	4.93715832	17.4485053	4.12503155	7.93E-07	2.77E-05	Up	0.000321446	9.03E-14	0.01489279	3.21E-06	0.001425396	9.40E-13	0.002033723	7.14E-21	1.52E-17	0.06117522	0.1689348	0.1163357	0.001805112	0.04507245	0.06282662	0.000315088	NEB	GeneID:4703,Genbank:XM_017004177.1,HGNC:HGNC:7720,MIM:161650	nebulin, transcript variant X6	GO:0007517,GO:0007525,GO:0008307,GO:0015629,GO:0030018,GO:0030049,GO:0030832,GO:0070062,GO:0003779,GO:0005515,GO:0005829	muscle organ development|somatic muscle development|structural constituent of muscle|actin cytoskeleton|Z disc|muscle filament sliding|regulation of actin filament length|extracellular exosome|actin binding|protein binding|cytosol
NM_021977.3	318.0149963	0.730306903	5.644678454	17.41607524	4.12234764	1.65E-08	8.86E-07	Up	0.1378646	0.9099917	0.1056097	1.24E-08	1.031228	0.9763483	1.97E-05	2.64E-06	6.325937	3.936557	7.611102	5.117172	7.989493	7.320545	4.220659	1.174445	SLC22A3	GeneID:6581,Genbank:NM_021977.3,HGNC:HGNC:10967,HPRD:05328,MIM:604842	solute carrier family 22 member 3	GO:0043252,GO:0015697,GO:0005886,GO:0051615,GO:0005887,GO:0055085,GO:0015711,GO:1901998,GO:0006855,GO:0008514,GO:0015101,GO:0015872,GO:0015347,GO:0016020,GO:0015651,GO:0016021,GO:0005329,GO:0019534,GO:0015695,GO:0005452,GO:0032098,GO:0005515	sodium-independent organic anion transport|quaternary ammonium group transport|plasma membrane|histamine uptake|integral component of plasma membrane|transmembrane transport|organic anion transport|toxin transport|drug transmembrane transport|organic anion transmembrane transporter activity|organic cation transmembrane transporter activity|dopamine transport|sodium-independent organic anion trans…	path:hsa05231	Choline metabolism in cancer
XM_005255944.1	7.447126082	1.082256907	3.806859753	17.38776096	4.120000262	0.000140743	0.002294729	Up	8.17E-11	3.79E-05	1.50E-10	3.37E-07	0.002279796	0.006192564	2.57E-23	1.39E-09	0.03675001	6.57E-05	0.002116169	1.48E-09	0.09060985	0.3488389	0.5773262	0.05900203	KIFC3	GeneID:3801,Genbank:XM_005255944.1,HGNC:HGNC:6326,MIM:604535	kinesin family member C3, transcript variant X14	GO:0016887,GO:0005524,GO:0030659,GO:0005794,GO:0045218,GO:0005813,GO:0005871,GO:0005874,GO:0005915,GO:0070062,GO:0007018,GO:0090136,GO:0007030,GO:0007601,GO:0008017,GO:0003777,GO:0008569,GO:0005515	ATPase activity|ATP binding|cytoplasmic vesicle membrane|Golgi apparatus|zonula adherens maintenance|centrosome|kinesin complex|microtubule|zonula adherens|extracellular exosome|microtubule-based movement|epithelial cell-cell adhesion|Golgi organization|visual perception|microtubule binding|microtubule motor activity|ATP-dependent microtubule motor activity, minus-end-directed|protein binding
NM_001008274.3	77.27075081	0.736030137	5.590202686	17.32228868	4.114557651	2.27E-08	1.16E-06	Up	0.0103491	0.01215129	0.01010935	1.27E-17	0.008530959	5.67E-09	0.5971373	4.64E-06	0.08017379	9.814112	0.03611182	0.1377247	0.4137251	0.01061802	5.409915	0.7318905	TRIM72	GeneID:493829,Genbank:NM_001008274.3,HGNC:HGNC:32671,MIM:613288	tripartite motif containing 72	GO:0046627,GO:0005515,GO:0051260,GO:0006887,GO:0061630,GO:0006936,GO:0007517,GO:0008270,GO:0010832,GO:0016567,GO:0030659,GO:0031624,GO:0042383,GO:0001778,GO:0043161,GO:0001786,GO:0043569,GO:0003012	negative regulation of insulin receptor signaling pathway|protein binding|protein homooligomerization|exocytosis|ubiquitin protein ligase activity|muscle contraction|muscle organ development|zinc ion binding|negative regulation of myotube differentiation|protein ubiquitination|cytoplasmic vesicle membrane|ubiquitin conjugating enzyme binding|sarcolemma|plasma membrane repair|proteasome-mediated u…
NM_001318031.1	24.3400543	0.686221272	5.995207798	17.31606385	4.11403912	2.03E-09	1.33E-07	Up	0.01286732	1.87E-08	5.55E-17	0.01789428	0.01257691	0.1542441	6.00E-10	8.90E-16	0.7393119	3.70E-06	0.1438299	0.2871543	0.6575208	1.034205	0.094182	0.1682863	SALL4	GeneID:57167,Genbank:NM_001318031.1,HGNC:HGNC:15924,MIM:607343	spalt like transcription factor 4, transcript variant 2	GO:0022008,GO:0001843,GO:0030326,GO:0003281,GO:0035019,GO:0003700,GO:0005515,GO:0005634,GO:0005654,GO:0043231,GO:0005737,GO:0043565,GO:0006355,GO:0044212,GO:0006366,GO:0045944,GO:0007165,GO:0000122,GO:0046872,GO:0007275,GO:0000792,GO:0008134,GO:0001833	neurogenesis|neural tube closure|embryonic limb morphogenesis|ventricular septum development|somatic stem cell population maintenance|DNA binding transcription factor activity|protein binding|nucleus|nucleoplasm|intracellular membrane-bounded organelle|cytoplasm|sequence-specific DNA binding|regulation of transcription, DNA-templated|transcription regulatory region DNA binding|transcription by RN…
XM_011536685.2	48.84586076	0.988888464	4.159542219	17.30747449	4.113323316	3.19E-05	0.000672265	Up	0.02784783	1.47E-13	0.001799151	1.12E-13	7.55E-07	2.04E-09	3.83E-13	0.05664762	0.3811457	1.17E-13	6.75E-27	23.21229	3.346565	0.1172192	0.07951831	0.0143893	GZMB	GeneID:3002,Genbank:XM_011536685.2,HGNC:HGNC:4709,MIM:123910	granzyme B, transcript variant X1	GO:0042267,GO:0004252,GO:1900740,GO:0005515,GO:0005634,GO:0005739,GO:0005829,GO:0006508,GO:0006915,GO:0008236,GO:0008626,GO:0016020,GO:0016485,GO:0001772,GO:0019835,GO:0030141	natural killer cell mediated cytotoxicity|serine-type endopeptidase activity|positive regulation of protein insertion into mitochondrial membrane involved in apoptotic signaling pathway|protein binding|nucleus|mitochondrion|cytosol|proteolysis|apoptotic process|serine-type peptidase activity|granzyme-mediated apoptotic signaling pathway|membrane|protein processing|immunological synapse|cytolysis|…	path:hsa04210,path:hsa04650,path:hsa05202,path:hsa05320,path:hsa05330,path:hsa05332,path:hsa04940	Apoptosis|Natural killer cell mediated cytotoxicity|Transcriptional misregulation in cancers|Autoimmune thyroid disease|Allograft rejection|Graft-versus-host disease|Type I diabetes mellitus
XM_011537377.2	11.08760163	1.074215278	3.826699013	17.2760147	4.110698544	0.000129873	0.002157344	Up	4.01E-10	4.26E-08	0.005506549	4.96E-19	5.20E-05	1.84E-05	0.000470845	0.000731661	5.44E-06	0.1338247	0.007325045	0.03074505	0.1287084	9.94E-05	0.4981587	5.56E-09	NRXN3	GeneID:9369,Genbank:XM_011537377.2,HGNC:HGNC:8010,HPRD:08989,MIM:600567	neurexin 3, transcript variant X44	GO:0007411,GO:0007612,GO:0030534,GO:0035176,GO:0046872,GO:0050839,GO:0071625,GO:0097109,GO:0005886,GO:0005887,GO:0007158	axon guidance|learning|adult behavior|social behavior|metal ion binding|cell adhesion molecule binding|vocalization behavior|neuroligin family protein binding|plasma membrane|integral component of plasma membrane|neuron cell-cell adhesion	path:hsa04514	Cell adhesion molecules (CAMs)
NM_001278473.2	17.9651438	0.86275859	4.759544072	17.22387124	4.106337534	1.94E-06	6.08E-05	Up	0	6.48E-07	0	0.004123923	0.02988657	0.02594327	0.05563846	2.11E-05	0.6672444	0.7484768	0.0349782	0.294636	0.09632674	2.236163	0.3587631	1.01E-05	CHRDL2	GeneID:25884,Genbank:NM_001278473.2,HGNC:HGNC:24168,HPRD:09881,MIM:613127	chordin-like 2, transcript variant 2	GO:0030154,GO:0051216,GO:0001503,GO:0005615,GO:0005737	cell differentiation|cartilage development|ossification|extracellular space|cytoplasm
NM_205862.1	48.43142445	1.013777882	4.049227547	17.20811692	4.105017327	5.14E-05	0.00100456	Up	9.59E-08	0.1108546	9.32E-07	3.36E-09	0.001307821	0.176071	1.36E-08	1.59E-09	2.149199	1.168474	0.1417791	4.52E-06	6.237522	0.003363726	2.41072	1.55182	UGT1A6	GeneID:54578,Genbank:NM_205862.1,HGNC:HGNC:12538,MIM:606431	UDP glucuronosyltransferase family 1 member A6, transcript variant 2	GO:0070062,GO:0006805,GO:0008194,GO:0015020,GO:0016021,GO:0042803,GO:0043231,GO:0046982,GO:0052695,GO:0001972,GO:0052696,GO:0005783,GO:0052697,GO:0005789	extracellular exosome|xenobiotic metabolic process|UDP-glycosyltransferase activity|glucuronosyltransferase activity|integral component of membrane|protein homodimerization activity|intracellular membrane-bounded organelle|protein heterodimerization activity|cellular glucuronidation|retinoic acid binding|flavonoid glucuronidation|endoplasmic reticulum|xenobiotic glucuronidation|endoplasmic reticu…	path:hsa00040,path:hsa00053,path:hsa00140,path:hsa00830,path:hsa00860,path:hsa00980,path:hsa00982,path:hsa00983,path:hsa05204	Pentose and glucuronate interconversions|Ascorbate and aldarate metabolism|Steroid hormone biosynthesis|Retinol metabolism|Porphyrin and chlorophyll metabolism|Metabolism of xenobiotics by cytochrome P450|Drug metabolism - cytochrome P450|Drug metabolism - other enzymes|Chemical carcinogenesis
NM_001005498.3	10.43113774	1.017289421	4.034766306	17.20224651	4.10452508	5.47E-05	0.001055469	Up	1.56E-05	0.00206092	0.01119507	1.12E-14	1.22E-07	0.007464315	2.60E-10	0.002477893	0.05002728	0.02290921	0.2214511	0.3439866	0.7150864	0.001459994	0.0891455	6.04E-05	RHBDF2	GeneID:79651,Genbank:NM_001005498.3,HGNC:HGNC:20788,MIM:614404	rhomboid 5 homolog 2, transcript variant 2	GO:0005789,GO:0005886,GO:0015031,GO:0016021,GO:0016485,GO:0019838,GO:0042058,GO:0050708,GO:0050709,GO:0004252	endoplasmic reticulum membrane|plasma membrane|protein transport|integral component of membrane|protein processing|growth factor binding|regulation of epidermal growth factor receptor signaling pathway|regulation of protein secretion|negative regulation of protein secretion|serine-type endopeptidase activity
XM_017013797.1	13.89723022	0.755259176	5.430592459	17.16627112	4.101504784	5.62E-08	2.61E-06	Up	0.002462417	0.00678072	4.44E-06	0.003635573	3.69E-05	0.001489811	0	0.01990104	0.08930282	0.08780017	0.013694	0.03592517	0.00852104	0.05998648	0.2280688	0.2509833	TG	GeneID:7038,Genbank:XM_017013797.1,HGNC:HGNC:11764,MIM:188450	thyroglobulin, transcript variant X7	GO:0007165,GO:0010469,GO:0015705,GO:0030878,GO:0031641,GO:0042403,GO:0042446,GO:0005179,GO:0005576,GO:0005615	signal transduction|regulation of signaling receptor activity|iodide transport|thyroid gland development|regulation of myelination|thyroid hormone metabolic process|hormone biosynthetic process|hormone activity|extracellular region|extracellular space	path:hsa04918,path:hsa05320	Thyroid hormone synthesis|Autoimmune thyroid disease
XM_006724002.2	11.49542688	0.986241033	4.157922073	17.15685673	4.100713359	3.21E-05	0.000676667	Up	0.000379384	2.53E-05	0.001129675	0.000385964	0.001016701	0.000436561	0.000519648	0.03468329	0.03783825	0.1239517	0.1972095	1.20E-05	0.1453418	0.2875842	0.01988457	0.05464663	KCNJ15	GeneID:3772,Genbank:XM_006724002.2,HGNC:HGNC:6261,HPRD:03659,MIM:602106	potassium voltage-gated channel subfamily J member 15, transcript variant X3	GO:0005886,GO:0005887,GO:0006813,GO:0010107,GO:0015467,GO:0034765,GO:0005242,GO:0005515	plasma membrane|integral component of plasma membrane|potassium ion transport|potassium ion import|G-protein activated inward rectifier potassium channel activity|regulation of ion transmembrane transport|inward rectifier potassium channel activity|protein binding	path:hsa04971	Gastric acid secretion
NM_001242809.1	29.68615836	0.855750716	4.786090375	17.09734334	4.095700266	1.70E-06	5.44E-05	Up	0.001350342	5.66E-05	4.40E-11	0.01109457	3.58E-15	0.02821377	0.0943608	0.000190238	0.4583115	0.1880576	0.09964632	0.003726915	0.1760226	1.143599	0.29578	0.1291569	ANKRD6	GeneID:22881,Genbank:NM_001242809.1,HGNC:HGNC:17280,MIM:610583	ankyrin repeat domain 6, transcript variant 1	GO:0046330,GO:0090090,GO:2000096,GO:0005634,GO:0005737,GO:0043231	positive regulation of JNK cascade|negative regulation of canonical Wnt signaling pathway|positive regulation of Wnt signaling pathway, planar cell polarity pathway|nucleus|cytoplasm|intracellular membrane-bounded organelle
XM_011526550.2	76.1089033	0.995021907	4.115046729	17.08385489	4.094561644	3.87E-05	0.000792843	Up	1.47E-05	0.06220278	3.86E-20	2.86E-14	0.000498826	0.5236411	8.83E-18	2.90E-10	1.363247	1.01411	1.462371	1.772594	1.74622	6.29E-22	0.07969807	6.681427	CYP2B6	GeneID:1555,Genbank:XM_011526550.2,HGNC:HGNC:2615,HPRD:00477,MIM:123930	cytochrome P450 family 2 subfamily B member 6, transcript variant X7	GO:0055114,GO:0019825,GO:0005789,GO:0020037,GO:0006082,GO:0006805,GO:0008202,GO:0008392,GO:0031090,GO:0008395,GO:0042180,GO:0016712,GO:0042738,GO:0017144,GO:0004497,GO:0043231,GO:0005506,GO:0019373,GO:0005737	oxidation-reduction process|oxygen binding|endoplasmic reticulum membrane|heme binding|organic acid metabolic process|xenobiotic metabolic process|steroid metabolic process|arachidonic acid epoxygenase activity|organelle membrane|steroid hydroxylase activity|cellular ketone metabolic process|oxidoreductase activity, acting on paired donors, with incorporation or reduction of molecular oxygen, red…	path:hsa00590,path:hsa00830,path:hsa00980,path:hsa00982	Arachidonic acid metabolism|Retinol metabolism|Metabolism of xenobiotics by cytochrome P450|Drug metabolism - cytochrome P450
NM_003882.3	296.7260977	0.450390597	9.089512634	17.07520533	4.093831022	9.95E-20	3.48E-17	Up	0.1603915	0.05011281	0.1520342	0.1621704	0.2129254	0.1535513	0.09626249	0.1776031	4.297118	2.511288	0.501699	2.228443	1.968199	8.622278	4.038684	2.085756	WISP1	GeneID:8840,Genbank:NM_003882.3,HGNC:HGNC:12769,HPRD:16019,MIM:603398	WNT1 inducible signaling pathway protein 1, transcript variant 1	GO:0005578,GO:0005615,GO:0005829,GO:0007155,GO:0007165,GO:0007267,GO:0008201,GO:0016055,GO:0060548,GO:0001558,GO:0005178,GO:0005520	proteinaceous extracellular matrix|extracellular space|cytosol|cell adhesion|signal transduction|cell-cell signaling|heparin binding|Wnt signaling pathway|negative regulation of cell death|regulation of cell growth|integrin binding|insulin-like growth factor binding	path:hsa04310	Wnt signaling pathway
NM_002353.2	582.9274286	0.494260757	8.276112507	17.03650664	4.090557634	1.27E-16	3.02E-14	Up	0.3504029	0.4378008	0.2249212	0.3594538	0.2284749	0.3945692	0.6717528	0.4960483	13.5557	77.36111	1.649127	3.757419	2.6283	1.68539	11.26348	18.92507	TACSTD2	GeneID:4070,Genbank:NM_002353.2,HGNC:HGNC:11530,MIM:137290	tumor-associated calcium signal transducer 2	GO:0070062,GO:0005829,GO:0090191,GO:0005887,GO:0098609,GO:0005923,GO:0007166,GO:0007601,GO:0008283,GO:0009925,GO:0098641,GO:0010633,GO:1900025,GO:0016020,GO:1900028,GO:0016328,GO:2000146,GO:0050678,GO:0005515,GO:2000738,GO:0051497,GO:0005615,GO:0060675,GO:0005634	extracellular exosome|cytosol|negative regulation of branching involved in ureteric bud morphogenesis|integral component of plasma membrane|cell-cell adhesion|bicellular tight junction|cell surface receptor signaling pathway|visual perception|cell proliferation|basal plasma membrane|cadherin binding involved in cell-cell adhesion|negative regulation of epithelial cell migration|negative regulatio…
NM_005985.3	89.81600373	0.512866335	7.972791989	17.01784684	4.088976608	1.55E-15	3.15E-13	Up	0.1736222	0.1725219	0	0.1268779	0.0534918	0.2342775	0.2518328	0.2683257	1.512196	3.221183	2.147431	2.270731	3.901181	6.287812	1.986889	2.053144	SNAI1	GeneID:6615,Genbank:NM_005985.3,HGNC:HGNC:11128,HPRD:05025,MIM:604238	snail family transcriptional repressor 1	GO:0001837,GO:0003198,GO:0005515,GO:0005634,GO:0005654,GO:0005721,GO:0046872,GO:0005737,GO:0060021,GO:0060536,GO:0005829,GO:0060707,GO:0060806,GO:0060972,GO:0061314,GO:0070828,GO:1902230,GO:2000810,GO:0000122,GO:0000977,GO:0000981,GO:0001078,GO:0001649,GO:0001707,GO:0010718,GO:0010957,GO:0016477,GO:0019900,GO:0030335,GO:0031069,GO:0043518,GO:0045893	epithelial to mesenchymal transition|epithelial to mesenchymal transition involved in endocardial cushion formation|protein binding|nucleus|nucleoplasm|pericentric heterochromatin|metal ion binding|cytoplasm|roof of mouth development|cartilage morphogenesis|cytosol|trophoblast giant cell differentiation|negative regulation of cell differentiation involved in embryonic placenta development|left/ri…	path:hsa04520	Adherens junction
NM_000817.2	9.889232147	1.071978407	3.814069854	17.01341118	4.088600525	0.000136697	0.002245254	Up	0	0	0.01147193	0.002738098	0	0.002873872	0	7.41E-08	0	0.007621576	0.001311192	0.01562289	0.2869989	0.08993106	0.8560988	0.130739	GAD1	GeneID:2571,Genbank:NM_000817.2,HGNC:HGNC:4092,MIM:605363	glutamate decarboxylase 1, transcript variant GAD67	GO:0035176,GO:0005622,GO:0035641,GO:0005739,GO:0042493,GO:0005886,GO:0005938,GO:0006538,GO:0006540,GO:0007268,GO:0043679,GO:0007269,GO:0046982,GO:0009449,GO:0047485,GO:0012506,GO:0048786,GO:0016595,GO:0004351,GO:0060077,GO:0018352,GO:0061202,GO:0030170,GO:0005515	social behavior|intracellular|locomotory exploration behavior|mitochondrion|response to drug|plasma membrane|cell cortex|glutamate catabolic process|glutamate decarboxylation to succinate|chemical synaptic transmission|axon terminus|neurotransmitter secretion|protein heterodimerization activity|gamma-aminobutyric acid biosynthetic process|protein N-terminus binding|vesicle membrane|presynaptic ac…	path:hsa00650,path:hsa00250,path:hsa00410,path:hsa00430,path:hsa04727,path:hsa04940	Butanoate metabolism|Alanine, aspartate and glutamate metabolism|beta-Alanine metabolism|Taurine and hypotaurine metabolism|GABAergic synapse|Type I diabetes mellitus
XM_005256115.3	14.35431671	0.875897738	4.667250427	17.00673264	4.08803409	3.05E-06	8.99E-05	Up	0.0670116	6.52E-11	1.75E-06	0.000494228	0.03412015	0.007174731	5.59E-07	0.0200206	0.4146311	0.1961553	0.5813951	0.07106239	0.05765645	0.3467018	0.1824354	1.492559	ACD	GeneID:65057,Genbank:XM_005256115.3,HGNC:HGNC:25070,MIM:609377	adrenocortical dysplasia homolog, transcript variant X1	GO:0070187,GO:0032211,GO:0000784,GO:0032212,GO:0005515,GO:0070198,GO:0042162,GO:0005654,GO:0006886,GO:0016233,GO:0044877,GO:0070200,GO:0051973,GO:0016604,GO:0060381,GO:0031848,GO:0070182,GO:0032202,GO:0000723,GO:0000783	shelterin complex|negative regulation of telomere maintenance via telomerase|nuclear chromosome, telomeric region|positive regulation of telomere maintenance via telomerase|protein binding|protein localization to chromosome, telomeric region|telomeric DNA binding|nucleoplasm|intracellular protein transport|telomere capping|protein-containing complex binding|establishment of protein localization t…
NM_001321534.1	26.73180149	0.925325188	4.413372749	16.95695205	4.083804969	1.02E-05	0.000254864	Up	6.37E-05	0.001431067	1.39E-10	0.000274848	0.2658778	1.27E-09	9.04E-09	9.13E-05	0.5543999	0.146078	0.2145426	0.4023763	0.2651373	0.05799214	0.000292386	1.237998	USPL1	GeneID:10208,Genbank:NM_001321534.1,HGNC:HGNC:20294	ubiquitin specific peptidase like 1, transcript variant 4	GO:0015030,GO:0016926,GO:0030576,GO:0032183,GO:0043130,GO:0070140,GO:0005515,GO:0005615,GO:0008283	Cajal body|protein desumoylation|Cajal body organization|SUMO binding|ubiquitin binding|SUMO-specific isopeptidase activity|protein binding|extracellular space|cell proliferation
XM_017013584.1	19.80891507	0.823574188	4.951812611	16.8910259	4.078185049	7.35E-07	2.59E-05	Up	0.2446766	0.004932035	6.16E-05	1.23E-07	0.007353475	1.66E-05	0.00104078	0.3184652	1.688938	0.6537932	0.4777764	2.224663	0.2260053	0.5630949	0.5075339	1.740213	POLB	GeneID:5423,Genbank:XM_017013584.1,HGNC:HGNC:9174,HPRD:07517,MIM:174760	polymerase (DNA) beta, transcript variant X9	GO:0005876,GO:0006261,GO:0006281,GO:0006284,GO:0006286,GO:0006287,GO:0019899,GO:0006288,GO:0045471,GO:0006290,GO:0046872,GO:0006297,GO:0048535,GO:0048536,GO:0048872,GO:0051402,GO:0055093,GO:0071707,GO:0071897,GO:0003684,GO:0003887,GO:0003906,GO:0005515,GO:0005634,GO:0005654,GO:0005737,GO:0005874,GO:0006954,GO:0006974,GO:0007435,GO:0007568,GO:0008017,GO:0008630,GO:0010332,GO:0016446,GO:0016579,GO:…	spindle microtubule|DNA-dependent DNA replication|DNA repair|base-excision repair|base-excision repair, base-free sugar-phosphate removal|base-excision repair, gap-filling|enzyme binding|base-excision repair, DNA ligation|response to ethanol|pyrimidine dimer repair|metal ion binding|nucleotide-excision repair, DNA gap filling|lymph node development|spleen development|homeostasis of number of cell…	path:hsa03410,path:hsa05203,path:hsa05166	Base excision repair|Viral carcinogenesis|HTLV-I infection
XM_017026481.1	7.724014488	1.017677787	4.006379891	16.87954162	4.077203821	6.17E-05	0.00116857	Up	5.92E-06	2.55E-06	0.02397969	8.28E-14	3.92E-14	1.30E-08	2.33E-08	1.23E-13	0.1406888	0.0870545	0.3141403	0.4598203	0.09928509	6.97E-06	0.000965947	0.0640112	ADGRL1	GeneID:22859,Genbank:XM_017026481.1,HGNC:HGNC:20973,HPRD:14305,MIM:616416	adhesion G protein-coupled receptor L1, transcript variant X11	GO:0045202,GO:0005886,GO:0050839,GO:0007157,GO:0051965,GO:0007166,GO:0007186,GO:0016021,GO:0016524,GO:0030054,GO:0090129,GO:0030246,GO:0030424,GO:0030426,GO:0035584,GO:0004930,GO:0042734,GO:0005515,GO:0043005,GO:0005622	synapse|plasma membrane|cell adhesion molecule binding|heterophilic cell-cell adhesion via plasma membrane cell adhesion molecules|positive regulation of synapse assembly|cell surface receptor signaling pathway|G-protein coupled receptor signaling pathway|integral component of membrane|latrotoxin receptor activity|cell junction|positive regulation of synapse maturation|carbohydrate binding|axon|g…
NM_001163989.1	23.05664604	0.82762104	4.909957888	16.72094468	4.063584452	9.11E-07	3.13E-05	Up	0.04058463	0.01893351	0.001139512	0.00029154	0.004384308	0.02997872	0.000238582	1.51E-11	0.5342238	1.621567	4.33E-05	0.000252859	1.241433	0.2019769	0.1011176	0.07130014	RAB37	GeneID:326624,Genbank:NM_001163989.1,HGNC:HGNC:30268,HPRD:06702,MIM:609956	RAB37, member RAS oncogene family, transcript variant 4	GO:0035577,GO:0005525,GO:0035579,GO:0005768,GO:0043312,GO:0005793,GO:0005886,GO:0006886,GO:0006904,GO:0072659,GO:0008021,GO:0009306,GO:0012505,GO:0017157,GO:0003924,GO:0030667,GO:0032482,GO:0005515	azurophil granule membrane|GTP binding|specific granule membrane|endosome|neutrophil degranulation|endoplasmic reticulum-Golgi intermediate compartment|plasma membrane|intracellular protein transport|vesicle docking involved in exocytosis|protein localization to plasma membrane|synaptic vesicle|protein secretion|endomembrane system|regulation of exocytosis|GTPase activity|secretory granule membra…
XM_017001674.1	10.96793696	1.1051998	3.67421261	16.68799864	4.060739041	0.000238584	0.003510632	Up	6.21E-11	0.01225315	0.000384995	5.44E-11	3.16E-10	1.45E-06	5.83E-06	1.58E-14	2.94E-06	3.75E-06	0.0117477	0.5106052	1.061629	1.33E-11	1.136553	0.2725738	FGGY	GeneID:55277,Genbank:XM_017001674.1,HGNC:HGNC:25610,MIM:611370	FGGY carbohydrate kinase domain containing, transcript variant X38	GO:0019321,GO:0046835,GO:0070050,GO:0005575,GO:0005623,GO:0019150	pentose metabolic process|carbohydrate phosphorylation|neuron cellular homeostasis|cellular_component|cell|D-ribulokinase activity
XM_011531802.2	31.58228351	0.933926397	4.346467443	16.67113792	4.059280677	1.38E-05	0.000329975	Up	5.82E-16	4.88E-12	3.72E-14	8.04E-23	0.2293511	0.09596514	5.57E-25	0.0233026	1.583274	0.3529879	0.4520045	0.9988668	3.003652	6.88E-07	0.8493366	0.6047746	SLC7A11	GeneID:23657,Genbank:XM_011531802.2,HGNC:HGNC:11059,HPRD:09720,MIM:607933	solute carrier family 7 member 11, transcript variant X1	GO:0050900,GO:0005856,GO:0070306,GO:0005886,GO:0070527,GO:0005887,GO:0006865,GO:0006979,GO:0007420,GO:0009636,GO:0009986,GO:0015179,GO:0015327,GO:0015813,GO:0003333,GO:0016021,GO:0005515,GO:0035094,GO:0005791	leukocyte migration|cytoskeleton|lens fiber cell differentiation|plasma membrane|platelet aggregation|integral component of plasma membrane|amino acid transport|response to oxidative stress|brain development|response to toxic substance|cell surface|L-amino acid transmembrane transporter activity|cystine:glutamate antiporter activity|L-glutamate transmembrane transport|amino acid transmembrane tra…	path:hsa04216	Ferroptosis
XM_006716622.3	10.36450886	0.831778297	4.877237646	16.64227114	4.056780424	1.08E-06	3.62E-05	Up	0.002225963	0.000463582	4.24E-06	0.003385759	3.54E-05	0.00143795	0	0.01814659	0.09953537	0.09970571	0.01231378	0.02902356	0.006806774	0.04152077	0.03299756	0.2458508	TG	GeneID:7038,Genbank:XM_006716622.3,HGNC:HGNC:11764,MIM:188450	thyroglobulin, transcript variant X1	GO:0007165,GO:0010469,GO:0015705,GO:0030878,GO:0031641,GO:0042403,GO:0042446,GO:0005179,GO:0005576,GO:0005615	signal transduction|regulation of signaling receptor activity|iodide transport|thyroid gland development|regulation of myelination|thyroid hormone metabolic process|hormone biosynthetic process|hormone activity|extracellular region|extracellular space	path:hsa04918,path:hsa05320	Thyroid hormone synthesis|Autoimmune thyroid disease
NM_001278233.1	12.08877799	0.91547666	4.42907878	16.61849981	4.054718248	9.46E-06	0.000239463	Up	7.18E-14	0.09831887	0.000149473	0.007161507	2.90E-06	0.02007244	1.69E-11	0.00015325	0.4889884	0.4380225	0.0201376	0.2966408	0.001144301	1.846997	0.124826	0.08668149	LMCD1	GeneID:29995,Genbank:NM_001278233.1,HGNC:HGNC:6633,MIM:604859	LIM and cysteine rich domains 1, transcript variant 2	GO:0005615,GO:0005634,GO:0005654,GO:0005737,GO:0006351,GO:0008270,GO:0010611,GO:0031012,GO:0044267,GO:0070886,GO:0000122,GO:0003714	extracellular space|nucleus|nucleoplasm|cytoplasm|transcription, DNA-templated|zinc ion binding|regulation of cardiac muscle hypertrophy|extracellular matrix|cellular protein metabolic process|positive regulation of calcineurin-NFAT signaling cascade|negative regulation of transcription by RNA polymerase II|transcription corepressor activity
NM_001307952.1	5.800008736	0.976264833	4.153204606	16.61745566	4.054627599	3.28E-05	0.000687992	Up	0.002969118	3.18E-06	0.002214761	1.19E-13	0.000169732	0.00811049	0.003086057	0.01456158	0.4721984	0.0218772	0.06496206	0.2011813	0.05472002	0.07609795	0.3307956	0.1073952	HAPLN3	GeneID:145864,Genbank:NM_001307952.1,HGNC:HGNC:21446,HPRD:13629	hyaluronan and proteoglycan link protein 3, transcript variant 1	GO:0005578,GO:0005615,GO:0007155,GO:0007417,GO:0001501,GO:0005201,GO:0005540	proteinaceous extracellular matrix|extracellular space|cell adhesion|central nervous system development|skeletal system development|extracellular matrix structural constituent|hyaluronic acid binding
XM_017016422.1	10.05683804	0.923993317	4.383131633	16.56405893	4.049984335	1.17E-05	0.000286679	Up	0.000464395	0.002465174	0.000751385	0.007145249	8.94E-05	0.00048295	5.29E-08	0.004532692	0.01552715	0.1573993	0.02143978	0.003028778	0.04020093	0.0763945	0.2848567	0.06412484	KIAA1217	GeneID:56243,Genbank:XM_017016422.1,HGNC:HGNC:25428	KIAA1217, transcript variant X11	GO:0003674,GO:0005737,GO:0048706	molecular_function|cytoplasm|embryonic skeletal system development
NM_199351.2	92.08316812	0.615027332	6.582687866	16.54740357	4.048532958	4.62E-11	4.13E-09	Up	0.02515266	0.4513353	0.007486112	0.02389382	0.01943975	0.02971018	0.01411199	0.006100399	0.4956186	0.3226051	0.1829836	0.7584696	1.058435	0.3147036	0.8524584	0.9628653	ILDR2	GeneID:387597,Genbank:NM_199351.2,HGNC:HGNC:18131,HPRD:12724	immunoglobulin like domain containing receptor 2	GO:0030073,GO:0030154,GO:0031016,GO:0048873,GO:0005789,GO:0009749,GO:0016021	insulin secretion|cell differentiation|pancreas development|homeostasis of number of cells within a tissue|endoplasmic reticulum membrane|response to glucose|integral component of membrane
NM_001128205.1	5360.60473	0.68725151	5.884131727	16.49410299	4.043878416	4.00E-09	2.47E-07	Up	2.064277	6.027074	0.9671982	1.504368	1.548552	2.25824	1.02E-05	2.564415	25.09811	40.25082	8.219129	42.88143	49.33838	175.2908	71.52024	15.46871	SULF1	GeneID:23213,Genbank:NM_001128205.1,HGNC:HGNC:20391,MIM:610012	sulfatase 1, transcript variant 1	GO:0051216,GO:0030513,GO:0008449,GO:0003094,GO:0060348,GO:0032836,GO:0009986,GO:0004065,GO:0060384,GO:0035860,GO:0010575,GO:0060686,GO:0040036,GO:0005509,GO:0005615,GO:0014846,GO:0005783,GO:0040037,GO:0016525,GO:0005794,GO:0030177,GO:0005795,GO:0045121,GO:0030201,GO:0005886,GO:0001822,GO:0048010,GO:0006915,GO:0001937,GO:0048706,GO:0030336,GO:0002063	cartilage development|positive regulation of BMP signaling pathway|N-acetylglucosamine-6-sulfatase activity|glomerular filtration|bone development|glomerular basement membrane development|cell surface|arylsulfatase activity|innervation|glial cell-derived neurotrophic factor receptor signaling pathway|positive regulation of vascular endothelial growth factor production|negative regulation of prost…
XM_011529266.2	10.76192205	0.969436299	4.164744544	16.42082309	4.037454538	3.12E-05	0.000659096	Up	3.94E-05	0.000327976	0.000125154	0.1550849	0.002241011	0.003368059	5.76E-05	0.002666223	0.05983832	0.4858807	1.688077	0.4144888	0.3550241	0.1903287	0.01186074	0.6606248	C20orf27	GeneID:54976,Genbank:XM_011529266.2,HGNC:HGNC:15873	chromosome 20 open reading frame 27, transcript variant X1	GO:0008150,GO:0003674,GO:0005515,GO:0005575	biological_process|molecular_function|protein binding|cellular_component
XM_005260317.2	4.232942033	1.145383478	3.520986866	16.36884	4.032880182	0.000429944	0.005672267	Up	2.18E-09	4.04E-07	0.003715984	1.65E-07	4.02E-09	2.08E-11	0.000573584	6.80E-06	0.330421	0.09982085	0.2219683	0.06591613	0.01787049	0.0001618	4.70E-10	0.05439078	AHCY	GeneID:191,Genbank:XM_005260317.2,HGNC:HGNC:343,HPRD:01621,MIM:180960	adenosylhomocysteinase, transcript variant X6	GO:0042470,GO:0004013,GO:0042745,GO:0042802,GO:0005515,GO:0005634,GO:0005829,GO:0043005,GO:0006730,GO:0051287,GO:0007584,GO:0070062,GO:0019510,GO:0071268,GO:0030554,GO:0000096,GO:0032259,GO:0001666,GO:0033353,GO:0002439	melanosome|adenosylhomocysteinase activity|circadian sleep/wake cycle|identical protein binding|protein binding|nucleus|cytosol|neuron projection|one-carbon metabolic process|NAD binding|response to nutrient|extracellular exosome|S-adenosylhomocysteine catabolic process|homocysteine biosynthetic process|adenyl nucleotide binding|sulfur amino acid metabolic process|methylation|response to hypoxia|…	path:hsa00270	Cysteine and methionine metabolism
XM_011534000.2	9.637143757	0.842993308	4.782239209	16.35200517	4.031395652	1.73E-06	5.53E-05	Up	0.01020036	1.59E-14	4.31E-07	0.07035439	0.000729142	2.56E-10	0.003982367	0.02202941	0.3913791	0.3380719	0.1475817	0.6743418	0.01711304	0.04609157	0.6376262	0.3414138	SEMA3F	GeneID:6405,Genbank:XM_011534000.2,HGNC:HGNC:10728,MIM:601124	semaphorin 3F, transcript variant X6	GO:0050919,GO:0021612,GO:0021637,GO:0061549,GO:0021675,GO:0021785,GO:0030215,GO:0030335,GO:0036486,GO:0071526,GO:0038191,GO:0097490,GO:0045499,GO:0097491,GO:1901166,GO:0048843,GO:0001755,GO:1902285,GO:0005615,GO:1902287,GO:0048846,GO:0007411	negative chemotaxis|facial nerve structural organization|trigeminal nerve structural organization|sympathetic ganglion development|nerve development|branchiomotor neuron axon guidance|semaphorin receptor binding|positive regulation of cell migration|ventral trunk neural crest cell migration|semaphorin-plexin signaling pathway|neuropilin binding|sympathetic neuron projection extension|chemorepelle…	path:hsa04360	Axon guidance
NM_001320836.1	66.2079523	0.858940672	4.692684949	16.34455239	4.030737963	2.70E-06	8.06E-05	Up	0.004389774	0.000510763	0.007532614	0.1303543	0.04096718	0.000133373	0.03169418	0.003926551	1.52E-06	3.410105	1.171368	0.535582	0.8982754	0.8295335	0.225737	0.01745738	N4BP2L2	GeneID:10443,Genbank:NM_001320836.1,HGNC:HGNC:26916,MIM:615788	NEDD4 binding protein 2-like 2, transcript variant 4	GO:0005515,GO:0005634,GO:0017053,GO:0019899,GO:0070062,GO:1902035,GO:1902037,GO:0000122,GO:0001106,GO:0003674	protein binding|nucleus|transcriptional repressor complex|enzyme binding|extracellular exosome|positive regulation of hematopoietic stem cell proliferation|negative regulation of hematopoietic stem cell differentiation|negative regulation of transcription by RNA polymerase II|RNA polymerase II transcription corepressor activity|molecular_function
XM_017022932.1	6.695500862	0.959409813	4.199867103	16.32933024	4.029393714	2.67E-05	0.000577926	Up	1.32E-08	3.43E-23	3.49E-23	0.05167414	0.02569061	5.34E-18	0	2.30E-29	0.001483793	0.2658737	0.5344096	1.291807	0.2752797	0.1071267	0.2478707	0.04866914	CCDC78	GeneID:124093,Genbank:XM_017022932.1,HGNC:HGNC:14153,MIM:614666	coiled-coil domain containing 78, transcript variant X27	GO:0030030,GO:0042383,GO:0048471,GO:0098535,GO:0098536,GO:0003009,GO:0005814,GO:0016529	cell projection organization|sarcolemma|perinuclear region of cytoplasm|de novo centriole assembly involved in multi-ciliated epithelial cell differentiation|deuterosome|skeletal muscle contraction|centriole|sarcoplasmic reticulum
XM_005262976.1	50.33050431	0.896845616	4.490546372	16.30595267	4.027326827	7.10E-06	0.000187261	Up	1.55E-09	0.02865164	0.07540522	0.04793697	1.17E-16	0.002523498	6.59E-07	0.2344073	1.110116	1.33152	0.3462505	1.533499	0.9338759	4.849522	0.3801629	0.01351961	CFI	GeneID:3426,Genbank:XM_005262976.1,HGNC:HGNC:5394,MIM:217030	complement factor I, transcript variant X2	GO:0005576,GO:0005615,GO:0006508,GO:0006898,GO:0006958,GO:0016020,GO:0030449,GO:0045087,GO:0046872,GO:0070062,GO:0004252,GO:0005044,GO:0005515	extracellular region|extracellular space|proteolysis|receptor-mediated endocytosis|complement activation, classical pathway|membrane|regulation of complement activation|innate immune response|metal ion binding|extracellular exosome|serine-type endopeptidase activity|scavenger receptor activity|protein binding	path:hsa04610,path:hsa05150	Complement and coagulation cascades|Staphylococcus aureus infection
XM_011515386.2	7.22831503	1.093520628	3.681542803	16.28919044	4.025843	0.000231827	0.003435928	Up	1.00E-12	5.21E-13	5.46E-16	3.47E-09	8.93E-05	0.01022864	0.001811793	0.002092928	3.66E-13	0.07829464	1.43E-17	0.02546831	0.2051177	0.5844013	0.01779039	1.71E-12	GPR141	GeneID:353345,Genbank:XM_011515386.2,HGNC:HGNC:19997,HPRD:16423,MIM:609045	G protein-coupled receptor 141, transcript variant X12	GO:0016021,GO:0004930,GO:0005886,GO:0007186	integral component of membrane|G-protein coupled receptor activity|plasma membrane|G-protein coupled receptor signaling pathway
XM_017021847.1	33.07837527	0.83432757	4.825152891	16.28823171	4.025758085	1.40E-06	4.59E-05	Up	0.06624972	0.04898774	0	8.65E-05	0.08873392	1.34E-07	0.01562475	2.21E-05	0.3546629	0.06133569	0.7724795	0.211077	1.382642	2.991956	0.5299144	0.3221141	LOC107987205	GeneID:107987205,Genbank:XM_017021847.1	uncharacterized LOC107987205
NM_002704.3	875.1556673	0.794723205	5.060340198	16.24101374	4.021569781	4.19E-07	1.58E-05	Up	0.4294751	0.5488039	0.07589578	0.07051764	0.07005574	0.3640786	0.03322344	0.170233	1.03591	293.4276	3.206237	0.8659453	11.00027	0.04870024	2.669207	0.06080899	PPBP	GeneID:5473,Genbank:NM_002704.3,HGNC:HGNC:9240,HPRD:07171,MIM:121010	pro-platelet basic protein	GO:0043312,GO:0005576,GO:0045236,GO:0005615,GO:0051781,GO:0006954,GO:0006955,GO:0007186,GO:0008009,GO:0060326,GO:0008083,GO:0070098,GO:0010469,GO:0090023,GO:0031093,GO:1904659,GO:0032496,GO:0002576,GO:1904724,GO:0042127,GO:0002690,GO:0042742,GO:0005355	neutrophil degranulation|extracellular region|CXCR chemokine receptor binding|extracellular space|positive regulation of cell division|inflammatory response|immune response|G-protein coupled receptor signaling pathway|chemokine activity|cell chemotaxis|growth factor activity|chemokine-mediated signaling pathway|regulation of signaling receptor activity|positive regulation of neutrophil chemotaxis…	path:hsa04060,path:hsa04062	Cytokine-cytokine receptor interaction|Chemokine signaling pathway
NM_001271910.1	7.71780384	0.98017377	4.099151875	16.19954232	4.017881149	4.15E-05	0.000838691	Up	3.04E-16	2.29E-07	1.76E-07	2.90E-09	0.02837597	4.29E-16	0.000334084	0.01994846	0.3795038	0.006017326	0.5471905	0.195205	0.1684744	3.22E-05	0.2777624	0.8025684	SPATA33	GeneID:124045,Genbank:NM_001271910.1,HGNC:HGNC:26463,HPRD:08105,MIM:615409	spermatogenesis associated 33, transcript variant 5	GO:0005829,GO:0005634,GO:0005737	cytosol|nucleus|cytoplasm
XM_006724293.2	8.846584426	1.160298327	3.459659189	16.15867244	4.01423677	0.000540859	0.00681397	Up	3.77E-18	8.55E-13	4.33E-09	1.61E-08	3.99E-06	7.31E-20	7.66E-11	9.14E-11	2.67E-07	0.2538788	2.03E-18	0.03518506	0.5300274	0.000111261	0.454874	0.001730661	FAM227A	GeneID:646851,Genbank:XM_006724293.2,HGNC:HGNC:44197	family with sequence similarity 227 member A, transcript variant X11
NM_001007538.1	308.906269	0.355295605	11.2843481	16.10324226	4.009279287	1.57E-29	1.82E-26	Up	0.3578732	0.1378088	0.2551603	0.4745165	0.3419748	0.399945	0.2270879	0.4038475	8.344461	3.121255	1.792942	7.799998	10.94259	2.563599	10.21353	5.165093	SHISA2	GeneID:387914,Genbank:NM_001007538.1,HGNC:HGNC:20366,HPRD:16589	shisa family member 2	GO:0007275,GO:0016021,GO:0030178,GO:0040037,GO:0004871,GO:0005783,GO:0005789	multicellular organism development|integral component of membrane|negative regulation of Wnt signaling pathway|negative regulation of fibroblast growth factor receptor signaling pathway|signal transducer activity|endoplasmic reticulum|endoplasmic reticulum membrane
XM_017020209.1	4.001496533	1.147389792	3.493461497	16.0930075	4.008362061	0.000476802	0.006164864	Up	1.22E-10	1.16E-06	1.46E-06	5.60E-18	7.37E-10	0.000845608	6.75E-11	0.000669953	0.000334996	0.03537767	0.1557693	1.38E-06	0.08719706	0.3374368	0.1965045	0.06945996	PCED1B	GeneID:91523,Genbank:XM_017020209.1,HGNC:HGNC:28255,HPRD:17513	PC-esterase domain containing 1B, transcript variant X4	GO:0005515	protein binding
NM_006215.3	6.08364905	1.150432597	3.483733708	16.08674816	4.007800818	0.000494471	0.006339527	Up	0	0	0	0	0	0	0	0	0	4.53E-05	0.1874831	1.160012	0.2447642	0	0.06368272	0.1290585	SERPINA4	GeneID:5267,Genbank:NM_006215.3,HGNC:HGNC:8948,MIM:147935	serpin family A member 4, transcript variant 3	GO:0005576,GO:0005615,GO:0010951,GO:0031089,GO:0070062,GO:0002576,GO:0004867	extracellular region|extracellular space|negative regulation of endopeptidase activity|platelet dense granule lumen|extracellular exosome|platelet degranulation|serine-type endopeptidase inhibitor activity
XM_011526839.1	11.97655261	0.97602673	4.103456901	16.0564786	4.00508362	4.07E-05	0.000827321	Up	4.67E-09	0.003499719	0.003359274	0.000434868	0.02219167	0.000206283	0.00133735	0.001866822	0.1451486	0.2295952	0.2304389	0.1146565	4.84E-10	0.08860084	0.07664142	0.3634776	WDR62	GeneID:284403,Genbank:XM_011526839.1,HGNC:HGNC:24502,MIM:613583	WD repeat domain 62, transcript variant X5	GO:0005634,GO:0005682,GO:0005813,GO:0005814,GO:0005815,GO:0005829,GO:0007052,GO:0007099,GO:0008380,GO:0021987,GO:0022008,GO:0000922,GO:0071011,GO:0003723,GO:0071013,GO:0005515	nucleus|U5 snRNP|centrosome|centriole|microtubule organizing center|cytosol|mitotic spindle organization|centriole replication|RNA splicing|cerebral cortex development|neurogenesis|spindle pole|precatalytic spliceosome|RNA binding|catalytic step 2 spliceosome|protein binding
NM_001318252.1	18.11380777	0.862433731	4.643637202	16.05364902	4.004829356	3.42E-06	9.92E-05	Up	5.28E-09	2.62E-06	0.0202562	2.99E-05	7.59E-10	0.2245841	4.48E-08	0.03291552	0.9725788	0.3191959	0.8797734	0.2642071	0.2414163	0.1084089	0.4334168	0.5046029	C7orf50	GeneID:84310,Genbank:NM_001318252.1,HGNC:HGNC:22421,HPRD:14413	chromosome 7 open reading frame 50, transcript variant 4	GO:0003723,GO:0005515	RNA binding|protein binding
NM_003931.2	7.657196138	0.929047825	4.304431063	15.98916083	3.999022317	1.67E-05	0.000388455	Up	2.25E-09	0.000695825	0.000410862	0.000115979	9.31E-18	6.00E-05	0.02218477	0.02322606	4.85E-05	0.09556661	0.03454833	0.1024816	0.1271511	0.2852981	0.2928295	0.1588056	WASF1	GeneID:8936,Genbank:NM_003931.2,HGNC:HGNC:12732,HPRD:05434,MIM:605035	WAS protein family member 1, transcript variant 1	GO:0051388,GO:0005856,GO:0065003,GO:0005925,GO:0072673,GO:0006898,GO:0015629,GO:0016601,GO:0030027,GO:0030041,GO:0097484,GO:0031209,GO:1990416,GO:0032991,GO:2000601,GO:0044877,GO:0045202,GO:0003779,GO:0048365,GO:0005515,GO:0051018,GO:0005741	positive regulation of neurotrophin TRK receptor signaling pathway|cytoskeleton|protein-containing complex assembly|focal adhesion|lamellipodium morphogenesis|receptor-mediated endocytosis|actin cytoskeleton|Rac protein signal transduction|lamellipodium|actin filament polymerization|dendrite extension|SCAR complex|cellular response to brain-derived neurotrophic factor stimulus|protein-containing …	path:hsa04520,path:hsa04810,path:hsa04666,path:hsa05231,path:hsa05132,path:hsa05131,path:hsa05100	Adherens junction|Regulation of actin cytoskeleton|Fc gamma R-mediated phagocytosis|Choline metabolism in cancer|Salmonella infection|Shigellosis|Bacterial invasion of epithelial cells
XM_017001610.1	13.42428047	0.975073094	4.10092463	15.98560308	3.998701268	4.12E-05	0.000833376	Up	0.1040279	0.005927485	0.003049395	2.13E-07	3.99E-05	2.12E-09	7.03E-15	3.31E-06	0.2540951	0.06309947	0.263953	0.1222917	0.1188437	0.9963391	1.45E-05	0.6275794	MSTO1	GeneID:55154,Genbank:XM_017001610.1,HGNC:HGNC:29678,HPRD:16904	misato 1, mitochondrial distribution and morphology regulator, transcript variant X24	GO:0007005,GO:0048311,GO:0003674,GO:0005737,GO:0005741	mitochondrion organization|mitochondrion distribution|molecular_function|cytoplasm|mitochondrial outer membrane
NM_001293304.1	292.7104354	0.606411239	6.587889278	15.94431378	3.994970102	4.46E-11	4.00E-09	Up	0.07779089	0.0182159	1.91E-07	0.06502268	0.1220138	0.2276613	0.1026317	0.07117892	0.1621582	1.246802	0.6273169	0.538314	0.6729232	10.2372	1.204729	3.299457	CEMIP	GeneID:57214,Genbank:NM_001293304.1,HGNC:HGNC:29213,HPRD:10519,MIM:608366	cell migration inducing hyaluronan binding protein, transcript variant 2	GO:0090314,GO:0030213,GO:0005515,GO:1900020,GO:0030214,GO:0005540,GO:0005576,GO:0005634,GO:0005737,GO:0030335,GO:0005783,GO:0030665,GO:0005886,GO:0032050,GO:0045334,GO:0005905,GO:0004415,GO:0046923,GO:0007605,GO:0051281,GO:0010800	positive regulation of protein targeting to membrane|hyaluronan biosynthetic process|protein binding|positive regulation of protein kinase C activity|hyaluronan catabolic process|hyaluronic acid binding|extracellular region|nucleus|cytoplasm|positive regulation of cell migration|endoplasmic reticulum|clathrin-coated vesicle membrane|plasma membrane|clathrin heavy chain binding|clathrin-coated end…
XM_011543120.2	33.68337956	1.00913209	3.957629403	15.93106523	3.993770831	7.57E-05	0.001383398	Up	1.53E-21	7.40E-13	1.23E-08	3.94E-16	0.02185087	1.60E-18	1.92E-21	0.1307648	5.58E-10	0.2123219	0.2755767	0.6443423	1.103282	1.537862	0.1830565	3.64E-13	ADAMTS6	GeneID:11174,Genbank:XM_011543120.2,HGNC:HGNC:222,MIM:605008	ADAM metallopeptidase with thrombospondin type 1 motif 6, transcript variant X8	GO:0008237,GO:0046872,GO:0004222,GO:0005578,GO:0006508	metallopeptidase activity|metal ion binding|metalloendopeptidase activity|proteinaceous extracellular matrix|proteolysis
NM_001174101.1	123.392588	0.789077911	5.059167567	15.91237611	3.992077377	4.21E-07	1.59E-05	Up	0.7649265	8.46E-15	0.1486829	1.19613	0.2562213	4.63E-16	1.06E-13	8.29E-17	2.990976	7.163536	12.87127	5.877131	1.902566	0.4060025	2.827822	3.574648	PRR7	GeneID:80758,Genbank:NM_001174101.1,HGNC:HGNC:28130,HPRD:15186	proline rich 7 (synaptic), transcript variant 2	GO:0030054,GO:0030425,GO:0045211,GO:0048471,GO:0002250,GO:0005634,GO:0016021	cell junction|dendrite|postsynaptic membrane|perinuclear region of cytoplasm|adaptive immune response|nucleus|integral component of membrane
XM_006724569.3	8.910463389	1.027401222	3.882890318	15.88162088	3.989286257	0.000103222	0.001790114	Up	7.15E-05	7.34E-05	0.05391764	1.33E-07	1.64E-05	7.54E-05	0.000420739	0.008991691	0.1401137	8.70E-14	0.1855908	0.5942911	0.1000681	3.07E-11	0.6942094	0.7951306	SLC38A5	GeneID:92745,Genbank:XM_006724569.3,HGNC:HGNC:18070,MIM:300649	solute carrier family 38 member 5, transcript variant X4	GO:0005887,GO:0006865,GO:0015171,GO:0015187,GO:0015816,GO:0003333,GO:0005886	integral component of plasma membrane|amino acid transport|amino acid transmembrane transporter activity|glycine transmembrane transporter activity|glycine transport|amino acid transmembrane transport|plasma membrane	path:hsa04727	GABAergic synapse
NM_001078175.2	130.97006	0.797974351	4.991820765	15.81635153	3.983344937	5.98E-07	2.17E-05	Up	0.02700831	1.421102	0.005058475	0.0627197	0.00706304	0.001375795	1.49E-11	0.9585198	4.176163	0.9351914	6.45642	2.038581	5.1707	0.02787486	2.233908	3.823803	SLC29A1	GeneID:2030,Genbank:NM_001078175.2,HGNC:HGNC:11003,MIM:602193	solute carrier family 29 member 1 (Augustine blood group), transcript variant 2	GO:0006139,GO:0007595,GO:0015858,GO:0015862,GO:0016020,GO:0016323,GO:0016324,GO:0030431,GO:0060079,GO:0071333,GO:0071456,GO:0005337,GO:0098794,GO:0005886,GO:1901642,GO:0005887	nucleobase-containing compound metabolic process|lactation|nucleoside transport|uridine transport|membrane|basolateral plasma membrane|apical plasma membrane|sleep|excitatory postsynaptic potential|cellular response to glucose stimulus|cellular response to hypoxia|nucleoside transmembrane transporter activity|postsynapse|plasma membrane|nucleoside transmembrane transport|integral component of pla…	path:hsa05034	Alcoholism
XM_011530410.2	5.145550824	1.053941202	3.774135766	15.75477436	3.977717187	0.000160563	0.002558316	Up	0.001656127	2.07E-13	5.90E-21	1.28E-05	0.00022816	0.001091028	1.00E-09	1.04E-13	0.04332039	0.1717956	0.009894974	0.003750917	0.002893965	0.01145835	0.002169718	0.05440732	SYN3	GeneID:8224,Genbank:XM_011530410.2,HGNC:HGNC:11496,MIM:602705	synapsin III, transcript variant X10	GO:0008021,GO:0014069,GO:0030054,GO:0030672,GO:0032228,GO:0005524,GO:0007269	synaptic vesicle|postsynaptic density|cell junction|synaptic vesicle membrane|regulation of synaptic transmission, GABAergic|ATP binding|neurotransmitter secretion
XM_017013794.1	12.57095229	0.789870074	5.029322083	15.69802334	3.972511004	4.92E-07	1.82E-05	Up	0.002141618	0.007154007	4.41E-08	7.21E-21	4.48E-05	0.001628533	0	0.022628	0.03013306	0.09484993	0.01558185	0.008175634	0.02209817	0.0508832	0.08095061	0.3814581	TG	GeneID:7038,Genbank:XM_017013794.1,HGNC:HGNC:11764,MIM:188450	thyroglobulin, transcript variant X3	GO:0007165,GO:0010469,GO:0015705,GO:0030878,GO:0031641,GO:0042403,GO:0042446,GO:0005179,GO:0005576,GO:0005615	signal transduction|regulation of signaling receptor activity|iodide transport|thyroid gland development|regulation of myelination|thyroid hormone metabolic process|hormone biosynthetic process|hormone activity|extracellular region|extracellular space	path:hsa04918,path:hsa05320	Thyroid hormone synthesis|Autoimmune thyroid disease
XM_017003565.1	6.354536636	0.999107122	3.975034838	15.68687003	3.971485618	7.04E-05	0.001301943	Up	1.14E-31	0.00066243	1.69E-26	8.56E-17	1.53E-05	0.02886548	9.95E-36	2.61E-10	0.1722178	0.1413757	0.02083832	0.06462304	0.1237047	0.1084174	0.4931453	0.009999055	CREG2	GeneID:200407,Genbank:XM_017003565.1,HGNC:HGNC:14272,HPRD:16753	cellular repressor of E1A stimulated genes 2, transcript variant X1	GO:0048037,GO:0005576,GO:0005783,GO:0005794	cofactor binding|extracellular region|endoplasmic reticulum|Golgi apparatus
XM_006723222.2	13.18796404	0.937061026	4.237677937	15.68118669	3.970962835	2.26E-05	0.000501991	Up	2.22E-08	1.31E-15	5.47E-23	0.001680235	0.196114	8.00E-12	2.05E-05	6.52E-07	0.2906074	0.9306297	0.277318	0.1818537	0.3990322	0.2797885	0.154236	0.01317562	MAP3K10	GeneID:4294,Genbank:XM_006723222.2,HGNC:HGNC:6849,HPRD:02533,MIM:600137	mitogen-activated protein kinase kinase kinase 10, transcript variant X4	GO:0042803,GO:0004706,GO:0043065,GO:0043425,GO:0005524,GO:0005737,GO:0006915,GO:0007165,GO:0007224,GO:0043433,GO:0007254,GO:0043507,GO:0007256,GO:0045892,GO:0007257,GO:0003714,GO:0046330,GO:0018105,GO:0004672,GO:0046777,GO:0018107,GO:0004674	protein homodimerization activity|JUN kinase kinase kinase activity|positive regulation of apoptotic process|bHLH transcription factor binding|ATP binding|cytoplasm|apoptotic process|signal transduction|smoothened signaling pathway|negative regulation of DNA binding transcription factor activity|JNK cascade|positive regulation of JUN kinase activity|activation of JNKK activity|negative regulation…
XM_017027621.1	80.35556606	0.872477668	4.550105318	15.66926145	3.969865277	5.36E-06	0.000147184	Up	0.1748617	0.03265281	8.20E-07	0.02955171	0.01263529	0.1235663	1.17E-15	0.001464968	1.357964	1.177125	0.4889845	2.924089	0.2510458	1.32E-06	1.132601	0.9237754	RNF24	GeneID:11237,Genbank:XM_017027621.1,HGNC:HGNC:13779,HPRD:10198,MIM:612489	ring finger protein 24, transcript variant X3	GO:0005794,GO:0008270,GO:0016021,GO:0043161,GO:0061630,GO:0000139,GO:0000209,GO:0005515	Golgi apparatus|zinc ion binding|integral component of membrane|proteasome-mediated ubiquitin-dependent protein catabolic process|ubiquitin protein ligase activity|Golgi membrane|protein polyubiquitination|protein binding
NM_005189.2	158.3788329	0.45006507	8.816796285	15.65044788	3.968132039	1.18E-18	3.63E-16	Up	0.1238357	0.08024892	0.04535235	0.1057235	0.07568863	0.07499686	0.2100042	0.167117	0.7866424	1.894496	4.50993	2.519739	2.851058	0.7027888	1.357189	2.076049	CBX2	GeneID:84733,Genbank:NM_005189.2,HGNC:HGNC:1552,HPRD:14397,MIM:602770	chromobox 2, transcript variant 1	GO:0003677,GO:0003682,GO:0005515,GO:0005634,GO:0005654,GO:0006325,GO:0006351,GO:0030154,GO:0031519,GO:0035064,GO:0000122,GO:0035102,GO:0000791,GO:0045137,GO:0000792	DNA binding|chromatin binding|protein binding|nucleus|nucleoplasm|chromatin organization|transcription, DNA-templated|cell differentiation|PcG protein complex|methylated histone binding|negative regulation of transcription by RNA polymerase II|PRC1 complex|euchromatin|development of primary sexual characteristics|heterochromatin
NM_000450.2	249.707957	0.562344382	7.040916575	15.55622258	3.959419878	1.91E-12	2.19E-10	Up	0.08753126	0.06316485	0.199994	0.07304257	0.1098847	0.1189493	0.05697903	0.21872	7.65137	5.056845	0.6617402	0.5268548	1.927438	12.50307	0.3486761	1.032236	SELE	GeneID:6401,Genbank:NM_000450.2,HGNC:HGNC:10718,MIM:131210	selectin E	GO:0050901,GO:0032496,GO:0005515,GO:0070492,GO:0033691,GO:0005615,GO:0070555,GO:0034612,GO:0005886,GO:0005887,GO:0005901,GO:0005905,GO:0006954,GO:0043274,GO:0007157,GO:0045121,GO:0007159,GO:0046872,GO:0007202,GO:0048471,GO:0019722,GO:0002092,GO:0050727,GO:0030029,GO:0002523,GO:0050900,GO:0030863,GO:0004888	leukocyte tethering or rolling|response to lipopolysaccharide|protein binding|oligosaccharide binding|sialic acid binding|extracellular space|response to interleukin-1|response to tumor necrosis factor|plasma membrane|integral component of plasma membrane|caveola|clathrin-coated pit|inflammatory response|phospholipase binding|heterophilic cell-cell adhesion via plasma membrane cell adhesion molec…	path:hsa04668,path:hsa04514,path:hsa05418,path:hsa04933,path:hsa05144,path:hsa05143	TNF signaling pathway|Cell adhesion molecules (CAMs)|Fluid shear stress and atherosclerosis|AGE-RAGE signaling pathway in diabetic complications|Malaria|African trypanosomiasis
XM_006723395.3	5.761241401	1.05409268	3.753886237	15.52954875	3.956944004	0.000174114	0.002729998	Up	6.13E-30	0	0	0.02831897	0	1.78E-26	1.90E-27	0	0.3965249	0.5500642	1.33E-73	0.4664146	0.1445543	0	0.07880019	0.154003	CNTD2	GeneID:79935,Genbank:XM_006723395.3,HGNC:HGNC:25805	cyclin N-terminal domain containing 2, transcript variant X1
XM_017029960.1	164.7966589	0.666944683	5.929843084	15.5073183	3.954877316	3.03E-09	1.92E-07	Up	5.38E-10	0.2322935	0.4505515	0.876249	0.2171431	0.2435447	0.02963882	0.06845881	2.624033	0.3206677	3.290238	4.867864	7.079925	3.352161	5.077918	12.81104	SLC38A5	GeneID:92745,Genbank:XM_017029960.1,HGNC:HGNC:18070,MIM:300649	solute carrier family 38 member 5, transcript variant X6	GO:0005887,GO:0006865,GO:0015171,GO:0015187,GO:0015816,GO:0003333,GO:0005886	integral component of plasma membrane|amino acid transport|amino acid transmembrane transporter activity|glycine transmembrane transporter activity|glycine transport|amino acid transmembrane transport|plasma membrane	path:hsa04727	GABAergic synapse
NM_001204869.1	108.5543459	0.649920427	6.084975697	15.50594988	3.954750001	1.17E-09	7.99E-08	Up	0.000817283	0.3640249	0.003814687	0.004364778	0.02527303	0.04445249	0.04616934	0.1910011	0.7049045	0.7169795	0.2282956	0.3684315	1.111626	5.627642	0.4884619	0.7685899	WISP1	GeneID:8840,Genbank:NM_001204869.1,HGNC:HGNC:12769,HPRD:16019,MIM:603398	WNT1 inducible signaling pathway protein 1, transcript variant 3	GO:0005578,GO:0005615,GO:0005829,GO:0007155,GO:0007165,GO:0007267,GO:0008201,GO:0016055,GO:0060548,GO:0001558,GO:0005178,GO:0005520	proteinaceous extracellular matrix|extracellular space|cytosol|cell adhesion|signal transduction|cell-cell signaling|heparin binding|Wnt signaling pathway|negative regulation of cell death|regulation of cell growth|integrin binding|insulin-like growth factor binding	path:hsa04310	Wnt signaling pathway
XM_011542248.2	6.113206781	0.983000645	4.019322321	15.46565931	3.950996432	5.84E-05	0.001114082	Up	0.000223821	5.73E-05	0.007158857	0.002229009	5.14E-27	4.61E-17	0	0.0115653	0.1231146	0.4396871	0.1276029	0.03507345	0.01391893	0.1206543	0.1847206	0.006610619	PLEKHN1	GeneID:84069,Genbank:XM_011542248.2,HGNC:HGNC:25284	pleckstrin homology domain containing N1, transcript variant X1	GO:0005515,GO:0005886	protein binding|plasma membrane
NM_001292023.1	86.37065113	0.710685955	5.550193186	15.39558031	3.944444344	2.85E-08	1.43E-06	Up	0.006971773	0.0578437	0	0.01611623	0.007948188	0.008354129	0.150021	0.02888545	0.2143156	0.2302989	0.06249833	0.7078565	0.6510832	5.289634	1.004653	0.05361255	LOC100129940	GeneID:100129940,Genbank:NM_001292023.1	uncharacterized LOC100129940, transcript variant 1
NM_182717.1	20.52205881	0.835098047	4.719987876	15.3658179	3.941652656	2.36E-06	7.20E-05	Up	0.0163933	5.17E-09	2.87E-15	0.4941181	3.52E-17	1.14E-15	0.02970991	0.002465213	0.6640013	0.9681614	0.08123111	0.6413436	0.397934	0.8642494	0.4507394	0.3810472	CREM	GeneID:1390,Genbank:NM_182717.1,HGNC:HGNC:2352,HPRD:00444,MIM:123812	cAMP responsive element modulator, transcript variant 4	GO:0042752,GO:0006355,GO:0000981,GO:0045944,GO:0048384,GO:0006631,GO:0001227,GO:0048511,GO:0001228,GO:0003677,GO:0005515,GO:0005634,GO:0006687,GO:0007165,GO:0005667,GO:0007275,GO:0007283,GO:0005737,GO:0000122,GO:0008140,GO:0006006,GO:0000977,GO:0030154,GO:0006351	regulation of circadian rhythm|regulation of transcription, DNA-templated|RNA polymerase II transcription factor activity, sequence-specific DNA binding|positive regulation of transcription by RNA polymerase II|retinoic acid receptor signaling pathway|fatty acid metabolic process|transcriptional repressor activity, RNA polymerase II transcription regulatory region sequence-specific DNA binding|rh…	path:hsa04261,path:hsa05166	Adrenergic signaling in cardiomyocytes|HTLV-I infection
NM_001291430.1	10.18259688	1.15435844	3.409122162	15.29882493	3.935348942	0.000651723	0.007872444	Up	3.97E-14	1.23E-07	0.01304869	2.49E-06	1.01E-15	7.79E-15	0.008371546	7.83E-13	2.23E-10	0.5737748	0.1393044	6.196043	0.000441517	1.81E-09	0.5458778	1.10E-08	BAX	GeneID:581,Genbank:NM_001291430.1,HGNC:HGNC:959,HPRD:02498,MIM:600040	BCL2 associated X protein, transcript variant lambda	GO:0072332,GO:0090200,GO:0097136,GO:0097144,GO:0001974,GO:0097190,GO:0002262,GO:0097191,GO:0002352,GO:0097192,GO:0002358,GO:0097193,GO:0002904,GO:0097296,GO:0005515,GO:1900103,GO:0005634,GO:0006808,GO:0006915,GO:0005635,GO:0005737,GO:0006919,GO:0006977,GO:0010332,GO:0006987,GO:0015267,GO:0007281,GO:0008053,GO:0016020,GO:0016032,GO:0021854,GO:0021987,GO:0001541,GO:0042803,GO:0030544,GO:0001764,GO:…	intrinsic apoptotic signaling pathway by p53 class mediator|positive regulation of release of cytochrome c from mitochondria|Bcl-2 family protein complex|BAX complex|blood vessel remodeling|apoptotic signaling pathway|myeloid cell homeostasis|extrinsic apoptotic signaling pathway|B cell negative selection|extrinsic apoptotic signaling pathway in absence of ligand|B cell homeostatic proliferation|…	path:hsa04141,path:hsa04071,path:hsa04210,path:hsa04215,path:hsa04217,path:hsa04115,path:hsa04722,path:hsa04211,path:hsa05200,path:hsa05202,path:hsa05203,path:hsa05210,path:hsa05212,path:hsa05225,path:hsa05226,path:hsa05214,path:hsa05216,path:hsa05220,path:hsa05217,path:hsa05218,path:hsa05213,path:hsa05224,path:hsa05222,path:hsa05223,path:hsa05014,path:hsa05016,path:hsa05020,path:hsa04932,path:hs…	Protein processing in endoplasmic reticulum|Sphingolipid signaling pathway|Apoptosis|Apoptosis - multiple species|Necroptosis|p53 signaling pathway|Neurotrophin signaling pathway|Longevity regulating pathway - mammal|Pathways in cancer|Transcriptional misregulation in cancers|Viral carcinogenesis|Colorectal cancer|Pancreatic cancer|Hepatocellular carcinoma|Gastric cancer|Glioma|Thyroid cancer|Chr…
NM_001142579.1	12.42011112	0.991565878	3.967545961	15.28540842	3.934083196	7.26E-05	0.001336209	Up	6.95E-09	0.05647771	2.87E-07	0.000125574	6.80E-05	6.18E-12	8.51E-11	4.34E-05	6.01E-11	0.5669194	0.2182706	0.06229841	1.25E-05	0.3202421	0.1378281	4.85E-10	ZNF780A	GeneID:284323,Genbank:NM_001142579.1,HGNC:HGNC:27603	zinc finger protein 780A, transcript variant 4	GO:0005634,GO:0006351,GO:0006355,GO:0046872,GO:0003677,GO:0003700	nucleus|transcription, DNA-templated|regulation of transcription, DNA-templated|metal ion binding|DNA binding|DNA binding transcription factor activity
NM_001317166.1	8.641858436	1.020816156	3.853690885	15.28357261	3.933909915	0.00011635	0.001974071	Up	6.51E-13	2.03E-06	0.000985669	2.79E-15	7.85E-06	0.0731342	1.61E-09	7.63E-15	0.103086	0.000628112	0.5177771	0.5586595	4.522939	0.544684	0.1634338	0.05486654	SNRPG	GeneID:6637,Genbank:NM_001317166.1,HGNC:HGNC:11163,HPRD:04646,MIM:603542	small nuclear ribonucleoprotein polypeptide G, transcript variant 3	GO:0005515,GO:0005654,GO:0005681,GO:0005682,GO:0005683,GO:0005685,GO:0034709,GO:0034719,GO:0005686,GO:0005687,GO:0043186,GO:0051170,GO:0071004,GO:0071011,GO:0071013,GO:0097526,GO:0000245,GO:0000387,GO:0000398,GO:0003723,GO:0005689,GO:0005829,GO:0006369,GO:0006396,GO:0008334,GO:0008380,GO:0030532	protein binding|nucleoplasm|spliceosomal complex|U5 snRNP|U7 snRNP|U1 snRNP|methylosome|SMN-Sm protein complex|U2 snRNP|U4 snRNP|P granule|import into nucleus|U2-type prespliceosome|precatalytic spliceosome|catalytic step 2 spliceosome|spliceosomal tri-snRNP complex|spliceosomal complex assembly|spliceosomal snRNP assembly|mRNA splicing, via spliceosome|RNA binding|U12-type spliceosomal complex|c…	path:hsa03040	Spliceosome
XM_017011036.1	7.909569495	1.167364353	3.369040798	15.27285776	3.93289813	0.000754303	0.008833117	Up	0.000106639	1.83E-08	0.000124539	2.46E-11	4.62E-08	1.09E-06	8.56E-05	1.14E-05	0.09162512	7.76E-05	1.38E-05	0.000491431	1.44E-12	0.1781804	0.09497175	0.1155012	TRERF1	GeneID:55809,Genbank:XM_017011036.1,HGNC:HGNC:18273,MIM:610322	transcriptional regulating factor 1, transcript variant X5	GO:0046885,GO:0007275,GO:0001104,GO:0008134,GO:0003700,GO:0005634,GO:0005654,GO:0005667,GO:0008301,GO:0005730,GO:0030374,GO:0005829,GO:0042592,GO:0006351,GO:0044212,GO:0006357,GO:0000118,GO:0045893,GO:0006694,GO:0000981,GO:0046872,GO:0006707	regulation of hormone biosynthetic process|multicellular organism development|RNA polymerase II transcription cofactor activity|transcription factor binding|DNA binding transcription factor activity|nucleus|nucleoplasm|transcription factor complex|DNA binding, bending|nucleolus|ligand-dependent nuclear receptor transcription coactivator activity|cytosol|homeostatic process|transcription, DNA-temp…
NM_017459.2	11.68035894	0.988055387	3.979243849	15.26032013	3.931713322	6.91E-05	0.001284922	Up	0.02582881	0.004444053	0.08122955	0.000759109	0.004277136	8.26E-05	4.53E-20	0.000304985	0.143389	0.9484655	0.0608046	0.469493	2.45209	0.2807677	0.5864793	0.000180249	MFAP2	GeneID:4237,Genbank:NM_017459.2,HGNC:HGNC:7033,HPRD:01137,MIM:156790	microfibrillar associated protein 2, transcript variant 1	GO:0030198,GO:0048048,GO:0048050,GO:0001527,GO:0005576,GO:0005578	extracellular matrix organization|embryonic eye morphogenesis|post-embryonic eye morphogenesis|microfibril|extracellular region|proteinaceous extracellular matrix
NM_001303622.1	3.481595224	1.142337571	3.441451541	15.25594237	3.931299394	0.000578602	0.00719124	Up	0	0	0	0	0	0	0	0	0.06485219	0.05281382	0	0.02459656	0.2108646	0.5594632	0.05555664	0.05076196	MEIKIN	GeneID:728637,Genbank:NM_001303622.1,HGNC:HGNC:51253,MIM:616232	meiotic kinetochore factor	GO:0000780,GO:0007060,GO:0010789,GO:0016321,GO:0045143,GO:0051754,GO:0000777	condensed nuclear chromosome, centromeric region|male meiosis chromosome segregation|meiotic sister chromatid cohesion involved in meiosis I|female meiosis chromosome segregation|homologous chromosome segregation|meiotic sister chromatid cohesion, centromeric|condensed chromosome kinetochore
XM_017006207.1	28.60369434	0.837970514	4.691417683	15.25562823	3.931269687	2.71E-06	8.11E-05	Up	2.48E-11	6.71E-07	0.0018865	0.03464154	0.000762224	0.1068623	1.02E-10	4.71E-05	0.5383	1.13E-05	0.001600399	1.186901	0.007574519	2.141562	0.04002338	2.92E-07	EOGT	GeneID:285203,Genbank:XM_017006207.1,HGNC:HGNC:28526,MIM:614789	EGF domain specific O-linked N-acetylglucosamine transferase, transcript variant X9	GO:0005788,GO:0006493,GO:0016262	endoplasmic reticulum lumen|protein O-linked glycosylation|protein N-acetylglucosaminyltransferase activity	path:hsa00514	Other types of O-glycan biosynthesis
NM_001193335.1	92.6234131	0.67749414	5.800566939	15.24062445	3.92985011	6.61E-09	3.88E-07	Up	0.3813647	0.01015917	0.003530913	0.1183655	0.03804266	0.006731965	0.3687455	0.002167553	4.680432	1.41657	0.06467951	0.7094458	0.7635097	8.29192	2.083854	0.28651	ASPN	GeneID:54829,Genbank:NM_001193335.1,HGNC:HGNC:14872,MIM:608135	asporin, transcript variant 2	GO:0005578,GO:0005737,GO:0006469,GO:0019221,GO:0030282,GO:0030512,GO:0031012,GO:0046426,GO:0070171,GO:0004860,GO:0005509,GO:0005518	proteinaceous extracellular matrix|cytoplasm|negative regulation of protein kinase activity|cytokine-mediated signaling pathway|bone mineralization|negative regulation of transforming growth factor beta receptor signaling pathway|extracellular matrix|negative regulation of JAK-STAT cascade|negative regulation of tooth mineralization|protein kinase inhibitor activity|calcium ion binding|collagen b…
NM_001944.2	472.5520614	0.555876704	7.067907931	15.23043626	3.928885362	1.57E-12	1.83E-10	Up	0.04477899	0.09558022	0.1088849	0.1317938	0.03565172	0.06490587	0.3360572	0.06103542	2.989832	22.11746	0.9141342	0.5319468	0.3799143	0.2302663	12.52787	0.5846174	DSG3	GeneID:1830,Genbank:NM_001944.2,HGNC:HGNC:3050,MIM:169615	desmoglein 3	GO:0005886,GO:0007156,GO:0016021,GO:0030057,GO:0031424,GO:0070062,GO:0070268,GO:0001533,GO:0005509,GO:0005829	plasma membrane|homophilic cell adhesion via plasma membrane adhesion molecules|integral component of membrane|desmosome|keratinization|extracellular exosome|cornification|cornified envelope|calcium ion binding|cytosol
NM_001099736.1	60.12107316	0.861325608	4.560592848	15.22273214	3.928155408	5.10E-06	0.000140711	Up	0.01145236	1.79E-06	0.190174	0.09471506	2.13E-07	0.02367171	0.164538	0.03177007	0.2204964	0.435519	10.32718	4.230085	2.005151	0.9584284	0.02150913	1.70E-05	CKMT2	GeneID:1160,Genbank:NM_001099736.1,HGNC:HGNC:1996,MIM:123295	creatine kinase, mitochondrial 2, transcript variant 3	GO:0005743,GO:0006600,GO:0006936,GO:0016310,GO:0004111,GO:0005524,GO:0005739	mitochondrial inner membrane|creatine metabolic process|muscle contraction|phosphorylation|creatine kinase activity|ATP binding|mitochondrion	path:hsa00330	Arginine and proline metabolism
XM_017013625.1	8.727977869	0.976633717	4.02045122	15.20536156	3.926508217	5.81E-05	0.001109947	Up	1.03E-05	0.001812188	0.003621846	0.000661805	0.000617879	1.02E-12	0.01521889	0.007968315	0.316692	0.03319858	6.52E-05	0.004101807	1.76E-11	0.3440062	0.2886458	0.116266	CSGALNACT1	GeneID:55790,Genbank:XM_017013625.1,HGNC:HGNC:24290,MIM:616615	chondroitin sulfate N-acetylgalactosaminyltransferase 1, transcript variant X12	GO:0050650,GO:0030206,GO:0007399,GO:0050651,GO:0008037,GO:0050653,GO:0030210,GO:0008283,GO:0051216,GO:0008376,GO:0008955,GO:0009653,GO:0032580,GO:0015014,GO:0046398,GO:0015020,GO:0046872,GO:0019276,GO:0047237,GO:0030166,GO:0000139,GO:0047238,GO:0030173,GO:0001958,GO:0030198,GO:0005622	chondroitin sulfate proteoglycan biosynthetic process|chondroitin sulfate biosynthetic process|nervous system development|dermatan sulfate proteoglycan biosynthetic process|cell recognition|chondroitin sulfate proteoglycan biosynthetic process, polysaccharide chain biosynthetic process|heparin biosynthetic process|cell proliferation|cartilage development|acetylgalactosaminyltransferase activity|p…	path:hsa00532	Glycosaminoglycan biosynthesis - chondroitin sulfate / dermatan sulfate
NM_205841.3	7.126237146	1.151189844	3.410564319	15.20218727	3.926207006	0.000648286	0.007843119	Up	0	0	0	0	0	0	0	0	1.897943	2.561184	0	0.1377956	0	0	0.1296217	0.0282645	SPINK6	GeneID:404203,Genbank:NM_205841.3,HGNC:HGNC:29486,MIM:615868	serine peptidase inhibitor, Kazal type 6, transcript variant 1	GO:1900004,GO:0004867,GO:0005576,GO:0070268	negative regulation of serine-type endopeptidase activity|serine-type endopeptidase inhibitor activity|extracellular region|cornification
[truncated: 15,635 more rows]
