# Supplementary material for: LncRNA MIR17HG promotes colorectal cancer liver metastasis by mediating a glycolysis-associated positive feedback circuit
Source: Oncogene. 2021 Jun 18;40(28):4709–24. doi: 10.1038/s41388-021-01859-6 (PMC8282501; doi:10.1038/s41388-021-01859-6)
Supplement: Supplementary file 6 — Supplementary Table S5 [file 41388_2021_1859_MOESM6_ESM.xls]

mRNA_id	baseMean	lfcSE	stat	FoldChange	log2FoldChange	pval	padj	up_down	expression_T1	expression_T2	expression_T3	expression_T4	expression_T5	expression_T6	expression_T7	expression_T8	expression_M1	expression_M2	expression_M3	expression_M4	expression_M5	expression_M6	expression_M7	expression_M8	gene	Dbxref	product	GO_id	GO_term	pathway	pathway_description
NM_000029.3	1893.864671475	0.536960856329962	2.62666977334255	2.658143242264	1.41041885079004	0.00862249673802	0.284840542311023	Up	10.03796	1.182141	3.433179	5.419632	3.907492	2.243808	1.19943	9.736879	13.04793	76.91901	10.5288	3.161688	7.064723	177.5948	5.601694	7.137427	AGT	GeneID:183,Genbank:NM_000029.3,HGNC:HGNC:333,HPRD:00106,MIM:106150	angiotensinogen	GO:0002034,GO:0003014,GO:0003051,GO:0003331,GO:0004867,GO:0005179,GO:0007166,GO:0007186,GO:0005515,GO:0005576,GO:0007199,GO:0007200,GO:0007202,GO:0007204,GO:0010951,GO:0007263,GO:0007267,GO:0010976,GO:0007565,GO:0014061,GO:0014068,GO:0014824,GO:0014873,GO:0001558,GO:0035815,GO:0016525,GO:0001819,GO:0042127,GO:0019216,GO:0001822,GO:0042311,GO:0019229,GO:0001974,GO:0045429,GO:0002003,GO:0045742,GO:…	regulation of blood vessel diameter by renin-angiotensin|renal system process|angiotensin-mediated drinking behavior|positive regulation of extracellular matrix constituent secretion|serine-type endopeptidase inhibitor activity|hormone activity|cell surface receptor signaling pathway|G-protein coupled receptor signaling pathway|protein binding|extracellular region|G-protein coupled receptor signa…	path:hsa04924,path:hsa04614,path:hsa04270,path:hsa05410	Renin secretion|Renin-angiotensin system|Vascular smooth muscle contraction|Hypertrophic cardiomyopathy (HCM)
NM_000030.2	320.143416790292	0.56870825650889	5.34544003561086	8.22488714153482	3.03999588292507	9.01976558021998e-08	3.40149601765222e-05	Up	0.0391062	0.1183292	0.1256432	0.1276727	0.1289544	0	0.3686586	0.2830227	5.548074	76.27068	4.591677	0.2063089	0.4526561	0.05725178	2.010816	3.22898	AGXT	GeneID:189,Genbank:NM_000030.2,HGNC:HGNC:341,HPRD:05048,MIM:604285	alanine-glyoxylate aminotransferase	GO:0043231,GO:0019265,GO:0005759,GO:0043621,GO:0019448,GO:0005777,GO:0046487,GO:0030170,GO:0046724,GO:0005782,GO:0007219,GO:0008453,GO:0051384,GO:0034641,GO:0051591,GO:0042802,GO:0008483,GO:0042803,GO:0009436,GO:0004760,GO:0042853,GO:0016597,GO:0005102,GO:0042866,GO:0005515	intracellular membrane-bounded organelle|glycine biosynthetic process, by transamination of glyoxylate|mitochondrial matrix|protein self-association|L-cysteine catabolic process|peroxisome|glyoxylate metabolic process|pyridoxal phosphate binding|oxalic acid secretion|peroxisomal matrix|Notch signaling pathway|alanine-glyoxylate transaminase activity|response to glucocorticoid|cellular nitrogen co…	path:hsa00630,path:hsa00250,path:hsa00260,path:hsa04146	Glyoxylate and dicarboxylate metabolism|Alanine, aspartate and glutamate metabolism|Glycine, serine and threonine metabolism|Peroxisome
NM_000035.3	2623.66348994232	0.546946871865717	2.91393286328618	3.01836330131651	1.59376646440109	0.00356906653228064	0.173024868180631	Up	1.848548	0.723883	6.619698	9.458563	25.89314	0.02075242	4.923057	5.289411	27.30973	332.5251	44.59147	8.113372	13.33281	0.1991193	13.94892	15.18672	ALDOB	GeneID:229,Genbank:NM_000035.3,HGNC:HGNC:417,MIM:612724	aldolase, fructose-bisphosphate B	GO:0061609,GO:0005815,GO:0061621,GO:0005829,GO:0061624,GO:0006000,GO:0006094,GO:0006096,GO:0006116,GO:0008092,GO:0070061,GO:0030388,GO:0070062,GO:0032781,GO:0070072,GO:0034451,GO:0042802,GO:0004332,GO:0051117,GO:0005515	fructose-1-phosphate aldolase activity|microtubule organizing center|canonical glycolysis|cytosol|fructose catabolic process to hydroxyacetone phosphate and glyceraldehyde-3-phosphate|fructose metabolic process|gluconeogenesis|glycolytic process|NADH oxidation|cytoskeletal protein binding|fructose binding|fructose 1,6-bisphosphate metabolic process|extracellular exosome|positive regulation of ATP…	path:hsa00010,path:hsa00030,path:hsa00051	Glycolysis / Gluconeogenesis|Pentose phosphate pathway|Fructose and mannose metabolism
NM_000039.2	648.232140395645	0.519576233265909	13.4876845943836	128.701080643562	7.00788035702846	1.84813895371535e-41	1.65528565389515e-37	Up	0.01894154	0.01776034	0.00890611	0.01631642	0	0	0.01236225	0.01112111	27.13537	192.6161	11.70547	0.1205442	0.2818037	0.1758715	7.060864	7.66312	APOA1	GeneID:335,Genbank:NM_000039.2,HGNC:HGNC:600,HPRD:02517,MIM:107680	apolipoprotein A1, transcript variant 1	GO:0050821,GO:0050919,GO:0051006,GO:0051180,GO:0005543,GO:0051345,GO:0005548,GO:0051496,GO:0005576,GO:0055085,GO:0070653,GO:0055091,GO:0005615,GO:0071682,GO:0055102,GO:0072562,GO:0060192,GO:0008203,GO:0005634,GO:1900026,GO:0008211,GO:0005769,GO:1903561,GO:0009986,GO:0005788,GO:0010804,GO:0010873,GO:0010898,GO:0030139,GO:0010903,GO:0030300,GO:0014012,GO:0030301,GO:0015485,GO:0030325,GO:0031012,GO:…	protein stabilization|negative chemotaxis|positive regulation of lipoprotein lipase activity|vitamin transport|phospholipid binding|positive regulation of hydrolase activity|phospholipid transporter activity|positive regulation of stress fiber assembly|extracellular region|transmembrane transport|high-density lipoprotein particle receptor binding|phospholipid homeostasis|extracellular space|endoc…	path:hsa03320,path:hsa04975,path:hsa04979,path:hsa04977,path:hsa05143	PPAR signaling pathway|Fat digestion and absorption|Cholesterol metabolism|Vitamin digestion and absorption|African trypanosomiasis
NM_000040.1	1265.00996568541	0.503470576406045	16.5290247474083	319.988803843827	8.32187761700746	2.26783255969785e-61	8.1247369283735e-57	Up	0.1012922	0.269832	0	0	0	0	0	0	80.08801	896.4407	69.85335	0.1864869	2.491032	0.1888196	31.11272	36.85719	APOC3	GeneID:345,Genbank:NM_000040.1,HGNC:HGNC:610,HPRD:00132,MIM:107720	apolipoprotein C3	GO:0010897,GO:0010903,GO:0010916,GO:0010987,GO:0034363,GO:0034366,GO:0010989,GO:0034371,GO:0034375,GO:0034378,GO:0051005,GO:0034379,GO:0055102,GO:0034382,GO:0042157,GO:0060621,GO:0070062,GO:0070328,GO:0001523,GO:0070653,GO:0005543,GO:0005576,GO:0005615,GO:0005769,GO:0006641,GO:0006869,GO:0007186,GO:0015485,GO:0019433,GO:0030234,GO:0031012,GO:0032489,GO:0033344,GO:0033700,GO:0042627,GO:0034361,GO:…	negative regulation of triglyceride catabolic process|negative regulation of very-low-density lipoprotein particle remodeling|negative regulation of very-low-density lipoprotein particle clearance|negative regulation of high-density lipoprotein particle clearance|intermediate-density lipoprotein particle|spherical high-density lipoprotein particle|negative regulation of low-density lipoprotein pa…	path:hsa03320,path:hsa04979	PPAR signaling pathway|Cholesterol metabolism
NM_000041.3	10128.6022320486	0.284874133664688	6.41571224287816	3.5496344672563	1.82767046703185	1.40165984350743e-10	1.00431731106994e-07	Up	52.54013	197.0127	39.72504	104.801	137.5338	151.2197	153.6092	21.65457	283.2111	931.6821	219.9091	205.3046	518.5334	283.0247	370.1342	228.6096	APOE	GeneID:348,Genbank:NM_000041.3,HGNC:HGNC:613,MIM:107741	apolipoprotein E, transcript variant 2	GO:0042802,GO:0042803,GO:0042982,GO:0005515,GO:0043025,GO:0005543,GO:0043407,GO:0043524,GO:0005576,GO:0048156,GO:0043537,GO:0048168,GO:0043687,GO:0005615,GO:0048844,GO:0043691,GO:0050728,GO:0006707,GO:0050750,GO:0006874,GO:0005634,GO:0006898,GO:0005737,GO:0070326,GO:0007010,GO:0051000,GO:0007186,GO:0007263,GO:0070328,GO:0010976,GO:0007271,GO:0071682,GO:0010977,GO:0007616,GO:0071813,GO:0015485,GO:…	identical protein binding|protein homodimerization activity|amyloid precursor protein metabolic process|protein binding|neuronal cell body|phospholipid binding|negative regulation of MAP kinase activity|negative regulation of neuron apoptotic process|extracellular region|tau protein binding|negative regulation of blood vessel endothelial cell migration|regulation of neuronal synaptic plasticity|p…	path:hsa04979,path:hsa05010	Cholesterol metabolism|Alzheimer's disease
NM_000042.2	2193.09163707494	0.61914735110894	7.34338091959835	23.3707940089326	4.54663484455325	2.0826469627536e-13	2.33165344023783e-10	Up	0.11214	0.7250747	0.03879869	0.7762974	0	0	0.5967153	0	97.82592	643.5699	54.68181	0.4764389	1.118113	6.451254	17.64172	27.76292	APOH	GeneID:350,Genbank:NM_000042.2,HGNC:HGNC:616,MIM:138700	apolipoprotein H	GO:0034392,GO:0030195,GO:0005543,GO:0042627,GO:0031012,GO:0005576,GO:0042802,GO:0051006,GO:0005615,GO:0006641,GO:0007597,GO:0031089,GO:0008201,GO:0051917,GO:0031639,GO:0008289,GO:0051918,GO:0033033,GO:0009986,GO:0060230,GO:0034197,GO:0010596,GO:0001937,GO:0070062,GO:0034361,GO:0016525,GO:0002576,GO:0034364,GO:0030194,GO:0005515	negative regulation of smooth muscle cell apoptotic process|negative regulation of blood coagulation|phospholipid binding|chylomicron|extracellular matrix|extracellular region|identical protein binding|positive regulation of lipoprotein lipase activity|extracellular space|triglyceride metabolic process|blood coagulation, intrinsic pathway|platelet dense granule lumen|heparin binding|regulation of…	path:hsa04979	Cholesterol metabolism
NM_000045.3	150.594410803872	0.572883366378213	9.46916326384605	42.9541651523977	5.42472612737703	2.82094253482769e-21	6.96986808639566e-18	Up	0.03170179	0.008725098	0.007231929	0	0	0	0.01816553	0	4.717458	37.02518	3.350794	0.02450723	0.07014658	0	0.9373551	2.025544	ARG1	GeneID:383,Genbank:NM_000045.3,HGNC:HGNC:663,HPRD:01947,MIM:608313	arginase 1, transcript variant 2	GO:0005634,GO:0005737,GO:0005741,GO:0005829,GO:0032964,GO:0006527,GO:0033189,GO:0007568,GO:0033197,GO:0009635,GO:0035578,GO:0035580,GO:0042130,GO:0042832,GO:0070207,GO:0043005,GO:0070301,GO:0043025,GO:0070965,GO:0043200,GO:0071222,GO:0071353,GO:0071377,GO:0071549,GO:0000050,GO:0071560,GO:2000552,GO:0001889,GO:0001938,GO:0002250,GO:0004053,GO:0005576,GO:0005615,GO:0010042,GO:0010043,GO:0010269,GO:…	nucleus|cytoplasm|mitochondrial outer membrane|cytosol|collagen biosynthetic process|arginine catabolic process|response to vitamin A|aging|response to vitamin E|response to herbicide|azurophil granule lumen|specific granule lumen|negative regulation of T cell proliferation|defense response to protozoan|protein homotrimerization|neuron projection|cellular response to hydrogen peroxide|neuronal ce…	path:hsa00220,path:hsa00330,path:hsa05146	Arginine biosynthesis|Arginine and proline metabolism|Amoebiasis
NM_000065.3	473.663415106503	0.680575192616732	3.67166206688115	5.65231597939892	2.49884211839118	0.000240978188152487	0.0268531401827403	Up	0.0007399118	0.001207359	0.0007929496	0.01641496	0.002782642	2.207766e-15	0.1409214	0.01414457	5.531481	48.78614	2.322528	0.009997136	0.1449445	0.1293074	1.308893	1.596831	C6	GeneID:729,Genbank:NM_000065.3,HGNC:HGNC:1339,MIM:217050	complement component 6, transcript variant 1	GO:0005576,GO:0005579,GO:0006956,GO:0006958,GO:0019835,GO:0030449,GO:0045087,GO:0045766,GO:0070062,GO:0001701,GO:0001970,GO:0005515	extracellular region|membrane attack complex|complement activation|complement activation, classical pathway|cytolysis|regulation of complement activation|innate immune response|positive regulation of angiogenesis|extracellular exosome|in utero embryonic development|positive regulation of activation of membrane attack complex|protein binding	path:hsa04610,path:hsa05322,path:hsa05020	Complement and coagulation cascades|Systemic lupus erythematosus|Prion diseases
NM_000066.3	495.031642238525	0.563576269039302	12.2399400621131	119.274328462685	6.8981397534704	1.90173019292888e-34	9.73305512741002e-31	Up	0	0	0	0.003532118	0	0	0.02278301	0	6.261169	80.1215	4.433477	0.03113817	0.237084	7.847702	3.437326	4.249871	C8B	GeneID:732,Genbank:NM_000066.3,HGNC:HGNC:1353,MIM:120960	complement component 8, beta polypeptide, transcript variant 1	GO:0006956,GO:0006957,GO:0006958,GO:0016020,GO:0019835,GO:0030449,GO:0070062,GO:1903561,GO:0005576,GO:0005579,GO:0006955	complement activation|complement activation, alternative pathway|complement activation, classical pathway|membrane|cytolysis|regulation of complement activation|extracellular exosome|extracellular vesicle|extracellular region|membrane attack complex|immune response	path:hsa04610,path:hsa05322,path:hsa05020,path:hsa05146	Complement and coagulation cascades|Systemic lupus erythematosus|Prion diseases|Amoebiasis
NM_000071.2	165.350379251897	0.369073462847077	3.25093947143972	2.29713475078634	1.1998354882305	0.00115024343428899	0.0815213472925508	Up	0.3956061	2.046247	2.596607	1.232906	0.2122751	0.6923479	0.3332834	0.6152227	0.8419699	10.2065	1.968209	1.136047	0.8347022	3.291476	1.857289	1.248449	CBS	GeneID:875,Genbank:NM_000071.2,HGNC:HGNC:1550,MIM:613381	cystathionine-beta-synthase, transcript variant 1	GO:0070814,GO:0042803,GO:0019899,GO:0005634,GO:0072341,GO:0043418,GO:0020037,GO:0005737,GO:1904047,GO:0046872,GO:0050421,GO:0005829,GO:0006535,GO:0006563,GO:0006565,GO:0050667,GO:0030170,GO:0019343,GO:0055114,GO:0019344,GO:0070025,GO:0031625,GO:0019346,GO:0004122,GO:0070026,GO:0042262,GO:0019448,GO:0042802,GO:0019825,GO:0005515	hydrogen sulfide biosynthetic process|protein homodimerization activity|enzyme binding|nucleus|modified amino acid binding|homocysteine catabolic process|heme binding|cytoplasm|S-adenosyl-L-methionine binding|metal ion binding|nitrite reductase (NO-forming) activity|cytosol|cysteine biosynthetic process from serine|L-serine metabolic process|L-serine catabolic process|homocysteine metabolic proce…	path:hsa00260,path:hsa00270	Glycine, serine and threonine metabolism|Cysteine and methionine metabolism
NM_000079.3	19.7626441445683	0.60349059710997	-2.04139860241481	0.425737223065621	-1.23196486151077	0.041211223265983	0.580473082259527	Down	0.3906289	0.5456778	0.1371207	0.8528928	0.7546832	0	0.1020943	0.7151141	0.05439607	0.0320034	0.0958989	0.07059158	0.4597395	0.3410785	0.02275981	0.09655783	CHRNA1	GeneID:1134,Genbank:NM_000079.3,HGNC:HGNC:1955,MIM:100690	cholinergic receptor nicotinic alpha 1 subunit, transcript variant 2	GO:0006812,GO:0007165,GO:0007268,GO:0007271,GO:0007274,GO:0035094,GO:0007528,GO:0042166,GO:0009986,GO:0015276,GO:0042391,GO:0043005,GO:0045202,GO:0045211,GO:0046716,GO:0003009,GO:0005216,GO:0005230,GO:0005886,GO:0005887,GO:0005892,GO:0015464,GO:0019228,GO:0022848,GO:0030054,GO:0031594,GO:0048630,GO:0050877,GO:0034220,GO:0050881,GO:0050905,GO:0060079,GO:0070050	cation transport|signal transduction|chemical synaptic transmission|synaptic transmission, cholinergic|neuromuscular synaptic transmission|response to nicotine|neuromuscular junction development|acetylcholine binding|cell surface|ligand-gated ion channel activity|regulation of membrane potential|neuron projection|synapse|postsynaptic membrane|muscle cell cellular homeostasis|skeletal muscle contr…	path:hsa04080	Neuroactive ligand-receptor interaction
NM_000096.3	9053.35794186558	0.539536539539801	9.6458867361797	36.868283653698	5.20430835043126	5.11670404395124e-22	1.35785954873035e-18	Up	0.04834146	0.9675346	0.06055479	0.1806764	0.4072414	0.5394034	0.4253271	0.1260294	31.19787	350.0044	13.3263	3.465236	1.354118	457.25	14.00219	17.52353	CP	GeneID:1356,Genbank:NM_000096.3,HGNC:HGNC:2295,HPRD:00317,MIM:117700	ceruloplasmin (ferroxidase), transcript variant 1	GO:0005576,GO:0005615,GO:0005765,GO:0005788,GO:0006825,GO:0006879,GO:0043687,GO:0044267,GO:0051087,GO:0055114,GO:0004322,GO:0070062,GO:0005507,GO:0072562	extracellular region|extracellular space|lysosomal membrane|endoplasmic reticulum lumen|copper ion transport|cellular iron ion homeostasis|post-translational protein modification|cellular protein metabolic process|chaperone binding|oxidation-reduction process|ferroxidase activity|extracellular exosome|copper ion binding|blood microparticle	path:hsa00860,path:hsa04216	Porphyrin and chlorophyll metabolism|Ferroptosis
NM_000104.3	2856.99590732311	0.562822631276337	2.38339073591061	2.5340170741266	1.34142624534485	0.0171539759591622	0.405555884894989	Up	2.861675	3.03742	0.2404084	2.111687	2.29846	134.2716	3.884947	0.1939853	7.219482	7.477466	13.2355	10.25682	19.46988	10.16359	9.104908	29.02841	CYP1B1	GeneID:1545,Genbank:NM_000104.3,HGNC:HGNC:2597,MIM:601771	cytochrome P450 family 1 subfamily B member 1	GO:0006805,GO:0006809,GO:0007155,GO:0007601,GO:0008202,GO:0008210,GO:0008285,GO:0032088,GO:0008631,GO:0033629,GO:0009404,GO:0042572,GO:0010575,GO:0042574,GO:0043065,GO:0043231,GO:0043542,GO:0045766,GO:0046427,GO:0046466,GO:0001525,GO:0002930,GO:0004497,GO:0005506,GO:0005739,GO:0005789,GO:0006725,GO:0016125,GO:0016712,GO:0019369,GO:0019373,GO:0019825,GO:0020037,GO:0048514,GO:0030199,GO:0055114,GO:…	xenobiotic metabolic process|nitric oxide biosynthetic process|cell adhesion|visual perception|steroid metabolic process|estrogen metabolic process|negative regulation of cell proliferation|negative regulation of NF-kappaB transcription factor activity|intrinsic apoptotic signaling pathway in response to oxidative stress|negative regulation of cell adhesion mediated by integrin|toxin metabolic pr…	path:hsa00140,path:hsa00380,path:hsa00980,path:hsa04913,path:hsa05206,path:hsa05204	Steroid hormone biosynthesis|Tryptophan metabolism|Metabolism of xenobiotics by cytochrome P450|Ovarian Steroidogenesis|MicroRNAs in cancer|Chemical carcinogenesis
NM_000106.5	245.289854543106	0.490065959018923	3.16055263473365	2.92589755695092	1.54887925797053	0.00157470151002687	0.101193284839861	Up	0.684312	0.4117091	1.180431	0.4197691	1.773586	0.7479487	0.818829	0.6089958	3.1728	45.78623	2.725555	0.8094714	1.928149	0.7506552	2.71042	4.632333	CYP2D6	GeneID:1565,Genbank:NM_000106.5,HGNC:HGNC:2625,MIM:124030	cytochrome P450 family 2 subfamily D member 6, transcript variant 1	GO:0070330,GO:0031090,GO:0016491,GO:0005739,GO:0070989,GO:0033076,GO:0016712,GO:0005783,GO:0090350,GO:0042737,GO:0005789,GO:0042738,GO:0006082,GO:0006805,GO:0008144,GO:0017144,GO:0008202,GO:0043231,GO:0008395,GO:0046483,GO:0019369,GO:0009804,GO:0051100,GO:0019825,GO:0009820,GO:0004497,GO:0055114,GO:0020037,GO:0009822,GO:0005506,GO:0016098,GO:0005737	aromatase activity|organelle membrane|oxidoreductase activity|mitochondrion|oxidative demethylation|isoquinoline alkaloid metabolic process|oxidoreductase activity, acting on paired donors, with incorporation or reduction of molecular oxygen, reduced flavin or flavoprotein as one donor, and incorporation of one atom of oxygen|endoplasmic reticulum|negative regulation of cellular organofluorine me…	path:hsa00980,path:hsa00982,path:hsa04726,path:hsa01522	Metabolism of xenobiotics by cytochrome P450|Drug metabolism - cytochrome P450|Serotonergic synapse|Endocrine resistance
NM_000120.3	68.7916100354655	0.655196302771526	3.6507993317158	5.24880945232376	2.39199022430095	0.000261425436537968	0.0283383591207541	Up	0.00613023	0.002284481	0.009870508	0.009510765	0.06359926	0.04413666	0.1234324	0.01809864	2.497584	12.31215	1.653076	0.0295447	0.02129184	0.06294362	0.4784994	0.3233972	EPHX1	GeneID:2052,Genbank:NM_000120.3,HGNC:HGNC:3401,HPRD:00581,MIM:132810	epoxide hydrolase 1, transcript variant 1	GO:0009636,GO:0014070,GO:0016021,GO:0019439,GO:0031090,GO:0033961,GO:0097176,GO:0004301,GO:0005789,GO:0006805	response to toxic substance|response to organic cyclic compound|integral component of membrane|aromatic compound catabolic process|organelle membrane|cis-stilbene-oxide hydrolase activity|epoxide metabolic process|epoxide hydrolase activity|endoplasmic reticulum membrane|xenobiotic metabolic process	path:hsa00980,path:hsa04976,path:hsa05204	Metabolism of xenobiotics by cytochrome P450|Bile secretion|Chemical carcinogenesis
NM_000128.3	62.2745116531719	0.637849950732317	6.83961437157541	20.5725352522177	4.36264768993743	7.94066412569697e-12	7.48637455176894e-09	Up	1.422947e-29	0	0	0.0001964176	2.740988e-05	0	0	4.12311e-30	0.1072397	5.489308	0.06505497	8.739382e-09	7.196661e-26	2.905237	0.02211718	0.1971836	F11	GeneID:2160,Genbank:NM_000128.3,HGNC:HGNC:3529,HPRD:07524,MIM:264900	coagulation factor XI	GO:0005576,GO:0005615,GO:0005886,GO:0007596,GO:0007597,GO:0008201,GO:0016020,GO:0031639,GO:0051919,GO:0070009,GO:0004252,GO:0070062,GO:0005515	extracellular region|extracellular space|plasma membrane|blood coagulation|blood coagulation, intrinsic pathway|heparin binding|membrane|plasminogen activation|positive regulation of fibrinolysis|serine-type aminopeptidase activity|serine-type endopeptidase activity|extracellular exosome|protein binding	path:hsa04610	Complement and coagulation cascades
NM_000130.4	775.267374922036	0.513638179748485	4.21411200837899	4.48319987681382	2.16452882124002	2.50762823907873e-05	0.00456031925346368	Up	0.4507574	0.05700982	0.09022845	1.178789	0.1708969	2.836724	0.4083086	0.164874	1.58122	6.867268	2.186295	0.390475	0.466755	17.01044	2.080899	3.124775	F5	GeneID:2153,Genbank:NM_000130.4,HGNC:HGNC:3542,MIM:612309	coagulation factor V	GO:0043687,GO:0005515,GO:0044267,GO:0005576,GO:0048208,GO:0005615,GO:0005788,GO:0005886,GO:0006888,GO:1903561,GO:0007596,GO:0008015,GO:0016020,GO:0030134,GO:0000139,GO:0031093,GO:0002576,GO:0033116,GO:0005507	post-translational protein modification|protein binding|cellular protein metabolic process|extracellular region|COPII vesicle coating|extracellular space|endoplasmic reticulum lumen|plasma membrane|ER to Golgi vesicle-mediated transport|extracellular vesicle|blood coagulation|blood circulation|membrane|COPII-coated ER to Golgi transport vesicle|Golgi membrane|platelet alpha granule lumen|platelet…	path:hsa04610	Complement and coagulation cascades
NM_000131.4	10.2267774243719	0.673157452322773	2.44792902988334	3.13364482227515	1.64784166922323	0.0143679953487462	0.371524937830518	Up	0.1021791	0.006498394	0.001418444	0.0008077336	1.466999e-11	0.01203084	0.003079156	0.003850459	0.1173999	0.5599963	0.002946719	0.0107784	0.000110565	0.6984634	6.063027e-05	0.01448887	F7	GeneID:2155,Genbank:NM_000131.4,HGNC:HGNC:3544,HPRD:01965,MIM:613878	coagulation factor VII, transcript variant 1	GO:0005788,GO:0005796,GO:0005886,GO:0006465,GO:0006888,GO:0007596,GO:0033595,GO:0007598,GO:0043627,GO:0007623,GO:0050927,GO:0008236,GO:0051897,GO:0060416,GO:0070723,GO:0097068,GO:1904400,GO:1904612,GO:1905217,GO:0001666,GO:0002690,GO:0004252,GO:0005102,GO:0005509,GO:0005515,GO:0005576,GO:0005615,GO:0010037,GO:0010641,GO:0016485,GO:0017187,GO:0030194,GO:0030335,GO:0031100,GO:1905225,GO:0031982,GO:…	endoplasmic reticulum lumen|Golgi lumen|plasma membrane|signal peptide processing|ER to Golgi vesicle-mediated transport|blood coagulation|response to genistein|blood coagulation, extrinsic pathway|response to estrogen|circadian rhythm|positive regulation of positive chemotaxis|serine-type peptidase activity|positive regulation of protein kinase B signaling|response to growth hormone|response to …	path:hsa04610	Complement and coagulation cascades
NM_000133.3	284.464101644941	0.591689263026835	9.45717840850276	48.358946907115	5.5957109228403	3.16364690134241e-21	7.55605425916622e-18	Up	0	0	0	0	0.01253835	0	0	0	2.804149	40.48151	2.398401	0.01434527	0.08200237	0.04174988	0.9471637	0.9496389	F9	GeneID:2158,Genbank:NM_000133.3,HGNC:HGNC:3551,HPRD:02385,MIM:300746	coagulation factor IX, transcript variant 1	GO:0007597,GO:0005515,GO:0007598,GO:0005576,GO:0017187,GO:0005615,GO:0005788,GO:0005796,GO:0005886,GO:0031638,GO:0006465,GO:0006508,GO:0070062,GO:0006888,GO:0007596,GO:0004175,GO:0004252,GO:0005509	blood coagulation, intrinsic pathway|protein binding|blood coagulation, extrinsic pathway|extracellular region|peptidyl-glutamic acid carboxylation|extracellular space|endoplasmic reticulum lumen|Golgi lumen|plasma membrane|zymogen activation|signal peptide processing|proteolysis|extracellular exosome|ER to Golgi vesicle-mediated transport|blood coagulation|endopeptidase activity|serine-type endo…	path:hsa04610	Complement and coagulation cascades
NM_000139.4	30.2723094750285	0.626299266699864	-2.47444316067446	0.341571157479127	-1.54974193702091	0.0133444052950268	0.35584418615529	Down	0.1837967	0.09007903	0.1671956	0.3274891	0.02639795	1.744593	0.610444	0.01835107	0.0002226486	0.06271283	0.005516676	0.01435371	0.4868069	0.05881748	0.03202896	0.04441602	MS4A2	GeneID:2206,Genbank:NM_000139.4,HGNC:HGNC:7316,HPRD:00915,MIM:147138	membrane spanning 4-domains A2, transcript variant 1	GO:0006955,GO:0009897,GO:0019863,GO:0032998,GO:0038095,GO:0005886,GO:0005887,GO:0006954	immune response|external side of plasma membrane|IgE binding|Fc-epsilon receptor I complex|Fc-epsilon receptor signaling pathway|plasma membrane|integral component of plasma membrane|inflammatory response	path:hsa04072,path:hsa04071,path:hsa04664,path:hsa05310	Phospholipase D signaling pathway|Sphingolipid signaling pathway|Fc epsilon RI signaling pathway|Asthma
NM_000151.3	260.922027703455	0.570519856973011	7.09456850108722	16.5366168643329	4.04759220652551	1.29755692996783e-12	1.38764998725456e-09	Up	0.01746897	0.1049757	0.0173431	1.481803e-88	0.02263509	6.430355e-42	0.04908409	1.353403e-50	3.401966	23.85229	0.6678542	0.002029315	0.04920603	0.05383447	0.8200944	0.4518552	G6PC	GeneID:2538,Genbank:NM_000151.3,HGNC:HGNC:4056,MIM:613742	glucose-6-phosphatase catalytic subunit, transcript variant 1	GO:0051156,GO:0016773,GO:0005789,GO:0030176,GO:0005977,GO:0032094,GO:0005980,GO:0006094,GO:0035264,GO:0006641,GO:0042301,GO:0008202,GO:0042593,GO:0010468,GO:0042632,GO:0015760,GO:0004346,GO:0046415,GO:0016020,GO:0046838,GO:0016021	glucose 6-phosphate metabolic process|phosphotransferase activity, alcohol group as acceptor|endoplasmic reticulum membrane|integral component of endoplasmic reticulum membrane|glycogen metabolic process|response to food|glycogen catabolic process|gluconeogenesis|multicellular organism growth|triglyceride metabolic process|phosphate ion binding|steroid metabolic process|glucose homeostasis|regula…	path:hsa00010,path:hsa00052,path:hsa00500,path:hsa04068,path:hsa04151,path:hsa04152,path:hsa04910,path:hsa04922,path:hsa04920,path:hsa04973,path:hsa04931	Glycolysis / Gluconeogenesis|Galactose metabolism|Starch and sucrose metabolism|FoxO signaling pathway|PI3K-Akt signaling pathway|AMPK signaling pathway|Insulin signaling pathway|Glucagon signaling pathway|Adipocytokine signaling pathway|Carbohydrate digestion and absorption|Insulin resistance
NM_000156.5	174.930466314843	0.424733661072565	5.24523111575373	4.6842764294778	2.22782621496582	1.56086541777998e-07	5.53659054033522e-05	Up	0.7608079	0.8328481	0.2609453	2.553747	0.9856897	1.505881	0.9353387	0.1668501	3.340379	20.17215	1.825623	4.763027	2.492598	26.70366	1.633881	2.411226	GAMT	GeneID:2593,Genbank:NM_000156.5,HGNC:HGNC:4136,HPRD:03142,MIM:601240	guanidinoacetate N-methyltransferase, transcript variant 1	GO:0046498,GO:0006600,GO:0046500,GO:0006601,GO:0070062,GO:0006936,GO:0007283,GO:0008168,GO:0008757,GO:0009887,GO:0030731,GO:0005634,GO:0032259,GO:0005737,GO:0040014,GO:0005829	S-adenosylhomocysteine metabolic process|creatine metabolic process|S-adenosylmethionine metabolic process|creatine biosynthetic process|extracellular exosome|muscle contraction|spermatogenesis|methyltransferase activity|S-adenosylmethionine-dependent methyltransferase activity|animal organ morphogenesis|guanidinoacetate N-methyltransferase activity|nucleus|methylation|cytoplasm|regulation of mul…	path:hsa00260,path:hsa00330	Glycine, serine and threonine metabolism|Arginine and proline metabolism
NM_000160.4	16.3444376128564	0.679641422882739	2.86787365142446	3.86140460149545	1.94912572910204	0.00413240524652537	0.187165044705459	Up	0.0006923646	0	0	0	0	0	0.007577905	0.01415468	0.2820764	3.25392	0.12465	0	0	0	0.03369008	0.01135582	GCGR	GeneID:2642,Genbank:NM_000160.4,HGNC:HGNC:4192,HPRD:00678,MIM:138033	glucagon receptor	GO:0017046,GO:0005886,GO:0042593,GO:0005887,GO:0042594,GO:0006091,GO:0006887,GO:0007166,GO:0007186,GO:0065009,GO:0007188,GO:0070873,GO:0007189,GO:0071377,GO:0007584,GO:0008217,GO:0004967,GO:0009755,GO:0005085,GO:0016021,GO:0005768	peptide hormone binding|plasma membrane|glucose homeostasis|integral component of plasma membrane|response to starvation|generation of precursor metabolites and energy|exocytosis|cell surface receptor signaling pathway|G-protein coupled receptor signaling pathway|regulation of molecular function|adenylate cyclase-modulating G-protein coupled receptor signaling pathway|regulation of glycogen metab…	path:hsa04080,path:hsa04922	Neuroactive ligand-receptor interaction|Glucagon signaling pathway
NM_000185.3	243.540681620091	0.636745973282297	2.96112864644503	3.69477559023843	1.88548674199473	0.00306513879511944	0.158687373517268	Up	0.1270187	0.06358015	0	1.341558	1.584322	0	0.2111784	0.01048129	3.996975	37.45735	2.874832	0.566381	1.111264	0	0.634606	1.523799	SERPIND1	GeneID:3053,Genbank:NM_000185.3,HGNC:HGNC:4838,MIM:142360	serpin family D member 1	GO:0005576,GO:0005615,GO:0005788,GO:0006935,GO:0007596,GO:0008201,GO:0010951,GO:0043687,GO:0044267,GO:0004866,GO:0070062,GO:0004867	extracellular region|extracellular space|endoplasmic reticulum lumen|chemotaxis|blood coagulation|heparin binding|negative regulation of endopeptidase activity|post-translational protein modification|cellular protein metabolic process|endopeptidase inhibitor activity|extracellular exosome|serine-type endopeptidase inhibitor activity	path:hsa04610	Complement and coagulation cascades
NM_000186.3	5875.38083152946	0.448291889457131	2.63843454009773	2.27015185450798	1.18278880518937	0.00832897787858081	0.280709277025434	Up	14.20101	8.783671	3.432326	16.02503	16.50198	123.2449	13.00269	8.392714	20.94031	183.9164	26.41383	8.36083	63.80678	75.33649	20.90754	54.4965	CFH	GeneID:3075,Genbank:NM_000186.3,HGNC:HGNC:4883,MIM:134370	complement factor H, transcript variant 1	GO:0006956,GO:0006957,GO:0008201,GO:0016032,GO:0030449,GO:0043395,GO:0070062,GO:0072562,GO:0005515,GO:0005576,GO:0005615	complement activation|complement activation, alternative pathway|heparin binding|viral process|regulation of complement activation|heparan sulfate proteoglycan binding|extracellular exosome|blood microparticle|protein binding|extracellular region|extracellular space	path:hsa04610,path:hsa05150	Complement and coagulation cascades|Staphylococcus aureus infection
NM_000204.4	2527.48048134952	0.394836667515374	3.13704685107923	2.35972890161657	1.23862112451972	0.00170658854265581	0.107075728772657	Up	13.57915	6.147412	1.72654	39.03734	12.41636	55.40926	7.915088	7.175309	9.257935	88.22891	14.82124	110.1254	19.9367	111.6425	10.11835	20.67184	CFI	GeneID:3426,Genbank:NM_000204.4,HGNC:HGNC:5394,MIM:217030	complement factor I, transcript variant 2	GO:0005576,GO:0005615,GO:0006508,GO:0006898,GO:0006958,GO:0016020,GO:0030449,GO:0045087,GO:0046872,GO:0070062,GO:0004252,GO:0005044,GO:0005515	extracellular region|extracellular space|proteolysis|receptor-mediated endocytosis|complement activation, classical pathway|membrane|regulation of complement activation|innate immune response|metal ion binding|extracellular exosome|serine-type endopeptidase activity|scavenger receptor activity|protein binding	path:hsa04610,path:hsa05150	Complement and coagulation cascades|Staphylococcus aureus infection
NM_000222.2	47.4585775579026	0.480294826891448	-2.13592959069415	0.491112029820327	-1.02587593301477	0.0326851532569207	0.530935525088389	Down	0.5043603	0.2487368	0.1297795	0.2081821	0.383861	0.3526915	0.8590039	0.1339533	0.03043054	0.05337909	0.1789822	0.6582013	0.1333191	0.1382976	0.2467228	0.05497883	KIT	GeneID:3815,Genbank:NM_000222.2,HGNC:HGNC:6342,MIM:164920	KIT proto-oncogene receptor tyrosine kinase, transcript variant 1	GO:0097324,GO:0097326,GO:0120072,GO:1904251,GO:0002551,GO:1904343,GO:0004709,GO:1904349,GO:0004713,GO:1905065,GO:0004714,GO:0004716,GO:0006687,GO:0004871,GO:0006954,GO:0004888,GO:0007165,GO:0005020,GO:0007275,GO:0007283,GO:0007286,GO:0019221,GO:0008284,GO:0019827,GO:0008354,GO:0019838,GO:0008360,GO:0019955,GO:0030032,GO:0030097,GO:0030154,GO:0000165,GO:0035701,GO:0030217,GO:0000187,GO:0035855,GO:…	melanocyte migration|melanocyte adhesion|positive regulation of pyloric antrum smooth muscle contraction|regulation of bile acid metabolic process|mast cell chemotaxis|positive regulation of colon smooth muscle contraction|MAP kinase kinase kinase activity|positive regulation of small intestine smooth muscle contraction|protein tyrosine kinase activity|positive regulation of vascular smooth muscl…	path:hsa04014,path:hsa04015,path:hsa04010,path:hsa04072,path:hsa04151,path:hsa04060,path:hsa04640,path:hsa04916,path:hsa05200,path:hsa05230,path:hsa05221,path:hsa05224	Ras signaling pathway|Rap1 signaling pathway|MAPK signaling pathway|Phospholipase D signaling pathway|PI3K-Akt signaling pathway|Cytokine-cytokine receptor interaction|Hematopoietic cell lineage|Melanogenesis|Pathways in cancer|Central carbon metabolism in cancer|Acute myeloid leukemia|Breast cancer
NM_000236.2	44.945868613351	0.643217014489091	3.81314096272998	5.47431004446598	2.45267714587324	0.000137211800152118	0.0171879368959783	Up	0.002618623	0.05752593	0.02459059	0.005213549	0.01404058	0.00343216	0.2335095	0.02322024	1.086916	6.286837	0.1130436	0.03239582	0.01692914	4.674212	0.267108	0.08664248	LIPC	GeneID:3990,Genbank:NM_000236.2,HGNC:HGNC:6619,MIM:151670	lipase C, hepatic type	GO:0034375,GO:0005576,GO:0034382,GO:0005615,GO:0034638,GO:0005788,GO:0006633,GO:0008201,GO:0008203,GO:0019433,GO:0042632,GO:0030169,GO:0043691,GO:0034185,GO:0051004,GO:0034364,GO:0070328,GO:0034372,GO:0004620,GO:0034373,GO:0004806,GO:0034374	high-density lipoprotein particle remodeling|extracellular region|chylomicron remnant clearance|extracellular space|phosphatidylcholine catabolic process|endoplasmic reticulum lumen|fatty acid biosynthetic process|heparin binding|cholesterol metabolic process|triglyceride catabolic process|cholesterol homeostasis|low-density lipoprotein particle binding|reverse cholesterol transport|apolipoprotei…	path:hsa00561,path:hsa04979	Glycerolipid metabolism|Cholesterol metabolism
NM_000242.2	62.2470647991061	0.631162241532221	6.21260057127252	15.1490865690054	3.92115890230873	5.21148035503351e-10	3.27555254735843e-07	Up	0	0.003946058	0	0	0	0.006693305	0	0	0.374294	7.014796	0.0675895	0.01429671	0.01162914	0	0.3487936	0.3520445	MBL2	GeneID:4153,Genbank:NM_000242.2,HGNC:HGNC:6922,HPRD:01107,MIM:154545	mannose binding lectin 2	GO:0044130,GO:0006508,GO:0001867,GO:0045087,GO:0006953,GO:0004252,GO:0048306,GO:0006956,GO:0005102,GO:0048525,GO:0005509,GO:0005515,GO:0005537,GO:0006958,GO:0050766,GO:0006979,GO:0050830,GO:0008228,GO:0005576,GO:0051873,GO:0009986,GO:0005581,GO:0030246,GO:0005615,GO:0042742	negative regulation of growth of symbiont in host|proteolysis|complement activation, lectin pathway|innate immune response|acute-phase response|serine-type endopeptidase activity|calcium-dependent protein binding|complement activation|signaling receptor binding|negative regulation of viral process|calcium ion binding|protein binding|mannose binding|complement activation, classical pathway|positiv…	path:hsa04145,path:hsa04610,path:hsa05150	Phagosome|Complement and coagulation cascades|Staphylococcus aureus infection
NM_000261.1	3.0126917659328	0.662529488727489	-2.50576170820993	0.316408218083476	-1.66014102341324	0.0122187936215074		Down	0.4042965	0.06369845	0	0.03816686	0.06099268	0	0.142921	0.02500065	0	0	0	0	0	0	0	0	MYOC	GeneID:4653,Genbank:NM_000261.1,HGNC:HGNC:7610,HPRD:03387,MIM:601652	myocilin	GO:0051901,GO:0038031,GO:0022011,GO:0005109,GO:0060348,GO:0038133,GO:0030335,GO:0005515,GO:0070062,GO:0043408,GO:0030971,GO:0005578,GO:1900026,GO:0045162,GO:0005615,GO:0005741,GO:0005743,GO:0005758,GO:0031012,GO:0005783,GO:0046872,GO:0031175,GO:0005791,GO:0051496,GO:0031410,GO:0005794,GO:0051497,GO:0032027,GO:0005929,GO:0001649,GO:0051894,GO:0033268,GO:0014068,GO:0001953,GO:0051897,GO:0035024,GO:…	positive regulation of mitochondrial depolarization|non-canonical Wnt signaling pathway via JNK cascade|myelination in peripheral nervous system|frizzled binding|bone development|ERBB2-ERBB3 signaling pathway|positive regulation of cell migration|protein binding|extracellular exosome|regulation of MAPK cascade|receptor tyrosine kinase binding|proteinaceous extracellular matrix|positive regulation…
NM_000275.2	4.34123880444998	0.676997055412699	-1.97082999956191	0.396599260760758	-1.33424610642242	0.0487433240583679		Down	0.1851096	0.004452752	0.1053185	0.04118777	0.01358521	0	0.1570324	0.07375995	0.004872477	0.007555383	9.284664e-22	0.008840431	0.0006376355	0.03102885	0.0006868518	0.02388554	OCA2	GeneID:4948,Genbank:NM_000275.2,HGNC:HGNC:8101,MIM:611409	OCA2 melanosomal transmembrane protein, transcript variant 1	GO:0005737,GO:0005765,GO:0005789,GO:0006726,GO:0007286,GO:0008283,GO:0010008,GO:0015828,GO:0016021,GO:0030318,GO:0033162,GO:0005215,GO:0042438,GO:0005302,GO:0055085,GO:0005515	cytoplasm|lysosomal membrane|endoplasmic reticulum membrane|eye pigment biosynthetic process|spermatid development|cell proliferation|endosome membrane|tyrosine transport|integral component of membrane|melanocyte differentiation|melanosome membrane|transporter activity|melanin biosynthetic process|L-tyrosine transmembrane transporter activity|transmembrane transport|protein binding
NM_000277.1	477.680687758232	0.625416525647603	2.94423350966616	3.58350729717626	1.84137229231065	0.00323755627823843	0.163479480231388	Up	0.0145384	0.06090185	0.3603216	0.1764342	8.626527	0.06164417	0.1984077	2.611961	5.535698	42.88301	4.877878	0.3941909	1.204351	10.78769	1.056759	4.801344	PAH	GeneID:5053,Genbank:NM_000277.1,HGNC:HGNC:8582,HPRD:08943,MIM:612349	phenylalanine hydroxylase	GO:0005829,GO:0006559,GO:0008652,GO:0042136,GO:0042423,GO:0055114,GO:0070062,GO:0004505,GO:0005506	cytosol|L-phenylalanine catabolic process|cellular amino acid biosynthetic process|neurotransmitter biosynthetic process|catecholamine biosynthetic process|oxidation-reduction process|extracellular exosome|phenylalanine 4-monooxygenase activity|iron ion binding	path:hsa00360,path:hsa00400,path:hsa00790	Phenylalanine metabolism|Phenylalanine, tyrosine and tryptophan biosynthesis|Folate biosynthesis
NM_000283.3	3.75323181072193	0.670304284020995	1.98074822908556	2.51002898408965	1.32770402352305	0.0476195152171496		Up	0.002179099	7.844129e-07	0.001744857	0.01036512	0.009180192	6.770503e-21	0.002445776	0.005180429	0.1486781	0.001293023	0.001880001	0.18435	0.1687214	0.004324707	0.00232174	5.0659e-07	PDE6B	GeneID:5158,Genbank:NM_000283.3,HGNC:HGNC:8786,MIM:180072	phosphodiesterase 6B, transcript variant 1	GO:0007603,GO:0016056,GO:0022400,GO:0046037,GO:0046872,GO:0047555,GO:0051480,GO:0060041,GO:0097381,GO:0005886,GO:0007223,GO:0007601	phototransduction, visible light|rhodopsin mediated signaling pathway|regulation of rhodopsin mediated signaling pathway|GMP metabolic process|metal ion binding|3',5'-cyclic-GMP phosphodiesterase activity|regulation of cytosolic calcium ion concentration|retina development in camera-type eye|photoreceptor disc membrane|plasma membrane|Wnt signaling pathway, calcium modulating pathway|visual perce…	path:hsa00230,path:hsa04744	Purine metabolism|Phototransduction
NM_000295.4	1386.70734046509	0.676716827131017	2.58442232160041	3.36107345707444	1.74892207344	0.00975422739322409	0.303473719667108	Up	0.06058135	0.01369334	6.736056e-08	0.1868067	2.832626	0.019517	1.173745	1.949725	4.899387	48.13487	2.320485	0.4805119	1.283339	126.0229	2.343975	5.55593	SERPINA1	GeneID:5265,Genbank:NM_000295.4,HGNC:HGNC:8941,MIM:107400	serpin family A member 1, transcript variant 1	GO:0042802,GO:0005794,GO:0004867,GO:0043231,GO:0006888,GO:0043312,GO:0006953,GO:0043687,GO:0005515,GO:0005576,GO:0005578,GO:0007596,GO:0005615,GO:0044267,GO:0010951,GO:0048208,GO:0070062,GO:0030134,GO:0000139,GO:1904813,GO:0031093,GO:0005783,GO:0002020,GO:0033116,GO:0005788,GO:0002576	identical protein binding|Golgi apparatus|serine-type endopeptidase inhibitor activity|intracellular membrane-bounded organelle|ER to Golgi vesicle-mediated transport|neutrophil degranulation|acute-phase response|post-translational protein modification|protein binding|extracellular region|proteinaceous extracellular matrix|blood coagulation|extracellular space|cellular protein metabolic process|n…	path:hsa04610	Complement and coagulation cascades
NM_000301.3	1483.23331147698	0.629341044539999	6.49349748345421	16.9901241437075	4.08662448895493	8.38661678135571e-11	6.67686517352999e-08	Up	0.04198294	0.01441399	0.04610516	0.04153085	0.01571598	0.0229598	0.23078	2.847807e-52	16.90388	159.7515	8.459263	0.0552785	0.8753249	0.06952425	4.595808	6.563398	PLG	GeneID:5340,Genbank:NM_000301.3,HGNC:HGNC:9071,HPRD:01417,MIM:173350	plasminogen, transcript variant 1	GO:0005615,GO:0005886,GO:0006508,GO:0007596,GO:0008236,GO:0044218,GO:0008285,GO:0044267,GO:0009986,GO:0048771,GO:0010812,GO:0051087,GO:0051702,GO:0051918,GO:0051919,GO:0052182,GO:0052213,GO:0002576,GO:0004175,GO:0004252,GO:0005102,GO:0005515,GO:0005576,GO:0019899,GO:0019900,GO:0019904,GO:0022617,GO:0031093,GO:0031232,GO:0070062,GO:0034185,GO:0072562,GO:0042730,GO:1904854,GO:1990405,GO:2000048	extracellular space|plasma membrane|proteolysis|blood coagulation|serine-type peptidase activity|other organism cell membrane|negative regulation of cell proliferation|cellular protein metabolic process|cell surface|tissue remodeling|negative regulation of cell-substrate adhesion|chaperone binding|interaction with symbiont|negative regulation of fibrinolysis|positive regulation of fibrinolysis|mo…	path:hsa04080,path:hsa04610,path:hsa05150,path:hsa05164	Neuroactive ligand-receptor interaction|Complement and coagulation cascades|Staphylococcus aureus infection|Influenza A
NM_000304.3	120.125166979603	0.468923046055202	-2.60707171888328	0.428534716009308	-1.22251601170312	0.00913202308325114	0.293380208518156	Down	2.835793	1.009826	0.1133803	5.571859	0.3789422	6.344395	4.176401	3.280037	0.2851492	1.94057	0.3269084	1.048833	0.4035962	0.7727777	0.6309053	1.481768	PMP22	GeneID:5376,Genbank:NM_000304.3,HGNC:HGNC:9118,MIM:601097	peripheral myelin protein 22, transcript variant 1	GO:0007268,GO:0007422,GO:0008219,GO:0008285,GO:0010977,GO:0016021,GO:0032060,GO:0042552,GO:0043218,GO:0005515,GO:0005886,GO:0005923	chemical synaptic transmission|peripheral nervous system development|cell death|negative regulation of cell proliferation|negative regulation of neuron projection development|integral component of membrane|bleb assembly|myelination|compact myelin|protein binding|plasma membrane|bicellular tight junction
NM_000319.4	24.4971065820803	0.590969916512302	-2.84397408562588	0.311930574209247	-1.68070312794548	0.00445546714856317	0.19597491229518	Down	0.5114451	0.3225106	0.2751337	0.3962193	0.8104976	0.1219686	0.4563211	0.04353977	0.02652758	0.01262588	0.08205735	0.031516	0.1626444	0.3255763	0.0001486119	0.07434366	PEX5	GeneID:5830,Genbank:NM_000319.4,HGNC:HGNC:9719,HPRD:02684,MIM:600414	peroxisomal biogenesis factor 5, transcript variant 2	GO:1901094,GO:0016558,GO:0005052,GO:0016560,GO:0005515,GO:0005737,GO:0005777,GO:0005778,GO:0016567,GO:0005794,GO:0019899,GO:0005829,GO:0031267,GO:0032991,GO:0016020,GO:0000268,GO:0045046,GO:0047485	negative regulation of protein homotetramerization|protein import into peroxisome matrix|peroxisome matrix targeting signal-1 binding|protein import into peroxisome matrix, docking|protein binding|cytoplasm|peroxisome|peroxisomal membrane|protein ubiquitination|Golgi apparatus|enzyme binding|cytosol|small GTPase binding|protein-containing complex|membrane|peroxisome targeting sequence binding|pro…	path:hsa04146	Peroxisome
NM_000322.4	33.3109210498523	0.441888055091401	-2.74405930076157	0.431500151943502	-1.212567027469	0.00606845744739482	0.235418036286266	Down	0.2838883	0.219739	0.08060794	0.3575927	0.4276861	1.855064	0.430569	0.1823451	0.04802165	0.1643621	0.06002786	0.06108593	0.470405	0.2199224	0.0916252	0.1921374	PRPH2	GeneID:5961,Genbank:NM_000322.4,HGNC:HGNC:9942,MIM:179605	peripherin 2 (retinal degeneration, slow)	GO:0007166,GO:0007601,GO:0016021,GO:0060041,GO:0001750,GO:0005887,GO:0007155	cell surface receptor signaling pathway|visual perception|integral component of membrane|retina development in camera-type eye|photoreceptor outer segment|integral component of plasma membrane|cell adhesion
NM_000337.5	507.424795002511	0.363567321840386	-4.72730790923821	0.303823490679955	-1.71869467607661	2.27516126251664e-06	0.000594962973656359	Down	2.042479	1.262453	0.7243785	2.897483	2.452461	5.925247	2.413071	1.181751	0.2449376	0.4495088	0.4049481	0.3406165	1.870902	1.032832	0.2423908	0.9986207	SGCD	GeneID:6444,Genbank:NM_000337.5,HGNC:HGNC:10807,HPRD:03246,MIM:601411	sarcoglycan delta, transcript variant 1	GO:0005886,GO:0007517,GO:0016010,GO:0016012,GO:0016021,GO:0042383,GO:0048738,GO:0055001,GO:0060047,GO:0061024,GO:0005515,GO:0005737,GO:0005856	plasma membrane|muscle organ development|dystrophin-associated glycoprotein complex|sarcoglycan complex|integral component of membrane|sarcolemma|cardiac muscle tissue development|muscle cell development|heart contraction|membrane organization|protein binding|cytoplasm|cytoskeleton	path:hsa05410,path:hsa05412,path:hsa05414,path:hsa05416	Hypertrophic cardiomyopathy (HCM)|Arrhythmogenic right ventricular cardiomyopathy (ARVC)|Dilated cardiomyopathy (DCM)|Viral myocarditis
NM_000340.1	587.785513939701	0.542154197623072	14.7295008110883	253.468155216809	7.98566069362395	4.16773011448089e-49	5.97252396325569e-45	Up	0	0	0	0	0	0	0.002342654	0	5.903455	62.17576	4.815097	0.01626327	0.03798354	2.158754	2.21847	3.09398	SLC2A2	GeneID:6514,Genbank:NM_000340.1,HGNC:HGNC:11006,HPRD:00685,MIM:138160	solute carrier family 2 member 2, transcript variant 1	GO:1904659,GO:0005887,GO:0005903,GO:0005911,GO:0005975,GO:0008645,GO:0015149,GO:0016020,GO:0016324,GO:0033300,GO:0050796,GO:0055056,GO:0005355,GO:0070837,GO:0005737,GO:0106001,GO:0005886	glucose transmembrane transport|integral component of plasma membrane|brush border|cell-cell junction|carbohydrate metabolic process|hexose transmembrane transport|hexose transmembrane transporter activity|membrane|apical plasma membrane|dehydroascorbic acid transmembrane transporter activity|regulation of insulin secretion|D-glucose transmembrane transporter activity|glucose transmembrane transp…	path:hsa04911,path:hsa04922,path:hsa04917,path:hsa04973,path:hsa05230,path:hsa04930,path:hsa04950,path:hsa04931	Insulin secretion|Glucagon signaling pathway|Prolactin signaling pathway|Carbohydrate digestion and absorption|Central carbon metabolism in cancer|Type II diabetes mellitus|Maturity onset diabetes of the young|Insulin resistance
NM_000348.3	22.80360650897	0.62324917689042	5.27720469781969	9.77443617006194	3.28901348419838	1.31169338900293e-07	4.72288717129838e-05	Up	0	0.07905983	0.0002470953	0.02867851	1.033663e-06	0	3.149384e-18	0	0.8045397	2.902889	0.1557445	0.1864978	0.06148264	0.001424246	0.1476055	0.03442311	SRD5A2	GeneID:6716,Genbank:NM_000348.3,HGNC:HGNC:11285,HPRD:07390,MIM:607306	steroid 5 alpha-reductase 2	GO:0060348,GO:0033218,GO:0021766,GO:0006694,GO:0061370,GO:0033574,GO:0021854,GO:0006702,GO:0070852,GO:0042448,GO:0030154,GO:0042493,GO:0006706,GO:0007267,GO:0008209,GO:0008584,GO:0030283,GO:0009917,GO:0043025,GO:0030539,GO:0016021,GO:0043434,GO:0030540,GO:0016491,GO:0047751,GO:0031090,GO:0018879,GO:0003865,GO:0048545,GO:0031667,GO:0018894,GO:0055114,GO:0032354,GO:0018963,GO:0005789	bone development|amide binding|hippocampus development|steroid biosynthetic process|testosterone biosynthetic process|response to testosterone|hypothalamus development|androgen biosynthetic process|cell body fiber|progesterone metabolic process|cell differentiation|response to drug|steroid catabolic process|cell-cell signaling|androgen metabolic process|male gonad development|testosterone dehydro…	path:hsa00140,path:hsa05215	Steroid hormone biosynthesis|Prostate cancer
NM_000351.5	15.0699522375059	0.572516409275631	-2.50756597817021	0.36968728515961	-1.43562266984374	0.0121565884034744	0.341719840049331	Down	0.1405801	0.07189773	0.03924316	0.03943845	0.0827617	0.2062058	0.1150897	0.1633776	1.670614e-05	0.04642765	0.06962493	0.01280453	0.08656635	0.02280679	0.009863678	0.01219252	STS	GeneID:412,Genbank:NM_000351.5,HGNC:HGNC:11425,MIM:300747	steroid sulfatase (microsomal), isozyme S, transcript variant 1	GO:0043687,GO:0005783,GO:0046872,GO:0005788,GO:0005789,GO:0005794,GO:0005886,GO:0006687,GO:0006706,GO:0007565,GO:0008484,GO:0008544,GO:0016020,GO:0004773,GO:0016021,GO:0005764,GO:0043231,GO:0005768	post-translational protein modification|endoplasmic reticulum|metal ion binding|endoplasmic reticulum lumen|endoplasmic reticulum membrane|Golgi apparatus|plasma membrane|glycosphingolipid metabolic process|steroid catabolic process|female pregnancy|sulfuric ester hydrolase activity|epidermis development|membrane|steryl-sulfatase activity|integral component of membrane|lysosome|intracellular memb…	path:hsa00140	Steroid hormone biosynthesis
NM_000353.2	267.405852241326	0.591008725358546	6.42064528339501	13.8773229792555	3.79465738491865	1.35697892423232e-10	9.8212377655651e-08	Up	0.02653754	0.04455611	0.01452853	0.06718207	0.02814332	4.301628e-34	0.1490406	0.01134232	7.641653	32.33129	2.401396	0.08444701	0.2213917	0.1130509	1.534307	1.294778	TAT	GeneID:6898,Genbank:NM_000353.2,HGNC:HGNC:11573,HPRD:11776,MIM:613018	tyrosine aminotransferase	GO:0046689,GO:0005515,GO:0051384,GO:0005575,GO:0005739,GO:0005829,GO:0006103,GO:0006536,GO:0006559,GO:0006572,GO:0006979,GO:0009058,GO:0004838,GO:0016597,GO:0030170	response to mercury ion|protein binding|response to glucocorticoid|cellular_component|mitochondrion|cytosol|2-oxoglutarate metabolic process|glutamate metabolic process|L-phenylalanine catabolic process|tyrosine catabolic process|response to oxidative stress|biosynthetic process|L-tyrosine:2-oxoglutarate aminotransferase activity|amino acid binding|pyridoxal phosphate binding	path:hsa00270,path:hsa00350,path:hsa00360,path:hsa00400,path:hsa00130	Cysteine and methionine metabolism|Tyrosine metabolism|Phenylalanine metabolism|Phenylalanine, tyrosine and tryptophan biosynthesis|Ubiquinone and other terpenoid-quinone biosynthesis
NM_000354.5	112.239000550759	0.665426747444028	2.48785689054623	3.15029409807944	1.65548651878239	0.012851543571071	0.349583043903096	Up	0	0	0	0.02649125	0.02592095	0	0.2355467	0.03183433	2.746884	22.62737	2.084297	0	0	1.168365	1.935274	2.169339	SERPINA7	GeneID:6906,Genbank:NM_000354.5,HGNC:HGNC:11583,MIM:314200	serpin family A member 7	GO:0005615,GO:0010951,GO:0070062,GO:0070327,GO:0004867,GO:0005576	extracellular space|negative regulation of endopeptidase activity|extracellular exosome|thyroid hormone transport|serine-type endopeptidase inhibitor activity|extracellular region	path:hsa04918	Thyroid hormone synthesis
NM_000371.3	571.90955565397	0.679308264037404	2.76885781652841	3.68306790538923	1.88090799671231	0.00562531782651414	0.225554153836257	Up	0.1072371	0	0.0592471	3.387496	0	0	4.002158	0	27.95628	216.7271	20.57788	2.821246	1.003684	0.1733717	4.144607	7.028963	TTR	GeneID:7276,Genbank:NM_000371.3,HGNC:HGNC:12405,HPRD:01447,MIM:176300	transthyretin	GO:0046982,GO:0005576,GO:0070062,GO:0070324,GO:0005615,GO:0006144,GO:0010469,GO:0070327,GO:0030198,GO:0035578,GO:0042572,GO:0042802,GO:0001523,GO:0043312,GO:0005179,GO:0044267,GO:0005515	protein heterodimerization activity|extracellular region|extracellular exosome|thyroid hormone binding|extracellular space|purine nucleobase metabolic process|regulation of signaling receptor activity|thyroid hormone transport|extracellular matrix organization|azurophil granule lumen|retinol metabolic process|identical protein binding|retinoid metabolic process|neutrophil degranulation|hormone ac…	path:hsa04918	Thyroid hormone synthesis
NM_000384.2	10985.6548724779	0.56302726969809	11.1263727897213	76.8754632252596	6.26445129343989	9.33575433543728e-29	3.7162526091264e-25	Up	0.05032544	0.02153798	0.1203339	0.01261182	0.006316334	0.2495875	0.00378535	0.003597281	30.78846	252.5515	23.60424	0.2036451	0.9013852	32.46304	9.890846	14.67156	APOB	GeneID:338,Genbank:NM_000384.2,HGNC:HGNC:603,MIM:107730	apolipoprotein B	GO:0005769,GO:0005788,GO:0005789,GO:0005790,GO:0005829,GO:0005886,GO:0010744,GO:0006642,GO:0010884,GO:0006898,GO:0010886,GO:0007283,GO:0017127,GO:0019433,GO:0030301,GO:0030317,GO:0034378,GO:0030669,GO:0034379,GO:0031904,GO:0032355,GO:0034382,GO:0034383,GO:0034447,GO:0001523,GO:0050750,GO:0035473,GO:0001701,GO:0050900,GO:0042158,GO:0002224,GO:0061024,GO:0042159,GO:0005515,GO:0070062,GO:0005543,GO:…	early endosome|endoplasmic reticulum lumen|endoplasmic reticulum membrane|smooth endoplasmic reticulum|cytosol|plasma membrane|positive regulation of macrophage derived foam cell differentiation|triglyceride mobilization|positive regulation of lipid storage|receptor-mediated endocytosis|positive regulation of cholesterol storage|spermatogenesis|cholesterol transporter activity|triglyceride catabo…	path:hsa04975,path:hsa04979,path:hsa04977	Fat digestion and absorption|Cholesterol metabolism|Vitamin digestion and absorption
NM_000392.4	187.590542971421	0.508753150869048	2.55358115932522	2.46082567495121	1.29914246080654	0.0106621427013296	0.318716666180922	Up	0.1263832	0.06077319	0.1507367	2.416695	2.271623	0.2235238	0.2676121	0.1826119	0.9683231	3.052667	0.6044207	2.225546	0.6103679	1.942775	0.4434881	0.6939872	ABCC2	GeneID:1244,Genbank:NM_000392.4,HGNC:HGNC:53,HPRD:03065,MIM:601107	ATP binding cassette subfamily C member 2	GO:0009986,GO:0015127,GO:0015694,GO:0015722,GO:0015723,GO:0015732,GO:0046581,GO:0016020,GO:0046685,GO:0016324,GO:0055085,GO:0070327,GO:0071222,GO:0071347,GO:0071354,GO:0071356,GO:0071549,GO:0005515,GO:0005524,GO:0005886,GO:0005887,GO:0006855,GO:0006979,GO:0007565,GO:0008514,GO:0009408,GO:0019904,GO:0030644,GO:0031427,GO:0031526,GO:0032870,GO:0033762,GO:0042626,GO:0099133,GO:1901086,GO:0043225,GO:…	cell surface|bilirubin transmembrane transporter activity|mercury ion transport|canalicular bile acid transport|bilirubin transport|prostaglandin transport|intercellular canaliculus|membrane|response to arsenic-containing substance|apical plasma membrane|transmembrane transport|thyroid hormone transport|cellular response to lipopolysaccharide|cellular response to interleukin-1|cellular response t…	path:hsa02010,path:hsa04976,path:hsa01524,path:hsa01523	ABC transporters|Bile secretion|Platinum drug resistance|Antifolate resistance
NM_000396.3	3964.8249773628	0.380944721700097	-5.36662333189756	0.242425467024237	-2.04438683163896	8.02243503262931e-08	3.0904490051503e-05	Down	66.55317	29.9905	16.20074	98.36456	73.49387	490.9718	64.55698	32.37548	10.00462	9.700605	12.73177	6.447138	40.0678	30.95423	7.613447	14.18766	CTSK	GeneID:1513,Genbank:NM_000396.3,HGNC:HGNC:2536,HPRD:03064,MIM:601105	cathepsin K	GO:0051603,GO:0030574,GO:0004197,GO:1903146,GO:1903955,GO:0036021,GO:0004252,GO:0005515,GO:0005518,GO:0005576,GO:0005615,GO:0043202,GO:0043231,GO:0005654,GO:0043394,GO:0005764,GO:0045453,GO:0006508,GO:0001957,GO:0045616,GO:0008234,GO:0001968,GO:0022617,GO:0002224	proteolysis involved in cellular protein catabolic process|collagen catabolic process|cysteine-type endopeptidase activity|regulation of autophagy of mitochondrion|positive regulation of protein targeting to mitochondrion|endolysosome lumen|serine-type endopeptidase activity|protein binding|collagen binding|extracellular region|extracellular space|lysosomal lumen|intracellular membrane-bounded or…	path:hsa04142,path:hsa04210,path:hsa04620,path:hsa04380,path:hsa05323	Lysosome|Apoptosis|Toll-like receptor signaling pathway|Osteoclast differentiation|Rheumatoid arthritis
NM_000412.4	1052.13613071091	0.562226152114783	12.0164181721679	108.079159572124	6.75594455114012	2.91328262542661e-33	1.22789721574745e-29	Up	0.02452283	0	0	0	0.007820282	0	0.006813216	0	19.12391	140.6046	10.06185	0.04145305	0.1880503	67.72664	2.246184	3.073525	HRG	GeneID:3273,Genbank:NM_000412.4,HGNC:HGNC:5181,HPRD:00812,MIM:142640	histidine rich glycoprotein	GO:0005576,GO:0005886,GO:0006935,GO:0007162,GO:0008201,GO:0019865,GO:0020037,GO:0008270,GO:0030168,GO:0030193,GO:0030308,GO:0031093,GO:0032956,GO:0061844,GO:0033629,GO:0070062,GO:0036019,GO:0072562,GO:0042730,GO:1900747,GO:2000504,GO:2001027,GO:0001525,GO:0002576,GO:0002839,GO:0004866,GO:0004867,GO:0004869,GO:0005102,GO:0005515,GO:0008285,GO:0009986,GO:0010468,GO:0010543,GO:0010593,GO:0010951,GO:…	extracellular region|plasma membrane|chemotaxis|negative regulation of cell adhesion|heparin binding|immunoglobulin binding|heme binding|zinc ion binding|platelet activation|regulation of blood coagulation|negative regulation of cell growth|platelet alpha granule lumen|regulation of actin cytoskeleton organization|antimicrobial humoral immune response mediated by antimicrobial peptide|negative re…
NM_000420.2	4.05264953448636	0.645190931523209	2.43902013784834	2.97653462067786	1.57363367474223	0.0147271475386543		Up	0	0.04015491	0.004120438	0.00517393	0	0.04221318	0.00710687	0.02221038	0.06610017	0.214509	0.02967648	0.0413888	0.1412695	0.05137225	0.02711263	0.05310755	KEL	GeneID:3792,Genbank:NM_000420.2,HGNC:HGNC:6308,HPRD:00194,MIM:613883	Kell blood group, metallo-endopeptidase	GO:0006508,GO:0006874,GO:0008361,GO:0010961,GO:0016021,GO:0031133,GO:0042310,GO:0042552,GO:0046872,GO:0048741,GO:1901380,GO:0004222,GO:0005515,GO:0005886	proteolysis|cellular calcium ion homeostasis|regulation of cell size|cellular magnesium ion homeostasis|integral component of membrane|regulation of axon diameter|vasoconstriction|myelination|metal ion binding|skeletal muscle fiber development|negative regulation of potassium ion transmembrane transport|metalloendopeptidase activity|protein binding|plasma membrane
NM_000429.2	429.700545821517	0.581473388346943	4.31803981481775	5.69946002255199	2.51082524213908	1.57421037563744e-05	0.00309877257788938	Up	0.04144355	0.3606544	0.5242247	0.01134909	0.9660073	0.01696531	0.04492746	1.207455	8.291822	39.8034	2.84001	0.4896796	0.2362734	1.272472	0.9830162	2.284346	MAT1A	GeneID:4143,Genbank:NM_000429.2,HGNC:HGNC:6903,HPRD:02013,MIM:610550	methionine adenosyltransferase 1A	GO:0098601,GO:0004478,GO:0005524,GO:0005829,GO:0006556,GO:0006730,GO:0009087,GO:0032259,GO:0042802,GO:0000096,GO:0046872,GO:0001887,GO:0051289	selenomethionine adenosyltransferase activity|methionine adenosyltransferase activity|ATP binding|cytosol|S-adenosylmethionine biosynthetic process|one-carbon metabolic process|methionine catabolic process|methylation|identical protein binding|sulfur amino acid metabolic process|metal ion binding|selenium compound metabolic process|protein homotetramerization	path:hsa00270	Cysteine and methionine metabolism
NM_000436.3	734.830983536718	0.387696140731574	-2.96681754892016	0.45055535975164	-1.15022371397106	0.00300899458813813	0.156891292395081	Down	10.27574	7.071842	5.18189	8.611379	4.159706	13.59947	8.620363	9.256641	1.060619	5.979103	3.802928	1.28348	6.115966	2.285437	6.097681	3.995817	OXCT1	GeneID:5019,Genbank:NM_000436.3,HGNC:HGNC:8527,HPRD:02001,MIM:601424	3-oxoacid CoA-transferase 1	GO:0046950,GO:0005759,GO:0046952,GO:0007420,GO:0060612,GO:0007507,GO:0007584,GO:0008260,GO:0009725,GO:0014823,GO:0035774,GO:0042182,GO:0042594,GO:0005654,GO:0042803,GO:0005739,GO:0045471	cellular ketone body metabolic process|mitochondrial matrix|ketone body catabolic process|brain development|adipose tissue development|heart development|response to nutrient|3-oxoacid CoA-transferase activity|response to hormone|response to activity|positive regulation of insulin secretion involved in cellular response to glucose stimulus|ketone catabolic process|response to starvation|nucleoplas…	path:hsa00650,path:hsa00072,path:hsa00280	Butanoate metabolism|Synthesis and degradation of ketone bodies|Valine, leucine and isoleucine degradation
NM_000439.4	639.238225244864	0.599151430996572	-2.17623270092386	0.405031793295696	-1.30389293694007	0.0295378648849803	0.507759414047317	Down	0.4720767	0.4562471	0.1884017	11.93016	0.7629506	0.5810004	24.62609	0.5060402	0.4334716	0.6719187	0.08162087	18.23992	0.03560896	0.01859941	0.01795397	0.0163286	PCSK1	GeneID:5122,Genbank:NM_000439.4,HGNC:HGNC:8743,HPRD:01201,MIM:162150	proprotein convertase subtilisin/kexin type 1, transcript variant 1	GO:0006508,GO:0007267,GO:0016486,GO:0030133,GO:0034774,GO:0042802,GO:0043043,GO:0004252,GO:0005615	proteolysis|cell-cell signaling|peptide hormone processing|transport vesicle|secretory granule lumen|identical protein binding|peptide biosynthetic process|serine-type endopeptidase activity|extracellular space
NM_000446.5	312.45950457318	0.677662743712548	2.90725788954065	3.9180623554906	1.97014035810606	0.00364612468334282	0.17405204917447	Up	0	0.08274353	0	0.06635618	0.09645239	0	0.3797872	0.01651129	4.252811	26.52423	3.766243	0	0.08781416	43.28789	1.103136	1.656641	PON1	GeneID:5444,Genbank:NM_000446.5,HGNC:HGNC:9204,HPRD:01351,MIM:168820	paraoxonase 1	GO:1902617,GO:0043231,GO:0019372,GO:0004064,GO:0046395,GO:0019439,GO:0046434,GO:0031667,GO:0005509,GO:0046470,GO:0005543,GO:0005576,GO:0005615,GO:0032411,GO:0051099,GO:0034364,GO:0008203,GO:0070062,GO:0009636,GO:0070542,GO:0034366,GO:0010875,GO:0004063,GO:0072562,GO:0034445,GO:0016311,GO:0102007,GO:0042803,GO:0016788	response to fluoride|intracellular membrane-bounded organelle|lipoxygenase pathway|arylesterase activity|carboxylic acid catabolic process|aromatic compound catabolic process|organophosphate catabolic process|response to nutrient levels|calcium ion binding|phosphatidylcholine metabolic process|phospholipid binding|extracellular region|extracellular space|positive regulation of transporter activit…
NM_000450.2	299.168526300257	0.532757613490528	-3.04048296984357	0.325371445033411	-1.61984045087245	0.00236199049013762	0.13357643456933	Down	7.65137	5.056845	0.6617402	0.5268548	1.927438	12.50307	0.3486761	1.032236	0.114173	1.130214	0.7651715	0.0428919	1.054719	0.3288611	0.0969692	3.014512	SELE	GeneID:6401,Genbank:NM_000450.2,HGNC:HGNC:10718,MIM:131210	selectin E	GO:0050901,GO:0032496,GO:0005515,GO:0070492,GO:0033691,GO:0005615,GO:0070555,GO:0034612,GO:0005886,GO:0005887,GO:0005901,GO:0005905,GO:0006954,GO:0043274,GO:0007157,GO:0045121,GO:0007159,GO:0046872,GO:0007202,GO:0048471,GO:0019722,GO:0002092,GO:0050727,GO:0030029,GO:0002523,GO:0050900,GO:0030863,GO:0004888	leukocyte tethering or rolling|response to lipopolysaccharide|protein binding|oligosaccharide binding|sialic acid binding|extracellular space|response to interleukin-1|response to tumor necrosis factor|plasma membrane|integral component of plasma membrane|caveola|clathrin-coated pit|inflammatory response|phospholipase binding|heterophilic cell-cell adhesion via plasma membrane cell adhesion molec…	path:hsa04668,path:hsa04514,path:hsa05418,path:hsa04933,path:hsa05144,path:hsa05143	TNF signaling pathway|Cell adhesion molecules (CAMs)|Fluid shear stress and atherosclerosis|AGE-RAGE signaling pathway in diabetic complications|Malaria|African trypanosomiasis
NM_000474.3	34.5181064775188	0.468004464304245	-3.28929661406615	0.344027190724914	-1.53940549980379	0.00100438116544039	0.0749644992355571	Down	1.381683	1.439321	0.2499891	0.9018601	0.4931877	0.5238961	2.488456	0.3367005	0.2046796	0.1242708	0.05065878	0.2907149	0.6957821	0.1999762	0.2054593	0.3905201	TWIST1	GeneID:7291,Genbank:NM_000474.3,HGNC:HGNC:12428,HPRD:03374,MIM:601622	twist family bHLH transcription factor 1	GO:0003180,GO:0003183,GO:0003203,GO:0003253,GO:0005515,GO:0005634,GO:0005654,GO:0035067,GO:0006351,GO:0035115,GO:0007517,GO:0035116,GO:0008134,GO:0035359,GO:0042473,GO:0042476,GO:0042733,GO:0048642,GO:0042803,GO:0048701,GO:0043066,GO:0050679,GO:0043425,GO:0060021,GO:0060363,GO:0060900,GO:0061029,GO:0000122,GO:2000802,GO:0070888,GO:0000981,GO:0071363,GO:0071456,GO:0001503,GO:0001649,GO:0001701,GO:…	aortic valve morphogenesis|mitral valve morphogenesis|endocardial cushion morphogenesis|cardiac neural crest cell migration involved in outflow tract morphogenesis|protein binding|nucleus|nucleoplasm|negative regulation of histone acetylation|transcription, DNA-templated|embryonic forelimb morphogenesis|muscle organ development|embryonic hindlimb morphogenesis|transcription factor binding|negativ…	path:hsa05205	Proteoglycans in cancer
NM_000477.5	57368.552439514	0.557402752780413	13.4371541663368	179.757321421745	7.48990672185091	3.66252976441294e-41	2.91586202977462e-37	Up	1.474024	0.8503235	0.6097158	0.1230735	0.1550316	0.2901407	0.03307896	0.0155477	1262.138	7847.135	639.0131	5.384976	19.84271	1705.935	187.033	215.866	ALB	GeneID:213,Genbank:NM_000477.5,HGNC:HGNC:399,HPRD:00062,MIM:103600	albumin	GO:0005615,GO:0005634,GO:0005783,GO:0005788,GO:0005794,GO:0006898,GO:0043066,GO:0008144,GO:0043069,GO:0043209,GO:0009267,GO:0043252,GO:0043687,GO:0044267,GO:0051087,GO:0051659,GO:0070062,GO:0001895,GO:0002576,GO:0003677,GO:0005504,GO:0005507,GO:0005515,GO:0005576,GO:0015643,GO:0015721,GO:0016209,GO:0019825,GO:0019836,GO:0030170,GO:0031093,GO:0072562,GO:0032991,GO:0098869,GO:0034375,GO:0042802	extracellular space|nucleus|endoplasmic reticulum|endoplasmic reticulum lumen|Golgi apparatus|receptor-mediated endocytosis|negative regulation of apoptotic process|drug binding|negative regulation of programmed cell death|myelin sheath|cellular response to starvation|sodium-independent organic anion transport|post-translational protein modification|cellular protein metabolic process|chaperone bi…	path:hsa04918	Thyroid hormone synthesis
NM_000482.3	30.3644100249926	0.667463621386467	3.66911353318381	5.46037413779945	2.44899980613696	0.000243392977781886	0.0270381296806631	Up	0	0	0.0368312	0	0.03390045	0	0	0	0.1577537	8.532069	0.3144109	0	0.05908458	0	0.3329528	0.2603505	APOA4	GeneID:337,Genbank:NM_000482.3,HGNC:HGNC:602,MIM:107690	apolipoprotein A4	GO:0005615,GO:0005769,GO:0005788,GO:0005829,GO:0006695,GO:0006869,GO:0006982,GO:0019433,GO:0007159,GO:0030300,GO:0008203,GO:0031012,GO:0008289,GO:0031102,GO:0031210,GO:0032374,GO:0034378,GO:0034380,GO:0033344,GO:0034445,GO:0035634,GO:0042157,GO:0042627,GO:0001523,GO:0046889,GO:0002227,GO:0051006,GO:0042632,GO:0005319,GO:0005507,GO:0055088,GO:0005515,GO:0060228,GO:0005543,GO:0005576,GO:0065005,GO:…	extracellular space|early endosome|endoplasmic reticulum lumen|cytosol|cholesterol biosynthetic process|lipid transport|response to lipid hydroperoxide|triglyceride catabolic process|leukocyte cell-cell adhesion|regulation of intestinal cholesterol absorption|cholesterol metabolic process|extracellular matrix|lipid binding|neuron projection regeneration|phosphatidylcholine binding|regulation of c…	path:hsa04975,path:hsa04979,path:hsa04977	Fat digestion and absorption|Cholesterol metabolism|Vitamin digestion and absorption
NM_000483.4	1189.93174881056	0.468759699635006	4.05700280598899	3.73668620728072	1.90175941675378	4.97064850366139e-05	0.00784486578379616	Up	8.754043	4.706728	8.705116	18.02972	13.35194	2.77729	15.7701	2.617123	65.79594	458.4289	47.0721	19.76828	22.48024	7.838439	35.26162	31.35534	APOC2	GeneID:344,Genbank:NM_000483.4,HGNC:HGNC:609,HPRD:07457,MIM:608083	apolipoprotein C2	GO:0010916,GO:0016004,GO:0016042,GO:0032375,GO:0033344,GO:0033700,GO:0034361,GO:0042632,GO:0034362,GO:0042803,GO:0034363,GO:0042953,GO:0034366,GO:0043086,GO:0043274,GO:0043691,GO:0045723,GO:0045833,GO:0048261,GO:0051006,GO:0001523,GO:0005576,GO:0005615,GO:0005769,GO:0008289,GO:0010518,GO:0010898,GO:0010902,GO:0034370,GO:0034371,GO:0034372,GO:0034375,GO:0034378,GO:0034382,GO:0055102,GO:0034384,GO:…	negative regulation of very-low-density lipoprotein particle clearance|phospholipase activator activity|lipid catabolic process|negative regulation of cholesterol transport|cholesterol efflux|phospholipid efflux|very-low-density lipoprotein particle|cholesterol homeostasis|low-density lipoprotein particle|protein homodimerization activity|intermediate-density lipoprotein particle|lipoprotein tran…	path:hsa04979	Cholesterol metabolism
NM_000488.3	648.841358307942	0.609826372318752	6.79856882785406	17.7033019398409	4.14594656524959	1.05663530412675e-11	9.5835484571253e-09	Up	0.03983323	0.05597731	0.01058337	0.01866891	0.0335267	0.09491804	0.06699346	0.0754935	21.41667	148.699	11.28872	0.009169374	0.4308038	0.3074603	2.960036	6.160286	SERPINC1	GeneID:462,Genbank:NM_000488.3,HGNC:HGNC:775,HPRD:00122,MIM:107300	serpin family C member 1	GO:0010951,GO:0004867,GO:0005515,GO:0042802,GO:0005576,GO:0005615,GO:0043687,GO:0005788,GO:0044267,GO:0005886,GO:0070062,GO:0007584,GO:0072562,GO:0007595,GO:0002020,GO:2000266,GO:0007596,GO:0002438,GO:0008201	negative regulation of endopeptidase activity|serine-type endopeptidase inhibitor activity|protein binding|identical protein binding|extracellular region|extracellular space|post-translational protein modification|endoplasmic reticulum lumen|cellular protein metabolic process|plasma membrane|extracellular exosome|response to nutrient|blood microparticle|lactation|protease binding|regulation of bl…	path:hsa04610	Complement and coagulation cascades
NM_000505.3	172.391365494245	0.462470193433054	5.90785661656254	6.64471624527447	2.73220759223642	3.46587469429979e-09	1.83651957106503e-06	Up	0.1345014	0.9975262	0.3191563	0.1179693	0.4446364	0.09012051	0.1872635	0.2011345	2.544207	20.61518	4.857306	0.1294579	0.7194569	0.6201878	5.233194	2.039977	F12	GeneID:2161,Genbank:NM_000505.3,HGNC:HGNC:3530,MIM:610619	coagulation factor XII	GO:0016540,GO:0004252,GO:0030194,GO:0031638,GO:0005509,GO:0005515,GO:0005576,GO:0005615,GO:0005791,GO:0042730,GO:0005886,GO:0045087,GO:0007597,GO:0051787,GO:0051788,GO:0010756,GO:0002353,GO:0051919,GO:0016485,GO:0002542,GO:0070062	protein autoprocessing|serine-type endopeptidase activity|positive regulation of blood coagulation|zymogen activation|calcium ion binding|protein binding|extracellular region|extracellular space|rough endoplasmic reticulum|fibrinolysis|plasma membrane|innate immune response|blood coagulation, intrinsic pathway|misfolded protein binding|response to misfolded protein|positive regulation of plasmino…	path:hsa04610	Complement and coagulation cascades
NM_000506.4	632.091374322607	0.562761164409337	8.13503507990654	23.8858086394005	4.57808181407901	4.11819082888128e-16	5.2692251655536e-13	Up	0.07951367	0.3915861	0.03081765	0.07341136	0.01908608	0.01570845	0.05238507	0.02782903	13.85427	113.9172	5.945191	0.06820643	0.3237627	0.1357308	3.352229	6.812298	F2	GeneID:2147,Genbank:NM_000506.4,HGNC:HGNC:3535,MIM:176930	coagulation factor II, thrombin, transcript variant 1	GO:0005615,GO:0005788,GO:0005796,GO:0005886,GO:0006465,GO:0006508,GO:0006888,GO:0010544,GO:0006953,GO:0014068,GO:0007166,GO:0017187,GO:0007186,GO:0030168,GO:0030193,GO:0030194,GO:0070053,GO:0030307,GO:0070062,GO:0030449,GO:0070945,GO:0032967,GO:0072562,GO:0090218,GO:1900016,GO:1900182,GO:0001530,GO:1900738,GO:0001934,GO:2000379,GO:0004252,GO:0005102,GO:0005509,GO:0005515,GO:0005576,GO:0007275,GO:…	extracellular space|endoplasmic reticulum lumen|Golgi lumen|plasma membrane|signal peptide processing|proteolysis|ER to Golgi vesicle-mediated transport|negative regulation of platelet activation|acute-phase response|positive regulation of phosphatidylinositol 3-kinase signaling|cell surface receptor signaling pathway|peptidyl-glutamic acid carboxylation|G-protein coupled receptor signaling pathw…	path:hsa04080,path:hsa04810,path:hsa04610	Neuroactive ligand-receptor interaction|Regulation of actin cytoskeleton|Complement and coagulation cascades
NM_000508.4	2902.55972706059	0.610090713819482	8.63963024598587	38.6114862723079	5.2709581839099	5.63952396801315e-18	9.39728305479251e-15	Up	0.001110381	0.09581424	0.06404236	7.476268e-24	0.009685177	0.0134238	0.135681	6.16821e-05	16.04601	195.2303	4.36202	0.1864869	0.2182714	137.8109	4.666634	4.766161	FGA	GeneID:2243,Genbank:NM_000508.4,HGNC:HGNC:3661,HPRD:00619,MIM:134820	fibrinogen alpha chain, transcript variant alpha	GO:0005577,GO:0005615,GO:0005788,GO:0005886,GO:0005938,GO:0007160,GO:0007596,GO:0045087,GO:0009897,GO:0045907,GO:0009986,GO:0045921,GO:0030198,GO:0046872,GO:0050714,GO:0050839,GO:0051258,GO:2000352,GO:0051592,GO:0065003,GO:0070062,GO:0002224,GO:0002250,GO:0002576,GO:0005102,GO:0005198,GO:0005515,GO:0005576,GO:0030674,GO:0031091,GO:0031093,GO:0031639,GO:0034116,GO:0034622,GO:0042730,GO:0070374,GO:…	fibrinogen complex|extracellular space|endoplasmic reticulum lumen|plasma membrane|cell cortex|cell-matrix adhesion|blood coagulation|innate immune response|external side of plasma membrane|positive regulation of vasoconstriction|cell surface|positive regulation of exocytosis|extracellular matrix organization|metal ion binding|positive regulation of protein secretion|cell adhesion molecule bindin…	path:hsa04610,path:hsa04611	Complement and coagulation cascades|Platelet activation
NM_000509.5	22542.7533087549	0.666915193172227	6.18814569436542	17.4719458033673	4.1269683811356	6.0876052033464e-10	3.76025075888083e-07	Up	0.2861522	0.02865099	0.1137217	0.1414757	0.2190425	0.01056408	0	0.03433487	171.4718	2074.784	76.65317	9.263148	3.199681	3474.088	69.35324	76.15605	FGG	GeneID:2266,Genbank:NM_000509.5,HGNC:HGNC:3694,MIM:134850	fibrinogen gamma chain, transcript variant gamma	GO:0005788,GO:0005886,GO:0007160,GO:0007596,GO:0009306,GO:0009897,GO:0009986,GO:0045921,GO:0030198,GO:0046872,GO:0030674,GO:0050714,GO:0031091,GO:0050839,GO:0051258,GO:0051592,GO:0070062,GO:0070374,GO:0070527,GO:0071347,GO:0002224,GO:0002576,GO:0005102,GO:0005198,GO:0005515,GO:0005576,GO:0005577,GO:0005615,GO:0031093,GO:0031639,GO:0034116,GO:0034622,GO:0036345,GO:0042730,GO:0042803,GO:0071354,GO:…	endoplasmic reticulum lumen|plasma membrane|cell-matrix adhesion|blood coagulation|protein secretion|external side of plasma membrane|cell surface|positive regulation of exocytosis|extracellular matrix organization|metal ion binding|protein binding, bridging|positive regulation of protein secretion|platelet alpha granule|cell adhesion molecule binding|protein polymerization|response to calcium io…	path:hsa04610,path:hsa04611,path:hsa05150	Complement and coagulation cascades|Platelet activation|Staphylococcus aureus infection
NM_000514.3	8.36192701694967	0.669562381992651	-1.98008147227591	0.398931218867868	-1.32578806711657	0.0476943746845091	0.615082313695905	Down	0.04594185	2.43568e-14	0.01324966	0.09346575	0.009126457	0.2245573	0.1769235	0.3286276	0.001898234	0.0078744	0.02953105	0.002321165	0.0325758	0.02431156	0.001136989	0.05329229	GDNF	GeneID:2668,Genbank:NM_000514.3,HGNC:HGNC:4232,HPRD:02906,MIM:600837	glial cell derived neurotrophic factor, transcript variant 1	GO:0005515,GO:0005576,GO:0005622,GO:0007165,GO:0007399,GO:0007411,GO:0045597,GO:0008083,GO:0045944,GO:0008284,GO:0048255,GO:0008344,GO:0048484,GO:0048485,GO:0051584,GO:0060676,GO:0060688,GO:0072107,GO:0072108,GO:0000165,GO:0001656,GO:0001658,GO:0001755,GO:0001759,GO:0001941,GO:0003337,GO:0005088,GO:0005102,GO:0010468,GO:0010469,GO:0021784,GO:0030432,GO:0031175,GO:0032770,GO:0033603,GO:0090190,GO:…	protein binding|extracellular region|intracellular|signal transduction|nervous system development|axon guidance|positive regulation of cell differentiation|growth factor activity|positive regulation of transcription by RNA polymerase II|positive regulation of cell proliferation|mRNA stabilization|adult locomotory behavior|enteric nervous system development|sympathetic nervous system development|r…
NM_000518.4	284.501495634747	0.506772990012114	-2.25000837223906	0.453683007295933	-1.14024347035188	0.0244484138511897	0.470654956815003	Down	8.855412	39.7637	9.1751	11.08159	20.37976	46.1225	13.85166	1.536722	7.484026	20.20287	0.5499023	1.773628	5.804349	2.335091	12.55799	9.775445	HBB	GeneID:3043,Genbank:NM_000518.4,HGNC:HGNC:4827,MIM:141900	hemoglobin subunit beta	GO:0098869,GO:0043312,GO:0015701,GO:0005515,GO:1904724,GO:0045429,GO:0019825,GO:0005576,GO:1904813,GO:0050880,GO:0020037,GO:0005615,GO:0051291,GO:0005829,GO:0005833,GO:0030185,GO:0006898,GO:0070062,GO:0030492,GO:0007596,GO:0070293,GO:0031720,GO:0008217,GO:0070527,GO:0031838,GO:0010942,GO:0004601,GO:0071682,GO:0042542,GO:0015671,GO:0005344,GO:0072562,GO:0042744,GO:0005506	cellular oxidant detoxification|neutrophil degranulation|bicarbonate transport|protein binding|tertiary granule lumen|positive regulation of nitric oxide biosynthetic process|oxygen binding|extracellular region|ficolin-1-rich granule lumen|regulation of blood vessel size|heme binding|extracellular space|protein heterooligomerization|cytosol|hemoglobin complex|nitric oxide transport|receptor-media…	path:hsa05144,path:hsa05143	Malaria|African trypanosomiasis
NM_000519.3	6.52830344885004	0.678360045364664	-3.33531099656724	0.208404492261039	-2.26254171893662	0.000852040516263297	0.0675336361408161	Down	0.7734964	0.2214112	1.276299e-06	0.8535667	1.033576	0.118761	0.5193402	0.3905148	3.842336e-23	0.128836	6.310796e-59	3.303955e-51	4.223682e-50	2.707443e-52	7.1927e-54	1.256909e-48	HBD	GeneID:3045,Genbank:NM_000519.3,HGNC:HGNC:4829,MIM:142000	hemoglobin subunit delta	GO:0005829,GO:0005833,GO:0007596,GO:0015671,GO:0019825,GO:0020037,GO:0072562,GO:0005344,GO:0005506,GO:0005515	cytosol|hemoglobin complex|blood coagulation|oxygen transport|oxygen binding|heme binding|blood microparticle|oxygen carrier activity|iron ion binding|protein binding
NM_000533.4	2.24005341532817	0.645546724171074	-2.16927327416974	0.378832692776751	-1.40036725597213	0.0300619430121387		Down	0.1070699	0.003762115	0.003275346	0.02223453	0.01205798	0.0553927	0.1394234	0.02908376	0.001602791	0.002707031	0	0	0	0.003033873	0	0	PLP1	GeneID:5354,Genbank:NM_000533.4,HGNC:HGNC:9086,MIM:300401	proteolipid protein 1, transcript variant 1	GO:0022010,GO:0005886,GO:0031175,GO:0006954,GO:0042552,GO:0007229,GO:0007268,GO:0008366,GO:0010001,GO:0010628,GO:0042759,GO:0014002,GO:0043209,GO:0016021,GO:0019911,GO:0048469,GO:0005198,GO:0061564,GO:0021762,GO:0005515	central nervous system myelination|plasma membrane|neuron projection development|inflammatory response|myelination|integrin-mediated signaling pathway|chemical synaptic transmission|axon ensheathment|glial cell differentiation|positive regulation of gene expression|long-chain fatty acid biosynthetic process|astrocyte development|myelin sheath|integral component of membrane|structural constituent …
NM_000548.4	35.2992925959066	0.501265743365427	3.01411240632961	2.84982098199821	1.51087129594577	0.002577322958769	0.142108515097159	Up	0.230577	0.07135686	0.2312815	0.1316438	0.02177235	0.02831017	0.005763402	0.0418229	0.4114852	0.1044554	0.3647409	0.2720801	0.4533627	0.2788567	0.2121172	0.08732064	TSC2	GeneID:7249,Genbank:NM_000548.4,HGNC:HGNC:12363,MIM:191092	tuberous sclerosis 2, transcript variant 1	GO:0005764,GO:0005794,GO:0005829,GO:0006469,GO:0006606,GO:0031267,GO:0006897,GO:0032007,GO:0007050,GO:0007507,GO:0033596,GO:0042803,GO:0043276,GO:0043491,GO:0043547,GO:0001843,GO:0005096,GO:0005515,GO:0005634,GO:0005737,GO:0008104,GO:0008285,GO:0014067,GO:0016020,GO:0016032,GO:0016192,GO:0016239,GO:0046626,GO:0019902,GO:0046627,GO:0030100,GO:0048009,GO:0030178,GO:0048471,GO:0050918,GO:0051056,GO:…	lysosome|Golgi apparatus|cytosol|negative regulation of protein kinase activity|protein import into nucleus|small GTPase binding|endocytosis|negative regulation of TOR signaling|cell cycle arrest|heart development|TSC1-TSC2 complex|protein homodimerization activity|anoikis|protein kinase B signaling|positive regulation of GTPase activity|neural tube closure|GTPase activator activity|protein bindi…	path:hsa04072,path:hsa04151,path:hsa04152,path:hsa04150,path:hsa04140,path:hsa04115,path:hsa04218,path:hsa04910,path:hsa04919,path:hsa04211,path:hsa04714,path:hsa05231,path:hsa05165	Phospholipase D signaling pathway|PI3K-Akt signaling pathway|AMPK signaling pathway|mTOR signaling pathway|Autophagy - animal|p53 signaling pathway|Cellular senescence|Insulin signaling pathway|Thyroid hormone signaling pathway|Longevity regulating pathway - mammal|Thermogenesis|Choline metabolism in cancer|Human papillomavirus infection
NM_000552.4	3351.60029911795	0.382961182261443	-4.55717795013018	0.298287979220897	-1.74522225555763	5.18454974232412e-06	0.0011999374651477	Down	16.99178	12.44714	9.534374	14.43583	18.95412	44.66372	7.311751	11.62453	0.8325382	5.122405	3.777302	2.108272	18.69613	4.402491	2.354797	5.45787	VWF	GeneID:7450,Genbank:NM_000552.4,HGNC:HGNC:12726,MIM:613160	von Willebrand factor	GO:0070062,GO:0031091,GO:0007599,GO:0005178,GO:0031093,GO:0009611,GO:0005515,GO:0031589,GO:0019865,GO:0033093,GO:0005518,GO:0005576,GO:0030168,GO:0005578,GO:0042802,GO:0005783,GO:0042803,GO:0007155,GO:0047485,GO:0030198,GO:0007596,GO:0002020,GO:0051087,GO:0031012,GO:0051260,GO:0007597,GO:0002576	extracellular exosome|platelet alpha granule|hemostasis|integrin binding|platelet alpha granule lumen|response to wounding|protein binding|cell-substrate adhesion|immunoglobulin binding|Weibel-Palade body|collagen binding|extracellular region|platelet activation|proteinaceous extracellular matrix|identical protein binding|endoplasmic reticulum|protein homodimerization activity|cell adhesion|prote…	path:hsa04151,path:hsa04512,path:hsa04510,path:hsa04610,path:hsa04611,path:hsa05165	PI3K-Akt signaling pathway|ECM-receptor interaction|Focal adhesion|Complement and coagulation cascades|Platelet activation|Human papillomavirus infection
NM_000558.4	78.8903449381607	0.589477603988874	-2.20026327664234	0.406969921300593	-1.29700592445984	0.0277882211723778	0.495186248997526	Down	4.289064	12.8207	5.92975	1.84269	5.799992	9.021049	3.045399	0.3512483	2.518304	5.712719	0.0001256321	0.1094377	0.3885073	1.109133	2.034445	3.513421	HBA1	GeneID:3039,Genbank:NM_000558.4,HGNC:HGNC:4823,MIM:141800	hemoglobin subunit alpha 1	GO:0098869,GO:0022627,GO:0005515,GO:0031720,GO:0005576,GO:0031838,GO:0005615,GO:0005829,GO:0005833,GO:0006898,GO:0042542,GO:0010942,GO:0042744,GO:0015671,GO:0051291,GO:0015701,GO:0070062,GO:0016020,GO:0004601,GO:0071682,GO:0019825,GO:0005344,GO:0072562,GO:0020037,GO:0005506	cellular oxidant detoxification|cytosolic small ribosomal subunit|protein binding|haptoglobin binding|extracellular region|haptoglobin-hemoglobin complex|extracellular space|cytosol|hemoglobin complex|receptor-mediated endocytosis|response to hydrogen peroxide|positive regulation of cell death|hydrogen peroxide catabolic process|oxygen transport|protein heterooligomerization|bicarbonate transport…	path:hsa05144,path:hsa05143	Malaria|African trypanosomiasis
NM_000562.2	342.221881653206	0.560290041962583	12.1938404848584	113.936595806254	6.83208739694635	3.35241861863858e-34	1.60138332575127e-30	Up	0.01189202	0	0.00425839	0	0	0	0	0	4.321138	55.39376	2.599205	0.02125882	0.1057753	1.078014	1.505066	2.262796	C8A	GeneID:731,Genbank:NM_000562.2,HGNC:HGNC:1352,HPRD:00409,MIM:120950	complement component 8 alpha subunit	GO:0005615,GO:0006955,GO:0006956,GO:0006957,GO:0006958,GO:0016020,GO:0019835,GO:0030449,GO:0070062,GO:0072562,GO:0001848,GO:0005576,GO:0005579	extracellular space|immune response|complement activation|complement activation, alternative pathway|complement activation, classical pathway|membrane|cytolysis|regulation of complement activation|extracellular exosome|blood microparticle|complement binding|extracellular region|membrane attack complex	path:hsa04610,path:hsa05322,path:hsa05020,path:hsa05146	Complement and coagulation cascades|Systemic lupus erythematosus|Prion diseases|Amoebiasis
NM_000567.2	4661.38790069547	0.625135150622602	9.03854988150859	50.2243555309859	5.65031524158678	1.58763872577727e-19	3.25021399941122e-16	Up	0.1102739	0.06665756	0	0	0.05420234	0.1476373	0	0	35.10682	885.551	31.27792	8.184086	1.359399	60.92737	29.33147	25.71077	CRP	GeneID:1401,Genbank:NM_000567.2,HGNC:HGNC:2367,MIM:123260	C-reactive protein, pentraxin-related	GO:0097756,GO:0032930,GO:0005515,GO:0033265,GO:0005576,GO:2000482,GO:0042802,GO:0005615,GO:0006953,GO:0006954,GO:0006958,GO:0044793,GO:0008228,GO:0045087,GO:0010628,GO:0046790,GO:0010745,GO:0050750,GO:0010888,GO:0001849,GO:0050830,GO:0030169,GO:0070062,GO:0005509	negative regulation of blood vessel diameter|positive regulation of superoxide anion generation|protein binding|choline binding|extracellular region|regulation of interleukin-8 secretion|identical protein binding|extracellular space|acute-phase response|inflammatory response|complement activation, classical pathway|negative regulation by host of viral process|opsonization|innate immune response|p…
NM_000575.4	58.0673576453567	0.476558673981417	2.24866564461658	2.10179377027458	1.07162111782604	0.0245337765161519	0.471236730767177	Up	0.6764315	0.4587435	0.02304114	0.06719103	0.294155	0.1866909	0.4089712	0.3238617	0.2018692	1.621507	0.4266266	0.1269569	0.607343	0.2382092	0.707707	3.144518	IL1A	GeneID:3552,Genbank:NM_000575.4,HGNC:HGNC:5991,MIM:147760	interleukin 1 alpha	GO:0005829,GO:0006915,GO:0006954,GO:0006955,GO:0008283,GO:0008285,GO:0010469,GO:0046688,GO:0010575,GO:0050714,GO:0010628,GO:0050715,GO:0019221,GO:0051781,GO:0070374,GO:0070498,GO:0071639,GO:0097192,GO:2000391,GO:2001240,GO:0001660,GO:0002248,GO:0005125,GO:0005149,GO:0005507,GO:0005515,GO:0005576,GO:0005615,GO:0032755,GO:0034605,GO:0035234,GO:0043123,GO:0045086,GO:0045766,GO:0045840,GO:0045944,GO:…	cytosol|apoptotic process|inflammatory response|immune response|cell proliferation|negative regulation of cell proliferation|regulation of signaling receptor activity|response to copper ion|positive regulation of vascular endothelial growth factor production|positive regulation of protein secretion|positive regulation of gene expression|positive regulation of cytokine secretion|cytokine-mediated …	path:hsa04010,path:hsa04060,path:hsa04217,path:hsa04218,path:hsa04640,path:hsa04380,path:hsa05323,path:hsa05321,path:hsa05332,path:hsa05020,path:hsa05418,path:hsa04940,path:hsa04932,path:hsa04933,path:hsa05132,path:hsa05133,path:hsa05152,path:hsa05162,path:hsa05164,path:hsa05140	MAPK signaling pathway|Cytokine-cytokine receptor interaction|Necroptosis|Cellular senescence|Hematopoietic cell lineage|Osteoclast differentiation|Rheumatoid arthritis|Inflammatiory bowel disease (IBD)|Graft-versus-host disease|Prion diseases|Fluid shear stress and atherosclerosis|Type I diabetes mellitus|Non-alcoholic fatty liver disease (NAFLD)|AGE-RAGE signaling pathway in diabetic complicati…
NM_000582.2	15898.4805394647	0.438255989138778	6.05016378969245	6.28329151605398	2.65152051610328	1.44698643670523e-09	8.29435777302422e-07	Up	12.17051	94.43192	2.738367	13.00957	111.3191	60.09156	137.8676	8.716301	54.9418	209.0448	80.44385	203.6788	336.1733	2545.415	449.3333	209.3897	SPP1	GeneID:6696,Genbank:NM_000582.2,HGNC:HGNC:11255,MIM:166490	secreted phosphoprotein 1, transcript variant 2	GO:0048545,GO:0031214,GO:0005576,GO:0048685,GO:0033280,GO:0005615,GO:0050840,GO:0042995,GO:0070062,GO:0005788,GO:0005794,GO:0006710,GO:0043687,GO:0006954,GO:0071394,GO:0044267,GO:0007155,GO:2000866,GO:0045780,GO:0007566,GO:0045893,GO:0010469,GO:0001649,GO:0046697,GO:0022617,GO:0005125,GO:0048471,GO:0030198,GO:0005515	response to steroid hormone|biomineral tissue development|extracellular region|negative regulation of collateral sprouting of intact axon in response to injury|response to vitamin D|extracellular space|extracellular matrix binding|cell projection|extracellular exosome|endoplasmic reticulum lumen|Golgi apparatus|androgen catabolic process|post-translational protein modification|inflammatory respon…	path:hsa04371,path:hsa04151,path:hsa04512,path:hsa04510,path:hsa04620,path:hsa05165	Apelin signaling pathway|PI3K-Akt signaling pathway|ECM-receptor interaction|Focal adhesion|Toll-like receptor signaling pathway|Human papillomavirus infection
NM_000583.3	1350.25738742956	0.524044368616015	15.8685096269564	318.644314338656	8.31580310833553	1.04697574687648e-56	2.50059687383979e-52	Up	0.02166791	0.004389801	0	0	0	0.01474483	0	0	33.46288	232.9752	16.71384	0.4721968	1.364668	7.059385	12.83813	9.430826	GC	GeneID:2638,Genbank:NM_000583.3,HGNC:HGNC:4187,HPRD:00749,MIM:139200	GC, vitamin D binding protein, transcript variant 1	GO:0005576,GO:0005615,GO:0005829,GO:0035461,GO:0042359,GO:0043202,GO:0051180,GO:0070062,GO:0072562,GO:0090482,GO:1902118,GO:0003779,GO:0005499	extracellular region|extracellular space|cytosol|vitamin transmembrane transport|vitamin D metabolic process|lysosomal lumen|vitamin transport|extracellular exosome|blood microparticle|vitamin transmembrane transporter activity|calcidiol binding|actin binding|vitamin D binding
NM_000596.2	3217.05560688142	0.624754621963376	5.37710607933588	10.2629379042751	3.35937187585246	7.56925814400151e-08	2.93163505153511e-05	Up	0.158039	6.350637	0.3019842	0.1871649	0.3515549	0.04121048	0.1405741	0	28.92904	70.86981	2.360308	1.339396	1.22958	745.1665	6.863625	15.67036	IGFBP1	GeneID:3484,Genbank:NM_000596.2,HGNC:HGNC:5469,HPRD:00897,MIM:146730	insulin like growth factor binding protein 1	GO:0042246,GO:0005576,GO:0043567,GO:0005615,GO:0043687,GO:0005788,GO:0005794,GO:0007165,GO:0007568,GO:0008286,GO:0044267,GO:0030307,GO:0090090,GO:0031994,GO:0031995,GO:0005102,GO:0005515,GO:0036499,GO:0005520	tissue regeneration|extracellular region|regulation of insulin-like growth factor receptor signaling pathway|extracellular space|post-translational protein modification|endoplasmic reticulum lumen|Golgi apparatus|signal transduction|aging|insulin receptor signaling pathway|cellular protein metabolic process|positive regulation of cell growth|negative regulation of canonical Wnt signaling pathway|…
NM_000602.4	1991.7661460251	0.353634255258487	5.67515626562782	4.01925931254635	2.00692965947083	1.38562109724884e-08	6.70827857162664e-06	Up	6.642635	5.553005	0.6180178	2.116503	5.901746	16.26039	7.933831	3.950988	10.03931	21.84605	3.642574	27.71395	19.75898	95.18283	14.32868	49.59471	SERPINE1	GeneID:5054,Genbank:NM_000602.4,HGNC:HGNC:8583,HPRD:01418,MIM:173360	serpin family E member 1	GO:0005576,GO:0005615,GO:0005886,GO:0007623,GO:0010469,GO:0033629,GO:0010757,GO:0035491,GO:0042730,GO:0010951,GO:0045766,GO:0045944,GO:0048260,GO:0050729,GO:0050829,GO:0051918,GO:0061044,GO:0001300,GO:0001525,GO:0002020,GO:0002576,GO:0004867,GO:0005102,GO:0005515,GO:0014912,GO:0030194,GO:0030195,GO:0030198,GO:0030336,GO:0031012,GO:0061045,GO:0070062,GO:0031093,GO:0071222,GO:0032757,GO:0090026,GO:…	extracellular region|extracellular space|plasma membrane|circadian rhythm|regulation of signaling receptor activity|negative regulation of cell adhesion mediated by integrin|negative regulation of plasminogen activation|positive regulation of leukotriene production involved in inflammatory response|fibrinolysis|negative regulation of endopeptidase activity|positive regulation of angiogenesis|posi…	path:hsa04390,path:hsa04371,path:hsa04066,path:hsa04115,path:hsa04218,path:hsa04610,path:hsa04933,path:hsa05142	Hippo signaling pathway|Apelin signaling pathway|HIF-1 signaling pathway|p53 signaling pathway|Cellular senescence|Complement and coagulation cascades|AGE-RAGE signaling pathway in diabetic complications|Chagas disease (American trypanosomiasis)
NM_000606.2	106.938108141542	0.462679930830636	6.43505816080431	7.87550406389099	2.97737226473206	1.23426059725244e-10	9.11724126951876e-08	Up	0.1998733	0.6841656	0.1678946	0.2216675	0.3140514	0.3267977	0.2707381	0.3952599	3.206711	31.5345	2.816097	0.7627551	0.471711	9.041535	3.202862	2.636589	C8G	GeneID:733,Genbank:NM_000606.2,HGNC:HGNC:1354,MIM:120930	complement component 8, gamma polypeptide	GO:0006957,GO:0006958,GO:0019835,GO:0019841,GO:0030449,GO:0070062,GO:0072562,GO:0001848,GO:0005576,GO:0005579	complement activation, alternative pathway|complement activation, classical pathway|cytolysis|retinol binding|regulation of complement activation|extracellular exosome|blood microparticle|complement binding|extracellular region|membrane attack complex	path:hsa04610,path:hsa05322,path:hsa05020,path:hsa05146	Complement and coagulation cascades|Systemic lupus erythematosus|Prion diseases|Amoebiasis
NM_000607.2	2581.31874781887	0.539277622168752	12.0249821007912	89.5613117765721	6.48480375393647	2.62645015013696e-33	1.17619003848508e-29	Up	0.2847176	0.3213659	0.09181128	0.4210628	0.04327938	0.4778727	0.07205683	0.03978415	183.4991	905.3791	86.58384	6.396083	8.398567	34.00657	84.86412	132.0662	ORM1	GeneID:5004,Genbank:NM_000607.2,HGNC:HGNC:8498,MIM:138600	orosomucoid 1	GO:0043312,GO:0005576,GO:0050716,GO:0050718,GO:0005615,GO:0006953,GO:0070062,GO:0006954,GO:0072562,GO:0031012,GO:1904469,GO:0031093,GO:1904724,GO:0032715,GO:0002576,GO:0032720,GO:0002682,GO:0035580,GO:0005515	neutrophil degranulation|extracellular region|positive regulation of interleukin-1 secretion|positive regulation of interleukin-1 beta secretion|extracellular space|acute-phase response|extracellular exosome|inflammatory response|blood microparticle|extracellular matrix|positive regulation of tumor necrosis factor secretion|platelet alpha granule lumen|tertiary granule lumen|negative regulation o…
NM_000608.2	1788.27556471835	0.581381321273432	8.0975577513015	26.1324199571348	4.70776882453959	5.60734869238429e-16	7.04873242994244e-13	Up	0.184489	0.07324941	0.2649644	0.06896523	0.1695552	4.962687e-29	0.1077747	0.1680348	28.03719	914.4118	15.03921	1.894283	0.6621937	0.2100249	15.11731	17.48399	ORM2	GeneID:5005,Genbank:NM_000608.2,HGNC:HGNC:8499,HPRD:00725,MIM:138610	orosomucoid 2	GO:1904469,GO:0005615,GO:0006953,GO:0031012,GO:0031093,GO:0035578,GO:0035580,GO:0043312,GO:0050716,GO:0050718,GO:0002576,GO:0070062,GO:0002682,GO:0072562,GO:0005576	positive regulation of tumor necrosis factor secretion|extracellular space|acute-phase response|extracellular matrix|platelet alpha granule lumen|azurophil granule lumen|specific granule lumen|neutrophil degranulation|positive regulation of interleukin-1 secretion|positive regulation of interleukin-1 beta secretion|platelet degranulation|extracellular exosome|regulation of immune system process|b…
NM_000609.6	488.644330192835	0.453373036631082	2.48276308775544	2.18194969457579	1.12561784033125	0.0130367759823339	0.351705498338193	Up	2.016554	1.85903	0.6348939	1.650333	1.50301	16.48904	0.98722	0.8857386	2.414713	10.1435	3.018873	2.107232	8.204955	2.360353	4.021038	6.549933	CXCL12	GeneID:6387,Genbank:NM_000609.6,HGNC:HGNC:10672,HPRD:02904,MIM:600835	C-X-C motif chemokine ligand 12, transcript variant 2	GO:0006952,GO:0006955,GO:0007155,GO:0007165,GO:0007186,GO:0007411,GO:0030335,GO:0008009,GO:0031100,GO:0033603,GO:0033622,GO:0042056,GO:0042379,GO:0043434,GO:0090026,GO:0045236,GO:0090280,GO:1902230,GO:0045785,GO:1903237,GO:1990478,GO:2000406,GO:2000669,GO:0001666,GO:0001764,GO:0001938,GO:0005102,GO:0005178,GO:0005576,GO:0005737,GO:0006874,GO:0006935,GO:0008015,GO:0008064,GO:0008083,GO:0008344,GO:…	defense response|immune response|cell adhesion|signal transduction|G-protein coupled receptor signaling pathway|axon guidance|positive regulation of cell migration|chemokine activity|animal organ regeneration|positive regulation of dopamine secretion|integrin activation|chemoattractant activity|chemokine receptor binding|response to peptide hormone|positive regulation of monocyte chemotaxis|CXCR …	path:hsa04064,path:hsa04060,path:hsa04670,path:hsa04672,path:hsa04062,path:hsa04360,path:hsa05200,path:hsa05323	NF-kappa B signaling pathway|Cytokine-cytokine receptor interaction|Leukocyte transendothelial migration|Intestinal immune network for IgA production|Chemokine signaling pathway|Axon guidance|Pathways in cancer|Rheumatoid arthritis
NM_000613.2	2036.98747236282	0.589822581807155	7.15560532468086	18.6426831131435	4.22053760699629	8.33044990946807e-13	9.0438393471698e-10	Up	0.2128687	0.1745082	0.1039172	0.1580726	0.2159923	0.09519717	0.1609043	0.2333916	44.84175	478.0577	29.06449	0.2580783	1.591905	0.3953969	11.26362	20.32836	HPX	GeneID:3263,Genbank:NM_000613.2,HGNC:HGNC:5171,HPRD:00793,MIM:142290	hemopexin	GO:0060335,GO:0005576,GO:0070062,GO:0071682,GO:0005615,GO:0006879,GO:0006898,GO:0015232,GO:0072562,GO:0015886,GO:0016032,GO:0020027,GO:0042168,GO:0002639,GO:0042531,GO:0002925,GO:0046872,GO:0005515	positive regulation of interferon-gamma-mediated signaling pathway|extracellular region|extracellular exosome|endocytic vesicle lumen|extracellular space|cellular iron ion homeostasis|receptor-mediated endocytosis|heme transporter activity|blood microparticle|heme transport|viral process|hemoglobin metabolic process|heme metabolic process|positive regulation of immunoglobulin production|positive …
NM_000615.6	85.8841216757787	0.603303106388539	-3.61202038108556	0.22080685760592	-2.17914311624763	0.000303820680981399	0.0318131601677629	Down	0.5355972	0.1018126	0.5044194	0.8645163	0.5204231	1.170306	1.044812	1.043727	0.06667422	0.3266421	0.07398084	1.694579e-05	0.04916295	0.01181638	0.4350926	0.002681148	NCAM1	GeneID:4684,Genbank:NM_000615.6,HGNC:HGNC:7656,MIM:116930	neural cell adhesion molecule 1, transcript variant 1	GO:0060333,GO:0005088,GO:0065009,GO:0005829,GO:0070062,GO:0005886,GO:0007155,GO:0007411,GO:0009897,GO:0009986,GO:0016020,GO:0016021,GO:0031012,GO:0000139,GO:0031225,GO:0000165,GO:0046718,GO:0001618	interferon-gamma-mediated signaling pathway|Ras guanyl-nucleotide exchange factor activity|regulation of molecular function|cytosol|extracellular exosome|plasma membrane|cell adhesion|axon guidance|external side of plasma membrane|cell surface|membrane|integral component of membrane|extracellular matrix|Golgi membrane|anchored component of membrane|MAPK cascade|viral entry into host cell|virus re…	path:hsa04514,path:hsa05020	Cell adhesion molecules (CAMs)|Prion diseases
NM_000620.4	10.7579427088634	0.669020798186054	-3.96712167208429	0.15886939062583	-2.65408690755902	7.27458594500629e-05	0.010342786364625	Down	0.1810563	0.01897446	1.788435e-26	0.007267694	0.09662528	0.00537414	0.1099249	0.008732076	2.793793e-36	1.462036e-11	1.034922e-29	0.00241898	0.0004591672	0.002818886	1.295994e-45	0.000670144	NOS1	GeneID:4842,Genbank:NM_000620.4,HGNC:HGNC:7872,MIM:163731	nitric oxide synthase 1, transcript variant 1	GO:0005515,GO:0005516,GO:0005634,GO:0005654,GO:0005737,GO:0005739,GO:0005829,GO:0009408,GO:0009725,GO:0005856,GO:0010181,GO:0005886,GO:0010523,GO:0012506,GO:0014069,GO:0034618,GO:0016491,GO:0035066,GO:0016529,GO:0042136,GO:0016709,GO:0042311,GO:0042383,GO:0042738,GO:0001666,GO:0050660,GO:0043197,GO:0001917,GO:0050661,GO:0043267,GO:0002028,GO:0050767,GO:0044325,GO:0003958,GO:0050880,GO:0004517,GO:…	protein binding|calmodulin binding|nucleus|nucleoplasm|cytoplasm|mitochondrion|cytosol|response to heat|response to hormone|cytoskeleton|FMN binding|plasma membrane|negative regulation of calcium ion transport into cytosol|vesicle membrane|postsynaptic density|arginine binding|oxidoreductase activity|positive regulation of histone acetylation|sarcoplasmic reticulum|neurotransmitter biosynthetic p…	path:hsa00220,path:hsa00330,path:hsa04371,path:hsa04020,path:hsa04145,path:hsa04926,path:hsa04970,path:hsa04730,path:hsa04713,path:hsa05010,path:hsa05014	Arginine biosynthesis|Arginine and proline metabolism|Apelin signaling pathway|Calcium signaling pathway|Phagosome|Relaxin signaling pathway|Salivary secretion|Long-term depression|Circadian entrainment|Alzheimer's disease|Amyotrophic lateral sclerosis (ALS)
NM_000624.5	246.897844111076	0.580914495607828	6.13329597750502	11.8180535755154	3.56292053918585	8.60767881041616e-10	5.18283531196587e-07	Up	0.07181002	0.0312741	0	0.09762393	0.1008763	0.1760114	0.2140115	0.02208705	2.461287	21.89929	2.367751	0.3537505	0.1878567	17.82703	1.344259	1.505623	SERPINA5	GeneID:5104,Genbank:NM_000624.5,HGNC:HGNC:8723,MIM:601841	serpin family A member 5	GO:0005615,GO:0006869,GO:0007283,GO:0007342,GO:0007596,GO:0008201,GO:0036028,GO:0009897,GO:0036029,GO:0010951,GO:0036030,GO:0051346,GO:0061107,GO:0070062,GO:0097181,GO:0097182,GO:0097183,GO:0001972,GO:0002020,GO:0002080,GO:0004867,GO:0005515,GO:0005539,GO:0005576,GO:0016020,GO:0031091,GO:0031094,GO:0031210,GO:0032190,GO:0032991,GO:0036024,GO:0036025,GO:0036026,GO:0036027	extracellular space|lipid transport|spermatogenesis|fusion of sperm to egg plasma membrane involved in single fertilization|blood coagulation|heparin binding|protein C inhibitor-thrombin complex|external side of plasma membrane|protein C inhibitor-KLK3 complex|negative regulation of endopeptidase activity|protein C inhibitor-plasma kallikrein complex|negative regulation of hydrolase activity|semi…	path:hsa04610	Complement and coagulation cascades
NM_000632.3	666.525328100527	0.358619150676848	3.21779130849135	2.22524099004175	1.15396158610651	0.00129181772280405	0.0884062306345327	Up	1.276386	4.853796	0.4218112	1.89053	2.764442	5.599575	5.295406	0.4901695	2.214507	4.709882	2.399657	4.377968	9.835176	7.122223	7.5166	5.8102	ITGAM	GeneID:3684,Genbank:NM_000632.3,HGNC:HGNC:6149,MIM:120980	integrin subunit alpha M, transcript variant 2	GO:0098742,GO:0045087,GO:0031072,GO:0005615,GO:1901216,GO:0045963,GO:0032930,GO:0005886,GO:1903980,GO:0046872,GO:2000363,GO:0046982,GO:0006911,GO:0007155,GO:0007229,GO:0008305,GO:0034142,GO:0009897,GO:0050900,GO:0034688,GO:0009986,GO:0070062,GO:0035579,GO:0070821,GO:0043312,GO:0010668,GO:0001774,GO:0090314,GO:0043315,GO:0019221,GO:0001851,GO:0097242,GO:0044853,GO:0030198,GO:0005515	cell-cell adhesion via plasma-membrane adhesion molecules|innate immune response|heat shock protein binding|extracellular space|positive regulation of neuron death|negative regulation of dopamine metabolic process|positive regulation of superoxide anion generation|plasma membrane|positive regulation of microglial cell activation|metal ion binding|positive regulation of prostaglandin-E synthase ac…	path:hsa04015,path:hsa04514,path:hsa04145,path:hsa04810,path:hsa04640,path:hsa04610,path:hsa04670,path:hsa05202,path:hsa05221,path:hsa05133,path:hsa05134,path:hsa05150,path:hsa05152,path:hsa05146,path:hsa05140	Rap1 signaling pathway|Cell adhesion molecules (CAMs)|Phagosome|Regulation of actin cytoskeleton|Hematopoietic cell lineage|Complement and coagulation cascades|Leukocyte transendothelial migration|Transcriptional misregulation in cancers|Acute myeloid leukemia|Pertussis|Legionellosis|Staphylococcus aureus infection|Tuberculosis|Amoebiasis|Leishmaniasis
NM_000638.3	1627.05740459249	0.558764497604708	9.04596211117119	33.2334110925993	5.05456247439979	1.4835290590991e-19	3.12640659242849e-16	Up	0.1044233	0.09240561	0.07572511	0.07225538	0.172033	0.2587066	0.5171227	0.03928127	32.39704	327.1243	22.86336	0.6324844	1.61471	37.2024	13.43235	18.74502	VTN	GeneID:7448,Genbank:NM_000638.3,HGNC:HGNC:12724,MIM:193190	vitronectin	GO:0005615,GO:0005783,GO:0005796,GO:0006898,GO:0006955,GO:0007155,GO:0031012,GO:0007160,GO:0008201,GO:0032092,GO:0033627,GO:0035987,GO:0042802,GO:0043231,GO:0048237,GO:0048260,GO:0005044,GO:0005178,GO:0005515,GO:0005518,GO:0005576,GO:0005604,GO:0008283,GO:0010811,GO:0010951,GO:0014911,GO:0016477,GO:0030195,GO:0030198,GO:0048709,GO:0030247,GO:0050731,GO:0030449,GO:0050840,GO:0030949,GO:0051258,GO:…	extracellular space|endoplasmic reticulum|Golgi lumen|receptor-mediated endocytosis|immune response|cell adhesion|extracellular matrix|cell-matrix adhesion|heparin binding|positive regulation of protein binding|cell adhesion mediated by integrin|endodermal cell differentiation|identical protein binding|intracellular membrane-bounded organelle|rough endoplasmic reticulum lumen|positive regulation …	path:hsa04151,path:hsa04512,path:hsa04510,path:hsa04610,path:hsa05205,path:hsa05165	PI3K-Akt signaling pathway|ECM-receptor interaction|Focal adhesion|Complement and coagulation cascades|Proteoglycans in cancer|Human papillomavirus infection
NM_000640.2	20.7395083305009	0.571350438786602	-3.95444158422418	0.20886288684793	-2.25937193430247	7.6713611291195e-05	0.0108023979693277	Down	0.836719	0.1593506	0.3604046	0.4267527	0.3320496	2.785545	0.3176697	0.9395054	0.02522239	0.2869934	0.03189358	0.0504887	0.130498	0.2410405	0	0.03066515	IL13RA2	GeneID:3598,Genbank:NM_000640.2,HGNC:HGNC:5975,HPRD:02132,MIM:300130	interleukin 13 receptor subunit alpha 2	GO:0005515,GO:0005576,GO:0005615,GO:0016021,GO:0016064,GO:0019221,GO:0043305,GO:0002638,GO:0004871,GO:0004896	protein binding|extracellular region|extracellular space|integral component of membrane|immunoglobulin mediated immune response|cytokine-mediated signaling pathway|negative regulation of mast cell degranulation|negative regulation of immunoglobulin production|signal transducer activity|cytokine receptor activity	path:hsa04630	Jak-STAT signaling pathway
NM_000657.2	15.7595300676472	0.665681087567078	2.04790042142502	2.57263820031368	1.36324857976329	0.0405697575745756	0.57638998922916	Up	0.07771733	6.264464e-24	7.64629e-18	1.509839e-22	0.05253074	1.787493	2.2945e-23	6.311678e-25	0.06469846	0.04411593	1.12864e-22	0.3919414	0.7540108	0.8741247	1.652958	0.2819454	BCL2	GeneID:596,Genbank:NM_000657.2,HGNC:HGNC:990,MIM:151430	B-cell CLL/lymphoma 2, transcript variant beta	GO:0045636,GO:0046671,GO:0046902,GO:0046930,GO:0001952,GO:0046982,GO:0002020,GO:0002320,GO:0048041,GO:0002326,GO:0051881,GO:0048536,GO:0002931,GO:0051902,GO:0048538,GO:0003014,GO:0051924,GO:0048546,GO:0005515,GO:0055085,GO:0006915,GO:0005634,GO:0070059,GO:0006959,GO:0005654,GO:0071456,GO:0006974,GO:0005737,GO:0072593,GO:0007015,GO:0097192,GO:0007409,GO:0007565,GO:0098609,GO:0007569,GO:0010523,GO:…	positive regulation of melanocyte differentiation|negative regulation of retinal cell programmed cell death|regulation of mitochondrial membrane permeability|pore complex|regulation of cell-matrix adhesion|protein heterodimerization activity|protease binding|lymphoid progenitor cell differentiation|focal adhesion assembly|B cell lineage commitment|regulation of mitochondrial membrane potential|sp…	path:hsa04141,path:hsa04340,path:hsa04630,path:hsa04064,path:hsa04066,path:hsa04071,path:hsa04151,path:hsa04140,path:hsa04210,path:hsa04215,path:hsa04217,path:hsa04510,path:hsa04621,path:hsa04915,path:hsa04261,path:hsa04725,path:hsa04722,path:hsa05200,path:hsa05206,path:hsa05210,path:hsa05226,path:hsa05215,path:hsa05222,path:hsa05014,path:hsa05418,path:hsa04933,path:hsa05152,path:hsa05161,path:hs…	Protein processing in endoplasmic reticulum|Hedgehog signaling pathway|Jak-STAT signaling pathway|NF-kappa B signaling pathway|HIF-1 signaling pathway|Sphingolipid signaling pathway|PI3K-Akt signaling pathway|Autophagy - animal|Apoptosis|Apoptosis - multiple species|Necroptosis|Focal adhesion|NOD-like receptor signaling pathway|Estrogen signaling pathway|Adrenergic signaling in cardiomyocytes|Cho…
NM_000667.3	495.318670401342	0.591279931340092	9.74839606506648	54.3433258093891	5.76403095602853	1.87405698843797e-22	5.16461274367529e-19	Up	8.824926e-22	0.02106379	1.033109e-29	1.116914e-23	0.01037159	5.99767e-07	0.001929829	4.315493e-23	9.976067	133.5512	4.951717	3.419717e-23	0.2757693	7.617317e-05	2.379797	2.824643	ADH1A	GeneID:124,Genbank:NM_000667.3,HGNC:HGNC:249,HPRD:00063,MIM:103700	alcohol dehydrogenase 1A (class I), alpha polypeptide	GO:0004745,GO:0005515,GO:0005654,GO:0005829,GO:0005886,GO:0006066,GO:0006069,GO:0008270,GO:0017144,GO:0004022,GO:0004024	retinol dehydrogenase activity|protein binding|nucleoplasm|cytosol|plasma membrane|alcohol metabolic process|ethanol oxidation|zinc ion binding|drug metabolic process|alcohol dehydrogenase (NAD) activity|alcohol dehydrogenase activity, zinc-dependent	path:hsa00010,path:hsa00071,path:hsa00350,path:hsa00830,path:hsa00980,path:hsa00982,path:hsa05204	Glycolysis / Gluconeogenesis|Fatty acid degradation|Tyrosine metabolism|Retinol metabolism|Metabolism of xenobiotics by cytochrome P450|Drug metabolism - cytochrome P450|Chemical carcinogenesis
NM_000668.5	2381.27763323067	0.628193675184937	3.18366684897879	3.99988737466329	1.99995937842443	0.00145422277007716	0.0952449450837006	Up	1.048811	1.419357	0.5005603	4.305238	2.319789e-33	4.901706	2.329346	0.4509333	22.80567	334.6398	18.53185	0.1540671	1.578337	1.278146	7.305444	12.78254	ADH1B	GeneID:125,Genbank:NM_000668.5,HGNC:HGNC:250,MIM:103720	alcohol dehydrogenase 1B (class I), beta polypeptide, transcript variant 1	GO:0005829,GO:0005886,GO:0006069,GO:0008270,GO:0004024,GO:0005654	cytosol|plasma membrane|ethanol oxidation|zinc ion binding|alcohol dehydrogenase activity, zinc-dependent|nucleoplasm	path:hsa00010,path:hsa00071,path:hsa00350,path:hsa00830,path:hsa00980,path:hsa00982,path:hsa05204	Glycolysis / Gluconeogenesis|Fatty acid degradation|Tyrosine metabolism|Retinol metabolism|Metabolism of xenobiotics by cytochrome P450|Drug metabolism - cytochrome P450|Chemical carcinogenesis
NM_000670.4	664.575240072475	0.678693368625514	3.46336242592387	5.10022576936886	2.3505611116213	0.000533469315791561	0.0486584719860945	Up	1.23477e-09	0.01168366	0.2025974	2.773588e-21	7.14399e-22	0.01005267	2.195355e-05	0.04159333	12.59491	123.1581	10.9998	1.165883e-05	0.04702503	0.005645878	3.401824	5.849343	ADH4	GeneID:127,Genbank:NM_000670.4,HGNC:HGNC:252,MIM:103740	alcohol dehydrogenase 4 (class II), pi polypeptide, transcript variant 3	GO:0008270,GO:0004024,GO:0016620,GO:0019115,GO:0004032,GO:0004745,GO:0005503,GO:0005634,GO:0019841,GO:0005829,GO:0035276,GO:0042572,GO:0006066,GO:0046164,GO:0006069,GO:0001523,GO:0051287,GO:0003960,GO:1901661,GO:0006081,GO:0004022	zinc ion binding|alcohol dehydrogenase activity, zinc-dependent|oxidoreductase activity, acting on the aldehyde or oxo group of donors, NAD or NADP as acceptor|benzaldehyde dehydrogenase activity|alditol:NADP+ 1-oxidoreductase activity|retinol dehydrogenase activity|all-trans retinal binding|nucleus|retinol binding|cytosol|ethanol binding|retinol metabolic process|alcohol metabolic process|alcoho…	path:hsa00010,path:hsa00071,path:hsa00350,path:hsa00830,path:hsa00980,path:hsa00982,path:hsa05204	Glycolysis / Gluconeogenesis|Fatty acid degradation|Tyrosine metabolism|Retinol metabolism|Metabolism of xenobiotics by cytochrome P450|Drug metabolism - cytochrome P450|Chemical carcinogenesis
NM_000679.3	22.6773098603491	0.639744595860669	3.16786623858558	4.07450642754789	2.02662530654459	0.00153562156238164	0.0993277017731354	Up	0.01359433	0.06865	0	0.07061245	0	0.03592637	7.39011e-05	0.04584957	0.5473837	1.008468	0.02982839	0.01374764	0.1281979	2.608866	1.454107e-23	0.05813864	ADRA1B	GeneID:147,Genbank:NM_000679.3,HGNC:HGNC:278,HPRD:00080,MIM:104220	adrenoceptor alpha 1B	GO:0045907,GO:0007267,GO:0005515,GO:0045987,GO:0005634,GO:0046982,GO:0007275,GO:0005737,GO:0055117,GO:0005886,GO:0005887,GO:0007610,GO:0005901,GO:0071880,GO:0008283,GO:0007186,GO:0031965,GO:0007188,GO:0035556,GO:0001994,GO:0042593,GO:0007200,GO:0004935,GO:0043410,GO:0007204,GO:0004937	positive regulation of vasoconstriction|cell-cell signaling|protein binding|positive regulation of smooth muscle contraction|nucleus|protein heterodimerization activity|multicellular organism development|cytoplasm|regulation of cardiac muscle contraction|plasma membrane|integral component of plasma membrane|behavior|caveola|adenylate cyclase-activating adrenergic receptor signaling pathway|cell p…	path:hsa04020,path:hsa04022,path:hsa04080,path:hsa04261,path:hsa04270,path:hsa04970	Calcium signaling pathway|cGMP - PKG signaling pathway|Neuroactive ligand-receptor interaction|Adrenergic signaling in cardiomyocytes|Vascular smooth muscle contraction|Salivary secretion
NM_000680.3	32.7058718488169	0.680547673817046	2.92344565414221	3.97111499672269	1.98954413945703	0.00346180650152499	0.169805708021381	Up	0	0	2.884681e-08	0.02390601	3.181516e-13	0.03656293	2.184023e-29	3.957326e-16	0.6650091	2.34269	0.5667108	3.791672e-25	0.0751047	0.009763801	0.08187395	0.3740842	ADRA1A	GeneID:148,Genbank:NM_000680.3,HGNC:HGNC:277,MIM:104221	adrenoceptor alpha 1A, transcript variant 1	GO:0004937,GO:0005515,GO:0005634,GO:0005737,GO:0005886,GO:0005887,GO:0007512,GO:0007568,GO:0005901,GO:0007610,GO:0006915,GO:0008285,GO:0009725,GO:0010507,GO:0010613,GO:0046982,GO:0030018,GO:0060073,GO:0030315,GO:0060402,GO:0031965,GO:0060452,GO:0070374,GO:0071880,GO:0090037,GO:0001985,GO:0097195,GO:0001994,GO:1903997,GO:0001996,GO:0001997,GO:0003084,GO:0004935,GO:0006939,GO:0007165,GO:0007186,GO:…	alpha1-adrenergic receptor activity|protein binding|nucleus|cytoplasm|plasma membrane|integral component of plasma membrane|adult heart development|aging|caveola|behavior|apoptotic process|negative regulation of cell proliferation|response to hormone|negative regulation of autophagy|positive regulation of cardiac muscle hypertrophy|protein heterodimerization activity|Z disc|micturition|T-tubule|c…	path:hsa04020,path:hsa04022,path:hsa04152,path:hsa04080,path:hsa04261,path:hsa04270,path:hsa04970	Calcium signaling pathway|cGMP - PKG signaling pathway|AMPK signaling pathway|Neuroactive ligand-receptor interaction|Adrenergic signaling in cardiomyocytes|Vascular smooth muscle contraction|Salivary secretion
NM_000682.6	18.707183038147	0.466997724539747	-2.46280791681472	0.450585972815363	-1.15012569313095	0.0137853746535289	0.362211098157188	Down	0.3401297	0.2495067	0.167196	0.188581	0.1729452	0.1999338	0.1270339	0.2740359	0.05732601	0.4149162	0.08943148	0.03368653	0.0902996	0.07168691	0.02293601	0.1300056	ADRA2B	GeneID:151,Genbank:NM_000682.6,HGNC:HGNC:282,HPRD:00086,MIM:104260	adrenoceptor alpha 2B	GO:0070474,GO:0010700,GO:0004938,GO:0071875,GO:0030168,GO:0005515,GO:0071880,GO:0032148,GO:0005622,GO:0005886,GO:0005887,GO:0007186,GO:0032811,GO:0007188,GO:0035625,GO:0007267,GO:0043410,GO:0045666,GO:0007565,GO:0000187,GO:0045777,GO:0007610,GO:0003056,GO:0051379,GO:0004935	positive regulation of uterine smooth muscle contraction|negative regulation of norepinephrine secretion|alpha2-adrenergic receptor activity|adrenergic receptor signaling pathway|platelet activation|protein binding|adenylate cyclase-activating adrenergic receptor signaling pathway|activation of protein kinase B activity|intracellular|plasma membrane|integral component of plasma membrane|G-protein…	path:hsa04022,path:hsa04080	cGMP - PKG signaling pathway|Neuroactive ligand-receptor interaction
NM_000693.3	1880.01228426131	0.449711100393675	-3.75337891833603	0.310370605871435	-1.68793616355932	0.000174466823362346	0.0208001611107467	Down	31.02931	10.71549	5.845636	21.16761	20.72569	85.83389	11.71353	14.94764	2.015275	5.598947	3.580329	6.143155	5.365223	1.670539	9.516128	6.036824	ALDH1A3	GeneID:220,Genbank:NM_000693.3,HGNC:HGNC:409,MIM:600463	aldehyde dehydrogenase 1 family member A3, transcript variant 1	GO:0055114,GO:0042472,GO:0002072,GO:0060013,GO:0042572,GO:0002138,GO:0060166,GO:0042573,GO:0004028,GO:0060324,GO:0004029,GO:0004030,GO:0005634,GO:0005737,GO:0042574,GO:0005829,GO:0070062,GO:0042803,GO:0070324,GO:0043065,GO:0005886,GO:0070384,GO:0048048,GO:0007626,GO:0001758,GO:0070403,GO:0050885,GO:0021768,GO:0051289,GO:0031076	oxidation-reduction process|inner ear morphogenesis|optic cup morphogenesis involved in camera-type eye development|righting reflex|retinol metabolic process|retinoic acid biosynthetic process|olfactory pit development|retinoic acid metabolic process|3-chloroallyl aldehyde dehydrogenase activity|face development|aldehyde dehydrogenase (NAD) activity|aldehyde dehydrogenase [NAD(P)+] activity|nucle…	path:hsa00010,path:hsa00340,path:hsa00350,path:hsa00360,path:hsa00410,path:hsa00980,path:hsa00982,path:hsa05204	Glycolysis / Gluconeogenesis|Histidine metabolism|Tyrosine metabolism|Phenylalanine metabolism|beta-Alanine metabolism|Metabolism of xenobiotics by cytochrome P450|Drug metabolism - cytochrome P450|Chemical carcinogenesis
NM_000702.3	24.3904263411486	0.573649760305961	-2.51794123815898	0.367440768777851	-1.44441638773439	0.0118043012789803	0.335768874649265	Down	0.5116409	0.4230578	0.06861395	0.222997	0.02447101	0.1827026	0.2844342	0.0375329	0.03404076	0.05675893	0.06843148	0.02998579	0.05698951	0.1003851	9.629214e-35	0.03179541	ATP1A2	GeneID:477,Genbank:NM_000702.3,HGNC:HGNC:800,HPRD:01665,MIM:182340	ATPase Na+/K+ transporting subunit alpha 2	GO:0005737,GO:0005768,GO:0005886,GO:0005890,GO:0005901,GO:0010881,GO:0006813,GO:0014704,GO:0006814,GO:0015991,GO:0006883,GO:0016020,GO:0016887,GO:0019229,GO:0045822,GO:0030007,GO:0045988,GO:0046034,GO:0051087,GO:0051481,GO:0051946,GO:0051966,GO:0001504,GO:1903779,GO:0055119,GO:0002026,GO:1990239,GO:0060048,GO:0002087,GO:1990573,GO:0071260,GO:0005391,GO:0005515,GO:0005524,GO:0006940,GO:0006942,GO:…	cytoplasm|endosome|plasma membrane|sodium:potassium-exchanging ATPase complex|caveola|regulation of cardiac muscle contraction by regulation of the release of sequestered calcium ion|potassium ion transport|intercalated disc|sodium ion transport|ATP hydrolysis coupled proton transport|cellular sodium ion homeostasis|membrane|ATPase activity|regulation of vasoconstriction|negative regulation of he…	path:hsa04024,path:hsa04022,path:hsa04911,path:hsa04918,path:hsa04919,path:hsa04925,path:hsa04260,path:hsa04261,path:hsa04970,path:hsa04971,path:hsa04972,path:hsa04976,path:hsa04973,path:hsa04974,path:hsa04978,path:hsa04960,path:hsa04961,path:hsa04964	cAMP signaling pathway|cGMP - PKG signaling pathway|Insulin secretion|Thyroid hormone synthesis|Thyroid hormone signaling pathway|Aldosterone synthesis and secretion|Cardiac muscle contraction|Adrenergic signaling in cardiomyocytes|Salivary secretion|Gastric acid secretion|Pancreatic secretion|Bile secretion|Carbohydrate digestion and absorption|Protein digestion and absorption|Mineral absorption…
NM_000715.3	563.695051490481	0.568605904411766	5.75440236313293	9.6597587598189	3.2719871600384	8.69488400612368e-09	4.35668411752989e-06	Up	0.01561666	0.8859311	0.1750988	0.8623226	0.06387691	0	0.5889577	0.3354729	9.77382	84.79918	8.127677	0.6996664	0.3964574	1.086363	4.160702	5.869657	C4BPA	GeneID:722,Genbank:NM_000715.3,HGNC:HGNC:1325,HPRD:00403,MIM:120830	complement component 4 binding protein alpha	GO:0005615,GO:0005886,GO:0006958,GO:0030449,GO:0044216,GO:0045087,GO:0045732,GO:0045959,GO:0072562,GO:1903027,GO:0003723,GO:0005515,GO:0005576	extracellular space|plasma membrane|complement activation, classical pathway|regulation of complement activation|other organism cell|innate immune response|positive regulation of protein catabolic process|negative regulation of complement activation, classical pathway|blood microparticle|regulation of opsonization|RNA binding|protein binding|extracellular region	path:hsa04610,path:hsa05133	Complement and coagulation cascades|Pertussis
NM_000716.3	57.0675557210999	0.600159539974589	2.97786110387856	3.45142408032263	1.78719175021198	0.00290267492987916	0.152928282408604	Up	0.3491664	0.2505545	0.00103696	0.3083707	0.3701853	0.01242964	0.1751292	0.4260776	2.708822	14.74214	0.06868524	0.01520373	0.3411171	0.2551839	1.757535	2.133536	C4BPB	GeneID:725,Genbank:NM_000716.3,HGNC:HGNC:1328,HPRD:00404,MIM:120831	complement component 4 binding protein beta, transcript variant 1	GO:0005886,GO:0006958,GO:0007596,GO:0030449,GO:0044216,GO:0045087,GO:0045732,GO:0045959,GO:1903027,GO:0005515,GO:0005576,GO:0005615	plasma membrane|complement activation, classical pathway|blood coagulation|regulation of complement activation|other organism cell|innate immune response|positive regulation of protein catabolic process|negative regulation of complement activation, classical pathway|regulation of opsonization|protein binding|extracellular region|extracellular space	path:hsa04610,path:hsa05133	Complement and coagulation cascades|Pertussis
NM_000743.4	155.488039850609	0.580086923456963	-6.27369697536976	0.0802536279705424	-3.6392895771435	3.52574385479179e-10	2.29660544257765e-07	Down	3.291121	3.191726	0.09782918	1.644189	1.703787	8.733293	2.375764	0.1142838	0.006041371	0.05057258	0.004240379	0.008526413	0.2419878	0.08108501	0.02248685	0.2955101	CHRNA3	GeneID:1136,Genbank:NM_000743.4,HGNC:HGNC:1957,HPRD:07511,MIM:118503	cholinergic receptor nicotinic alpha 3 subunit, transcript variant 1	GO:0007165,GO:0007171,GO:0007268,GO:0007271,GO:0007274,GO:0007399,GO:0034220,GO:0007626,GO:0035094,GO:0014056,GO:0035095,GO:0014069,GO:0042166,GO:0042391,GO:0043005,GO:0043025,GO:0044853,GO:0005230,GO:0005515,GO:0005886,GO:0005887,GO:0005892,GO:0006811,GO:0006940,GO:0015276,GO:0015464,GO:0016021,GO:0022848,GO:0045202,GO:0022850,GO:0045211,GO:0030054,GO:0048814,GO:0030425,GO:0050877,GO:0060079,GO:…	signal transduction|activation of transmembrane receptor protein tyrosine kinase activity|chemical synaptic transmission|synaptic transmission, cholinergic|neuromuscular synaptic transmission|nervous system development|ion transmembrane transport|locomotory behavior|response to nicotine|regulation of acetylcholine secretion, neurotransmission|behavioral response to nicotine|postsynaptic density|a…	path:hsa04080,path:hsa04725	Neuroactive ligand-receptor interaction|Cholinergic synapse
NM_000761.4	32.3986235398018	0.620149333395682	4.60457825130085	7.23767402982833	2.85552613311248	4.13302591646953e-06	0.000993756956264679	Up	8.832913e-15	0.01989294	0.008366737	0.006845848	0.06535367	0.01799321	0.0071727	1.367893e-11	1.442842	2.316151	0.3830192	0.02136032	0.1967228	0.1325102	0.02839985	0.3354056	CYP1A2	GeneID:1544,Genbank:NM_000761.4,HGNC:HGNC:2596,MIM:124060	cytochrome P450 family 1 subfamily A member 2	GO:0009403,GO:0009791,GO:0009820,GO:0010468,GO:0016098,GO:0016491,GO:0016712,GO:0032787,GO:0017144,GO:0034875,GO:0018894,GO:0035902,GO:0019373,GO:0042737,GO:0042738,GO:0043231,GO:0045333,GO:0046483,GO:0050665,GO:0004497,GO:0005506,GO:0005789,GO:0006706,GO:0006778,GO:0006805,GO:0009055,GO:0019825,GO:0019899,GO:0020037,GO:0022900,GO:0030324,GO:0031090,GO:0032259,GO:0055114,GO:0032355,GO:0070330,GO:…	toxin biosynthetic process|post-embryonic development|alkaloid metabolic process|regulation of gene expression|monoterpenoid metabolic process|oxidoreductase activity|oxidoreductase activity, acting on paired donors, with incorporation or reduction of molecular oxygen, reduced flavin or flavoprotein as one donor, and incorporation of one atom of oxygen|monocarboxylic acid metabolic process|drug m…	path:hsa00140,path:hsa00591,path:hsa00380,path:hsa00830,path:hsa00232,path:hsa00980,path:hsa00982,path:hsa05204	Steroid hormone biosynthesis|Linoleic acid metabolism|Tryptophan metabolism|Retinol metabolism|Caffeine metabolism|Metabolism of xenobiotics by cytochrome P450|Drug metabolism - cytochrome P450|Chemical carcinogenesis
NM_000770.3	287.647425823111	0.603660816325328	6.2261919417504	13.5339223401785	3.75850811015522	4.77908525515595e-10	3.03036297966756e-07	Up	0.04879432	0.06710044	0.04526849	0.008487057	7.723952e-63	0.05002593	0.2714124	0.002325423	9.934351	52.85342	3.393594	0.02167182	0.2190842	0.5939977	0.8351718	2.448018	CYP2C8	GeneID:1558,Genbank:NM_000770.3,HGNC:HGNC:2622,MIM:601129	cytochrome P450 family 2 subfamily C member 8, transcript variant 1	GO:0055114,GO:0019373,GO:0005506,GO:0019825,GO:0005737,GO:0070330,GO:0020037,GO:0005789,GO:0070989,GO:0006082,GO:0006805,GO:0008202,GO:0097267,GO:0031090,GO:0008392,GO:0101020,GO:0034875,GO:0008395,GO:0042738,GO:0016712,GO:0002933,GO:0017144,GO:0004497,GO:0043231	oxidation-reduction process|epoxygenase P450 pathway|iron ion binding|oxygen binding|cytoplasm|aromatase activity|heme binding|endoplasmic reticulum membrane|oxidative demethylation|organic acid metabolic process|xenobiotic metabolic process|steroid metabolic process|omega-hydroxylase P450 pathway|organelle membrane|arachidonic acid epoxygenase activity|estrogen 16-alpha-hydroxylase activity|caff…	path:hsa00590,path:hsa00591,path:hsa00830,path:hsa00982,path:hsa04726,path:hsa05204	Arachidonic acid metabolism|Linoleic acid metabolism|Retinol metabolism|Drug metabolism - cytochrome P450|Serotonergic synapse|Chemical carcinogenesis
NM_000771.3	301.83468548833	0.52460109079153	13.0781221158749	116.226652468433	6.86079712749278	4.39155721155333e-39	3.14663857322219e-35	Up	0.0008189082	0.1263107	1.104675e-53	1.068577e-12	0.0004995637	0.0001772416	0.01740793	4.644844e-54	11.4423	52.006	4.923683	1.609266e-25	0.4635987	2.610819	1.266764	3.354452	CYP2C9	GeneID:1559,Genbank:NM_000771.3,HGNC:HGNC:2623,HPRD:03084,MIM:601130	cytochrome P450 family 2 subfamily C member 9	GO:0008144,GO:0008202,GO:0008392,GO:0008395,GO:0016098,GO:0016491,GO:0042738,GO:0016712,GO:0017144,GO:0043231,GO:0043603,GO:0055114,GO:0070989,GO:0097267,GO:0004497,GO:0005506,GO:0005737,GO:0005789,GO:0006082,GO:0006805,GO:0019373,GO:0019627,GO:0019825,GO:0020037,GO:0031090,GO:0032787,GO:0034875,GO:0042737	drug binding|steroid metabolic process|arachidonic acid epoxygenase activity|steroid hydroxylase activity|monoterpenoid metabolic process|oxidoreductase activity|exogenous drug catabolic process|oxidoreductase activity, acting on paired donors, with incorporation or reduction of molecular oxygen, reduced flavin or flavoprotein as one donor, and incorporation of one atom of oxygen|drug metabolic p…	path:hsa00590,path:hsa00591,path:hsa00830,path:hsa00980,path:hsa00982,path:hsa04726,path:hsa05204	Arachidonic acid metabolism|Linoleic acid metabolism|Retinol metabolism|Metabolism of xenobiotics by cytochrome P450|Drug metabolism - cytochrome P450|Serotonergic synapse|Chemical carcinogenesis
NM_000773.3	2119.1946736477	0.610246530597537	5.90691052034646	12.1650610186925	3.60467165159152	3.48582958835544e-09	1.83651957106503e-06	Up	0.1928877	0.05338905	0.2001896	0.287586	0.2720281	0.6181179	0.331503	0.3314073	54.16713	469.8105	36.62821	0.8208374	2.491938	0.5586992	5.961075	27.8457	CYP2E1	GeneID:1571,Genbank:NM_000773.3,HGNC:HGNC:2631,HPRD:11813,MIM:124040	cytochrome P450 family 2 subfamily E member 1	GO:0045471,GO:0019373,GO:0016491,GO:0005737,GO:0046483,GO:0019825,GO:0016709,GO:0005739,GO:0055114,GO:0019899,GO:0016712,GO:0005789,GO:0020037,GO:0006082,GO:0006641,GO:0006805,GO:0008202,GO:0017144,GO:0008392,GO:0031227,GO:0008395,GO:0042197,GO:0010193,GO:0000139,GO:0042738,GO:0018885,GO:0010243,GO:0004497,GO:0043231,GO:0018910,GO:0016098,GO:0005506	response to ethanol|epoxygenase P450 pathway|oxidoreductase activity|cytoplasm|heterocycle metabolic process|oxygen binding|oxidoreductase activity, acting on paired donors, with incorporation or reduction of molecular oxygen, NAD(P)H as one donor, and incorporation of one atom of oxygen|mitochondrion|oxidation-reduction process|enzyme binding|oxidoreductase activity, acting on paired donors, wit…	path:hsa00140,path:hsa00590,path:hsa00591,path:hsa00980,path:hsa00982,path:hsa00983,path:hsa05204,path:hsa04932	Steroid hormone biosynthesis|Arachidonic acid metabolism|Linoleic acid metabolism|Metabolism of xenobiotics by cytochrome P450|Drug metabolism - cytochrome P450|Drug metabolism - other enzymes|Chemical carcinogenesis|Non-alcoholic fatty liver disease (NAFLD)
NM_000778.3	95.3539394098602	0.634832958432863	6.49002834610885	17.3887689587483	4.12008389527342	8.58202257514344e-11	6.75735254455141e-08	Up	0.004298238	0	0	1.946914e-29	2.622181e-42	7.964987e-06	0.007217841	2.674161e-29	1.071576	14.58255	1.064006	3.99654e-35	1.176106e-07	0.05002415	0.03852399	0.7924499	CYP4A11	GeneID:1579,Genbank:NM_000778.3,HGNC:HGNC:2642,MIM:601310	cytochrome P450 family 4 subfamily A member 11, transcript variant 1	GO:0097267,GO:0020037,GO:0004497,GO:0031090,GO:0005506,GO:0032305,GO:0005737,GO:0005789,GO:0006631,GO:0006691,GO:0008392,GO:0036101,GO:0016324,GO:0043231,GO:0018685,GO:0050051,GO:0019216,GO:0055078,GO:0019369,GO:0001676,GO:0055114,GO:0019373,GO:0003091,GO:0070062,GO:0019825,GO:0003095	omega-hydroxylase P450 pathway|heme binding|monooxygenase activity|organelle membrane|iron ion binding|positive regulation of icosanoid secretion|cytoplasm|endoplasmic reticulum membrane|fatty acid metabolic process|leukotriene metabolic process|arachidonic acid epoxygenase activity|leukotriene B4 catabolic process|apical plasma membrane|intracellular membrane-bounded organelle|alkane 1-monooxyge…	path:hsa00071,path:hsa00590,path:hsa00830,path:hsa04270	Fatty acid degradation|Arachidonic acid metabolism|Retinol metabolism|Vascular smooth muscle contraction
NM_000792.6	23.6419982029899	0.678991984377987	3.3490620261641	4.83657667703094	2.27398627095012	0.000810856409825538	0.0654273462576796	Up	0	0.02297951	0	0	0	0.02887732	0	0	0.8539249	4.358239	0.2608532	0	0	0	0.009189445	0.4405938	DIO1	GeneID:1733,Genbank:NM_000792.6,HGNC:HGNC:2883,HPRD:01002,MIM:147892	deiodinase, iodothyronine type I, transcript variant 1	GO:0005886,GO:0006590,GO:0008430,GO:0016021,GO:0042403,GO:0042446,GO:0055114,GO:0004800,GO:0005789	plasma membrane|thyroid hormone generation|selenium binding|integral component of membrane|thyroid hormone metabolic process|hormone biosynthetic process|oxidation-reduction process|thyroxine 5'-deiodinase activity|endoplasmic reticulum membrane	path:hsa04919	Thyroid hormone signaling pathway
NM_000793.5	105.709212844905	0.320388163895615	-6.99191255547435	0.211667837165004	-2.24012602576713	2.71163885631175e-12	2.7756335333207e-09	Down	1.184854	0.6415135	0.2685697	1.10033	0.7332423	0.9227519	1.022294	0.7453307	0.1329444	0.1080428	0.09243941	0.07192707	0.285719	0.2794108	0.1272114	0.2162142	DIO2	GeneID:1734,Genbank:NM_000793.5,HGNC:HGNC:2884,HPRD:09027,MIM:601413	deiodinase, iodothyronine, type II, transcript variant 2	GO:0004800,GO:0005886,GO:0006590,GO:0008430,GO:0016020,GO:0016021,GO:0031625,GO:0042403,GO:0042446,GO:0055114,GO:0001514	thyroxine 5'-deiodinase activity|plasma membrane|thyroid hormone generation|selenium binding|membrane|integral component of membrane|ubiquitin protein ligase binding|thyroid hormone metabolic process|hormone biosynthetic process|oxidation-reduction process|selenocysteine incorporation	path:hsa04919	Thyroid hormone signaling pathway
NM_000813.2	121.277019222171	0.34621332958645	-4.4245256372901	0.345838466003221	-1.53182975272682	9.66544257585143e-06	0.00203093340599679	Down	0.4090585	0.2678757	3.145343	0.1267039	0.4276233	0.3399951	0.48843	0.2855746	0.2001508	0.1029745	1.352379	0.01885659	0.1669189	0.03015285	0.09496717	0.2343947	GABRB2	GeneID:2561,Genbank:NM_000813.2,HGNC:HGNC:4082,HPRD:02578,MIM:600232	gamma-aminobutyric acid type A receptor beta2 subunit, transcript variant 2	GO:1902711,GO:0050877,GO:0030054,GO:0005230,GO:0051932,GO:0030659,GO:0005237,GO:0060119,GO:0034220,GO:0005254,GO:0060384,GO:0005515,GO:0005829,GO:0005886,GO:0005887,GO:0034707,GO:0070062,GO:0042391,GO:0007165,GO:0071420,GO:0043005,GO:0007214,GO:0090102,GO:0043524,GO:0007268,GO:0004890,GO:1902476,GO:0045202,GO:0045211,GO:0007605	GABA-A receptor complex|nervous system process|cell junction|extracellular ligand-gated ion channel activity|synaptic transmission, GABAergic|cytoplasmic vesicle membrane|inhibitory extracellular ligand-gated ion channel activity|inner ear receptor cell development|ion transmembrane transport|chloride channel activity|innervation|protein binding|cytosol|plasma membrane|integral component of plasm…	path:hsa04080,path:hsa04727,path:hsa04726,path:hsa04723,path:hsa05032,path:hsa05033	Neuroactive ligand-receptor interaction|GABAergic synapse|Serotonergic synapse|Retrograde endocannabinoid signaling|Morphine addiction|Nicotine addiction
NM_000829.3	3.56143573381615	0.636117959916171	-2.05386061888614	0.404301195065822	-1.30649762683801	0.039989183829924		Down	0.1631157	0.03951275	0	0.005243515	0.09549729	3.519539e-12	0.01058093	0	0	0.0004535348	0.0005149944	0	1.084176e-25	0	0	0	GRIA4	GeneID:2893,Genbank:NM_000829.3,HGNC:HGNC:4574,MIM:138246	glutamate ionotropic receptor AMPA type subunit 4, transcript variant 1	GO:0043025,GO:0005231,GO:0043197,GO:0005234,GO:0045211,GO:0005515,GO:0005886,GO:0007215,GO:0008066,GO:0030054,GO:0030666,GO:0050804,GO:0032281,GO:0060079,GO:0098839,GO:0034220,GO:0004970,GO:1903561,GO:0035235,GO:0004971,GO:1904315,GO:0035249	neuronal cell body|excitatory extracellular ligand-gated ion channel activity|dendritic spine|extracellularly glutamate-gated ion channel activity|postsynaptic membrane|protein binding|plasma membrane|glutamate receptor signaling pathway|glutamate receptor activity|cell junction|endocytic vesicle membrane|modulation of chemical synaptic transmission|AMPA glutamate receptor complex|excitatory post…	path:hsa04024,path:hsa04080,path:hsa04724,path:hsa04728,path:hsa04723,path:hsa04713,path:hsa05031,path:hsa05033	cAMP signaling pathway|Neuroactive ligand-receptor interaction|Glutamatergic synapse|Dopaminergic synapse|Retrograde endocannabinoid signaling|Circadian entrainment|Amphetamine addiction|Nicotine addiction
NM_000831.3	9.84892927779466	0.627369885007821	-5.37776424303432	0.0964652183009696	-3.37384733475162	7.54164798341846e-08	2.93163505153511e-05	Down	0.08373622	0.0245253	0.09501871	0.04272954	0.02314266	0.08271938	0.05699588	0.0746637	0	0.003098572	0	0	0.00371546	0.006535543	0	0	GRIK3	GeneID:2899,Genbank:NM_000831.3,HGNC:HGNC:4581,HPRD:00691,MIM:138243	glutamate ionotropic receptor kainate type subunit 3	GO:1904315,GO:0042734,GO:0030424,GO:0004970,GO:0043195,GO:0030425,GO:0005234,GO:0043204,GO:0032839,GO:0005886,GO:0045211,GO:0005887,GO:0007196,GO:0007215,GO:0007216,GO:0032983,GO:0008066,GO:0034220,GO:0050804,GO:0035235,GO:0015276,GO:0051967,GO:0035249,GO:0015277,GO:0001640,GO:0060079,GO:0042391,GO:0001664,GO:0098839,GO:0030054	transmitter-gated ion channel activity involved in regulation of postsynaptic membrane potential|presynaptic membrane|axon|ionotropic glutamate receptor activity|terminal bouton|dendrite|extracellularly glutamate-gated ion channel activity|perikaryon|dendrite cytoplasm|plasma membrane|postsynaptic membrane|integral component of plasma membrane|adenylate cyclase-inhibiting G-protein coupled glutam…	path:hsa04080,path:hsa04724	Neuroactive ligand-receptor interaction|Glutamatergic synapse
NM_000842.4	10.5351594096783	0.671436421730129	2.30512753199541	2.92360130308586	1.5477465817146	0.0211594319605763	0.444217878358984	Up	0.003624069	0.001571019	0	0.001553142	0.005530507	0.01256642	0.0008187568	0.001575706	0.002771729	0.00165212	0.003907078	0	0.02103784	0.5445924	0	0.001929087	GRM5	GeneID:2915,Genbank:NM_000842.4,HGNC:HGNC:4597,MIM:604102	glutamate metabotropic receptor 5, transcript variant b	GO:0007186,GO:0007196,GO:0007206,GO:0007216,GO:0007268,GO:0007611,GO:0060078,GO:0007612,GO:0061098,GO:0007626,GO:0070062,GO:0008066,GO:0090647,GO:0098839,GO:0099530,GO:0099553,GO:0099566,GO:0099583,GO:0001932,GO:0004930,GO:0005515,GO:0005737,GO:0005886,GO:0005887,GO:0006417,GO:0006448,GO:0014069,GO:0030296,GO:0035584,GO:0042734,GO:0043005,GO:0048169,GO:0050808,GO:1902938,GO:0050890,GO:1904646,GO:…	G-protein coupled receptor signaling pathway|adenylate cyclase-inhibiting G-protein coupled glutamate receptor signaling pathway|phospholipase C-activating G-protein coupled glutamate receptor signaling pathway|G-protein coupled glutamate receptor signaling pathway|chemical synaptic transmission|learning or memory|regulation of postsynaptic membrane potential|learning|positive regulation of prote…	path:hsa04020,path:hsa04072,path:hsa04080,path:hsa04540,path:hsa04724,path:hsa04720,path:hsa04723,path:hsa05016	Calcium signaling pathway|Phospholipase D signaling pathway|Neuroactive ligand-receptor interaction|Gap junction|Glutamatergic synapse|Long-term potentiation|Retrograde endocannabinoid signaling|Huntington's disease
NM_000851.3	10.0250985821759	0.554557962705551	-3.25093657526475	0.286611268231866	-1.80283276406378	0.00115025515146498	0.0815213472925508	Down	0.2398995	0.3120599	0.2369879	0.03006344	0.6106103	0.6879563	0.1417097	0.1293999	2.241828e-40	0.1091492	0.1516963	0.002688533	0.1158921	0.1373068	0.008735444	0.02302373	GSTM5	GeneID:2949,Genbank:NM_000851.3,HGNC:HGNC:4637,HPRD:00711,MIM:138385	glutathione S-transferase mu 5	GO:0005829,GO:0006749,GO:0042802,GO:0045171,GO:1901687,GO:0004364,GO:0005515	cytosol|glutathione metabolic process|identical protein binding|intercellular bridge|glutathione derivative biosynthetic process|glutathione transferase activity|protein binding	path:hsa00480,path:hsa00980,path:hsa00982,path:hsa00983,path:hsa05200,path:hsa05204,path:hsa05225,path:hsa05418,path:hsa01524	Glutathione metabolism|Metabolism of xenobiotics by cytochrome P450|Drug metabolism - cytochrome P450|Drug metabolism - other enzymes|Pathways in cancer|Chemical carcinogenesis|Hepatocellular carcinoma|Fluid shear stress and atherosclerosis|Platinum drug resistance
NM_000855.2	1193.37254819693	0.402020854422659	3.25495820048503	2.47694369970558	1.30856107686903	0.00113409056006867	0.0810022538245146	Up	0.8799446	0.4896926	0.3558086	1.12328	1.081501	7.025914	0.9473884	0.6025637	2.00378	3.009012	4.176311	1.975256	3.70952	2.4793	1.919931	3.065545	GUCY1A2	GeneID:2977,Genbank:NM_000855.2,HGNC:HGNC:4684,HPRD:03146,MIM:601244	guanylate cyclase 1, soluble, alpha 2, transcript variant 2	GO:0005515,GO:0005525,GO:0005886,GO:0006182,GO:0007165,GO:0008074,GO:0009190,GO:0020037,GO:0030828,GO:0035556,GO:0004016,GO:0004383	protein binding|GTP binding|plasma membrane|cGMP biosynthetic process|signal transduction|guanylate cyclase complex, soluble|cyclic nucleotide biosynthetic process|heme binding|positive regulation of cGMP biosynthetic process|intracellular signal transduction|adenylate cyclase activity|guanylate cyclase activity	path:hsa00230,path:hsa04022,path:hsa04540,path:hsa04611,path:hsa04921,path:hsa04924,path:hsa04270,path:hsa04970,path:hsa04730,path:hsa04713	Purine metabolism|cGMP - PKG signaling pathway|Gap junction|Platelet activation|Oxytocin signaling pathway|Renin secretion|Vascular smooth muscle contraction|Salivary secretion|Long-term depression|Circadian entrainment
NM_000892.4	106.473077320147	0.605928452826224	5.91693150734365	12.0022847169198	3.58523715372347	3.28003200262379e-09	1.75388696307462e-06	Up	0.02127049	0.001529992	0.01361634	0.03251299	0.008585368	0.007461671	0.0152841	6.56649e-08	1.371714	18.16305	0.5540112	0.1040179	4.002191e-18	0.6857249	0.3469892	0.3396622	KLKB1	GeneID:3818,Genbank:NM_000892.4,HGNC:HGNC:6371,MIM:229000	kallikrein B1, transcript variant 1	GO:0005576,GO:0005615,GO:0005886,GO:0006508,GO:0007597,GO:0022617,GO:0031638,GO:0031639,GO:0042730,GO:0051919,GO:0002542,GO:0070062,GO:0004252,GO:0005515	extracellular region|extracellular space|plasma membrane|proteolysis|blood coagulation, intrinsic pathway|extracellular matrix disassembly|zymogen activation|plasminogen activation|fibrinolysis|positive regulation of fibrinolysis|Factor XII activation|extracellular exosome|serine-type endopeptidase activity|protein binding	path:hsa04610	Complement and coagulation cascades
NM_000893.3	600.317208836714	0.610135288022919	6.96690281046944	19.0372508821942	4.25075325289346	3.23994325684118e-12	3.22428353109978e-09	Up	0.01943148	0.2059067	0.327369	0.08796686	0.01095505	0	0	0.009325405	7.942765	104.066	4.467789	0.1073299	0.3663344	6.756356	3.057797	4.101497	KNG1	GeneID:3827,Genbank:NM_000893.3,HGNC:HGNC:6383,HPRD:01970,MIM:612358	kininogen 1, transcript variant 2	GO:0072562,GO:0031012,GO:0007204,GO:0004869,GO:0031093,GO:0005102,GO:0042311,GO:0007597,GO:0005515,GO:0043065,GO:0005576,GO:0008201,GO:0005615,GO:0043687,GO:0008270,GO:0005788,GO:0044267,GO:0010951,GO:0005886,GO:0045861,GO:0006954,GO:0002576,GO:0070062,GO:0030195,GO:0007162,GO:0004866,GO:0007186	blood microparticle|extracellular matrix|positive regulation of cytosolic calcium ion concentration|cysteine-type endopeptidase inhibitor activity|platelet alpha granule lumen|signaling receptor binding|vasodilation|blood coagulation, intrinsic pathway|protein binding|positive regulation of apoptotic process|extracellular region|heparin binding|extracellular space|post-translational protein modif…	path:hsa04610	Complement and coagulation cascades
NM_000902.3	154.126774946245	0.450441980324223	-3.94897689881491	0.291428732082331	-1.7787849745568	7.84859246990327e-05	0.0109623264649807	Down	1.53981	2.108251	1.227616	1.463392	1.590066	0.2851925	0.7155205	0.8252879	0.2845716	0.1618211	0.06504377	1.01335	1.278489	0.2369678	0.1572587	0.06198952	MME	GeneID:4311,Genbank:NM_000902.3,HGNC:HGNC:7154,MIM:120520	membrane metallo-endopeptidase, transcript variant 1	GO:0090399,GO:0043312,GO:0008237,GO:0004175,GO:0097242,GO:0044306,GO:0008238,GO:0004222,GO:0045202,GO:0008270,GO:0046449,GO:0005515,GO:0005737,GO:0005886,GO:0016021,GO:0005887,GO:0050435,GO:0019233,GO:0005903,GO:0070062,GO:0030424,GO:0005925,GO:0071345,GO:0030425,GO:0006508,GO:0001822,GO:0071492,GO:0030667,GO:0006518,GO:0002003,GO:0071493,GO:0042277,GO:0008021	replicative senescence|neutrophil degranulation|metallopeptidase activity|endopeptidase activity|amyloid-beta clearance|neuron projection terminus|exopeptidase activity|metalloendopeptidase activity|synapse|zinc ion binding|creatinine metabolic process|protein binding|cytoplasm|plasma membrane|integral component of membrane|integral component of plasma membrane|amyloid-beta metabolic process|sens…	path:hsa04640,path:hsa04614,path:hsa04974,path:hsa05010	Hematopoietic cell lineage|Renin-angiotensin system|Protein digestion and absorption|Alzheimer's disease
NM_000908.3	341.462938557531	0.473911187376934	3.38600214037055	3.04124974627735	1.60466429480384	0.000709188304933973	0.0604218316588931	Up	0.04578199	1.396482	0.08454178	0.2300695	0.667777	0.4943962	3.645252	0.1525353	0.2003618	1.743338	1.084074	0.9509648	5.548417	2.686749	0.70272	2.593272	NPR3	GeneID:4883,Genbank:NM_000908.3,HGNC:HGNC:7945,HPRD:00167,MIM:108962	natriuretic peptide receptor 3, transcript variant 2	GO:0033688,GO:0005622,GO:0035810,GO:0005887,GO:0042277,GO:0007193,GO:0007194,GO:0007200,GO:0008217,GO:0008528,GO:0042562,GO:0016941,GO:0042803,GO:0017046,GO:0048015,GO:0048662,GO:0030157,GO:0001501,GO:0051000,GO:0031404,GO:0002158,GO:0070062,GO:0032991,GO:0005515	regulation of osteoblast proliferation|intracellular|positive regulation of urine volume|integral component of plasma membrane|peptide binding|adenylate cyclase-inhibiting G-protein coupled receptor signaling pathway|negative regulation of adenylate cyclase activity|phospholipase C-activating G-protein coupled receptor signaling pathway|regulation of blood pressure|G-protein coupled peptide recep…
NM_000934.3	308.686163196572	0.561297102274874	5.62827257890699	8.93292772499188	3.15913308935362	1.82023287284772e-08	8.30721820415827e-06	Up	0.2496803	0.1685758	2.882818e-05	0.678451	0.08165653	0.06708833	0.1860985	0.07377789	6.222461	47.31981	1.355085	0.3715855	0.3253955	1.124505	2.495978	3.064198	SERPINF2	GeneID:5345,Genbank:NM_000934.3,HGNC:HGNC:9075,MIM:613168	serpin family F member 2, transcript variant 1	GO:0071636,GO:0045597,GO:0010033,GO:0004866,GO:0072562,GO:0045944,GO:0010757,GO:0004867,GO:2000049,GO:0046330,GO:0010951,GO:0048514,GO:0005515,GO:0005576,GO:0048661,GO:0030199,GO:0005577,GO:0051496,GO:0031093,GO:0005615,GO:0051918,GO:0032967,GO:0002020,GO:0070062,GO:0042730,GO:0006953,GO:0002034,GO:0070374,GO:0042803,GO:0009986,GO:0002576	positive regulation of transforming growth factor beta production|positive regulation of cell differentiation|response to organic substance|endopeptidase inhibitor activity|blood microparticle|positive regulation of transcription by RNA polymerase II|negative regulation of plasminogen activation|serine-type endopeptidase inhibitor activity|positive regulation of cell-cell adhesion mediated by cad…	path:hsa04610	Complement and coagulation cascades
NM_000935.2	3863.90433599955	0.381578529317967	2.63186695722022	2.0059197960146	1.00426392289664	0.00849171086487506	0.282953033475555	Up	13.77026	36.84778	10.54743	40.35275	11.56798	2.701848	6.301991	18.74406	31.67091	44.48078	21.3808	96.50854	16.6161	61.17688	7.738924	31.83675	PLOD2	GeneID:5352,Genbank:NM_000935.2,HGNC:HGNC:9082,HPRD:03519,MIM:601865	procollagen-lysine,2-oxoglutarate 5-dioxygenase 2, transcript variant 2	GO:0055114,GO:0005789,GO:0070062,GO:0006464,GO:0006493,GO:0008475,GO:0017185,GO:0030867,GO:0031418,GO:0033823,GO:0001666,GO:0046947,GO:0005506,GO:0005783	oxidation-reduction process|endoplasmic reticulum membrane|extracellular exosome|cellular protein modification process|protein O-linked glycosylation|procollagen-lysine 5-dioxygenase activity|peptidyl-lysine hydroxylation|rough endoplasmic reticulum membrane|L-ascorbic acid binding|procollagen glucosyltransferase activity|response to hypoxia|hydroxylysine biosynthetic process|iron ion binding|end…	path:hsa00310	Lysine degradation
NM_000940.2	466.585853582398	0.54827009827866	3.64979225716326	4.00297320735599	2.00107195953159	0.000262452480153582	0.0284067146645989	Up	0.4034801	0.6685819	1.350949	1.561955	0.7414161	0.1795739	0.9351382	1.008265	3.22241	23.99261	4.315763	3.237327	1.167343	129.8508	1.309594	3.142916	PON3	GeneID:5446,Genbank:NM_000940.2,HGNC:HGNC:9206,HPRD:04098,MIM:602720	paraoxonase 3	GO:0046226,GO:0004064,GO:0046395,GO:0005576,GO:0046872,GO:0005615,GO:0009636,GO:0010124,GO:0016311,GO:0016788,GO:0047856,GO:0018733,GO:0070062,GO:0019372,GO:0102007,GO:0019439,GO:0032929,GO:0004063,GO:0042803,GO:0043231	coumarin catabolic process|arylesterase activity|carboxylic acid catabolic process|extracellular region|metal ion binding|extracellular space|response to toxic substance|phenylacetate catabolic process|dephosphorylation|hydrolase activity, acting on ester bonds|dihydrocoumarin hydrolase activity|3,4-dihydrocoumarin hydrolase activity|extracellular exosome|lipoxygenase pathway|acyl-L-homoserine-la…
NM_000960.3	90.215746431799	0.454347508964819	2.27239957520807	2.04550786777009	1.0324590863685	0.0230623873548704	0.458254625277642	Up	0.5072912	0.5882402	0.251796	0.4078916	0.6598946	4.465581	0.6407979	0.1341878	0.806814	0.8974562	1.563924	0.5123272	3.786003	1.618355	1.252923	2.299129	PTGIR	GeneID:5739,Genbank:NM_000960.3,HGNC:HGNC:9602,HPRD:08959,MIM:600022	prostaglandin I2 (prostacyclin) receptor (IP)	GO:0048662,GO:0005886,GO:0065009,GO:0005887,GO:0006954,GO:0007186,GO:0007187,GO:0007189,GO:0007204,GO:0007267,GO:0010642,GO:0004930,GO:0016501,GO:0005085,GO:0032496,GO:0005829	negative regulation of smooth muscle cell proliferation|plasma membrane|regulation of molecular function|integral component of plasma membrane|inflammatory response|G-protein coupled receptor signaling pathway|G-protein coupled receptor signaling pathway, coupled to cyclic nucleotide second messenger|adenylate cyclase-activating G-protein coupled receptor signaling pathway|positive regulation of …	path:hsa04080,path:hsa04611,path:hsa04270	Neuroactive ligand-receptor interaction|Platelet activation|Vascular smooth muscle contraction
NM_000965.4	161.065969555371	0.365393794636945	2.92915175571989	2.09986106263189	1.07029387508996	0.00339888435540959	0.168188440492961	Up	2.621478	0.9443533	0.4129643	0.8755	0.6609061	1.004938	0.6460615	0.4539093	1.885262	2.13902	1.999189	0.6811027	4.51239	2.104664	1.052515	2.264228	RARB	GeneID:5915,Genbank:NM_000965.4,HGNC:HGNC:9865,MIM:180220	retinoic acid receptor beta, transcript variant 1	GO:0001657,GO:0001889,GO:0002068,GO:0003148,GO:0003406,GO:0003417,GO:0003677,GO:0007420,GO:0003700,GO:0007507,GO:0003707,GO:0008134,GO:0003708,GO:0008144,GO:0008270,GO:0008284,GO:0008285,GO:0043401,GO:0009755,GO:0045666,GO:0021756,GO:0045944,GO:0030154,GO:0046965,GO:0048048,GO:0048384,GO:0000122,GO:0048566,GO:0000976,GO:0048568,GO:0000977,GO:0000981,GO:0001076,GO:0001133,GO:0004879,GO:0005634,GO:…	ureteric bud development|liver development|glandular epithelial cell development|outflow tract septum morphogenesis|retinal pigment epithelium development|growth plate cartilage development|DNA binding|brain development|DNA binding transcription factor activity|heart development|steroid hormone receptor activity|transcription factor binding|retinoic acid receptor activity|drug binding|zinc ion bi…	path:hsa05200,path:hsa05226,path:hsa05222,path:hsa05223	Pathways in cancer|Gastric cancer|Small cell lung cancer|Non-small cell lung cancer
NM_001001396.2	550.285555554324	0.458731368437188	-3.29871426563158	0.350327535089652	-1.51322370915645	0.000971287226104445	0.0734896223071127	Down	5.486122	5.790239	0.7221557	2.706144	1.787266	2.187307	4.791029	0.26569	0.8187036	0.2931176	1.224084	0.56773	1.613051	0.4839694	0.4476637	0.4362007	ATP2B4	GeneID:493,Genbank:NM_001001396.2,HGNC:HGNC:817,HPRD:00159,MIM:108732	ATPase plasma membrane Ca2+ transporting 4, transcript variant 1	GO:0005887,GO:0005901,GO:0006357,GO:0006874,GO:0030317,GO:0030346,GO:0007283,GO:0032991,GO:0010751,GO:0033138,GO:0034220,GO:0036126,GO:0036487,GO:0097228,GO:0097553,GO:0043005,GO:0098703,GO:0043231,GO:0098736,GO:0099132,GO:0140199,GO:1900082,GO:0003407,GO:1901660,GO:0005388,GO:1902083,GO:1902305,GO:0005515,GO:0005516,GO:0005524,GO:0005886,GO:0016020,GO:0016323,GO:0017080,GO:0019829,GO:0019901,GO:…	integral component of plasma membrane|caveola|regulation of transcription by RNA polymerase II|cellular calcium ion homeostasis|flagellated sperm motility|protein phosphatase 2B binding|spermatogenesis|protein-containing complex|negative regulation of nitric oxide mediated signal transduction|positive regulation of peptidyl-serine phosphorylation|ion transmembrane transport|sperm flagellum|nitric…	path:hsa04020,path:hsa04024,path:hsa04022,path:hsa04925,path:hsa04261,path:hsa04970,path:hsa04972	Calcium signaling pathway|cAMP signaling pathway|cGMP - PKG signaling pathway|Aldosterone synthesis and secretion|Adrenergic signaling in cardiomyocytes|Salivary secretion|Pancreatic secretion
NM_001001437.3	213.022849157106	0.430042561149005	2.61545287372571	2.18064670510525	1.12475605238153	0.00891092171398838	0.289825402928141	Up	1.031603	21.64859	1.088066	1.728365	1.484949	6.454779	5.850518	2.94859	6.020567	16.11725	0.7721766	4.869788	14.49697	6.896427	9.781989	29.09501	CCL3L3	GeneID:414062,Genbank:NM_001001437.3,HGNC:HGNC:30554,MIM:609468	C-C motif chemokine ligand 3 like 3	GO:0070098,GO:0006954,GO:0070374,GO:0071346,GO:0007186,GO:0008009,GO:0008285,GO:0010469,GO:0019221,GO:0071347,GO:0030593,GO:0071356,GO:0043547,GO:0048020,GO:0048245,GO:0002548,GO:0048247,GO:0005576,GO:0050729,GO:0005615	chemokine-mediated signaling pathway|inflammatory response|positive regulation of ERK1 and ERK2 cascade|cellular response to interferon-gamma|G-protein coupled receptor signaling pathway|chemokine activity|negative regulation of cell proliferation|regulation of signaling receptor activity|cytokine-mediated signaling pathway|cellular response to interleukin-1|neutrophil chemotaxis|cellular respons…	path:hsa04060,path:hsa04620,path:hsa04062,path:hsa05323,path:hsa05132,path:hsa05142	Cytokine-cytokine receptor interaction|Toll-like receptor signaling pathway|Chemokine signaling pathway|Rheumatoid arthritis|Salmonella infection|Chagas disease (American trypanosomiasis)
NM_001001438.2	23.7779217575596	0.570121656131921	-2.7806234048063	0.333256837169036	-1.58529362062735	0.00542546347458629	0.219877763623056	Down	0.8444586	0.5249552	0.2974948	0.3489883	0.1723914	0.5624125	0.1404722	0.2996459	0.1305779	0.1986469	0.003688845	0.04289518	0.264648	0.04774749	5.247371e-05	0.3747332	LSS	GeneID:4047,Genbank:NM_001001438.2,HGNC:HGNC:6708,HPRD:02945,MIM:600909	lanosterol synthase (2,3-oxidosqualene-lanosterol cyclase), transcript variant 2	GO:0005789,GO:0005811,GO:0006694,GO:0006695,GO:0016020,GO:0031647,GO:0045540,GO:0000250	endoplasmic reticulum membrane|lipid droplet|steroid biosynthetic process|cholesterol biosynthetic process|membrane|regulation of protein stability|regulation of cholesterol biosynthetic process|lanosterol synthase activity	path:hsa00100	Steroid biosynthesis
NM_001001936.2	56.5318571090256	0.595511295158531	-2.26976087297688	0.391838690525339	-1.35166823716662	0.0232220957556984	0.459516599029909	Down	0.689134	0.7207348	0.3835741	0.6574604	0.3261396	0.2257559	1.428026	0.4046158	0.4772974	0.4243377	0.12308	8.648211e-10	8.488952e-06	0.004732864	0.4388424	0.4405534	AFAP1L2	GeneID:84632,Genbank:NM_001001936.2,HGNC:HGNC:25901,MIM:612420	actin filament associated protein 1 like 2, transcript variant 1	GO:0006954,GO:0007346,GO:0017124,GO:0030296,GO:0032675,GO:0032757,GO:0035591,GO:0042169,GO:0045742,GO:0045893,GO:0061098,GO:0005737,GO:0005829,GO:0005886	inflammatory response|regulation of mitotic cell cycle|SH3 domain binding|protein tyrosine kinase activator activity|regulation of interleukin-6 production|positive regulation of interleukin-8 production|signaling adaptor activity|SH2 domain binding|positive regulation of epidermal growth factor receptor signaling pathway|positive regulation of transcription, DNA-templated|positive regulation of …
NM_001001971.2	31.7881750715698	0.62549847604816	-2.54833827057159	0.331255955003126	-1.59398170469773	0.0108237460932933	0.321333410597982	Down	0.7932448	0.4017515	0.0007728412	1.367374e-05	0.2448812	1.762098	0.4574777	0.2415665	0.1582955	0.08087901	1.042084e-09	0.01159343	0.4887911	0.1918418	0.001635623	0.0003961633	FAM13C	GeneID:220965,Genbank:NM_001001971.2,HGNC:HGNC:19371	family with sequence similarity 13 member C, transcript variant 2	GO:0005515	protein binding
NM_001002235.2	281.486870930294	0.451514751568788	3.84583095080909	3.3321408995249	1.73644940633012	0.000120144578172391	0.0156183040185398	Up	0.2260702	0.534321	0.07427542	0.7363293	1.670662	1.659366	1.679861	0.7708038	2.113199	13.97251	1.296518	0.9644586	1.860819	8.921795	2.307264	2.419664	SERPINA1	GeneID:5265,Genbank:NM_001002235.2,HGNC:HGNC:8941,MIM:107400	serpin family A member 1, transcript variant 3	GO:0042802,GO:0005794,GO:0004867,GO:0043231,GO:0006888,GO:0043312,GO:0006953,GO:0043687,GO:0005515,GO:0005576,GO:0005578,GO:0007596,GO:0005615,GO:0044267,GO:0010951,GO:0048208,GO:0070062,GO:0030134,GO:0000139,GO:1904813,GO:0031093,GO:0005783,GO:0002020,GO:0033116,GO:0005788,GO:0002576	identical protein binding|Golgi apparatus|serine-type endopeptidase inhibitor activity|intracellular membrane-bounded organelle|ER to Golgi vesicle-mediated transport|neutrophil degranulation|acute-phase response|post-translational protein modification|protein binding|extracellular region|proteinaceous extracellular matrix|blood coagulation|extracellular space|cellular protein metabolic process|n…	path:hsa04610	Complement and coagulation cascades
NM_001002236.2	65.7299392845464	0.541705692045569	4.25782489575492	4.94677397331723	2.30648798176377	2.0642553252999e-05	0.00391460142778865	Up	0.1227712	0.02229029	0.006942369	0.1411321	0.2490914	0.191841	0.0379677	0.1345729	1.075497	1.743913	0.3658522	0.4572963	0.09501552	3.039871	0.6371377	0.3703794	SERPINA1	GeneID:5265,Genbank:NM_001002236.2,HGNC:HGNC:8941,MIM:107400	serpin family A member 1, transcript variant 2	GO:0042802,GO:0005794,GO:0004867,GO:0043231,GO:0006888,GO:0043312,GO:0006953,GO:0043687,GO:0005515,GO:0005576,GO:0005578,GO:0007596,GO:0005615,GO:0044267,GO:0010951,GO:0048208,GO:0070062,GO:0030134,GO:0000139,GO:1904813,GO:0031093,GO:0005783,GO:0002020,GO:0033116,GO:0005788,GO:0002576	identical protein binding|Golgi apparatus|serine-type endopeptidase inhibitor activity|intracellular membrane-bounded organelle|ER to Golgi vesicle-mediated transport|neutrophil degranulation|acute-phase response|post-translational protein modification|protein binding|extracellular region|proteinaceous extracellular matrix|blood coagulation|extracellular space|cellular protein metabolic process|n…	path:hsa04610	Complement and coagulation cascades
NM_001002273.2	87.2642167465473	0.413868473625331	3.03152020943738	2.386093607733	1.25465064184419	0.00243325631265269	0.136529116142671	Up	1.066146	1.169484	0.02129332	0.3824056	1.259699	1.501017	0.3957692	0.319329	1.24485	1.824281	0.3609664	3.039007	2.130854	1.977251	1.578082	1.17308	FCGR2B	GeneID:2213,Genbank:NM_001002273.2,HGNC:HGNC:3618,HPRD:06849,MIM:604590	Fc fragment of IgG receptor IIb, transcript variant 2	GO:0002638,GO:0002819,GO:0002865,GO:0002922,GO:0002924,GO:0005515,GO:0005886,GO:0019772,GO:0019864,GO:0005887,GO:0019886,GO:0006898,GO:0021549,GO:0030889,GO:0032693,GO:0038096,GO:0050869,GO:0043031,GO:0071219,GO:0043197,GO:0090264,GO:0043318,GO:1901216,GO:1902564,GO:1902950,GO:1904646,GO:0001540,GO:1905898,GO:0001811,GO:2001199,GO:0001814,GO:0002266,GO:0002313,GO:0002316,GO:0002436,GO:0002605,GO:…	negative regulation of immunoglobulin production|regulation of adaptive immune response|negative regulation of acute inflammatory response to antigenic stimulus|positive regulation of humoral immune response|negative regulation of humoral immune response mediated by circulating immunoglobulin|protein binding|plasma membrane|low-affinity IgG receptor activity|IgG binding|integral component of plas…	path:hsa04145,path:hsa04662,path:hsa04666,path:hsa04380,path:hsa05150,path:hsa05152,path:hsa05162	Phagosome|B cell receptor signaling pathway|Fc gamma R-mediated phagocytosis|Osteoclast differentiation|Staphylococcus aureus infection|Tuberculosis|Measles
NM_001002274.2	393.613798281795	0.399458684308076	2.59414361691255	2.05089438061949	1.03625319611808	0.00948268667240929	0.298779262851834	Up	2.396691	2.749588	0.2726003	1.527872	6.917466	12.99936	3.563396	0.7918825	1.895278	3.470232	1.726629	6.231161	8.007646	12.05737	15.23121	6.662065	FCGR2B	GeneID:2213,Genbank:NM_001002274.2,HGNC:HGNC:3618,HPRD:06849,MIM:604590	Fc fragment of IgG receptor IIb, transcript variant 3	GO:0002638,GO:0002819,GO:0002865,GO:0002922,GO:0002924,GO:0005515,GO:0005886,GO:0019772,GO:0019864,GO:0005887,GO:0019886,GO:0006898,GO:0021549,GO:0030889,GO:0032693,GO:0038096,GO:0050869,GO:0043031,GO:0071219,GO:0043197,GO:0090264,GO:0043318,GO:1901216,GO:1902564,GO:1902950,GO:1904646,GO:0001540,GO:1905898,GO:0001811,GO:2001199,GO:0001814,GO:0002266,GO:0002313,GO:0002316,GO:0002436,GO:0002605,GO:…	negative regulation of immunoglobulin production|regulation of adaptive immune response|negative regulation of acute inflammatory response to antigenic stimulus|positive regulation of humoral immune response|negative regulation of humoral immune response mediated by circulating immunoglobulin|protein binding|plasma membrane|low-affinity IgG receptor activity|IgG binding|integral component of plas…	path:hsa04145,path:hsa04662,path:hsa04666,path:hsa04380,path:hsa05150,path:hsa05152,path:hsa05162	Phagosome|B cell receptor signaling pathway|Fc gamma R-mediated phagocytosis|Osteoclast differentiation|Staphylococcus aureus infection|Tuberculosis|Measles
NM_001002294.2	323.980378569646	0.467320516428794	7.59048127245388	11.6898752439386	3.54718762818623	3.187194519047e-14	3.68336873675412e-11	Up	0.481439	0.1924466	0.1569658	0.8358313	0.1427997	0.7312627	0.1585549	0.2866054	6.629132	35.35546	9.189999	3.176157	4.367548	2.349061	3.640167	5.267534	FMO3	GeneID:2328,Genbank:NM_001002294.2,HGNC:HGNC:3771,HPRD:00633,MIM:136132	flavin containing monooxygenase 3, transcript variant 2	GO:0005789,GO:0006805,GO:0016021,GO:0031090,GO:0034899,GO:0043231,GO:0050660,GO:0050661,GO:0055114,GO:0004497,GO:0004499,GO:0005515	endoplasmic reticulum membrane|xenobiotic metabolic process|integral component of membrane|organelle membrane|trimethylamine monooxygenase activity|intracellular membrane-bounded organelle|flavin adenine dinucleotide binding|NADP binding|oxidation-reduction process|monooxygenase activity|N,N-dimethylaniline monooxygenase activity|protein binding	path:hsa00982	Drug metabolism - cytochrome P450
NM_001002796.3	16.7773741438504	0.67973000079637	-2.09128465208185	0.37332164988246	-1.42150891822504	0.0365025548045391	0.555884204616437	Down	0.2841291	0.005522223	0.01588476	0.2326914	0.1577149	0.7226211	0.09613135	0.0009329551	0.001171297	9.307733e-06	0.001561166	0.04836528	0.000833531	8.087332e-05	0.0246123	0.09016293	MCTP1	GeneID:79772,Genbank:NM_001002796.3,HGNC:HGNC:26183,MIM:616296	multiple C2 and transmembrane domain containing 1, transcript variant S	GO:0005783,GO:0005789,GO:0016021,GO:0019722,GO:0030054,GO:0030336,GO:0030672,GO:0045806,GO:0046928,GO:0048168,GO:0055037,GO:0005509,GO:1902883,GO:0005543,GO:0005544	endoplasmic reticulum|endoplasmic reticulum membrane|integral component of membrane|calcium-mediated signaling|cell junction|negative regulation of cell migration|synaptic vesicle membrane|negative regulation of endocytosis|regulation of neurotransmitter secretion|regulation of neuronal synaptic plasticity|recycling endosome|calcium ion binding|negative regulation of response to oxidative stress|…
NM_001002915.2	40.1741978910443	0.529940737713069	4.81015616054208	5.85268123294698	2.54909770423273	1.50812424551864e-06	0.000420467386925686	Up	0	0.1527345	3.490733e-07	0.06311851	0.3489621	0.09546439	3.292823	0.2240618	0.4132692	2.106645	0.4818168	0.2325101	2.873416	3.346945	2.666231	5.029384	IGFL2	GeneID:147920,Genbank:NM_001002915.2,HGNC:HGNC:32929,MIM:610545	IGF like family member 2, transcript variant 1	GO:0005102,GO:0005615,GO:0008150	signaling receptor binding|extracellular space|biological_process
NM_001003408.1	24.8040184111662	0.653891599349121	2.781854129498	3.52844138981981	1.81903104589341	0.00540493274049106	0.219667748565891	Up	0.01961423	0.0003389832	0.0008694655	0.01005254	1.264739e-08	0.01569746	5.25e-05	0.03547043	0.3569721	7.674915e-05	0.007141168	0.0007733517	0.0004496061	0.8308556	0.0006855511	0.236304	ABLIM1	GeneID:3983,Genbank:NM_001003408.1,HGNC:HGNC:78,MIM:602330	actin binding LIM protein 1, transcript variant 3	GO:0060271,GO:0005515,GO:0005737,GO:0007010,GO:0007601,GO:0009887,GO:0015629,GO:0030027,GO:0030032,GO:0046872,GO:0001725,GO:0051015,GO:0003779	cilium assembly|protein binding|cytoplasm|cytoskeleton organization|visual perception|animal organ morphogenesis|actin cytoskeleton|lamellipodium|lamellipodium assembly|metal ion binding|stress fiber|actin filament binding|actin binding	path:hsa04360	Axon guidance
NM_001003665.3	31.5377625165286	0.489693927111785	-4.66974750304787	0.204937088743411	-2.28674699338796	3.01570168640068e-06	0.000763537304713715	Down	0.06191947	0.172408	0.02555209	0.1254921	0.7930712	0.1684479	0.368416	0.006175555	0.007270359	0.01714103	0.01606435	0.01682058	0.09878056	0.007171887	0.03573061	0.01033756	STUM	GeneID:375057,Genbank:NM_001003665.3,HGNC:HGNC:30491,HPRD:16821	stum, mechanosensory transduction mediator homolog	GO:0016021	integral component of membrane
NM_001005171.2	3.98112548056758	0.675511790128299	2.13792992145204	2.7211129992453	1.44419686840892	0.0325224313460424		Up	1.024305e-08	0.1107078	0.04936398	6.859341e-30	1.02794e-70	7.843455e-13	0.07773085	1.683564e-12	0.4218826	0.5068273	0.1971585	0.04128864	1.380472e-29	0.1923687	0.1904705	3.458006e-26	OR52K1	GeneID:390036,Genbank:NM_001005171.2,HGNC:HGNC:15222	olfactory receptor family 52 subfamily K member 1	GO:0005886,GO:0007165,GO:0007186,GO:0016021,GO:0050911,GO:0004930,GO:0004984	plasma membrane|signal transduction|G-protein coupled receptor signaling pathway|integral component of membrane|detection of chemical stimulus involved in sensory perception of smell|G-protein coupled receptor activity|olfactory receptor activity	path:hsa04740	Olfactory transduction
NM_001005340.1	1245.59035455801	0.336412124817959	3.30133947952823	2.15937024561093	1.11061062905351	0.000962243778592469	0.0733004250150351	Up	2.354384	11.91417	4.023424	8.822856	10.92544	21.07831	11.95913	1.630243	10.84969	16.27991	10.29449	15.13048	28.39168	13.73554	32.15042	11.91568	GPNMB	GeneID:10457,Genbank:NM_001005340.1,HGNC:HGNC:4462,HPRD:05081,MIM:604368	glycoprotein nmb, transcript variant 1	GO:0048018,GO:0030335,GO:0005178,GO:0050868,GO:0031954,GO:0005515,GO:0050918,GO:0032720,GO:0005886,GO:0070374,GO:0005887,GO:0007155,GO:0007165,GO:0034103,GO:0007267,GO:1901215,GO:0042056,GO:0008201,GO:2000134,GO:0042130,GO:0008285,GO:0042470,GO:0010469,GO:0001649,GO:0045545,GO:0016021,GO:0001818,GO:0045765,GO:0030282,GO:0001934	receptor ligand activity|positive regulation of cell migration|integrin binding|negative regulation of T cell activation|positive regulation of protein autophosphorylation|protein binding|positive chemotaxis|negative regulation of tumor necrosis factor production|plasma membrane|positive regulation of ERK1 and ERK2 cascade|integral component of plasma membrane|cell adhesion|signal transduction|re…
NM_001005526.2	9.07007503375078	0.615975382954122	-2.15923502599933	0.397758420580459	-1.33003562202789	0.0308319379916968	0.518392025385071	Down	0.8380068	0.08914589	0.4522944	0.6085901	0.5385309	0.9432563	0.4653762	0.395244	0.06375041	7.414258e-16	1.039013e-15	0.1007372	0.06463964	1.016947	0.765454	0.06399572	SF3B1	GeneID:23451,Genbank:NM_001005526.2,HGNC:HGNC:10768,MIM:605590	splicing factor 3b subunit 1, transcript variant 2	GO:0016607,GO:0000398,GO:0034693,GO:0045815,GO:0003723,GO:0003729,GO:0005515,GO:0005634,GO:0071004,GO:0005654,GO:0071013,GO:0005681,GO:0005686,GO:0000245,GO:0005689,GO:0000375	nuclear speck|mRNA splicing, via spliceosome|U11/U12 snRNP|positive regulation of gene expression, epigenetic|RNA binding|mRNA binding|protein binding|nucleus|U2-type prespliceosome|nucleoplasm|catalytic step 2 spliceosome|spliceosomal complex|U2 snRNP|spliceosomal complex assembly|U12-type spliceosomal complex|RNA splicing, via transesterification reactions	path:hsa03040	Spliceosome
NM_001005735.1	11.654634717602	0.628992788687718	-3.672265482828	0.201684412606087	-2.30982850684563	0.000240409738988146	0.0268315243270695	Down	0.2757786	0.1470505	0.5226115	0.2763385	0.3879855	0.03815364	0.1632664	0.5275442	0.04187219	0.002396017	0.3217103	0.01609209	0.03184064	0.0001625972	0.002690828	0.0007767644	CHEK2	GeneID:11200,Genbank:NM_001005735.1,HGNC:HGNC:16627,MIM:604373	checkpoint kinase 2, transcript variant 3	GO:0005634,GO:0005654,GO:0005794,GO:0006302,GO:0006351,GO:0006355,GO:0019901,GO:0006468,GO:0031625,GO:0006974,GO:0042176,GO:0042770,GO:0042771,GO:0042802,GO:0090399,GO:0042803,GO:1901796,GO:0042981,GO:1903416,GO:0044257,GO:1903926,GO:2000002,GO:2000210,GO:0000077,GO:0000086,GO:0000781,GO:0001302,GO:0001934,GO:0004674,GO:0005515,GO:0005524,GO:0006975,GO:0006977,GO:0006978,GO:0008630,GO:0016301,GO:…	nucleus|nucleoplasm|Golgi apparatus|double-strand break repair|transcription, DNA-templated|regulation of transcription, DNA-templated|protein kinase binding|protein phosphorylation|ubiquitin protein ligase binding|cellular response to DNA damage stimulus|regulation of protein catabolic process|signal transduction in response to DNA damage|intrinsic apoptotic signaling pathway in response to DNA …	path:hsa04110,path:hsa04115,path:hsa04218,path:hsa05166	Cell cycle|p53 signaling pathway|Cellular senescence|HTLV-I infection
NM_001005783.2	22.6080003175358	0.678743383886429	2.85624469270522	3.83348673562297	1.93865718793439	0.00428684615028949	0.191020584801333	Up	0	0	0	0.0001371042	7.476068e-30	0.01247226	5.177862e-14	0.01480103	0.4550127	5.61672	0.01246291	0	4.39144e-08	0.00959431	0.06260744	0.01865039	HAO2	GeneID:51179,Genbank:NM_001005783.2,HGNC:HGNC:4810,HPRD:05532,MIM:605176	hydroxyacid oxidase 2, transcript variant 2	GO:0005777,GO:0005782,GO:0009062,GO:0010181,GO:0019395,GO:0052852,GO:0052853,GO:0052854,GO:0070062,GO:0003973,GO:0005102,GO:0005739	peroxisome|peroxisomal matrix|fatty acid catabolic process|FMN binding|fatty acid oxidation|very-long-chain-(S)-2-hydroxy-acid oxidase activity|long-chain-(S)-2-hydroxy-long-chain-acid oxidase activity|medium-chain-(S)-2-hydroxy-acid oxidase activity|extracellular exosome|(S)-2-hydroxy-acid oxidase activity|signaling receptor binding|mitochondrion	path:hsa00630,path:hsa04146	Glyoxylate and dicarboxylate metabolism|Peroxisome
NM_001005850.2	14.2454320328153	0.51702811467285	-2.22180007956593	0.45102111884875	-1.14873310631796	0.0262968193575969	0.484492426671203	Down	0.2654112	0.1633495	0.1000263	0.156395	0.3741906	0.436802	0.0876902	0.1285771	0.03380118	0.1424881	0.02363662	0.1243692	0.1831175	0.06101145	0.1299859	0.0152948	ZNF835	GeneID:90485,Genbank:NM_001005850.2,HGNC:HGNC:34332	zinc finger protein 835	GO:0006351,GO:0006355,GO:0046872,GO:0003677,GO:0003700,GO:0005634	transcription, DNA-templated|regulation of transcription, DNA-templated|metal ion binding|DNA binding|DNA binding transcription factor activity|nucleus
NM_001006627.1	8.97330954620057	0.680022086307172	-3.65996667165532	0.178147214162393	-2.48885817187377	0.000252248054989482	0.0275430280796806	Down	0.5472138	0.3773416	0.06515971	0.2754389	3.879402e-06	4.47961e-06	0.3683593	3.351509e-30	0	0.0001495161	0	4.469672e-05	0	0	0	1.078735e-29	CHRM2	GeneID:1129,Genbank:NM_001006627.1,HGNC:HGNC:1951,HPRD:00328,MIM:118493	cholinergic receptor muscarinic 2, transcript variant 2	GO:0045202,GO:0016907,GO:0006940,GO:0045211,GO:0007186,GO:0061024,GO:0030054,GO:0007187,GO:1990763,GO:0007188,GO:0007197,GO:0007207,GO:0007213,GO:0030425,GO:0007271,GO:0030665,GO:0007399,GO:0032279,GO:0008016,GO:0032280,GO:0008144,GO:0005886,GO:0043025,GO:0009615,GO:0043679,GO:0016021,GO:0005887	synapse|G-protein coupled acetylcholine receptor activity|regulation of smooth muscle contraction|postsynaptic membrane|G-protein coupled receptor signaling pathway|membrane organization|cell junction|G-protein coupled receptor signaling pathway, coupled to cyclic nucleotide second messenger|arrestin family protein binding|adenylate cyclase-modulating G-protein coupled receptor signaling pathway|…	path:hsa04020,path:hsa04024,path:hsa04151,path:hsa04080,path:hsa04810,path:hsa04725	Calcium signaling pathway|cAMP signaling pathway|PI3K-Akt signaling pathway|Neuroactive ligand-receptor interaction|Regulation of actin cytoskeleton|Cholinergic synapse
NM_001006630.1	4.18559002652265	0.670265437613735	-2.0386159684205	0.387854158675306	-1.36641382419972	0.0414883702637202		Down	0.2231957	0.2142217	0.04325909	0.05468821	1.70362e-06	3.9734e-06	0.1262253	3.217726e-30	0	0.0620356	0	4.2543e-05	0	0	0	1.498662e-17	CHRM2	GeneID:1129,Genbank:NM_001006630.1,HGNC:HGNC:1951,HPRD:00328,MIM:118493	cholinergic receptor muscarinic 2, transcript variant 1	GO:0045202,GO:0016907,GO:0006940,GO:0045211,GO:0007186,GO:0061024,GO:0030054,GO:0007187,GO:1990763,GO:0007188,GO:0007197,GO:0007207,GO:0007213,GO:0030425,GO:0007271,GO:0030665,GO:0007399,GO:0032279,GO:0008016,GO:0032280,GO:0008144,GO:0005886,GO:0043025,GO:0009615,GO:0043679,GO:0016021,GO:0005887	synapse|G-protein coupled acetylcholine receptor activity|regulation of smooth muscle contraction|postsynaptic membrane|G-protein coupled receptor signaling pathway|membrane organization|cell junction|G-protein coupled receptor signaling pathway, coupled to cyclic nucleotide second messenger|arrestin family protein binding|adenylate cyclase-modulating G-protein coupled receptor signaling pathway|…	path:hsa04020,path:hsa04024,path:hsa04151,path:hsa04080,path:hsa04810,path:hsa04725	Calcium signaling pathway|cAMP signaling pathway|PI3K-Akt signaling pathway|Neuroactive ligand-receptor interaction|Regulation of actin cytoskeleton|Cholinergic synapse
NM_001006658.2	11.9266755314675	0.635531692324557	-3.61356853860186	0.203551064491114	-2.29653732866842	0.000302011473759967	0.031729803691861	Down	0.1135647	0.003788604	0.1114657	0.6004828	2.740422e-06	0.3241524	0.01247348	0.1307695	0.005245078	0.00679632	0.01782988	0	0.008587634	0.01212278	0.0021926	0.00536152	CR2	GeneID:1380,Genbank:NM_001006658.2,HGNC:HGNC:2336,HPRD:00399,MIM:120650	complement component 3d receptor 2, transcript variant 1	GO:0045087,GO:0003677,GO:0046718,GO:0004875,GO:0070062,GO:0004888,GO:0005515,GO:0005886,GO:0006955,GO:0006958,GO:0016021,GO:0030183,GO:0030449,GO:0042100,GO:0001618,GO:0042803,GO:0001848,GO:0043235,GO:0002430	innate immune response|DNA binding|viral entry into host cell|complement receptor activity|extracellular exosome|transmembrane signaling receptor activity|protein binding|plasma membrane|immune response|complement activation, classical pathway|integral component of membrane|B cell differentiation|regulation of complement activation|B cell proliferation|virus receptor activity|protein homodimeriza…	path:hsa04640,path:hsa04610,path:hsa04662,path:hsa05169	Hematopoietic cell lineage|Complement and coagulation cascades|B cell receptor signaling pathway|Epstein-Barr virus infection
NM_001007023.3	121.36130761397	0.4458926111175	-5.29235204621223	0.194815358981969	-2.35982067283861	1.20753153301002e-07	4.41439027567521e-05	Down	1.593127	0.496594	0.2064435	1.071868	0.7973678	1.118726	2.418334	0.5576711	0.1219498	0.07982109	0.1896891	0.02008857	0.3971196	0.09853707	0.1766327	0.1625199	DIO2	GeneID:1734,Genbank:NM_001007023.3,HGNC:HGNC:2884,HPRD:09027,MIM:601413	deiodinase, iodothyronine, type II, transcript variant 3	GO:0004800,GO:0005886,GO:0006590,GO:0008430,GO:0016020,GO:0016021,GO:0031625,GO:0042403,GO:0042446,GO:0055114,GO:0001514	thyroxine 5'-deiodinase activity|plasma membrane|thyroid hormone generation|selenium binding|membrane|integral component of membrane|ubiquitin protein ligase binding|thyroid hormone metabolic process|hormone biosynthetic process|oxidation-reduction process|selenocysteine incorporation	path:hsa04919	Thyroid hormone signaling pathway
NM_001007072.1	10.4758006559572	0.613350527632802	2.1259153082707	2.46900759777013	1.30393127603048	0.0335103120096383	0.536194925438724	Up	0.0001359223	0.8332992	0.0429268	0.4153676	0.162293	4.610693e-20	0.04032824	7.568678e-21	0.1238763	0.5245834	0.06495969	1.263538	1.369755	2.768475e-08	0.3130792	0.1219106	ZSCAN2	GeneID:54993,Genbank:NM_001007072.1,HGNC:HGNC:20994	zinc finger and SCAN domain containing 2, transcript variant 3	GO:0006351,GO:0006357,GO:0007275,GO:0007283,GO:0030154,GO:0046872,GO:0000981,GO:0003677,GO:0005634	transcription, DNA-templated|regulation of transcription by RNA polymerase II|multicellular organism development|spermatogenesis|cell differentiation|metal ion binding|RNA polymerase II transcription factor activity, sequence-specific DNA binding|DNA binding|nucleus
NM_001007097.2	215.869240928669	0.590064706370916	2.10334557975263	2.36380330474476	1.2411099919133	0.0354355718372756	0.550414632256877	Up	0.3747397	0.0104266	0.02095666	0.07853714	0.07982972	1.297786	2.128856	0.1764661	1.206933	0.5071249	0.519141	0.02109402	4.237188	0.1896049	1.150637	2.882414	NTRK2	GeneID:4915,Genbank:NM_001007097.2,HGNC:HGNC:8032,HPRD:02712,MIM:600456	neurotrophic receptor tyrosine kinase 2, transcript variant b	GO:0005515,GO:0005524,GO:0005737,GO:0005769,GO:0005829,GO:0005887,GO:0018108,GO:0007275,GO:0021954,GO:0007528,GO:0021987,GO:0007612,GO:0030154,GO:0030182,GO:0030424,GO:0031434,GO:0043195,GO:0031547,GO:0043197,GO:0043235,GO:0031901,GO:0043410,GO:0043524,GO:0001570,GO:0060175,GO:0043679,GO:0001764,GO:0060291,GO:0045211,GO:0001934,GO:0070374,GO:0046548,GO:0004709,GO:0071230,GO:0004713,GO:0099551,GO:…	protein binding|ATP binding|cytoplasm|early endosome|cytosol|integral component of plasma membrane|peptidyl-tyrosine phosphorylation|multicellular organism development|central nervous system neuron development|neuromuscular junction development|cerebral cortex development|learning|cell differentiation|neuron differentiation|axon|mitogen-activated protein kinase kinase binding|terminal bouton|brai…	path:hsa04014,path:hsa04010,path:hsa04151,path:hsa04722,path:hsa05034	Ras signaling pathway|MAPK signaling pathway|PI3K-Akt signaling pathway|Neurotrophin signaling pathway|Alcoholism
NM_001007538.1	420.647506209389	0.464577505770199	-3.23871766669777	0.352419247425889	-1.50463537548833	0.001200683642592	0.0836881170807412	Down	8.344461	3.121255	1.792942	7.799998	10.94259	2.563599	10.21353	5.165093	0.6258352	0.7538527	1.399617	1.185635	4.891583	8.659077	0.4261747	1.891027	SHISA2	GeneID:387914,Genbank:NM_001007538.1,HGNC:HGNC:20366,HPRD:16589	shisa family member 2	GO:0007275,GO:0016021,GO:0030178,GO:0040037,GO:0004871,GO:0005783,GO:0005789	multicellular organism development|integral component of membrane|negative regulation of Wnt signaling pathway|negative regulation of fibroblast growth factor receptor signaling pathway|signal transducer activity|endoplasmic reticulum|endoplasmic reticulum membrane
NM_001008220.1	30.7652460008677	0.583753712127545	-4.71116363797631	0.148634480399927	-2.75015926210898	2.46306359449761e-06	0.000632557106354633	Down	0.1917089	0.01725054	0.1013724	0.01834815	0.04041673	0.01855705	2.610538	0.1458097	0.002553807	0.004744273	0.01317486	0.001106036	0.02222036	0.00371203	0.02940271	0.004177205	CPLX2	GeneID:10814,Genbank:NM_001008220.1,HGNC:HGNC:2310,MIM:605033	complexin 2, transcript variant 2	GO:0043195,GO:0007399,GO:0043303,GO:0016079,GO:0046928,GO:0017075,GO:0017157,GO:0030154,GO:0048306,GO:0030425,GO:0070033,GO:0031201,GO:0070554,GO:0031915,GO:0042629,GO:0000149,GO:0043025,GO:0005829,GO:0006904	terminal bouton|nervous system development|mast cell degranulation|synaptic vesicle exocytosis|regulation of neurotransmitter secretion|syntaxin-1 binding|regulation of exocytosis|cell differentiation|calcium-dependent protein binding|dendrite|synaptobrevin 2-SNAP-25-syntaxin-1a-complexin II complex|SNARE complex|synaptobrevin 2-SNAP-25-syntaxin-3-complexin complex|positive regulation of synaptic…	path:hsa04721	Synaptic vesicle cycle
NM_001008537.2	32.2706720663293	0.548947031535005	-2.90795459128639	0.330721091238533	-1.59631304072525	0.00363801159030388	0.173780537645636	Down	0.2619334	0.1850466	0.006138782	0.05847524	0.0461809	0.3744336	0.1019359	0.03510943	0.02137999	0.01510545	0.01109954	0.01535773	0.1015703	0.03786991	0.002582975	0.03090311	KIAA2022	GeneID:340533,Genbank:NM_001008537.2,HGNC:HGNC:29433,HPRD:15957,MIM:300524	KIAA2022	GO:0005737,GO:0006261,GO:0006351,GO:0006355,GO:0016035,GO:0033629,GO:0042276,GO:2000048,GO:2001223,GO:0001953,GO:0003887,GO:0005634	cytoplasm|DNA-dependent DNA replication|transcription, DNA-templated|regulation of transcription, DNA-templated|zeta DNA polymerase complex|negative regulation of cell adhesion mediated by integrin|error-prone translesion synthesis|negative regulation of cell-cell adhesion mediated by cadherin|negative regulation of neuron migration|negative regulation of cell-matrix adhesion|DNA-directed DNA pol…
NM_001009562.4	29.4983004329509	0.616777602236761	2.30077081072524	2.67411943786002	1.41906390393544	0.0214045891659112	0.44544920793374	Up	0.02496752	0.4534634	1.584987e-75	2.705145e-90	0.02329594	0	2.039844	1.922508e-57	0.1731103	0.8933086	0.8644948	1.02891e-94	0.8630141	0	1.885877	0.05299784	SLCO1B7	GeneID:338821,Genbank:NM_001009562.4,HGNC:HGNC:32934	solute carrier organic anion transporter family member 1B7 (putative)	GO:0015721,GO:0043252,GO:0055085,GO:0005887,GO:0015125,GO:0015347	bile acid and bile salt transport|sodium-independent organic anion transport|transmembrane transport|integral component of plasma membrane|bile acid transmembrane transporter activity|sodium-independent organic anion transmembrane transporter activity	path:hsa04976	Bile secretion
NM_001009566.2	161.602631951858	0.505612695281613	-2.94332980050724	0.35646073802136	-1.48818491353716	0.00324702308138765	0.163611601847812	Down	0.7499923	0.05352165	0.1901744	0.1226722	0.4707088	10.31195	0.07768594	0.09997352	0.03588582	0.1207959	0.1334121	0.03641235	0.1373106	1.178427	4.20118e-05	0.127107	CLSTN1	GeneID:22883,Genbank:NM_001009566.2,HGNC:HGNC:17447,MIM:611321	calsyntenin 1, transcript variant 1	GO:0042995,GO:0005509,GO:0045211,GO:0005515,GO:0005634,GO:0005789,GO:0007155,GO:0007156,GO:0009986,GO:0050806,GO:0014069,GO:0051965,GO:0016021,GO:0019894,GO:0000139,GO:0070062,GO:0030054,GO:0001540,GO:0042988,GO:0001558	cell projection|calcium ion binding|postsynaptic membrane|protein binding|nucleus|endoplasmic reticulum membrane|cell adhesion|homophilic cell adhesion via plasma membrane adhesion molecules|cell surface|positive regulation of synaptic transmission|postsynaptic density|positive regulation of synapse assembly|integral component of membrane|kinesin binding|Golgi membrane|extracellular exosome|cell …
NM_001009811.3	45.1219499390086	0.522296186720114	-2.81054425335209	0.361498973048529	-1.46793654613393	0.00494577870016978	0.209441451196552	Down	0.3502748	0.5923908	1.315248	0.4269414	0.3651488	1.247491e-08	0.7172386	0.6239915	0.05177716	0.20449	0.5749099	0.3191004	8.581536e-09	0.006355865	0.05731792	0.3434588	CEP131	GeneID:22994,Genbank:NM_001009811.3,HGNC:HGNC:29511,MIM:613479	centrosomal protein 131, transcript variant 2	GO:0071539,GO:0034451,GO:0005515,GO:0090316,GO:0005813,GO:0097711,GO:0035735,GO:0005815,GO:0005829,GO:0007275,GO:0007283,GO:0035869,GO:0008284,GO:0042803,GO:0010389,GO:0043231,GO:0010824,GO:0044877,GO:0000086,GO:0045171,GO:0015630,GO:0001669,GO:0060271,GO:0030154,GO:0003674	protein localization to centrosome|centriolar satellite|protein binding|positive regulation of intracellular protein transport|centrosome|ciliary basal body-plasma membrane docking|intraciliary transport involved in cilium assembly|microtubule organizing center|cytosol|multicellular organism development|spermatogenesis|ciliary transition zone|positive regulation of cell proliferation|protein homo…
NM_001009909.3	35.1433539583777	0.520560956973807	-2.33952296467011	0.429918675423347	-1.21786431335087	0.0193083844793338	0.42739708517554	Down	0.2990701	0.08816363	0.1707792	0.5655414	0.5660483	0.2587213	0.07733525	0.1616137	0.3720427	0.03291627	0.2035611	0.1116726	0.0458542	0.1674255	0.02470633	5.912701e-08	LUZP2	GeneID:338645,Genbank:NM_001009909.3,HGNC:HGNC:23206,MIM:608178	leucine zipper protein 2, transcript variant 1	GO:0005576	extracellular region
NM_001010908.1	4.70769174340587	0.649073156499816	2.64742599517287	3.29065127854709	1.71837314728652	0.00811071098904276		Up	0	0.03784348	0.009695136	0.01539997	0.03293621	0	0.01599203	0	0.09372708	0.08375595	0.147692	0.1041044	0.02005858	0.04366788	0.05872292	0.2110589	C1QL3	GeneID:389941,Genbank:NM_001010908.1,HGNC:HGNC:19359,HPRD:16632,MIM:615227	complement component 1, q subcomponent-like 3	GO:0050807,GO:0005576,GO:0005581,GO:0042802	regulation of synapse organization|extracellular region|collagen trimer|identical protein binding
NM_001010938.1	3.90388088785843	0.670690630987418	2.42443463679839	3.08665790232504	1.62604559634206	0.0153322430953311		Up	0.02453313	0.0003637458	0.0007411374	0.0003209143	0.02274541	4.567385e-05	4.972801e-05	0.008690003	0.1111968	0.01746134	0.01368647	0.01817265	0.04191491	0.003618439	2.727647e-10	0.1883354	TNK2	GeneID:10188,Genbank:NM_001010938.1,HGNC:HGNC:19297,MIM:606994	tyrosine kinase non receptor 2, transcript variant 2	GO:0050699,GO:0031234,GO:0007166,GO:0004715,GO:0050731,GO:0031625,GO:0007169,GO:0005095,GO:0070436,GO:0034260,GO:0007264,GO:0005102,GO:2000369,GO:0038083,GO:0005154,GO:0005515,GO:0005524,GO:0005634,GO:0016020,GO:0005737,GO:0042127,GO:0016310,GO:0005768,GO:0042802,GO:0016477,GO:0005886,GO:0045087,GO:0030136,GO:0005905,GO:0004674,GO:0046872,GO:0030154,GO:0005912,GO:0004712,GO:0048471,GO:0030659,GO:…	WW domain binding|extrinsic component of cytoplasmic side of plasma membrane|cell surface receptor signaling pathway|non-membrane spanning protein tyrosine kinase activity|positive regulation of peptidyl-tyrosine phosphorylation|ubiquitin protein ligase binding|transmembrane receptor protein tyrosine kinase signaling pathway|GTPase inhibitor activity|Grb2-EGFR complex|negative regulation of GTPas…
NM_001010969.3	6.5005802832075	0.638340716362784	2.09946847459455	2.53182240458393	1.34017621005377	0.0357756240255615	0.55279884417535	Up	0	0	0	0	0	0	0	0	0.2708168	1.372889	0.1505984	0	5.860077e-62	1.716012e-28	1.668035e-32	0.03563273	CYP4A22	GeneID:284541,Genbank:NM_001010969.3,HGNC:HGNC:20575,MIM:615341	cytochrome P450 family 4 subfamily A member 22, transcript variant 1	GO:0005789,GO:0020037,GO:0031090,GO:0052869,GO:0055114,GO:0097267,GO:0102116,GO:0103002,GO:0002933,GO:0005506,GO:0005615	endoplasmic reticulum membrane|heme binding|organelle membrane|arachidonic acid omega-hydroxylase activity|oxidation-reduction process|omega-hydroxylase P450 pathway|laurate hydroxylase activity|16-hydroxypalmitate dehydrogenase activity|lipid hydroxylation|iron ion binding|extracellular space	path:hsa00071,path:hsa04270	Fatty acid degradation|Vascular smooth muscle contraction
NM_001011552.3	21.370291530813	0.601259103639163	2.48395400042893	2.81571234682866	1.49349995577881	0.0129932590823465	0.351215296016224	Up	0.001283319	0.1031055	0.005637931	5.138988e-10	0.06478005	0.06261967	0.2361634	0.06865312	0.190566	0.1565594	0.07632888	0.08339574	0.6076274	0.1721979	0.03931197	0.6376583	SLC9A4	GeneID:389015,Genbank:NM_001011552.3,HGNC:HGNC:11077,MIM:600531	solute carrier family 9 member A4	GO:0005886,GO:0006811,GO:0015385,GO:0015386,GO:0016021,GO:0016323,GO:0016324,GO:0051453,GO:0071805,GO:0098719,GO:0001696,GO:1902600,GO:0002064	plasma membrane|ion transport|sodium:proton antiporter activity|potassium:proton antiporter activity|integral component of membrane|basolateral plasma membrane|apical plasma membrane|regulation of intracellular pH|potassium ion transmembrane transport|sodium ion import across plasma membrane|gastric acid secretion|proton transmembrane transport|epithelial cell development	path:hsa04971	Gastric acid secretion
NM_001013253.1	6.00069696018248	0.679394817384333	-2.62064548876605	0.291091988054589	-1.78045296326929	0.00877634731785585	0.287817085319051	Down	0.01759453	7.837661e-05	0.4254169	0.1343307	0.1200177	0.0001373128	2.308057e-05	0.7051726	5.961228e-05	0.002374176	9.749839e-15	9.097333e-06	0.000118732	1.925585e-05	1.1758e-10	0.1034865	LSP1	GeneID:4046,Genbank:NM_001013253.1,HGNC:HGNC:6707,MIM:153432	lymphocyte-specific protein 1, transcript variant 2	GO:0006968,GO:0007165,GO:0015629,GO:0016020,GO:0070062,GO:0003779,GO:0004871,GO:0005886	cellular defense response|signal transduction|actin cytoskeleton|membrane|extracellular exosome|actin binding|signal transducer activity|plasma membrane	path:hsa04625,path:hsa05152	C-type lectin receptor signaling pathway|Tuberculosis
NM_001013254.1	14.0270931715478	0.627796780015981	-1.97416586237708	0.423556116475133	-1.2393749716178	0.0483628863005516	0.618729185789562	Down	0.06781108	0.1341753	0.01736883	0.4799002	0.1842602	0.2730538	7.648903e-08	1.313871	0.02022012	0.3628188	1.289968e-16	7.774667e-08	0.1811788	0.0322326	2.091924e-13	0.1680035	LSP1	GeneID:4046,Genbank:NM_001013254.1,HGNC:HGNC:6707,MIM:153432	lymphocyte-specific protein 1, transcript variant 3	GO:0006968,GO:0007165,GO:0015629,GO:0016020,GO:0070062,GO:0003779,GO:0004871,GO:0005886	cellular defense response|signal transduction|actin cytoskeleton|membrane|extracellular exosome|actin binding|signal transducer activity|plasma membrane	path:hsa04625,path:hsa05152	C-type lectin receptor signaling pathway|Tuberculosis
NM_001013406.1	92.5173900637633	0.517074275870665	2.0020204192582	2.04938815681058	1.03519325856622	0.0452825354665904	0.602187125325192	Up	0.2364653	1.454519	0.5757932	0.2952382	0.00847504	0.2854532	0.3018366	0.06807184	0.2166389	1.810425	0.2251733	1.191835	0.6711644	2.099024	0.3060222	0.4185655	KRIT1	GeneID:889,Genbank:NM_001013406.1,HGNC:HGNC:1573,HPRD:05020,MIM:604214	KRIT1, ankyrin repeat containing, transcript variant 5	GO:0045454,GO:0005546,GO:0050790,GO:0005615,GO:2000114,GO:0005737,GO:0005874,GO:0005886,GO:0005911,GO:0007264,GO:2000352,GO:0008017,GO:0010596,GO:0016525,GO:0030695,GO:0001525,GO:0032092,GO:0001937,GO:0044877,GO:0005515	cell redox homeostasis|phosphatidylinositol-4,5-bisphosphate binding|regulation of catalytic activity|extracellular space|regulation of establishment of cell polarity|cytoplasm|microtubule|plasma membrane|cell-cell junction|small GTPase mediated signal transduction|negative regulation of endothelial cell apoptotic process|microtubule binding|negative regulation of endothelial cell migration|negat…	path:hsa04015	Rap1 signaling pathway
NM_001013706.2	33.5103823486012	0.559967837307087	2.06494203926355	2.22885247243689	1.1563011278909	0.0389284847717386	0.568781360290501	Up	0.193882	0.1231526	0.07592632	0.06438296	0.01428047	0.07989129	0.06186626	0.08513689	0.3166451	1.658374	0.1840034	0.02545514	0.01413197	3.27021	0.03364544	0.1367723	PLIN5	GeneID:440503,Genbank:NM_001013706.2,HGNC:HGNC:33196,MIM:613248	perilipin 5	GO:0060192,GO:0005829,GO:0060193,GO:0010867,GO:2000378,GO:0010884,GO:0010890,GO:0010897,GO:0019915,GO:0031999,GO:0032000,GO:0034389,GO:0035359,GO:0035473,GO:0005737,GO:0042802,GO:0005739,GO:0051646,GO:0005811	negative regulation of lipase activity|cytosol|positive regulation of lipase activity|positive regulation of triglyceride biosynthetic process|negative regulation of reactive oxygen species metabolic process|positive regulation of lipid storage|positive regulation of sequestering of triglyceride|negative regulation of triglyceride catabolic process|lipid storage|negative regulation of fatty acid …	path:hsa03320	PPAR signaling pathway
NM_001013848.3	17.5154360360084	0.558151642660841	-2.64145795717924	0.359899474830856	-1.47433409781914	0.00825500520287867	0.279492484222262	Down	0.3483434	0.1748087	0.1910157	0.2875797	0.2254207	0.06075414	0.205218	0.1626908	0.02246263	0.2368252	0.07650842	0.1521806	0.1055245	0.01379168	0.002418067	0.007259562	EXOC6	GeneID:54536,Genbank:NM_001013848.3,HGNC:HGNC:23196,MIM:609672	exocyst complex component 6, transcript variant 2	GO:0005829,GO:0005886,GO:0006887,GO:0006893,GO:0006904,GO:0015031,GO:0016020,GO:0030426,GO:0048471,GO:0090543,GO:0000145,GO:0005515	cytosol|plasma membrane|exocytosis|Golgi to plasma membrane transport|vesicle docking involved in exocytosis|protein transport|membrane|growth cone|perinuclear region of cytoplasm|Flemming body|exocyst|protein binding
NM_001014831.2	12.3640271272102	0.581635329193376	2.18298348847668	2.41111476084878	1.26970031994384	0.0290370259823436	0.504990530506525	Up	0.105502	0.20527	0.01002755	0.1768726	0.0007312824	0.0002814453	0.04072882	0.06268184	0.1887632	0.1633398	0.09558976	0.2516116	0.1039106	0.10614	0.14344	0.2793247	PAK4	GeneID:10298,Genbank:NM_001014831.2,HGNC:HGNC:16059,MIM:605451	p21 (RAC1) activated kinase 4, transcript variant 2	GO:0042981,GO:0007346,GO:0004674,GO:0043408,GO:0008283,GO:0045766,GO:0016049,GO:0005515,GO:0048365,GO:0005524,GO:0005737,GO:0005794,GO:0005913,GO:0016477,GO:0005925,GO:0060996,GO:0006915,GO:0071407,GO:0023014,GO:0007010,GO:0098609,GO:0030036,GO:0007049,GO:0000910,GO:0098641,GO:0031098,GO:0007165,GO:0004672,GO:2000352,GO:0032147,GO:0007266	regulation of apoptotic process|regulation of mitotic cell cycle|protein serine/threonine kinase activity|regulation of MAPK cascade|cell proliferation|positive regulation of angiogenesis|cell growth|protein binding|Rac GTPase binding|ATP binding|cytoplasm|Golgi apparatus|cell-cell adherens junction|cell migration|focal adhesion|dendritic spine development|apoptotic process|cellular response to o…	path:hsa04014,path:hsa04012,path:hsa04510,path:hsa04810,path:hsa04660,path:hsa04360,path:hsa05206,path:hsa05211	Ras signaling pathway|ErbB signaling pathway|Focal adhesion|Regulation of actin cytoskeleton|T cell receptor signaling pathway|Axon guidance|MicroRNAs in cancer|Renal cell carcinoma
NM_001014975.2	779.635511681192	0.422637823916548	3.03658409688487	2.43407782269406	1.28337529484702	0.00239275352032756	0.13489030309875	Up	6.219244	4.751337	0.5763385	2.957378	2.561418	35.88151	6.442524	1.823957	4.964609	50.69535	5.239914	2.645793	14.3415	34.48074	10.35105	14.51969	CFH	GeneID:3075,Genbank:NM_001014975.2,HGNC:HGNC:4883,MIM:134370	complement factor H, transcript variant 2	GO:0006956,GO:0006957,GO:0008201,GO:0016032,GO:0030449,GO:0043395,GO:0070062,GO:0072562,GO:0005515,GO:0005576,GO:0005615	complement activation|complement activation, alternative pathway|heparin binding|viral process|regulation of complement activation|heparan sulfate proteoglycan binding|extracellular exosome|blood microparticle|protein binding|extracellular region|extracellular space	path:hsa04610,path:hsa05150	Complement and coagulation cascades|Staphylococcus aureus infection
NM_001014985.2	29.8954955863647	0.544491522884776	4.17699393068576	4.83775526191072	2.27433778639956	2.95386904112926e-05	0.00517483189572112	Up	0.05388159	0.4265823	0.2263691	0.3793218	0.08948478	0	0.04687148	6.539785e-10	0.8226175	6.209624	0.771524	0.4055458	0.5343609	0.9052093	0.4288234	0.04280074	GLTPD2	GeneID:388323,Genbank:NM_001014985.2,HGNC:HGNC:33756	glycolipid transfer protein domain containing 2	GO:0005737,GO:0120009,GO:0120013	cytoplasm|intermembrane lipid transfer|intermembrane lipid transfer activity
NM_001014986.1	27.4847163193557	0.587671277458741	2.53800109827985	2.81183189882487	1.49151034761781	0.0111487634569203	0.326120335321863	Up	0.2054765	0.001656182	0.006993545	0.1279426	0.1867083	0.2610324	0.05608148	0.0555843	0.2399055	0.8041708	1.554499	0.1843109	0.4458321	0.4896929	0.1150803	0.3771631	FOLH1	GeneID:2346,Genbank:NM_001014986.1,HGNC:HGNC:3788,MIM:600934	folate hydrolase (prostate-specific membrane antigen) 1, transcript variant 2	GO:1904492,GO:0005886,GO:1904493,GO:0005887,GO:0006508,GO:0006760,GO:0008233,GO:0008652,GO:0009986,GO:0016020,GO:0016805,GO:0035609,GO:0004181,GO:0046872,GO:0005737,GO:0070062	Ac-Asp-Glu binding|plasma membrane|tetrahydrofolyl-poly(glutamate) polymer binding|integral component of plasma membrane|proteolysis|folic acid-containing compound metabolic process|peptidase activity|cellular amino acid biosynthetic process|cell surface|membrane|dipeptidase activity|C-terminal protein deglutamylation|metallocarboxypeptidase activity|metal ion binding|cytoplasm|extracellular exos…	path:hsa00250,path:hsa04977	Alanine, aspartate and glutamate metabolism|Vitamin digestion and absorption
NM_001017372.2	3.37604823974907	0.676612970739648	-3.06417285530955	0.237622096117724	-2.07325909849079	0.0021827275388532		Down	0.1035698	0.02123738	0.02105474	0.1987211	0.08071082	0.005267003	0.02267698	0.02153887	0.00731729	0.003477816	0	0	0.01825669	0	0	0	SLC27A6	GeneID:28965,Genbank:NM_001017372.2,HGNC:HGNC:11000,HPRD:09173,MIM:604196	solute carrier family 27 member 6, transcript variant 2	GO:0004467,GO:0005886,GO:0015245,GO:0015909,GO:0016021,GO:0031957,GO:0042383,GO:0000038,GO:0000166,GO:0001676	long-chain fatty acid-CoA ligase activity|plasma membrane|fatty acid transmembrane transporter activity|long-chain fatty acid transport|integral component of membrane|very long-chain fatty acid-CoA ligase activity|sarcolemma|very long-chain fatty acid metabolic process|nucleotide binding|long-chain fatty acid metabolic process	path:hsa03320,path:hsa04931	PPAR signaling pathway|Insulin resistance
NM_001024613.3	31.4342338491335	0.524231423353089	-2.96663926146419	0.340280050254026	-1.55520552261253	0.0030107397845592	0.156891292395081	Down	0	1.637631	0.8657676	0.003629433	0.006739664	0	0.9021357	1.916334	0	0.5500507	0.2672854	0	0.01766833	0	0.05355441	0.4591883	FEZF1	GeneID:389549,Genbank:NM_001024613.3,HGNC:HGNC:22788,MIM:613301	FEZ family zinc finger 1, transcript variant 1	GO:0001764,GO:0005634,GO:0005829,GO:0006351,GO:0007411,GO:0008285,GO:0021772,GO:0021797,GO:0043697,GO:0045666,GO:0045893,GO:0000122,GO:0046872,GO:0000978,GO:0001078	neuron migration|nucleus|cytosol|transcription, DNA-templated|axon guidance|negative regulation of cell proliferation|olfactory bulb development|forebrain anterior/posterior pattern specification|cell dedifferentiation|positive regulation of neuron differentiation|positive regulation of transcription, DNA-templated|negative regulation of transcription by RNA polymerase II|metal ion binding|RNA po…
NM_001024660.4	49.6392719729484	0.481627919416864	-2.18025533347619	0.482944115306564	-1.05007184005966	0.029238540015369	0.506405576306798	Down	0.1586741	0.2307288	0.02246534	0.08800825	0.0392384	0.004162326	0.2710372	0.1669578	0.2123717	0.1012291	0.001812574	0.02956752	0.05153567	2.847749e-06	0.01674973	0.1102678	KALRN	GeneID:8997,Genbank:NM_001024660.4,HGNC:HGNC:4814,MIM:604605	kalirin, RhoGEF kinase, transcript variant 1	GO:0005829,GO:0006468,GO:0007165,GO:0007186,GO:0007266,GO:0007399,GO:0007528,GO:0043065,GO:0007595,GO:0043547,GO:0007613,GO:0046872,GO:0008344,GO:0046959,GO:0048013,GO:0048148,GO:0048168,GO:0048659,GO:0051056,GO:0051966,GO:0001662,GO:0004674,GO:0005085,GO:0005089,GO:0005096,GO:0005524,GO:0005654,GO:0009612,GO:0014069,GO:0014909,GO:0015629,GO:0016192,GO:0030676,GO:0035023,GO:0060125,GO:0035176,GO:…	cytosol|protein phosphorylation|signal transduction|G-protein coupled receptor signaling pathway|Rho protein signal transduction|nervous system development|neuromuscular junction development|positive regulation of apoptotic process|lactation|positive regulation of GTPase activity|memory|metal ion binding|adult locomotory behavior|habituation|ephrin receptor signaling pathway|behavioral response t…
NM_001024674.2	2.38275184976397	0.678098207406169	-2.22493883034463	0.351421159996642	-1.50872703244507	0.0260853448292221		Down	0.003827825	0.01653737	0.01420672	0.1236897	0.03212407	4.497193e-07	0.08481213	0.3005331	6.345681e-05	0.0001585022	5.684606e-10	0.01608983	2.431343e-06	1.741222e-08	0.0004258983	0.03975783	LIN52	GeneID:91750,Genbank:NM_001024674.2,HGNC:HGNC:19856,HPRD:18708	lin-52 DREAM MuvB core complex component	GO:0007049,GO:0051726,GO:0070176,GO:0005515,GO:0005654,GO:0006351	cell cycle|regulation of cell cycle|DRM complex|protein binding|nucleoplasm|transcription, DNA-templated	path:hsa04218	Cellular senescence
NM_001024912.2	2063.84836644719	0.450648043879073	2.49797331088857	2.18208422156805	1.12570678621407	0.0124905597309753	0.345415605087726	Up	10.45653	18.1425	3.480399	12.08272	10.40059	0.06204625	13.10773	16.81447	21.10264	12.93795	18.54759	60.0943	12.55197	3.026306	12.98895	56.88973	CEACAM1	GeneID:634,Genbank:NM_001024912.2,HGNC:HGNC:1814,HPRD:00191,MIM:109770	carcinoembryonic antigen related cell adhesion molecule 1, transcript variant 2	GO:0005886,GO:0005887,GO:0005911,GO:0005912,GO:0006469,GO:0007155,GO:0016328,GO:0007156,GO:0016477,GO:0019900,GO:0007229,GO:0019903,GO:0030054,GO:0030334,GO:0042803,GO:0030658,GO:0043116,GO:0030853,GO:0043312,GO:0031005,GO:0043318,GO:0044319,GO:0045601,GO:0045717,GO:0001525,GO:1990782,GO:0046983,GO:0001558,GO:2000346,GO:0050860,GO:0001568,GO:2001214,GO:0050900,GO:0001915,GO:0002859,GO:0003674,GO:…	plasma membrane|integral component of plasma membrane|cell-cell junction|adherens junction|negative regulation of protein kinase activity|cell adhesion|lateral plasma membrane|homophilic cell adhesion via plasma membrane adhesion molecules|cell migration|kinase binding|integrin-mediated signaling pathway|protein phosphatase binding|cell junction|regulation of cell migration|protein homodimerizati…
NM_001025161.2	51.886094008512	0.592322589808516	3.55803132197438	4.30944573534481	2.10750232725168	0.000373644766640303	0.0368974529210859	Up	3.560813e-06	0.02782738	0.2125296	0.6819581	0.01453663	0.07587459	0.1050926	0.4227132	1.359985	7.977268	1.60728	0.4249461	0.4200642	0.1452806	1.257622	1.395115	CYP2D6	GeneID:1565,Genbank:NM_001025161.2,HGNC:HGNC:2625,MIM:124030	cytochrome P450 family 2 subfamily D member 6, transcript variant 2	GO:0070330,GO:0031090,GO:0016491,GO:0005739,GO:0070989,GO:0033076,GO:0016712,GO:0005783,GO:0090350,GO:0042737,GO:0005789,GO:0042738,GO:0006082,GO:0006805,GO:0008144,GO:0017144,GO:0008202,GO:0043231,GO:0008395,GO:0046483,GO:0019369,GO:0009804,GO:0051100,GO:0019825,GO:0009820,GO:0004497,GO:0055114,GO:0020037,GO:0009822,GO:0005506,GO:0016098,GO:0005737	aromatase activity|organelle membrane|oxidoreductase activity|mitochondrion|oxidative demethylation|isoquinoline alkaloid metabolic process|oxidoreductase activity, acting on paired donors, with incorporation or reduction of molecular oxygen, reduced flavin or flavoprotein as one donor, and incorporation of one atom of oxygen|endoplasmic reticulum|negative regulation of cellular organofluorine me…	path:hsa00980,path:hsa00982,path:hsa04726,path:hsa01522	Metabolism of xenobiotics by cytochrome P450|Drug metabolism - cytochrome P450|Serotonergic synapse|Endocrine resistance
NM_001025201.3	28.1460515762815	0.57392392675361	-2.73642695495043	0.336691474747396	-1.57050090325957	0.00621103823485567	0.238146075436743	Down	0.4145664	0.7758108	0.1367339	0.9470407	0.7172181	0.6787251	0.264839	0.1539228	0.008675803	0.01579482	0.09267315	0.4318536	0.4172236	0.05813198	0.2969044	5.697773e-11	CHN1	GeneID:1123,Genbank:NM_001025201.3,HGNC:HGNC:1943,HPRD:00319,MIM:118423	chimerin 1, transcript variant 2	GO:0005737,GO:0005829,GO:0008045,GO:0009967,GO:0035556,GO:0043087,GO:0043547,GO:0046872,GO:0046875,GO:0048013,GO:0050770,GO:0005070,GO:0051056,GO:0005096,GO:0005515	cytoplasm|cytosol|motor neuron axon guidance|positive regulation of signal transduction|intracellular signal transduction|regulation of GTPase activity|positive regulation of GTPase activity|metal ion binding|ephrin receptor binding|ephrin receptor signaling pathway|regulation of axonogenesis|SH3/SH2 adaptor activity|regulation of small GTPase mediated signal transduction|GTPase activator activit…
NM_001025266.1	607.685236693682	0.269559756827476	-4.41574814007628	0.438209299225134	-1.19030799485034	1.00661233227566e-05	0.00210279261901504	Down	5.231733	5.447937	3.333207	2.071072	1.948542	5.067736	4.953569	5.084271	3.034332	2.247836	2.691271	0.3918799	1.102876	1.415372	3.102326	1.432056	C3orf70	GeneID:285382,Genbank:NM_001025266.1,HGNC:HGNC:33731,HPRD:18774	chromosome 3 open reading frame 70
NM_001025367.2	84.8022156109191	0.348620196546248	3.26576692939392	2.20153885827869	1.13851230879954	0.00109168061808576	0.0793960156309182	Up	0.6836011	0.6691551	0.3132301	0.6330117	0.4535728	0.1329068	0.2446132	0.2163232	1.39616	0.9328341	0.5557076	0.8673391	1.828261	1.264822	0.2832988	0.839889	VEGFA	GeneID:7422,Genbank:NM_001025367.2,HGNC:HGNC:12680,HPRD:01889,MIM:192240	vascular endothelial growth factor A, transcript variant 3	GO:0050731,GO:0050840,GO:0050918,GO:0050927,GO:0001822,GO:0050930,GO:0001934,GO:0001938,GO:0051272,GO:0090050,GO:0051781,GO:0051894,GO:0001968,GO:0060319,GO:0002042,GO:0090190,GO:0005576,GO:0002052,GO:0090259,GO:0005578,GO:0002053,GO:0097475,GO:0005615,GO:0002092,GO:0097533,GO:1900086,GO:1900745,GO:0005737,GO:1901727,GO:0006357,GO:0010595,GO:0007399,GO:0010628,GO:0007498,GO:0010629,GO:0007595,GO:…	positive regulation of peptidyl-tyrosine phosphorylation|extracellular matrix binding|positive chemotaxis|positive regulation of positive chemotaxis|kidney development|induction of positive chemotaxis|positive regulation of protein phosphorylation|positive regulation of endothelial cell proliferation|positive regulation of cellular component movement|positive regulation of cell migration involved…	path:hsa04014,path:hsa04015,path:hsa04010,path:hsa04370,path:hsa04066,path:hsa04151,path:hsa04060,path:hsa04510,path:hsa04926,path:hsa05200,path:hsa05206,path:hsa05205,path:hsa05212,path:hsa05211,path:hsa05219,path:hsa05323,path:hsa05418,path:hsa04933,path:hsa05167,path:hsa05165,path:hsa01521	Ras signaling pathway|Rap1 signaling pathway|MAPK signaling pathway|VEGF signaling pathway|HIF-1 signaling pathway|PI3K-Akt signaling pathway|Cytokine-cytokine receptor interaction|Focal adhesion|Relaxin signaling pathway|Pathways in cancer|MicroRNAs in cancer|Proteoglycans in cancer|Pancreatic cancer|Renal cell carcinoma|Bladder cancer|Rheumatoid arthritis|Fluid shear stress and atherosclerosis|…
NM_001025368.2	689.076857718406	0.254011013124309	5.0659121308213	2.43985848625663	1.28679747274865	4.06449382805348e-07	0.00012886243883526	Up	3.116252	5.434676	4.031019	2.509864	2.935382	1.769404	2.460677	3.599061	8.420771	6.740973	11.37178	8.096362	9.045165	7.777947	3.127062	11.99429	VEGFA	GeneID:7422,Genbank:NM_001025368.2,HGNC:HGNC:12680,HPRD:01889,MIM:192240	vascular endothelial growth factor A, transcript variant 4	GO:0050731,GO:0050840,GO:0050918,GO:0050927,GO:0001822,GO:0050930,GO:0001934,GO:0001938,GO:0051272,GO:0090050,GO:0051781,GO:0051894,GO:0001968,GO:0060319,GO:0002042,GO:0090190,GO:0005576,GO:0002052,GO:0090259,GO:0005578,GO:0002053,GO:0097475,GO:0005615,GO:0002092,GO:0097533,GO:1900086,GO:1900745,GO:0005737,GO:1901727,GO:0006357,GO:0010595,GO:0007399,GO:0010628,GO:0007498,GO:0010629,GO:0007595,GO:…	positive regulation of peptidyl-tyrosine phosphorylation|extracellular matrix binding|positive chemotaxis|positive regulation of positive chemotaxis|kidney development|induction of positive chemotaxis|positive regulation of protein phosphorylation|positive regulation of endothelial cell proliferation|positive regulation of cellular component movement|positive regulation of cell migration involved…	path:hsa04014,path:hsa04015,path:hsa04010,path:hsa04370,path:hsa04066,path:hsa04151,path:hsa04060,path:hsa04510,path:hsa04926,path:hsa05200,path:hsa05206,path:hsa05205,path:hsa05212,path:hsa05211,path:hsa05219,path:hsa05323,path:hsa05418,path:hsa04933,path:hsa05167,path:hsa05165,path:hsa01521	Ras signaling pathway|Rap1 signaling pathway|MAPK signaling pathway|VEGF signaling pathway|HIF-1 signaling pathway|PI3K-Akt signaling pathway|Cytokine-cytokine receptor interaction|Focal adhesion|Relaxin signaling pathway|Pathways in cancer|MicroRNAs in cancer|Proteoglycans in cancer|Pancreatic cancer|Renal cell carcinoma|Bladder cancer|Rheumatoid arthritis|Fluid shear stress and atherosclerosis|…
NM_001025370.2	1635.35195386623	0.301603769928421	4.1829656163423	2.39761198292873	1.2615981993698	2.87730922262996e-05	0.00509049284987363	Up	10.58603	13.2179	8.275187	7.902579	6.123876	1.656826	5.932179	13.81961	28.24464	19.63567	17.63048	20.72475	14.33387	18.37212	10.33262	31.11613	VEGFA	GeneID:7422,Genbank:NM_001025370.2,HGNC:HGNC:12680,HPRD:01889,MIM:192240	vascular endothelial growth factor A, transcript variant 6	GO:0050731,GO:0050840,GO:0050918,GO:0050927,GO:0001822,GO:0050930,GO:0001934,GO:0001938,GO:0051272,GO:0090050,GO:0051781,GO:0051894,GO:0001968,GO:0060319,GO:0002042,GO:0090190,GO:0005576,GO:0002052,GO:0090259,GO:0005578,GO:0002053,GO:0097475,GO:0005615,GO:0002092,GO:0097533,GO:1900086,GO:1900745,GO:0005737,GO:1901727,GO:0006357,GO:0010595,GO:0007399,GO:0010628,GO:0007498,GO:0010629,GO:0007595,GO:…	positive regulation of peptidyl-tyrosine phosphorylation|extracellular matrix binding|positive chemotaxis|positive regulation of positive chemotaxis|kidney development|induction of positive chemotaxis|positive regulation of protein phosphorylation|positive regulation of endothelial cell proliferation|positive regulation of cellular component movement|positive regulation of cell migration involved…	path:hsa04014,path:hsa04015,path:hsa04010,path:hsa04370,path:hsa04066,path:hsa04151,path:hsa04060,path:hsa04510,path:hsa04926,path:hsa05200,path:hsa05206,path:hsa05205,path:hsa05212,path:hsa05211,path:hsa05219,path:hsa05323,path:hsa05418,path:hsa04933,path:hsa05167,path:hsa05165,path:hsa01521	Ras signaling pathway|Rap1 signaling pathway|MAPK signaling pathway|VEGF signaling pathway|HIF-1 signaling pathway|PI3K-Akt signaling pathway|Cytokine-cytokine receptor interaction|Focal adhesion|Relaxin signaling pathway|Pathways in cancer|MicroRNAs in cancer|Proteoglycans in cancer|Pancreatic cancer|Renal cell carcinoma|Bladder cancer|Rheumatoid arthritis|Fluid shear stress and atherosclerosis|…
NM_001029858.3	37.148483751827	0.596322519712402	-3.34431389354919	0.250991482608631	-1.99428968771045	0.000824863515721611	0.0661108731862247	Down	0.3882589	0.1029499	0.5825735	0.2156174	0.1373052	0.5011679	0.6125145	0.353701	0.008790425	0.01490274	0.1139845	0.0001205399	0.1372995	0.3984144	3.335172e-36	0.04029111	SLC35F1	GeneID:222553,Genbank:NM_001029858.3,HGNC:HGNC:21483	solute carrier family 35 member F1	GO:0016021,GO:0022857,GO:0055085	integral component of membrane|transmembrane transporter activity|transmembrane transport
NM_001030287.3	138.803722681496	0.661930379784316	2.78486898192371	3.58852104845019	1.84338938285433	0.00535493556123324	0.218278065122116	Up	0.00901718	0.3460242	1.337921	0.1249953	0.5545026	1.788653e-08	7.590064e-07	1.144672	0.6890538	3.436832	0.006750665	3.465738	2.926744	3.386242	8.250823	7.994045	ATF3	GeneID:467,Genbank:NM_001030287.3,HGNC:HGNC:785,HPRD:04395,MIM:603148	activating transcription factor 3, transcript variant 3	GO:0042803,GO:0005730,GO:0000978,GO:0044212,GO:0006094,GO:0045944,GO:0006357,GO:0000981,GO:0046982,GO:0000982,GO:0001078,GO:0001228,GO:0006366,GO:0003700,GO:0061394,GO:0008284,GO:0003714,GO:0070373,GO:0034198,GO:0005515,GO:1903984,GO:0035914,GO:0005634,GO:0000122,GO:1990440,GO:0036499,GO:0000976,GO:1990622,GO:0042802,GO:0005654,GO:0000977	protein homodimerization activity|nucleolus|RNA polymerase II proximal promoter sequence-specific DNA binding|transcription regulatory region DNA binding|gluconeogenesis|positive regulation of transcription by RNA polymerase II|regulation of transcription by RNA polymerase II|RNA polymerase II transcription factor activity, sequence-specific DNA binding|protein heterodimerization activity|transcr…	path:hsa05166	HTLV-I infection
NM_001031690.2	77.0582790566467	0.425535375664019	-2.51125512853477	0.476772227725811	-1.06862789450924	0.0120302716781939	0.339631614487794	Down	0.4411081	0.1476132	2.429166	0.0959993	0.4623769	0.3149692	0.9255778	0.6693269	0.08142869	0.1242674	0.6216245	0.001165374	0.5600693	0.09151569	0.7710518	0.460334	FAM131B	GeneID:9715,Genbank:NM_001031690.2,HGNC:HGNC:22202	family with sequence similarity 131 member B, transcript variant a	GO:0005829,GO:0005515,GO:0005654	cytosol|protein binding|nucleoplasm
NM_001031746.4	114.043709668293	0.374942311246446	-3.91591906866917	0.361422005495016	-1.46824374626085	9.00604582287502e-05	0.0123858194875363	Down	0.4132171	0.7783642	0.1799283	1.12506	0.5548772	1.035966	0.8903961	1.153754	0.09529015	0.2046036	0.1493675	0.1336428	0.5656953	0.3631387	0.08644165	0.709423	VSTM4	GeneID:196740,Genbank:NM_001031746.4,HGNC:HGNC:26470,HPRD:08503	V-set and transmembrane domain containing 4, transcript variant 1	GO:0005576,GO:0005886,GO:0016021	extracellular region|plasma membrane|integral component of membrane
NM_001031848.1	25.1269459120777	0.532034135394241	2.31562506560801	2.34891023291997	1.23199157967799	0.0205787490411254	0.439257531204754	Up	0.03300997	0.4055024	0.07029719	0.2125594	0.3067951	0.6263475	0.6557407	0.05316391	1.157687	0.8133266	0.4159651	1.1127	0.1527446	0.8286756	0.613639	0.9245667	SERPINB8	GeneID:5271,Genbank:NM_001031848.1,HGNC:HGNC:8952,MIM:601697	serpin family B member 8, transcript variant 3	GO:0005615,GO:0005737,GO:0005829,GO:0010951,GO:0070062,GO:0090136,GO:0004867,GO:0005515	extracellular space|cytoplasm|cytosol|negative regulation of endopeptidase activity|extracellular exosome|epithelial cell-cell adhesion|serine-type endopeptidase inhibitor activity|protein binding
NM_001032281.2	129.171359874024	0.41814271755517	3.28206192385875	2.58895572286851	1.37237029202665	0.00103050971842822	0.076357892807465	Up	1.732472	0.7505161	1.425903	0.5672913	0.5874804	5.350839	2.248806	0.4387403	0.9465957	11.46184	2.07851	1.639616	3.567319	10.66824	5.5124	2.642429	TFPI	GeneID:7035,Genbank:NM_001032281.2,HGNC:HGNC:11760,MIM:152310	tissue factor pathway inhibitor, transcript variant 2	GO:0071222,GO:0005615,GO:0071347,GO:0005783,GO:0071383,GO:0005886,GO:0005901,GO:0007596,GO:0007598,GO:0009986,GO:0010951,GO:0030195,GO:0031090,GO:0004866,GO:0031225,GO:0004867,GO:0032355,GO:0005576	cellular response to lipopolysaccharide|extracellular space|cellular response to interleukin-1|endoplasmic reticulum|cellular response to steroid hormone stimulus|plasma membrane|caveola|blood coagulation|blood coagulation, extrinsic pathway|cell surface|negative regulation of endopeptidase activity|negative regulation of blood coagulation|organelle membrane|endopeptidase inhibitor activity|ancho…	path:hsa04610	Complement and coagulation cascades
NM_001033030.1	12.5814353968483	0.534402592953643	2.20703093226893	2.26489324816612	1.17944305293341	0.0273118983878975	0.492686843728508	Up	0.03354573	3.113558e-11	0.3787542	0.1426092	1.323788e-20	0.1788506	0.184962	0.09906383	0.1801182	0.1142064	0.5065253	0.2748904	0.01216687	0.2583365	1.216295	0.1674658	FAIM	GeneID:55179,Genbank:NM_001033030.1,HGNC:HGNC:18703,HPRD:16874	Fas apoptotic inhibitory molecule, transcript variant 1	GO:0043066,GO:0005515,GO:0005737,GO:0006915	negative regulation of apoptotic process|protein binding|cytoplasm|apoptotic process
NM_001033047.2	1190.53622324457	0.37794538404853	3.32022323159252	2.38644492915223	1.25486304439109	0.00089945494764455	0.0699758370343402	Up	3.78287	0.4591339	7.648871	14.51123	3.571669	3.733989	2.1119	1.152082	13.6785	0.9659181	12.24541	8.040295	5.33928	27.43694	7.726364	10.05658	NPNT	GeneID:255743,Genbank:NM_001033047.2,HGNC:HGNC:27405,HPRD:14141,MIM:610306	nephronectin, transcript variant 2	GO:0045184,GO:0005178,GO:0045669,GO:0005509,GO:0045987,GO:0005576,GO:0005578,GO:0005604,GO:0007160,GO:0010694,GO:0070062,GO:0010811,GO:0070374,GO:0030198,GO:0071356,GO:0030485,GO:0097195,GO:0030511,GO:0001657,GO:2000721,GO:0033631,GO:0001658,GO:0034678	establishment of protein localization|integrin binding|positive regulation of osteoblast differentiation|calcium ion binding|positive regulation of smooth muscle contraction|extracellular region|proteinaceous extracellular matrix|basement membrane|cell-matrix adhesion|positive regulation of alkaline phosphatase activity|extracellular exosome|positive regulation of cell-substrate adhesion|positive…
NM_001033504.1	139.868433989846	0.389861286301494	-3.04669633146107	0.438975110982433	-1.18778895075345	0.00231371324615178	0.131573159931165	Down	3.421444	5.086391	4.127421	3.355325	1.459645	2.204735	4.214584	2.092861	3.907513	1.562638	0.5859859	1.879173	1.860886	0.2641285	1.597122	0.7017904	TMEM98	GeneID:26022,Genbank:NM_001033504.1,HGNC:HGNC:24529,MIM:615949	transmembrane protein 98, transcript variant 2	GO:0005783,GO:0016021	endoplasmic reticulum|integral component of membrane
NM_001037160.2	160.537187841111	0.436360202229271	-2.79601788217467	0.429261613528712	-1.2200709285024	0.00517365377309446	0.21415519361627	Down	2.023108	2.379505	0.3051503	1.532674	1.746972	8.773483	1.646381	0.5126479	0.214088	0.5082945	0.6046516	0.2553426	1.892934	4.370261	0.1556943	0.529086	CYS1	GeneID:192668,Genbank:NM_001037160.2,HGNC:HGNC:18525,HPRD:18744	cystin 1	GO:0005929,GO:0060170,GO:0070062,GO:0005515,GO:0005829,GO:0005856	cilium|ciliary membrane|extracellular exosome|protein binding|cytosol|cytoskeleton
NM_001037174.1	122.424210881811	0.626609027589329	2.84215344529782	3.43645009091542	1.78091900661773	0.00448099186832886	0.196735312101409	Up	2.122172	1.704087e-08	0.3908251	1.655177	0.2776106	0.001200513	0.0005552591	0.005011106	1.552359	2.57577	1.385112	3.600376	3.352463	2.84213	0.1975791	0.226123	ARL5A	GeneID:26225,Genbank:NM_001037174.1,HGNC:HGNC:696,HPRD:12343,MIM:608960	ADP ribosylation factor like GTPase 5A, transcript variant 3	GO:0005525,GO:0005622,GO:1903292	GTP binding|intracellular|protein localization to Golgi membrane
NM_001037317.1	2.93451852381556	0.650882374677578	-1.98713104069847	0.407991621203071	-1.29338857056535	0.046907877210316		Down	0.0174653	4.137508e-10	0	0.04792096	1.642618e-05	0.1644319	0.08039397	0.02799124	0	0	0	0	0.003379939	0.003278625	0	0.006919861	PLPPR5	GeneID:163404,Genbank:NM_001037317.1,HGNC:HGNC:31703,HPRD:12966	phospholipid phosphatase related 5, transcript variant 1	GO:0007165,GO:0008195,GO:0010976,GO:0016791,GO:0042577,GO:0046839,GO:0051491,GO:0005886,GO:0005887,GO:0006644	signal transduction|phosphatidate phosphatase activity|positive regulation of neuron projection development|phosphatase activity|lipid phosphatase activity|phospholipid dephosphorylation|positive regulation of filopodium assembly|plasma membrane|integral component of plasma membrane|phospholipid metabolic process
NM_001039374.4	264.758730737708	0.338592400458642	3.66063956253495	2.36110915046351	1.23946473669258	0.000251586470379256	0.0275430280796806	Up	7.317272	4.39697	1.344562	4.439204	0.8509748	0.3061295	0.6216923	0.7983597	31.99494	4.436307	1.998824	6.47047	3.173293	1.807101	3.198466	1.483363	CCDC183	GeneID:84960,Genbank:NM_001039374.4,HGNC:HGNC:28236,MIM:615955	coiled-coil domain containing 183	GO:0003341,GO:0005930,GO:0036158	cilium movement|axoneme|outer dynein arm assembly
NM_001039538.1	53.10295343512	0.525129490400968	3.36207003774813	3.3999702568082	1.76552212561504	0.000773604992023257	0.0641931253056204	Up	0.1688921	1.753073e-10	0.03982068	0.1105895	0.118593	0.1171858	0.2077239	0.04225222	0.1801355	0.2816727	0.7598193	0.1563724	1.096525	0.3980271	0.2647463	0.4714567	MAP2	GeneID:4133,Genbank:NM_001039538.1,HGNC:HGNC:6839,MIM:157130	microtubule associated protein 2, transcript variant 5	GO:0071310,GO:0031113,GO:0005198,GO:0097442,GO:0031175,GO:0005515,GO:0005516,GO:0005730,GO:0005829,GO:0005874,GO:0005875,GO:0034399,GO:0007409,GO:0043005,GO:0008017,GO:0043025,GO:0014069,GO:0043198,GO:0021954,GO:0000226,GO:0048813,GO:0030010,GO:0001578,GO:0050770,GO:0030425,GO:0002162	cellular response to organic substance|regulation of microtubule polymerization|structural molecule activity|CA3 pyramidal cell dendrite|neuron projection development|protein binding|calmodulin binding|nucleolus|cytosol|microtubule|microtubule associated complex|nuclear periphery|axonogenesis|neuron projection|microtubule binding|neuronal cell body|postsynaptic density|dendritic shaft|central ner…
NM_001039670.2	91.0093964960451	0.4308746745118	-2.65432061726728	0.452603757818699	-1.143679532015	0.00794682796222114	0.273362702539645	Down	1.581167	1.40217	0.2265063	1.446373	0.2213366	3.622362	1.106441	0.8506367	0.315023	1.051316	0.0003817121	0.4841101	0.1477297	1.401735	0.2883795	1.515678	IFFO1	GeneID:25900,Genbank:NM_001039670.2,HGNC:HGNC:24970,MIM:610495	intermediate filament family orphan 1, transcript variant 4	GO:0005198,GO:0005882	structural molecule activity|intermediate filament
NM_001039752.3	12.9085756235567	0.677863928693329	2.81325587421546	3.75029654972378	1.90700467931528	0.00490426092641994	0.208600865317287	Up	0	0	0	0	0	0.009851738	9.628811e-18	0	0.8014384	1.409499	0.06329677	0	0	0.002634182	0.01812563	0.0749492	SLC22A10	GeneID:387775,Genbank:NM_001039752.3,HGNC:HGNC:18057,MIM:607580	solute carrier family 22 member 10, transcript variant 1	GO:0015143,GO:0015347,GO:0015698,GO:0015711,GO:0015747,GO:0016021,GO:0043252,GO:0055085,GO:0005452,GO:0005887,GO:0008514	urate transmembrane transporter activity|sodium-independent organic anion transmembrane transporter activity|inorganic anion transport|organic anion transport|urate transport|integral component of membrane|sodium-independent organic anion transport|transmembrane transport|inorganic anion exchanger activity|integral component of plasma membrane|organic anion transmembrane transporter activity
NM_001040056.2	28.0011666342396	0.615192636080326	2.08974257437049	2.43782445534961	1.28559424305627	0.0366409303519588	0.556404212488154	Up	0.6870143	3.101688	0.004212347	0.0125771	0.0005693777	0.07015614	1.907956e-05	1.124032e-06	1.357753	4.409971	0.02942739	7.773022e-08	0.007462206	0.9000886	0.3356304	0.2687926	MAPK3	GeneID:5595,Genbank:NM_001040056.2,HGNC:HGNC:6877,MIM:601795	mitogen-activated protein kinase 3, transcript variant 2	GO:0004707,GO:0004708,GO:0005515,GO:0005524,GO:0005634,GO:0005901,GO:0005635,GO:0005654,GO:0005925,GO:0005737,GO:0006361,GO:0006468,GO:0006915,GO:0006975,GO:0019233,GO:0007049,GO:0019369,GO:0007166,GO:0019902,GO:0007411,GO:0030168,GO:0030278,GO:0030509,GO:0030641,GO:0000165,GO:0038096,GO:0030878,GO:0042473,GO:0031143,GO:0000187,GO:0042802,GO:0031281,GO:0001784,GO:0043330,GO:0001934,GO:0045727,GO:…	MAP kinase activity|MAP kinase kinase activity|protein binding|ATP binding|nucleus|caveola|nuclear envelope|nucleoplasm|focal adhesion|cytoplasm|transcription initiation from RNA polymerase I promoter|protein phosphorylation|apoptotic process|DNA damage induced protein phosphorylation|sensory perception of pain|cell cycle|arachidonic acid metabolic process|cell surface receptor signaling pathway|…	path:hsa04014,path:hsa04015,path:hsa04010,path:hsa04012,path:hsa04350,path:hsa04370,path:hsa04371,path:hsa04668,path:hsa04066,path:hsa04068,path:hsa04072,path:hsa04071,path:hsa04024,path:hsa04022,path:hsa04151,path:hsa04150,path:hsa04140,path:hsa04114,path:hsa04210,path:hsa04218,path:hsa04510,path:hsa04520,path:hsa04540,path:hsa04550,path:hsa04810,path:hsa04611,path:hsa04620,path:hsa04621,path:hs…	Ras signaling pathway|Rap1 signaling pathway|MAPK signaling pathway|ErbB signaling pathway|TGF-beta signaling pathway|VEGF signaling pathway|Apelin signaling pathway|TNF signaling pathway|HIF-1 signaling pathway|FoxO signaling pathway|Phospholipase D signaling pathway|Sphingolipid signaling pathway|cAMP signaling pathway|cGMP - PKG signaling pathway|PI3K-Akt signaling pathway|mTOR signaling pathw…
NM_001040058.1	34787.4270713425	0.445031238548395	5.74879664762955	5.89051630554759	2.55839409225744	8.98808394344546e-09	4.4723207688594e-06	Up	48.75325	251.2773	8.294168	34.77163	338.7889	155.1149	344.5637	21.76779	164.9141	549.8345	278.9893	640.5205	856.5571	4336.514	1193.388	588.2145	SPP1	GeneID:6696,Genbank:NM_001040058.1,HGNC:HGNC:11255,MIM:166490	secreted phosphoprotein 1, transcript variant 1	GO:0048545,GO:0031214,GO:0005576,GO:0048685,GO:0033280,GO:0005615,GO:0050840,GO:0042995,GO:0070062,GO:0005788,GO:0005794,GO:0006710,GO:0043687,GO:0006954,GO:0071394,GO:0044267,GO:0007155,GO:2000866,GO:0045780,GO:0007566,GO:0045893,GO:0010469,GO:0001649,GO:0046697,GO:0022617,GO:0005125,GO:0048471,GO:0030198,GO:0005515	response to steroid hormone|biomineral tissue development|extracellular region|negative regulation of collateral sprouting of intact axon in response to injury|response to vitamin D|extracellular space|extracellular matrix binding|cell projection|extracellular exosome|endoplasmic reticulum lumen|Golgi apparatus|androgen catabolic process|post-translational protein modification|inflammatory respon…	path:hsa04371,path:hsa04151,path:hsa04512,path:hsa04510,path:hsa04620,path:hsa05165	Apelin signaling pathway|PI3K-Akt signaling pathway|ECM-receptor interaction|Focal adhesion|Toll-like receptor signaling pathway|Human papillomavirus infection
NM_001040060.1	809.559082643453	0.375074605851718	6.43677587804117	5.33050115104524	2.41427117541214	1.22037923871466e-10	9.10860554295657e-08	Up	1.439891	7.184216	1.007645	1.638964	7.410355	4.045937	9.286502	0.8763389	3.721079	17.02388	9.325493	18.4544	24.94308	82.84153	36.95184	14.9872	SPP1	GeneID:6696,Genbank:NM_001040060.1,HGNC:HGNC:11255,MIM:166490	secreted phosphoprotein 1, transcript variant 3	GO:0048545,GO:0031214,GO:0005576,GO:0048685,GO:0033280,GO:0005615,GO:0050840,GO:0042995,GO:0070062,GO:0005788,GO:0005794,GO:0006710,GO:0043687,GO:0006954,GO:0071394,GO:0044267,GO:0007155,GO:2000866,GO:0045780,GO:0007566,GO:0045893,GO:0010469,GO:0001649,GO:0046697,GO:0022617,GO:0005125,GO:0048471,GO:0030198,GO:0005515	response to steroid hormone|biomineral tissue development|extracellular region|negative regulation of collateral sprouting of intact axon in response to injury|response to vitamin D|extracellular space|extracellular matrix binding|cell projection|extracellular exosome|endoplasmic reticulum lumen|Golgi apparatus|androgen catabolic process|post-translational protein modification|inflammatory respon…	path:hsa04371,path:hsa04151,path:hsa04512,path:hsa04510,path:hsa04620,path:hsa05165	Apelin signaling pathway|PI3K-Akt signaling pathway|ECM-receptor interaction|Focal adhesion|Toll-like receptor signaling pathway|Human papillomavirus infection
NM_001040113.1	22.9901514017136	0.601608128797041	-4.00248499920603	0.188426331052509	-2.40792751091057	6.26806431352895e-05	0.00937618672636694	Down	0.6662385	0.2711431	0.01715952	0.2090009	0.03655034	0.0146359	0.3386886	0.003921527	0.01485263	0.01291945	0.008572752	0.01420126	0.02126869	0.004867848	0.001769537	0.004271982	MYH11	GeneID:4629,Genbank:NM_001040113.1,HGNC:HGNC:7569,MIM:160745	myosin, heavy chain 11, smooth muscle, transcript variant SM2B	GO:0051015,GO:0005524,GO:0070062,GO:0005829,GO:0005859,GO:0006936,GO:0006939,GO:0007018,GO:0008017,GO:0008307,GO:0030241,GO:0032982,GO:0042470,GO:0003777,GO:0048251,GO:0005515,GO:0048739,GO:0005516	actin filament binding|ATP binding|extracellular exosome|cytosol|muscle myosin complex|muscle contraction|smooth muscle contraction|microtubule-based movement|microtubule binding|structural constituent of muscle|skeletal muscle myosin thick filament assembly|myosin filament|melanosome|microtubule motor activity|elastic fiber assembly|protein binding|cardiac muscle fiber development|calmodulin bin…	path:hsa04530,path:hsa04270	Tight junction|Vascular smooth muscle contraction
NM_001040152.1	275.391717249106	0.495580081889334	-2.2873903502507	0.455781699175951	-1.13358509709011	0.0221730490336963	0.452786996653752	Down	1.008174	2.952975	0.4594255	8.942593	0.06784582	0.124964	1.323742	0.007335985	0.1253693	2.220785	0.231025	2.133327	0.1523144	0.2050436	0.03449636	5.854928e-19	PEG10	GeneID:23089,Genbank:NM_001040152.1,HGNC:HGNC:14005,MIM:609810	paternally expressed 10, transcript variant 1	GO:0005634,GO:0005737,GO:0005829,GO:0006915,GO:0008270,GO:0030154,GO:0030512,GO:0003677,GO:0003723,GO:0005515	nucleus|cytoplasm|cytosol|apoptotic process|zinc ion binding|cell differentiation|negative regulation of transforming growth factor beta receptor signaling pathway|DNA binding|RNA binding|protein binding
NM_001040200.1	21.7064344174177	0.645606321486796	3.0658946256883	3.943183779027	1.97936095135676	0.00217019783542787	0.12662786262547	Up	0.8170866	5.594157e-06	0.002927929	2.401728e-06	0.3180019	1.635187e-05	0.0001399732	0.01531368	1.484342	0.7431606	0.5744043	0.07462679	0.7351954	0.4594804	2.755821e-09	0.4635033	CLDND1	GeneID:56650,Genbank:NM_001040200.1,HGNC:HGNC:1322	claudin domain containing 1, transcript variant 7	GO:0009986,GO:0016021	cell surface|integral component of membrane
NM_001040661.1	15.7282186473737	0.632120554513008	2.56530818272051	3.07712709121618	1.62158403095805	0.0103084200656827	0.312312437440295	Up	0.02266561	2.447801e-07	0.02138721	0.007644589	0.02494369	0.115664	0.2797212	0.01540709	0.3055265	0.4481357	0.2324166	0.3076888	0.4654891	0.3139032	0.02899439	0.01368131	SLC29A4	GeneID:222962,Genbank:NM_001040661.1,HGNC:HGNC:23097,MIM:609149	solute carrier family 29 member 4, transcript variant 1	GO:0015844,GO:0016021,GO:0016324,GO:1901642,GO:0005337,GO:0005886,GO:0008504	monoamine transport|integral component of membrane|apical plasma membrane|nucleoside transmembrane transport|nucleoside transmembrane transporter activity|plasma membrane|monoamine transmembrane transporter activity
NM_001040716.1	21.091885944546	0.495571782046615	3.02903609556619	2.83059396362075	1.50110481576326	0.00245335368734762	0.137119889552131	Up	0.02120166	0.09148659	0.004024242	0.0426844	0.1140913	0.1119199	0.08070802	0.05287977	0.2102249	0.558126	0.129548	0.123552	0.192144	0.05041523	0.4065624	0.1657487	PC	GeneID:5091,Genbank:NM_001040716.1,HGNC:HGNC:8636,MIM:608786	pyruvate carboxylase, transcript variant 3	GO:0044791,GO:0005737,GO:0044794,GO:0005739,GO:0046872,GO:0005759,GO:0005829,GO:0006090,GO:0006094,GO:0006629,GO:0006768,GO:0009374,GO:0010629,GO:0004736,GO:0019074,GO:0005515,GO:0042802,GO:0005524	positive regulation by host of viral release from host cell|cytoplasm|positive regulation by host of viral process|mitochondrion|metal ion binding|mitochondrial matrix|cytosol|pyruvate metabolic process|gluconeogenesis|lipid metabolic process|biotin metabolic process|biotin binding|negative regulation of gene expression|pyruvate carboxylase activity|viral RNA genome packaging|protein binding|iden…	path:hsa00020,path:hsa00620	Citrate cycle (TCA cycle)|Pyruvate metabolism
NM_001042403.2	3.85254198464105	0.676670217255883	-1.97685836764805	0.395656076338529	-1.33768118112051	0.0480576418806075		Down	0.08928688	0.002843348	0.01271907	0.05852749	0.0758522	0.03580901	0.1352209	0.01574231	0	0.01624407	0.01829572	0.008160324	0.01744329	0.005285247	0	1.61276e-05	USP44	GeneID:84101,Genbank:NM_001042403.2,HGNC:HGNC:20064,MIM:610993	ubiquitin specific peptidase 44, transcript variant 2	GO:0005654,GO:0007049,GO:0008270,GO:0016579,GO:0036459,GO:0043161,GO:0051301,GO:0090266,GO:1904667,GO:0004843,GO:0005515,GO:0005634	nucleoplasm|cell cycle|zinc ion binding|protein deubiquitination|thiol-dependent ubiquitinyl hydrolase activity|proteasome-mediated ubiquitin-dependent protein catabolic process|cell division|regulation of mitotic cell cycle spindle assembly checkpoint|negative regulation of ubiquitin protein ligase activity|thiol-dependent ubiquitin-specific protease activity|protein binding|nucleus
NM_001042497.1	76.5568653593164	0.532225175211778	-2.52968386599073	0.393282681109229	-1.34636143880733	0.0114165339459489	0.329887233172909	Down	0.1949399	1.027443	0.1438725	0.329762	0.3481448	0.7750334	0.3212153	0.1880218	0.0001194348	0.2813342	0.05264806	0.1169952	0.05514138	0.03929094	0.6357368	0.245703	SLC12A6	GeneID:9990,Genbank:NM_001042497.1,HGNC:HGNC:10914,MIM:604878	solute carrier family 12 member 6, transcript variant 6	GO:0071805,GO:0006811,GO:1902476,GO:0006884,GO:0007268,GO:0010107,GO:0015379,GO:0016021,GO:0016323,GO:0055064,GO:0001525,GO:0055075,GO:0005886,GO:0071477,GO:0005887	potassium ion transmembrane transport|ion transport|chloride transmembrane transport|cell volume homeostasis|chemical synaptic transmission|potassium ion import|potassium:chloride symporter activity|integral component of membrane|basolateral plasma membrane|chloride ion homeostasis|angiogenesis|potassium ion homeostasis|plasma membrane|cellular hypotonic salinity response|integral component of pl…
NM_001042581.1	11.4620776407898	0.65690293315875	-2.66808523669538	0.296751449535172	-1.75267301790275	0.00762849021413595	0.268862066317397	Down	0.5278063	0.5229049	0.003481017	0.1185258	0.3633722	0.3668823	0.3922986	0.2968495	0.006061603	0.03814623	0.02681853	0.00369658	0.04141068	0.4605889	0.001199865	0.01013169	SNUPN	GeneID:10073,Genbank:NM_001042581.1,HGNC:HGNC:14245,HPRD:07441,MIM:607902	snurportin 1, transcript variant 2	GO:0005643,GO:0005829,GO:0006606,GO:0051170,GO:0061015,GO:0061608,GO:0070062,GO:0000339,GO:0000387,GO:0005515	nuclear pore|cytosol|protein import into nucleus|import into nucleus|snRNA import into nucleus|nuclear import signal receptor activity|extracellular exosome|RNA cap binding|spliceosomal snRNP assembly|protein binding	path:hsa03013	RNA transport
NM_001042586.2	5.52292720263968	0.678673623353856	-2.47616005415986	0.311973519816837	-1.68050451596075	0.0132804027993907	0.355062470664905	Down	0.04868096	5.025192e-07	9.251197e-11	0.02021019	0.3098538	0.6317177	0.4758927	0.04195086	1.89491e-09	0.001787209	1.199162e-07	0.0008034787	0.1647437	0.02609622	3.518122e-30	0.007815498	CD1E	GeneID:913,Genbank:NM_001042586.2,HGNC:HGNC:1638,MIM:188411	CD1e molecule, transcript variant 5	GO:0005770,GO:0005886,GO:0005887,GO:0006955,GO:0030881,GO:0030883,GO:0030884,GO:0043202,GO:0048007,GO:0071723,GO:0000139,GO:0002250,GO:0005769	late endosome|plasma membrane|integral component of plasma membrane|immune response|beta-2-microglobulin binding|endogenous lipid antigen binding|exogenous lipid antigen binding|lysosomal lumen|antigen processing and presentation, exogenous lipid antigen via MHC class Ib|lipopeptide binding|Golgi membrane|adaptive immune response|early endosome	path:hsa04530,path:hsa04640	Tight junction|Hematopoietic cell lineage
NM_001042646.2	32.3656017772662	0.517739588622542	-2.56127212786796	0.398852720154583	-1.32607197783274	0.0104289631445872	0.314373555038031	Down	0.5573159	0.383624	0.08137905	0.2463285	0.1172352	0.02196547	0.4325993	0.3442229	0.2710815	0.1094468	2.685361e-06	0.03168318	0.1967592	0.04752087	0.1195216	0.03150837	TRAK1	GeneID:22906,Genbank:NM_001042646.2,HGNC:HGNC:29947,HPRD:09732,MIM:608112	trafficking kinesin protein 1, transcript variant 1	GO:0048311,GO:0017022,GO:0005737,GO:0048471,GO:0022008,GO:0048813,GO:0030425,GO:0005739,GO:0050772,GO:0005769,GO:0006357,GO:0006493,GO:0006605,GO:0050811,GO:0030911,GO:0031410,GO:0008089,GO:0098957,GO:0032839,GO:0008104,GO:0005102,GO:0044295,GO:0008333,GO:0005515,GO:1904115,GO:0047496,GO:0005634	mitochondrion distribution|myosin binding|cytoplasm|perinuclear region of cytoplasm|neurogenesis|dendrite morphogenesis|dendrite|mitochondrion|positive regulation of axonogenesis|early endosome|regulation of transcription by RNA polymerase II|protein O-linked glycosylation|protein targeting|GABA receptor binding|TPR domain binding|cytoplasmic vesicle|anterograde axonal transport|anterograde axona…
NM_001042771.2	162.663812856572	0.453095326651286	-2.39154115758796	0.471851200240081	-1.08359612199731	0.0167778027208977	0.400294416462522	Down	1.039518	2.389252	1.445675	1.012449	1.876973	0.06508773	21.92458	0.03226241	0.07436534	1.10294	1.992807	0.2800996	1.518226	0.02575969	2.472418	0.1221859	LCK	GeneID:3932,Genbank:NM_001042771.2,HGNC:HGNC:6524,MIM:153390	LCK proto-oncogene, Src family tyrosine kinase, transcript variant 1	GO:0004715,GO:0004722,GO:0005102,GO:0005515,GO:0005524,GO:0005829,GO:0019901,GO:0005886,GO:0019903,GO:0030097,GO:0006468,GO:0030154,GO:0030168,GO:0030217,GO:0042981,GO:0043548,GO:0031234,GO:0045087,GO:0031295,GO:0045121,GO:0046854,GO:0046934,GO:0000242,GO:2001244,GO:0050690,GO:0050852,GO:0001772,GO:0050853,GO:0001784,GO:0004713,GO:0006470,GO:0006882,GO:0006919,GO:0007169,GO:0008022,GO:0038083,GO:…	non-membrane spanning protein tyrosine kinase activity|protein serine/threonine phosphatase activity|signaling receptor binding|protein binding|ATP binding|cytosol|protein kinase binding|plasma membrane|protein phosphatase binding|hemopoiesis|protein phosphorylation|cell differentiation|platelet activation|T cell differentiation|regulation of apoptotic process|phosphatidylinositol 3-kinase bindin…	path:hsa04064,path:hsa04650,path:hsa04660,path:hsa04658,path:hsa04659,path:hsa04380,path:hsa05340,path:hsa05166	NF-kappa B signaling pathway|Natural killer cell mediated cytotoxicity|T cell receptor signaling pathway|Th1 and Th2 cell differentiation|Th17 cell differentiation|Osteoclast differentiation|Primary immunodeficiency|HTLV-I infection
NM_001048172.1	9.17705270831097	0.666932889110788	-4.80403803511622	0.108519712357589	-3.20397096615817	1.55497270745316e-06	0.000431848466800132	Down	0.1619457	0.6421664	0.2510636	0.2420758	0.830792	4.816069e-09	0.2355388	0.002102193	0.00118616	0.0005546935	0.0008287035	7.639191e-05	0.01721451	0.000264396	0.0003312854	7.389874e-05	MUTYH	GeneID:4595,Genbank:NM_001048172.1,HGNC:HGNC:7527,HPRD:05380,MIM:604933	mutY DNA glycosylase, transcript variant gamma2	GO:0032406,GO:0005515,GO:0032407,GO:0005634,GO:0032408,GO:0005654,GO:0005739,GO:0006281,GO:0034039,GO:0006284,GO:0035485,GO:0006298,GO:0045007,GO:0046872,GO:0019104,GO:0000701,GO:0051539,GO:0032357,GO:0032405,GO:0003677	MutLbeta complex binding|protein binding|MutSalpha complex binding|nucleus|MutSbeta complex binding|nucleoplasm|mitochondrion|DNA repair|8-oxo-7,8-dihydroguanine DNA N-glycosylase activity|base-excision repair|adenine/guanine mispair binding|mismatch repair|depurination|metal ion binding|DNA N-glycosylase activity|purine-specific mismatch base pair DNA N-glycosylase activity|4 iron, 4 sulfur clus…	path:hsa03410	Base excision repair
NM_001048225.2	42.3046404795026	0.466628017919535	2.22458044265644	2.05345248157143	1.03805156265934	0.0261094167554998	0.483586582264856	Up	0.9939577	0.115959	0.9974865	0.1719632	0.4740896	0.8707529	0.1177548	0.2980695	3.178619	0.8278888	0.8286051	1.325959	2.48575	0.70769	0.0341554	0.7835136	DBNDD2	GeneID:55861,Genbank:NM_001048225.2,HGNC:HGNC:15881,MIM:611453	dysbindin domain containing 2, transcript variant 5	GO:0031175,GO:0005515,GO:0006469,GO:0030672	neuron projection development|protein binding|negative regulation of protein kinase activity|synaptic vesicle membrane
NM_001054.3	16.8279726651337	0.668252058686292	2.25597142065553	2.84328269355795	1.5075575461905	0.0240724210272157	0.467857696517542	Up	1.692145e-06	5.516979e-10	0.0001398958	0.9765848	1.359369e-06	0.1283296	0.001157704	0.02827478	0.0001126236	0.6745178	0.005212412	2.400439	1.770917e-16	2.874432	0.05716791	0.002046379	SULT1A2	GeneID:6799,Genbank:NM_001054.3,HGNC:HGNC:11454,HPRD:03187,MIM:601292	sulfotransferase family 1A member 2, transcript variant 1	GO:0005829,GO:0006068,GO:0006584,GO:0006805,GO:0008146,GO:0008202,GO:0009309,GO:0018958,GO:0047894,GO:0050427,GO:0004062,GO:0051923,GO:0005515	cytosol|ethanol catabolic process|catecholamine metabolic process|xenobiotic metabolic process|sulfotransferase activity|steroid metabolic process|amine biosynthetic process|phenol-containing compound metabolic process|flavonol 3-sulfotransferase activity|3'-phosphoadenosine 5'-phosphosulfate metabolic process|aryl sulfotransferase activity|sulfation|protein binding	path:hsa05204	Chemical carcinogenesis
NM_001058.3	4.74018292426718	0.655180367138661	-2.54615300979277	0.314647969121096	-1.66818946374724	0.0108917435303199	0.322523526611315	Down	0.04329114	0.04808382	0.03000242	0.01790713	0.04968831	0.1470154	0.06309632	0.003221586	0.003742182	0.02511333	0.004312053	0.01253337	0.007999117	0	0	0	TACR1	GeneID:6869,Genbank:NM_001058.3,HGNC:HGNC:11526,HPRD:01208,MIM:162323	tachykinin receptor 1, transcript variant long	GO:0005886,GO:0005887,GO:0006954,GO:0007166,GO:0007186,GO:0010634,GO:0010996,GO:0007200,GO:0014910,GO:0007204,GO:0016496,GO:0019233,GO:0030425,GO:0045471,GO:0032224,GO:0045760,GO:0032230,GO:0045777,GO:0032355,GO:0045778,GO:0045907,GO:0045987,GO:0046878,GO:0002118,GO:0046887,GO:0002526,GO:0048266,GO:0002687,GO:0048660,GO:0003051,GO:0004930,GO:0004995,GO:0005515,GO:0005737,GO:0007217,GO:0007268,GO:…	plasma membrane|integral component of plasma membrane|inflammatory response|cell surface receptor signaling pathway|G-protein coupled receptor signaling pathway|positive regulation of epithelial cell migration|response to auditory stimulus|phospholipase C-activating G-protein coupled receptor signaling pathway|regulation of smooth muscle cell migration|positive regulation of cytosolic calcium ion…	path:hsa04020,path:hsa04080,path:hsa05162	Calcium signaling pathway|Neuroactive ligand-receptor interaction|Measles
NM_001062.3	355.63343588946	0.488150747971116	2.15631379384079	2.07427358683282	1.05260619132382	0.0310591709009921	0.518874262857983	Up	0.07814235	1.147044	0.1097932	1.569759	0.6217105	0.06949477	75.27189	0.2161836	0.5141718	1.521438	1.52483	1.315918	6.79115	0.2705975	16.40247	1.89021	TCN1	GeneID:6947,Genbank:NM_001062.3,HGNC:HGNC:11652,HPRD:01795,MIM:189905	transcobalamin 1	GO:0009235,GO:0015889,GO:0031419,GO:0035580,GO:0043312,GO:1904724,GO:0005576,GO:0005615,GO:0006824	cobalamin metabolic process|cobalamin transport|cobalamin binding|specific granule lumen|neutrophil degranulation|tertiary granule lumen|extracellular region|extracellular space|cobalt ion transport
NM_001063.3	2852.7855080004	0.672725126751745	5.21567742193013	11.3822767264278	3.50871725476416	1.83146660490859e-07	6.37030316383059e-05	Up	0.2887463	0.004493804	0.4029579	0.01555498	7.359972e-07	0.0005014485	0.0002380525	6.242005e-19	78.80514	362.4606	19.29634	0.0528415	0.4095109	0.4039824	6.422183	12.83017	TF	GeneID:7018,Genbank:NM_001063.3,HGNC:HGNC:11740,HPRD:01811,MIM:190000	transferrin	GO:0005770,GO:0005785,GO:0005788,GO:0005905,GO:0006879,GO:0008198,GO:0008199,GO:0034986,GO:0009925,GO:0043687,GO:0009986,GO:0044267,GO:0010008,GO:0045178,GO:0048260,GO:0048471,GO:0055037,GO:0055072,GO:0061024,GO:0001895,GO:0002576,GO:0005047,GO:0005515,GO:0005576,GO:0005615,GO:0005769,GO:0015091,GO:0016324,GO:0030139,GO:0030665,GO:0031232,GO:0031410,GO:0031647,GO:0070062,GO:0031982,GO:0071281,GO:…	late endosome|signal recognition particle receptor complex|endoplasmic reticulum lumen|clathrin-coated pit|cellular iron ion homeostasis|ferrous iron binding|ferric iron binding|iron chaperone activity|basal plasma membrane|post-translational protein modification|cell surface|cellular protein metabolic process|endosome membrane|basal part of cell|positive regulation of receptor-mediated endocytos…	path:hsa04066,path:hsa04216,path:hsa04978	HIF-1 signaling pathway|Ferroptosis|Mineral absorption
NM_001074.2	325.016461383096	0.64820508960163	2.53674445532543	3.1260279269108	1.64433066696066	0.0111888595068269	0.326293919976867	Up	0.3025845	0.08806828	0.01635211	1.898608	0.0007778039	7.277491e-60	4.640676	1.145742	6.962075	52.17321	2.277121	0.2601717	0.5882837	5.234997	3.064487	2.095951	UGT2B7	GeneID:7364,Genbank:NM_001074.2,HGNC:HGNC:12554,MIM:600068	UDP glucuronosyltransferase family 2 member B7	GO:0008194,GO:0008209,GO:0015020,GO:0016020,GO:0016021,GO:0031090,GO:0043231,GO:0052695,GO:0070062,GO:0001972,GO:0005789,GO:0006629	UDP-glycosyltransferase activity|androgen metabolic process|glucuronosyltransferase activity|membrane|integral component of membrane|organelle membrane|intracellular membrane-bounded organelle|cellular glucuronidation|extracellular exosome|retinoic acid binding|endoplasmic reticulum membrane|lipid metabolic process	path:hsa00040,path:hsa00053,path:hsa00140,path:hsa00830,path:hsa00860,path:hsa00980,path:hsa00982,path:hsa00983,path:hsa05204	Pentose and glucuronate interconversions|Ascorbate and aldarate metabolism|Steroid hormone biosynthesis|Retinol metabolism|Porphyrin and chlorophyll metabolism|Metabolism of xenobiotics by cytochrome P450|Drug metabolism - cytochrome P450|Drug metabolism - other enzymes|Chemical carcinogenesis
NM_001075.5	138.024877113137	0.657045508064671	2.51300995066137	3.14086492401275	1.65116189980387	0.0119705958435321	0.338748063268045	Up	0.0001825487	0.02718241	0.8315582	1.967264	4.631127e-51	4.62579e-59	0.002738891	0.003003443	2.122716	15.49033	1.540928	1.022185	1.414915e-57	0.08251743	0.001629836	0.6103348	UGT2B10	GeneID:7365,Genbank:NM_001075.5,HGNC:HGNC:12544,HPRD:07193,MIM:600070	UDP glucuronosyltransferase family 2 member B10, transcript variant 1	GO:0015020,GO:0016021,GO:0031090,GO:0043231,GO:0005789,GO:0006629,GO:0008194	glucuronosyltransferase activity|integral component of membrane|organelle membrane|intracellular membrane-bounded organelle|endoplasmic reticulum membrane|lipid metabolic process|UDP-glycosyltransferase activity	path:hsa00040,path:hsa00053,path:hsa00140,path:hsa00830,path:hsa00860,path:hsa00980,path:hsa00982,path:hsa00983,path:hsa05204	Pentose and glucuronate interconversions|Ascorbate and aldarate metabolism|Steroid hormone biosynthesis|Retinol metabolism|Porphyrin and chlorophyll metabolism|Metabolism of xenobiotics by cytochrome P450|Drug metabolism - cytochrome P450|Drug metabolism - other enzymes|Chemical carcinogenesis
NM_001076.3	426.553538694663	0.571705800001436	2.92802127796165	3.19090741075728	1.67396674713829	0.003411266991485	0.168276730919789	Up	0.03679891	11.73903	0.2547877	1.062798	0.1228587	1.493356e-41	2.441524	1.079265	4.859091	52.0786	4.217387	0.6910925	0.3230677	2.703367	4.562128	1.967645	UGT2B15	GeneID:7366,Genbank:NM_001076.3,HGNC:HGNC:12546,MIM:600069	UDP glucuronosyltransferase family 2 member B15	GO:0008194,GO:0008202,GO:0015020,GO:0016021,GO:0031090,GO:0043231,GO:0052695,GO:0001972,GO:0005789,GO:0006805	UDP-glycosyltransferase activity|steroid metabolic process|glucuronosyltransferase activity|integral component of membrane|organelle membrane|intracellular membrane-bounded organelle|cellular glucuronidation|retinoic acid binding|endoplasmic reticulum membrane|xenobiotic metabolic process	path:hsa00040,path:hsa00053,path:hsa00140,path:hsa00830,path:hsa00860,path:hsa00980,path:hsa00982,path:hsa00983,path:hsa05204	Pentose and glucuronate interconversions|Ascorbate and aldarate metabolism|Steroid hormone biosynthesis|Retinol metabolism|Porphyrin and chlorophyll metabolism|Metabolism of xenobiotics by cytochrome P450|Drug metabolism - cytochrome P450|Drug metabolism - other enzymes|Chemical carcinogenesis
NM_001076778.2	27.3567235551667	0.558236177290562	-2.17649721763662	0.43077323313468	-1.21499948665701	0.0295181015021051	0.507566836771979	Down	0.5693736	0.2193182	0.2126296	0.405132	0.0318068	0.9477288	0.2895144	0.2196046	0.1724642	0.02060655	0.129261	0.03935495	0.2270457	0.01365045	0.1885833	0.1327984	FAM107A	GeneID:11170,Genbank:NM_001076778.2,HGNC:HGNC:30827,MIM:608295	family with sequence similarity 107 member A, transcript variant 2	GO:0016607,GO:0043005,GO:0001558,GO:0003674,GO:0005634	nuclear speck|neuron projection|regulation of cell growth|molecular_function|nucleus
NM_001077183.2	74.3696536793718	0.558817370536681	-2.7106723276287	0.349952062875174	-1.51477078251201	0.0067146946261363	0.249027587656272	Down	0.1195094	0.1146605	0.103832	1.414441	0.05333397	0.03043251	0.3361693	3.445488	0.1081577	0.06120247	0.02271215	0.217061	0.0166297	0.2219965	0.01515674	0.06047662	TSC2	GeneID:7249,Genbank:NM_001077183.2,HGNC:HGNC:12363,MIM:191092	tuberous sclerosis 2, transcript variant 4	GO:0005764,GO:0005794,GO:0005829,GO:0006469,GO:0006606,GO:0031267,GO:0006897,GO:0032007,GO:0007050,GO:0007507,GO:0033596,GO:0042803,GO:0043276,GO:0043491,GO:0043547,GO:0001843,GO:0005096,GO:0005515,GO:0005634,GO:0005737,GO:0008104,GO:0008285,GO:0014067,GO:0016020,GO:0016032,GO:0016192,GO:0016239,GO:0046626,GO:0019902,GO:0046627,GO:0030100,GO:0048009,GO:0030178,GO:0048471,GO:0050918,GO:0051056,GO:…	lysosome|Golgi apparatus|cytosol|negative regulation of protein kinase activity|protein import into nucleus|small GTPase binding|endocytosis|negative regulation of TOR signaling|cell cycle arrest|heart development|TSC1-TSC2 complex|protein homodimerization activity|anoikis|protein kinase B signaling|positive regulation of GTPase activity|neural tube closure|GTPase activator activity|protein bindi…	path:hsa04072,path:hsa04151,path:hsa04152,path:hsa04150,path:hsa04140,path:hsa04115,path:hsa04218,path:hsa04910,path:hsa04919,path:hsa04211,path:hsa04714,path:hsa05231,path:hsa05165	Phospholipase D signaling pathway|PI3K-Akt signaling pathway|AMPK signaling pathway|mTOR signaling pathway|Autophagy - animal|p53 signaling pathway|Cellular senescence|Insulin signaling pathway|Thyroid hormone signaling pathway|Longevity regulating pathway - mammal|Thermogenesis|Choline metabolism in cancer|Human papillomavirus infection
NM_001079526.1	53.3887524818243	0.373935218589059	3.2416360181636	2.31684555214015	1.21216187303818	0.0011884570511969	0.0832407865418969	Up	0.102499	0.1340525	0.1291895	0.1069444	0.06725189	0.1226584	0.02382634	0.05266447	0.4384982	0.3231056	0.2385677	0.08136602	0.1023842	0.3456678	0.1573475	0.229571	IKZF2	GeneID:22807,Genbank:NM_001079526.1,HGNC:HGNC:13177,MIM:606234	IKAROS family zinc finger 2, transcript variant 2	GO:0005515,GO:0005634,GO:0005654,GO:0006351,GO:0008150,GO:0042803,GO:0044212,GO:0045944,GO:0046872,GO:0046982,GO:0000122,GO:0003674,GO:0003700	protein binding|nucleus|nucleoplasm|transcription, DNA-templated|biological_process|protein homodimerization activity|transcription regulatory region DNA binding|positive regulation of transcription by RNA polymerase II|metal ion binding|protein heterodimerization activity|negative regulation of transcription by RNA polymerase II|molecular_function|DNA binding transcription factor activity
NM_001079863.1	9.849035793567	0.527008898336507	3.17022555844846	3.18377212229796	1.67073707903616	0.00152320646262596	0.0987699452127375	Up	0.2477103	0.2975366	0.06293644	0.07713742	0.1610105	7.443737e-10	0.1055156	0.1789548	1.443972	1.654256	0.2558526	0.7226816	0.2107804	0.1819279	0.3495398	0.4257757	DBI	GeneID:1622,Genbank:NM_001079863.1,HGNC:HGNC:2690,MIM:125950	diazepam binding inhibitor (GABA receptor modulator, acyl-CoA binding protein), transcript variant 2	GO:0008289,GO:0018345,GO:0030156,GO:0036042,GO:0036151,GO:0046983,GO:0070062,GO:0005788,GO:0005794,GO:0006637	lipid binding|protein palmitoylation|benzodiazepine receptor binding|long-chain fatty acyl-CoA binding|phosphatidylcholine acyl-chain remodeling|protein dimerization activity|extracellular exosome|endoplasmic reticulum lumen|Golgi apparatus|acyl-CoA metabolic process	path:hsa03320	PPAR signaling pathway
NM_001079870.1	11.1244379427043	0.649210659961178	2.84914758985078	3.60424476235153	1.84969698713382	0.0043836539843517	0.194247109020883	Up	0.006546753	0.01098601	4.901273e-15	0.007743898	8.538924e-05	0	0.05432453	0.007461627	0.02990663	0.07696264	0.9047022	0.06377881	0.009125944	0.02362804	0.02200866	0.1480643	HAP1	GeneID:9001,Genbank:NM_001079870.1,HGNC:HGNC:4812,MIM:600947	huntingtin-associated protein 1, transcript variant 3	GO:0005813,GO:0005814,GO:0005856,GO:0006605,GO:0006887,GO:0006914,GO:0007268,GO:0021979,GO:0007420,GO:0022008,GO:0008021,GO:0030030,GO:0008089,GO:0030054,GO:0030425,GO:0031410,GO:0031587,GO:1902430,GO:0032230,GO:1902513,GO:0032839,GO:1902857,GO:0032901,GO:1904115,GO:0005102,GO:0005515,GO:0005634,GO:0005737,GO:0005739,GO:0005764,GO:0005776,GO:0005783,GO:0008090,GO:0008104,GO:0015031,GO:0015629,GO:…	centrosome|centriole|cytoskeleton|protein targeting|exocytosis|autophagy|chemical synaptic transmission|hypothalamus cell differentiation|brain development|neurogenesis|synaptic vesicle|cell projection organization|anterograde axonal transport|cell junction|dendrite|cytoplasmic vesicle|positive regulation of inositol 1,4,5-trisphosphate-sensitive calcium-release channel activity|negative regulati…	path:hsa04727,path:hsa05016	GABAergic synapse|Huntington's disease
NM_001079935.1	6.75252174503577	0.680369678423008	2.01015295238336	2.58049371673088	1.36764711779413	0.0444150031030712	0.598537483983686	Up	2.590423e-26	8.667479e-17	1.799638e-08	0.03453534	0.005774153	1.750716e-16	0.6135158	2.08843e-21	2.5671e-31	3.664098e-22	0.1165742	0.03186755	0.7765447	0.2735615	0.742054	0.6596799	OR7E24	GeneID:26648,Genbank:NM_001079935.1,HGNC:HGNC:8396	olfactory receptor family 7 subfamily E member 24	GO:0005886,GO:0007186,GO:0016021,GO:0050911,GO:0004888,GO:0004930,GO:0004984	plasma membrane|G-protein coupled receptor signaling pathway|integral component of membrane|detection of chemical stimulus involved in sensory perception of smell|transmembrane signaling receptor activity|G-protein coupled receptor activity|olfactory receptor activity	path:hsa04740	Olfactory transduction
NM_001080441.1	17.536811918168	0.660762459647124	2.41222528121662	3.01865924414718	1.59390791003967	0.015855481213445	0.389402383740433	Up	0.07065169	0	0.07317627	0.1908958	0.2041984	0.0709395	0.06447121	0	1.653413	8.13637	0.3249402	0	0.218478	0.2028326	0.3350381	0.6821328	TTC36	GeneID:143941,Genbank:NM_001080441.1,HGNC:HGNC:33708	tetratricopeptide repeat domain 36
NM_001080451.1	141.993563640166	0.664389246263448	3.44682351020699	4.89067119475534	2.29003247394955	0.000567218998121196	0.0510302975162502	Up	0	0.03655863	0	0	0.09196591	0	1.516896	0	4.077419	34.74149	1.769696	0.04591936	0.0298771	0.06657828	1.625476	1.536536	SERPINA11	GeneID:256394,Genbank:NM_001080451.1,HGNC:HGNC:19193	serpin family A member 11	GO:0010951,GO:0004867,GO:0005615	negative regulation of endopeptidase activity|serine-type endopeptidase inhibitor activity|extracellular space
NM_001080457.1	7.35513213659954	0.662074507446546	1.96314615598466	2.46186051649876	1.29974902426912	0.0496291937129213	0.626392634827944	Up	0.01421376	0.004352304	4.703727e-15	0.0009968132	0.02824738	0.2434177	0.01624439	3.358888e-18	0.05858212	0.2865017	0.08775379	1.886859e-11	0.2696492	0.02286074	0.03998864	0.1192871	LRRC4B	GeneID:94030,Genbank:NM_001080457.1,HGNC:HGNC:25042	leucine rich repeat containing 4B	GO:0005886,GO:0006469,GO:0016021,GO:0019221,GO:0030054,GO:0042734,GO:0044300,GO:0046426,GO:0051965,GO:0004860,GO:0005102,GO:0005737	plasma membrane|negative regulation of protein kinase activity|integral component of membrane|cytokine-mediated signaling pathway|cell junction|presynaptic membrane|cerebellar mossy fiber|negative regulation of JAK-STAT cascade|positive regulation of synapse assembly|protein kinase inhibitor activity|signaling receptor binding|cytoplasm	path:hsa04514	Cell adhesion molecules (CAMs)
NM_001080464.2	15.7438297070192	0.656690721552956	3.6112928240173	5.17479779455496	2.37150249034293	0.000304674419467831	0.0318229322211502	Up	9.972544e-16	0.1405301	0.003530124	0.02022006	9.008444e-05	0	0.002283075	0	0.1484285	2.952179	0.0938795	0.0718688	1.393198e-22	1.037793e-16	0.2897996	0.002830368	ASPG	GeneID:374569,Genbank:NM_001080464.2,HGNC:HGNC:20123	asparaginase	GO:0004622,GO:0005829,GO:0006530,GO:0008652,GO:0016042,GO:0003847,GO:0004067	lysophospholipase activity|cytosol|asparagine catabolic process|cellular amino acid biosynthetic process|lipid catabolic process|1-alkyl-2-acetylglycerophosphocholine esterase activity|asparaginase activity
NM_001080471.1	14.6376952572584	0.515291360096595	2.24593152475066	2.23041027123665	1.15730911007259	0.0247083942669227	0.472493321039145	Up	0.0281273	0.09139016	0.04030657	1.551147e-17	0.1802515	0.04563592	0.02822729	0.005208616	0.2338635	0.1371032	0.04859604	0.05191375	0.3109819	0.1580538	0.07039816	0.006601088	PEAR1	GeneID:375033,Genbank:NM_001080471.1,HGNC:HGNC:33631,MIM:610278	platelet endothelial aggregation receptor 1	GO:0045746,GO:0001891,GO:0016021,GO:0043654	negative regulation of Notch signaling pathway|phagocytic cup|integral component of membrane|recognition of apoptotic cell
NM_001080477.3	278.111324636865	0.582097050641248	-4.12854649231479	0.189042859656358	-2.40321473661171	3.65063630610859e-05	0.00614026743204913	Down	0.1567025	0.4981078	0.09801467	0.75337	1.143665	7.713001	0.4353014	0.02037379	0.04154482	0.06158522	0.003798952	0.02856854	0.2761633	0.1522645	0.0005677241	0.1866857	TENM3	GeneID:55714,Genbank:NM_001080477.3,HGNC:HGNC:29944,MIM:610083	teneurin transmembrane protein 3	GO:0097264,GO:0007157,GO:0007165,GO:0010976,GO:0016020,GO:0030424,GO:0042803,GO:0043005,GO:0046982,GO:0048593,GO:0000902,GO:0048666,GO:0005887,GO:0050839,GO:0007156	self proteolysis|heterophilic cell-cell adhesion via plasma membrane cell adhesion molecules|signal transduction|positive regulation of neuron projection development|membrane|axon|protein homodimerization activity|neuron projection|protein heterodimerization activity|camera-type eye morphogenesis|cell morphogenesis|neuron development|integral component of plasma membrane|cell adhesion molecule bi…
NM_001080481.1	14.0756228954165	0.625230344538094	-2.4090487484296	0.352034718013754	-1.5062103789897	0.015994161449629	0.391398106621863	Down	0.02050782	0.1281714	0.03972509	0.2068136	0.1691365	0.002703999	0.2254677	0.06531153	0.02121491	0.1032913	0.009325808	0.04171368	6.081065e-05	0.00899068	0.0003068248	0.007806759	USP45	GeneID:85015,Genbank:NM_001080481.1,HGNC:HGNC:20080	ubiquitin specific peptidase 45	GO:0005654,GO:0005737,GO:0006281,GO:0006511,GO:0008270,GO:0016579,GO:0070911,GO:0004843,GO:0005634	nucleoplasm|cytoplasm|DNA repair|ubiquitin-dependent protein catabolic process|zinc ion binding|protein deubiquitination|global genome nucleotide-excision repair|thiol-dependent ubiquitin-specific protease activity|nucleus
NM_001080509.2	64.3289057869991	0.470473116488666	-4.06962739433176	0.265236222200738	-1.91465028315891	4.70883860078632e-05	0.00748110207147541	Down	0.8922688	0.1067323	0.1918435	0.6404761	0.2671841	0.3113569	0.5708786	1.475367	0.1426539	0.0157315	0.06011683	0.01051722	0.3731808	0.1453082	0.05323811	0.3326359	TSPAN11	GeneID:441631,Genbank:NM_001080509.2,HGNC:HGNC:30795	tetraspanin 11	GO:0005887,GO:0007166	integral component of plasma membrane|cell surface receptor signaling pathway
NM_001080513.3	63.8757290989076	0.67803773227302	2.87586378753018	3.86359577322712	1.94994416082306	0.00402923546156725	0.184121670466975	Up	8.531223e-06	0.006029563	0.003538633	0.01607576	1.299684e-45	0.101671	0.006364248	0.01777974	0.8921552	7.84148	0.7939849	0.003116213	0.03342261	5.29887e-05	0.08092386	0.1523223	CPN2	GeneID:1370,Genbank:NM_001080513.3,HGNC:HGNC:2313,MIM:603104	carboxypeptidase N subunit 2, transcript variant 1	GO:0006508,GO:0030234,GO:0030449,GO:0050790,GO:0050821,GO:0070062,GO:0072562,GO:0004181,GO:0005576	proteolysis|enzyme regulator activity|regulation of complement activation|regulation of catalytic activity|protein stabilization|extracellular exosome|blood microparticle|metallocarboxypeptidase activity|extracellular region
NM_001080514.2	5.8303998648288	0.628780288895518	1.98756869006645	2.37799225307631	1.24974401513967	0.0468594119631791	0.610736265733495	Up	1.39694e-14	1.027176e-17	7.561798e-18	2.785854e-20	9.958465e-13	5.274292e-15	2.962813e-18	2.8881e-17	3.506353e-11	0.2013989	1.420497	0.890756	1.768134e-16	0.106944	9.463058e-22	1.37401e-18	SCX	GeneID:642658,Genbank:NM_001080514.2,HGNC:HGNC:32322,MIM:609067	scleraxis bHLH transcription factor	GO:0005634,GO:0005667,GO:0006351,GO:0006366,GO:0008284,GO:0010628,GO:0045893,GO:0030154,GO:0045944,GO:0030199,GO:0046982,GO:0030509,GO:0048706,GO:0060008,GO:0060325,GO:0061035,GO:0061036,GO:0061056,GO:0070888,GO:0000980,GO:0001205,GO:0001707,GO:0001894,GO:0001958,GO:0002062,GO:0003179,GO:0003188,GO:0003677,GO:0032967,GO:0035914,GO:0035989,GO:0035990,GO:0035992,GO:0035993,GO:0043066,GO:0071260,GO:…	nucleus|transcription factor complex|transcription, DNA-templated|transcription by RNA polymerase II|positive regulation of cell proliferation|positive regulation of gene expression|positive regulation of transcription, DNA-templated|cell differentiation|positive regulation of transcription by RNA polymerase II|collagen fibril organization|protein heterodimerization activity|BMP signaling pathway…
NM_001081455.1	18.2068082799759	0.622612209498331	-2.94937715750786	0.280035526691568	-1.83631822867988	0.00318415129374534	0.162126171773258	Down	0.8112738	0.4660323	0.196047	0.3684253	0.3444227	0.03963871	0.177568	0.09955892	0.1937182	0.003301645	0.5089717	0.0177241	0.01203387	5.145942e-05	0.003690768	0.03923887	P2RY14	GeneID:9934,Genbank:NM_001081455.1,HGNC:HGNC:16442,MIM:610116	purinergic receptor P2Y14, transcript variant 1	GO:0007186,GO:0016021,GO:0035589,GO:0045028,GO:0045029,GO:0005886,GO:0005887	G-protein coupled receptor signaling pathway|integral component of membrane|G-protein coupled purinergic nucleotide receptor signaling pathway|G-protein coupled purinergic nucleotide receptor activity|UDP-activated nucleotide receptor activity|plasma membrane|integral component of plasma membrane	path:hsa04080	Neuroactive ligand-receptor interaction
NM_001081755.2	360.710586756296	0.482671336853744	-2.84436501005433	0.386116078845636	-1.37289346190294	0.00445000374068938	0.195854832940956	Down	1.262408	2.218435	1.022231	5.716981	3.57989	13.60597	4.265022	1.929372	0.7846575	1.064285	2.056501	0.2643334	4.306271	2.700546	0.1219446	0.5081308	ELN	GeneID:2006,Genbank:NM_001081755.2,HGNC:HGNC:3327,MIM:130160	elastin, transcript variant 5	GO:0005578,GO:0007585,GO:0008015,GO:0008283,GO:0009887,GO:0022617,GO:0030198,GO:0031012,GO:0071953,GO:0005201,GO:0005515,GO:0005576	proteinaceous extracellular matrix|respiratory gaseous exchange|blood circulation|cell proliferation|animal organ morphogenesis|extracellular matrix disassembly|extracellular matrix organization|extracellular matrix|elastic fiber|extracellular matrix structural constituent|protein binding|extracellular region	path:hsa04974	Protein digestion and absorption
NM_001083535.1	73.4772931687414	0.546575698958239	2.67126427863941	2.75117543663992	1.46004814019951	0.00755661261024327	0.267248966806096	Up	0.3084041	0.1469055	1.319363	1.601171	0.2086501	0.003384589	0.0989781	0.0060466	1.38885	0.8081072	1.555381	1.000383	1.518058	0.8813145	1.14745	3.086118e-05	CEP57L1	GeneID:285753,Genbank:NM_001083535.1,HGNC:HGNC:21561	centrosomal protein 57 like 1, transcript variant 1	GO:0005575,GO:0005737,GO:0005813,GO:0005874,GO:0008017,GO:0008150,GO:0042802,GO:0043015,GO:0000070,GO:0003674,GO:0005515	cellular_component|cytoplasm|centrosome|microtubule|microtubule binding|biological_process|identical protein binding|gamma-tubulin binding|mitotic sister chromatid segregation|molecular_function|protein binding
NM_001083926.1	22.0308723292225	0.515506518851383	-2.18577640182986	0.45793604001493	-1.12678198389481	0.0288319680484905	0.50355986465465	Down	0.305129	0.1176164	0.1159977	0.3209589	0.1607073	0.06233291	1.154073	0.9113514	0.1499571	0.1705702	0.02394684	0.008190024	0.1412695	0.05591491	0.557891	0.07677179	ASRGL1	GeneID:80150,Genbank:NM_001083926.1,HGNC:HGNC:16448,MIM:609212	asparaginase like 1, transcript variant 1	GO:0005737,GO:0005829,GO:0006508,GO:0006559,GO:0008798,GO:0033345,GO:0003948,GO:0004067,GO:0005634	cytoplasm|cytosol|proteolysis|L-phenylalanine catabolic process|beta-aspartyl-peptidase activity|asparagine catabolic process via L-aspartate|N4-(beta-N-acetylglucosaminyl)-L-asparaginase activity|asparaginase activity|nucleus
NM_001085368.1	96.8466927994678	0.469461080012818	-2.15111029466837	0.496593553276312	-1.0098625621617	0.0314674951404983	0.521142346324577	Down	0.2826292	0.2968607	0.239484	1.281635	1.360237	1.124438	0.3949676	1.104126	0.3013794	0.5796952	0.1054008	0.1174716	0.1323332	1.951861	0.1229802	0.2322322	ZNF655	GeneID:79027,Genbank:NM_001085368.1,HGNC:HGNC:30899	zinc finger protein 655, transcript variant 8	GO:0005515,GO:0005634,GO:0005730,GO:0005737,GO:0006351,GO:0006355,GO:0046872,GO:2000134,GO:0003674,GO:0003677,GO:0003700	protein binding|nucleus|nucleolus|cytoplasm|transcription, DNA-templated|regulation of transcription, DNA-templated|metal ion binding|negative regulation of G1/S transition of mitotic cell cycle|molecular_function|DNA binding|DNA binding transcription factor activity
NM_001085.4	6185.16404524639	0.509583516852562	9.00523528902166	24.0659166236183	4.58891946866446	2.15203850913092e-19	4.28327397934024e-16	Up	1.159869	1.332678	0.07712501	2.406106	0.3090932	10.49347	2.876534	1.790681	69.0058	733.7705	64.61466	19.33647	3.256278	710.5924	57.61876	76.36525	SERPINA3	GeneID:12,Genbank:NM_001085.4,HGNC:HGNC:16,MIM:107280	serpin family A member 3	GO:0019216,GO:0004867,GO:0030277,GO:0005515,GO:0031093,GO:0005576,GO:0005615,GO:0034774,GO:0005622,GO:0035578,GO:0005634,GO:0043312,GO:0006953,GO:0070062,GO:0006954,GO:0002576,GO:0072562,GO:0010951,GO:0003677	regulation of lipid metabolic process|serine-type endopeptidase inhibitor activity|maintenance of gastrointestinal epithelium|protein binding|platelet alpha granule lumen|extracellular region|extracellular space|secretory granule lumen|intracellular|azurophil granule lumen|nucleus|neutrophil degranulation|acute-phase response|extracellular exosome|inflammatory response|platelet degranulation|bloo…
NM_001086.2	205.996611249981	0.624872312440805	3.27127878906996	4.12424929745607	2.04413154156471	0.00107062310487185	0.0783669525893842	Up	0.02945907	3.074272e-07	0.4292306	0.5681115	0.1351707	0.3573819	1.105566	0.02389073	2.462622	38.75699	5.47807	0.3521545	0.4229177	0.7601941	1.770182	3.642544	AADAC	GeneID:13,Genbank:NM_001086.2,HGNC:HGNC:17,MIM:600338	arylacetamide deacetylase	GO:0019213,GO:0005789,GO:0031090,GO:0006805,GO:0009056,GO:0010898,GO:0016021,GO:0016298,GO:0016787,GO:0017171,GO:0003824,GO:0004806	deacetylase activity|endoplasmic reticulum membrane|organelle membrane|xenobiotic metabolic process|catabolic process|positive regulation of triglyceride catabolic process|integral component of membrane|lipase activity|hydrolase activity|serine hydrolase activity|catalytic activity|triglyceride lipase activity
NM_001097577.2	144.244966576804	0.596176175437401	3.11623631780745	3.62461019350215	1.85782584970957	0.00183175415322923	0.112950816340087	Up	2.493099	2.994093	1.303516	0.01345718	0.6838999	0.1303657	1.619677e-06	2.285239	10.01286	51.92345	6.072232	2.928663	0.8282094	0.4659678	7.211596	2.09969	ANG	GeneID:283,Genbank:NM_001097577.2,HGNC:HGNC:483,HPRD:00105,MIM:105850	angiogenin, transcript variant 2	GO:0003677,GO:0003779,GO:0004519,GO:0004540,GO:0005102,GO:0016477,GO:0005507,GO:0017148,GO:0005515,GO:0019843,GO:0005576,GO:0030041,GO:0030426,GO:0031410,GO:0032148,GO:0090501,GO:0032311,GO:0032431,GO:0001525,GO:0001541,GO:0001556,GO:0001666,GO:0001890,GO:0001938,GO:0005605,GO:0005615,GO:0005634,GO:0005730,GO:0006651,GO:0007154,GO:0007202,GO:0034332,GO:0008201,GO:0042277,GO:0009303,GO:0042327,GO:…	DNA binding|actin binding|endonuclease activity|ribonuclease activity|signaling receptor binding|cell migration|copper ion binding|negative regulation of translation|protein binding|rRNA binding|extracellular region|actin filament polymerization|growth cone|cytoplasmic vesicle|activation of protein kinase B activity|RNA phosphodiester bond hydrolysis|angiogenin-PRI complex|activation of phospholi…
NM_001097600.1	32.5863114843806	0.643665643822526	-2.14812829033959	0.383506682328609	-1.38267637901481	0.0317035653797151	0.52269302038365	Down	0.6105797	0.1770446	0.4871967	0.4087027	0.623378	2.269078	0.3481449	0.1942948	0.007628691	0.02317036	2.064892e-08	0.06972635	1.600497e-11	3.282202	1.257105e-09	0.4515425	SLC35G2	GeneID:80723,Genbank:NM_001097600.1,HGNC:HGNC:28480	solute carrier family 35 member G2, transcript variant 3	GO:0005887,GO:0016021,GO:0022857,GO:0005794,GO:0005886	integral component of plasma membrane|integral component of membrane|transmembrane transporter activity|Golgi apparatus|plasma membrane
NM_001098175.1	56.2540742139533	0.49893233644203	-2.26910410146365	0.45624181715672	-1.13212941097345	0.0232619960220783	0.459899643695494	Down	0.2588892	0.07909893	0.09963916	0.1613344	0.1409633	0.5970797	0.06170844	0.08475078	0.01376453	0.04207475	0.1414848	0.06256318	0.006082501	0.1762957	0.09621274	0.04704717	ENTPD1	GeneID:953,Genbank:NM_001098175.1,HGNC:HGNC:3363,MIM:601752	ectonucleoside triphosphate diphosphohydrolase 1, transcript variant 2	GO:0102490,GO:0005887,GO:0102491,GO:0007155,GO:0007596,GO:0016020,GO:0017110,GO:0017111,GO:0034656,GO:0070062,GO:0102485,GO:0102486,GO:0102487,GO:0005515,GO:0102488,GO:0005524,GO:0102489,GO:0005886	8-oxo-dGTP phosphohydrolase activity|integral component of plasma membrane|dGTP phosphohydrolase activity|cell adhesion|blood coagulation|membrane|nucleoside-diphosphatase activity|nucleoside-triphosphatase activity|nucleobase-containing small molecule catabolic process|extracellular exosome|dATP phosphohydrolase activity|dCTP phosphohydrolase activity|dUTP phosphohydrolase activity|protein bindi…	path:hsa00230,path:hsa00240,path:hsa05169	Purine metabolism|Pyrimidine metabolism|Epstein-Barr virus infection
NM_001098484.2	308.168353451496	0.433039274766735	2.9976881749421	2.45907666444344	1.29811671325374	0.00272035858440357	0.146938009523343	Up	0.4208369	0.2137362	0.2485318	2.610839	0.360988	1.560725	0.3370871	0.2529433	0.6248327	2.399107	1.432706	0.5699149	1.591684	4.089598	0.7155094	1.532762	SLC4A4	GeneID:8671,Genbank:NM_001098484.2,HGNC:HGNC:11030,MIM:603345	solute carrier family 4 member 4, transcript variant 1	GO:0098656,GO:0005887,GO:0006814,GO:0008509,GO:0008510,GO:0015698,GO:0015701,GO:0016323,GO:0005452,GO:0051453,GO:0005515,GO:0070062,GO:0005886	anion transmembrane transport|integral component of plasma membrane|sodium ion transport|anion transmembrane transporter activity|sodium:bicarbonate symporter activity|inorganic anion transport|bicarbonate transport|basolateral plasma membrane|inorganic anion exchanger activity|regulation of intracellular pH|protein binding|extracellular exosome|plasma membrane	path:hsa04972,path:hsa04976,path:hsa04964	Pancreatic secretion|Bile secretion|Proximal tubule bicarbonate reclamation
NM_001098486.1	2.6564421609517	0.67839539548668	2.03022133707524	2.59780439784714	1.37729280689065	0.0423340459117859		Up	0	0	0.01135633	0	0	0	0.008881607	0.008629613	0.005643772	0.04723381	3.434983e-25	0.03224286	0.01179533	0.2771875	0.07189123	0.1976608	SLC17A3	GeneID:10786,Genbank:NM_001098486.1,HGNC:HGNC:10931,MIM:611034	solute carrier family 17 member 3, transcript variant 1	GO:0006814,GO:0006817,GO:0006820,GO:0006855,GO:0008308,GO:0008514,GO:0016021,GO:0016324,GO:0015143,GO:0019534,GO:0022857,GO:0031526,GO:0034220,GO:0035725,GO:0046415,GO:0048471,GO:0005436,GO:0005737,GO:0005789,GO:0005886,GO:0005887,GO:0015238,GO:0015562,GO:0015711,GO:0015747,GO:1901998,GO:0015760,GO:0015893	sodium ion transport|phosphate ion transport|anion transport|drug transmembrane transport|voltage-gated anion channel activity|organic anion transmembrane transporter activity|integral component of membrane|apical plasma membrane|urate transmembrane transporter activity|toxin transmembrane transporter activity|transmembrane transporter activity|brush border membrane|ion transmembrane transport|so…
NM_001098495.1	13.5695144937524	0.550244099573278	-2.57639470434621	0.374322588587932	-1.41764598423834	0.00998366080129417	0.306589480585583	Down	0.5782367	0.02734004	0.272937	0.002620607	0.225282	0.4464926	0.5099314	0.07074243	0.4467587	0.001388355	0.04496366	0.0001493304	0.1540299	0.03836196	0.0525336	0.03594858	ZNF419	GeneID:79744,Genbank:NM_001098495.1,HGNC:HGNC:20648	zinc finger protein 419, transcript variant 6	GO:0005634,GO:0006351,GO:0006355,GO:0046872,GO:0003677,GO:0003700,GO:0005515	nucleus|transcription, DNA-templated|regulation of transcription, DNA-templated|metal ion binding|DNA binding|DNA binding transcription factor activity|protein binding
NM_001098515.1	15.7041910154404	0.621485244800874	-2.67033960711444	0.31653201607715	-1.65957666442899	0.0075774563973453	0.267766079784069	Down	0.1970414	0.3333299	0.1457189	0.2518834	0.9688705	0.3796186	0.07380995	0.1238736	1.451766e-13	0.04320671	0.03021705	0.0001922396	0.1049352	0.1797895	0.3156783	1.042022e-05	MRGPRF	GeneID:116535,Genbank:NM_001098515.1,HGNC:HGNC:24828,MIM:607233	MAS related GPR family member F, transcript variant 1	GO:0007186,GO:0031965,GO:0070062,GO:0004930,GO:0005886,GO:0005887	G-protein coupled receptor signaling pathway|nuclear membrane|extracellular exosome|G-protein coupled receptor activity|plasma membrane|integral component of plasma membrane
NM_001098533.2	7.60389679159565	0.626454744312873	2.03452923434442	2.41921751761116	1.2745404912983	0.0418982641339365	0.584040286687105	Up	0.04429809	0.0900173	0.01623803	0.0004168038	0.3011281	0.04023714	0.003215641	0.0186893	0.5364081	0.3313435	0.04219909	0.005707666	0.06556874	0.318851	0.02556289	0.2273439	CDK10	GeneID:8558,Genbank:NM_001098533.2,HGNC:HGNC:1770,MIM:603464	cyclin-dependent kinase 10, transcript variant c	GO:0043410,GO:0005524,GO:1902018,GO:0005634,GO:0005737,GO:0006468,GO:0007089,GO:0007346,GO:0008285,GO:0010468,GO:0016592,GO:0018107,GO:0030030,GO:0004674,GO:0032956,GO:0004693,GO:0036064,GO:0005515	positive regulation of MAPK cascade|ATP binding|negative regulation of cilium assembly|nucleus|cytoplasm|protein phosphorylation|traversing start control point of mitotic cell cycle|regulation of mitotic cell cycle|negative regulation of cell proliferation|regulation of gene expression|mediator complex|peptidyl-threonine phosphorylation|cell projection organization|protein serine/threonine kinase…
NM_001098670.1	17.811187945236	0.66284698527047	-2.43125243632749	0.327246950221926	-1.61154834785116	0.0150467270989913	0.379916477944844	Down	0.3921514	0.2546506	0.193568	0.5904273	0.3164578	0.8435559	0.0001729296	0.5700167	0.02168067	0.2925213	7.511828e-06	1.148652e-07	4.315575e-13	0.03937028	0.07578851	0.1202396	RASGRP2	GeneID:10235,Genbank:NM_001098670.1,HGNC:HGNC:9879,MIM:605577	RAS guanyl releasing protein 2, transcript variant 3	GO:0045202,GO:0005509,GO:0071277,GO:0005829,GO:0005886,GO:0007165,GO:0007265,GO:0008289,GO:0019992,GO:0030054,GO:0032587,GO:0001558,GO:0043005,GO:0005085,GO:0043547	synapse|calcium ion binding|cellular response to calcium ion|cytosol|plasma membrane|signal transduction|Ras protein signal transduction|lipid binding|diacylglycerol binding|cell junction|ruffle membrane|regulation of cell growth|neuron projection|guanyl-nucleotide exchange factor activity|positive regulation of GTPase activity	path:hsa04014,path:hsa04015,path:hsa04010,path:hsa04611,path:hsa04062,path:hsa05200	Ras signaling pathway|Rap1 signaling pathway|MAPK signaling pathway|Platelet activation|Chemokine signaling pathway|Pathways in cancer
NM_001098822.1	29.3310441164736	0.612059536361572	3.76397855212561	4.93749390575116	2.3037789674889	0.000167231233285839	0.0200375456979881	Up	1.862309e-15	0.1930403	9.351501e-05	0.5011809	3.994733e-13	0.5933669	0.01068632	0.1953896	0.3038394	0.5467607	1.366301	0.666591	0.1492302	6.207065	1.872097	1.765297	TMEM91	GeneID:641649,Genbank:NM_001098822.1,HGNC:HGNC:32393	transmembrane protein 91, transcript variant 3	GO:0008150,GO:0009607,GO:0016021,GO:0002244,GO:0003674,GO:0005575	biological_process|response to biotic stimulus|integral component of membrane|hematopoietic progenitor cell differentiation|molecular_function|cellular_component
NM_001098845.2	26.3590588060356	0.640202810616029	2.19783719844996	2.65196466267558	1.40706155172412	0.0279607095631639	0.4970620821864	Up	0.07254963	0.5758417	0	0.01089808	0.1702481	0.08196632	0.1018266	0	7.87543e-10	0.8238876	0.1358478	0.05894355	1.030886	1.050357	0.122098	1.825413	ANXA8L1	GeneID:728113,Genbank:NM_001098845.2,HGNC:HGNC:23334	annexin A8-like 1, transcript variant 1	GO:0005509,GO:0005544,GO:0070062	calcium ion binding|calcium-dependent phospholipid binding|extracellular exosome
NM_001099274.1	59.0801909072044	0.42357923135608	-2.44730337827036	0.487465869712039	-1.0366268838629	0.0143929632206598	0.371634090337556	Down	1.076435	0.8233021	1.627697	1.508644	1.164724	1.411098	0.9748854	0.9405383	0.06043888	0.4117038	0.7530334	0.4731641	0.2925169	0.9606736	1.696117	0.5998076	TINF2	GeneID:26277,Genbank:NM_001099274.1,HGNC:HGNC:11824,MIM:604319	TERF1 interacting nuclear factor 2, transcript variant 1	GO:0032211,GO:0000784,GO:0042162,GO:0003677,GO:0050680,GO:0005515,GO:0005654,GO:0010370,GO:0010836,GO:0016233,GO:0070187,GO:0070198,GO:0016363,GO:1904356,GO:0016604,GO:0000781,GO:0032202,GO:0000783	negative regulation of telomere maintenance via telomerase|nuclear chromosome, telomeric region|telomeric DNA binding|DNA binding|negative regulation of epithelial cell proliferation|protein binding|nucleoplasm|perinucleolar chromocenter|negative regulation of protein ADP-ribosylation|telomere capping|shelterin complex|protein localization to chromosome, telomeric region|nuclear matrix|regulation…
NM_001099282.1	34.1737489424853	0.639442608338451	-2.01797747357811	0.408843106590483	-1.29038077927302	0.043593607435119	0.594217279062131	Down	0.1955099	0.2591052	1.865408	0.579525	0.3761274	0.3056507	0.2140081	1.497127	3.349494e-06	0.3640514	1.161673	8.728148e-11	2.637826e-06	0.6454097	0.0004916987	0.1038087	ZNF239	GeneID:8187,Genbank:NM_001099282.1,HGNC:HGNC:13031,MIM:601069	zinc finger protein 239, transcript variant 2	GO:0001078,GO:0003677,GO:0003700,GO:0003723,GO:0005515,GO:0005634,GO:0006351,GO:0006355,GO:0046872,GO:0000122,GO:0000978	transcriptional repressor activity, RNA polymerase II proximal promoter sequence-specific DNA binding|DNA binding|DNA binding transcription factor activity|RNA binding|protein binding|nucleus|transcription, DNA-templated|regulation of transcription, DNA-templated|metal ion binding|negative regulation of transcription by RNA polymerase II|RNA polymerase II proximal promoter sequence-specific DNA b…
NM_001099746.1	6.74877969321292	0.679963618152271	-3.07198990444477	0.235069395954373	-2.08884137035352	0.00212636916662597	0.124884101251708	Down	0.06469843	0.07835514	0.7587102	0.1466919	0.007146387	1.424579e-13	0.002172392	0.02965596	7.141871e-07	0.00061855	0.00159431	0.02069126	0.0004844798	0.002173998	0.0004183575	0.004239593	SYBU	GeneID:55638,Genbank:NM_001099746.1,HGNC:HGNC:26011,MIM:611568	syntabulin, transcript variant 13	GO:1990048,GO:0008017,GO:0016021,GO:0017075,GO:0019894,GO:0019896,GO:0031410,GO:0031982,GO:0035774,GO:0043231,GO:0060025,GO:0060074,GO:0000139,GO:0097433,GO:0005515,GO:1904115,GO:0005874	anterograde neuronal dense core vesicle transport|microtubule binding|integral component of membrane|syntaxin-1 binding|kinesin binding|axonal transport of mitochondrion|cytoplasmic vesicle|vesicle|positive regulation of insulin secretion involved in cellular response to glucose stimulus|intracellular membrane-bounded organelle|regulation of synaptic activity|synapse maturation|Golgi membrane|den…
NM_001099756.1	52.4288407695796	0.541017476325632	2.48020713303529	2.5347358412406	1.34183540387958	0.0131306080785837	0.352933534578754	Up	0.499444	0.1546857	0.9453276	0.316883	0.001753842	0.01083737	0.2608751	0.1605621	0.9111693	0.6324693	1.665658	0.7302405	0.8066871	0.3124729	0.8922039	0.08545861	SYBU	GeneID:55638,Genbank:NM_001099756.1,HGNC:HGNC:26011,MIM:611568	syntabulin, transcript variant 12	GO:1990048,GO:0008017,GO:0016021,GO:0017075,GO:0019894,GO:0019896,GO:0031410,GO:0031982,GO:0035774,GO:0043231,GO:0060025,GO:0060074,GO:0000139,GO:0097433,GO:0005515,GO:1904115,GO:0005874	anterograde neuronal dense core vesicle transport|microtubule binding|integral component of membrane|syntaxin-1 binding|kinesin binding|axonal transport of mitochondrion|cytoplasmic vesicle|vesicle|positive regulation of insulin secretion involved in cellular response to glucose stimulus|intracellular membrane-bounded organelle|regulation of synaptic activity|synapse maturation|Golgi membrane|den…
NM_001099856.4	7.05610301655693	0.623913978215159	2.88712829072436	3.48538903618019	1.80131969748337	0.00388775674446507	0.179951903265124	Up	0.02684935	0.01350484	0.01763717	0.01095103	0.001782104	0.0001519819	0.03628864	0.1345324	0.2881856	0.104621	0.006863172	0.04877608	0.1416653	0.2041877	0.1336161	0.4769039	IKBKG	GeneID:8517,Genbank:NM_001099856.4,HGNC:HGNC:5961,MIM:300248	inhibitor of kappa light polypeptide gene enhancer in B-cells, kinase gamma, transcript variant 2	GO:0005634,GO:0005737,GO:0005829,GO:0006351,GO:0016032,GO:0006915,GO:0016239,GO:0006954,GO:0016579,GO:0006955,GO:0019904,GO:0031625,GO:0035666,GO:0038095,GO:0050852,GO:0042802,GO:0051092,GO:0042803,GO:0042975,GO:0051403,GO:0051650,GO:0070423,GO:0070498,GO:0000151,GO:0070530,GO:0000187,GO:0072686,GO:0000922,GO:1901215,GO:0002223,GO:0002479,GO:0002756,GO:0004871,GO:0005515,GO:0005622,GO:0006974,GO:…	nucleus|cytoplasm|cytosol|transcription, DNA-templated|viral process|apoptotic process|positive regulation of macroautophagy|inflammatory response|protein deubiquitination|immune response|protein domain specific binding|ubiquitin protein ligase binding|TRIF-dependent toll-like receptor signaling pathway|Fc-epsilon receptor signaling pathway|T cell receptor signaling pathway|identical protein bind…	path:hsa04014,path:hsa04010,path:hsa04064,path:hsa04668,path:hsa04151,path:hsa04210,path:hsa04620,path:hsa04621,path:hsa04622,path:hsa04623,path:hsa04625,path:hsa04660,path:hsa04658,path:hsa04659,path:hsa04657,path:hsa04662,path:hsa04062,path:hsa04920,path:hsa04380,path:hsa05200,path:hsa05203,path:hsa05212,path:hsa05221,path:hsa05220,path:hsa05215,path:hsa05222,path:hsa05340,path:hsa05418,path:hs…	Ras signaling pathway|MAPK signaling pathway|NF-kappa B signaling pathway|TNF signaling pathway|PI3K-Akt signaling pathway|Apoptosis|Toll-like receptor signaling pathway|NOD-like receptor signaling pathway|RIG-I-like receptor signaling pathway|Cytosolic DNA-sensing pathway|C-type lectin receptor signaling pathway|T cell receptor signaling pathway|Th1 and Th2 cell differentiation|Th17 cell differe…
NM_001100119.1	37.9412855024739	0.533190931846119	-2.19379949447669	0.444509452448062	-1.16971399674357	0.0282498271915589	0.499687884126368	Down	0.2913734	0.3893885	0.489621	0.3939798	1.75923	0.2400903	0.6350655	0.4777992	0.0845029	0.5109883	0.8017362	0.3302824	0.02305893	0.06133637	0.1099603	0.06948761	XRCC3	GeneID:7517,Genbank:NM_001100119.1,HGNC:HGNC:12830,MIM:600675	X-ray repair complementing defective repair in Chinese hamster cells 3, transcript variant 1	GO:0000784,GO:0003690,GO:0003697,GO:0004520,GO:0005515,GO:0005524,GO:0005634,GO:0008821,GO:0005654,GO:0010033,GO:0010212,GO:0005657,GO:0010824,GO:0033063,GO:0033065,GO:0036297,GO:0042148,GO:0048471,GO:0071140,GO:0000150,GO:0000400,GO:0000707,GO:0000722,GO:0000724,GO:0000730,GO:0000731,GO:0000732,GO:0005737,GO:0005739,GO:0005829,GO:0006281,GO:0006310,GO:0006312,GO:0090267,GO:0006974,GO:0090656,GO:…	nuclear chromosome, telomeric region|double-stranded DNA binding|single-stranded DNA binding|endodeoxyribonuclease activity|protein binding|ATP binding|nucleus|crossover junction endodeoxyribonuclease activity|nucleoplasm|response to organic substance|response to ionizing radiation|replication fork|regulation of centrosome duplication|Rad51B-Rad51C-Rad51D-XRCC2 complex|Rad51C-XRCC3 complex|inters…	path:hsa03440	Homologous recombination
NM_001100598.1	36.885257621867	0.52664651005598	-1.96801179981602	0.487526807045091	-1.03644654612209	0.0490666800417253	0.622913848042115	Down	1.143913	0.408075	0.9132497	1.005652	0.8418813	2.660844e-09	0.01202949	0.9462976	0.3718861	1.093859e-10	1.080592	0.4830077	0.3716101	2.278374e-12	0.02756553	0.3219273	ZNF707	GeneID:286075,Genbank:NM_001100598.1,HGNC:HGNC:27815	zinc finger protein 707, transcript variant 2	GO:0006351,GO:0006355,GO:0046872,GO:0003677,GO:0005515,GO:0005634	transcription, DNA-templated|regulation of transcription, DNA-templated|metal ion binding|DNA binding|protein binding|nucleus
NM_001100607.2	174.509445261893	0.575024446143604	6.25301078862683	12.0890926816303	3.59563406546013	4.02614313772326e-10	2.57572507235846e-07	Up	0.02609322	0.07894879	5.979406e-15	0.0985001	1.930934e-20	0	0.2709019	0.04243027	3.120151	29.46209	1.254896	0.6894489	5.953002e-12	0.02615867	0.9386487	2.57571	SERPINA10	GeneID:51156,Genbank:NM_001100607.2,HGNC:HGNC:15996,HPRD:09245,MIM:605271	serpin family A member 10, transcript variant 2	GO:0007596,GO:0008201,GO:0008218,GO:0010951,GO:0043687,GO:0044267,GO:0060046,GO:0070062,GO:0004867,GO:0005615,GO:0005788	blood coagulation|heparin binding|bioluminescence|negative regulation of endopeptidase activity|post-translational protein modification|cellular protein metabolic process|regulation of acrosome reaction|extracellular exosome|serine-type endopeptidase inhibitor activity|extracellular space|endoplasmic reticulum lumen
NM_001101387.1	6.23068238051068	0.673181857776935	-4.58381260683149	0.11778767674389	-3.08573948636815	4.56573451685991e-06	0.00108685717475763	Down	0.2115066	0.05848769	0.02895839	0.1374773	0.1038091	0.005886044	0.3138988	0.01490475	0	0	0	0	0	0	0	0	PIRT	GeneID:644139,Genbank:NM_001101387.1,HGNC:HGNC:37239,MIM:612068	phosphoinositide interacting regulator of transient receptor potential channels	GO:0009408,GO:0016021,GO:0044325,GO:0048015,GO:0048266,GO:1902936,GO:2001259,GO:0005547,GO:0005622,GO:0005886	response to heat|integral component of membrane|ion channel binding|phosphatidylinositol-mediated signaling|behavioral response to pain|phosphatidylinositol bisphosphate binding|positive regulation of cation channel activity|phosphatidylinositol-3,4,5-trisphosphate binding|intracellular|plasma membrane
NM_001101648.1	57.5608642127791	0.582216728223661	3.01872194327075	3.38123529162271	1.75755041322807	0.00253843392838771	0.140559403274217	Up	0.01112995	0.09167145	0.2221962	0.01814433	0.001511522	0.007059801	0.0868856	0.01549029	0.1276772	0.6361753	0.3957183	0.0283923	0.01148344	3.420097	0.05487901	0.1542104	NPC1L1	GeneID:29881,Genbank:NM_001101648.1,HGNC:HGNC:7898,MIM:608010	NPC1 like intracellular cholesterol transporter 1, transcript variant 2	GO:0008144,GO:0016324,GO:0017137,GO:0030299,GO:0030301,GO:0030659,GO:0031489,GO:0031526,GO:0042157,GO:0042493,GO:0044214,GO:0005515,GO:0071501,GO:0005886,GO:0098856,GO:0006695	drug binding|apical plasma membrane|Rab GTPase binding|intestinal cholesterol absorption|cholesterol transport|cytoplasmic vesicle membrane|myosin V binding|brush border membrane|lipoprotein metabolic process|response to drug|spanning component of plasma membrane|protein binding|cellular response to sterol depletion|plasma membrane|intestinal lipid absorption|cholesterol biosynthetic process	path:hsa04975	Fat digestion and absorption
NM_001102416.2	263.924847479497	0.613087634034454	5.02729676647308	8.46889345912912	3.08217348014604	4.9744222732797e-07	0.000154968393358712	Up	0.005358427	0.3478421	0.4088689	0.03971165	0.0188393	0	0	0.1126352	3.876909	34.83408	2.06551	0.0547528	0.01948287	1.383788	0.9298039	1.315876	KNG1	GeneID:3827,Genbank:NM_001102416.2,HGNC:HGNC:6383,HPRD:01970,MIM:612358	kininogen 1, transcript variant 1	GO:0072562,GO:0031012,GO:0007204,GO:0004869,GO:0031093,GO:0005102,GO:0042311,GO:0007597,GO:0005515,GO:0043065,GO:0005576,GO:0008201,GO:0005615,GO:0043687,GO:0008270,GO:0005788,GO:0044267,GO:0010951,GO:0005886,GO:0045861,GO:0006954,GO:0002576,GO:0070062,GO:0030195,GO:0007162,GO:0004866,GO:0007186	blood microparticle|extracellular matrix|positive regulation of cytosolic calcium ion concentration|cysteine-type endopeptidase inhibitor activity|platelet alpha granule lumen|signaling receptor binding|vasodilation|blood coagulation, intrinsic pathway|protein binding|positive regulation of apoptotic process|extracellular region|heparin binding|extracellular space|post-translational protein modif…	path:hsa04610	Complement and coagulation cascades
NM_001102470.1	143.849881283407	0.612966044680909	2.32969234006346	2.69077600669452	1.42802229901211	0.0198224176894039	0.432872137162767	Up	0.1647381	0	0.4523707	3.471039	0.03980194	0	1.078227	0.2244225	3.212446	9.939555	1.885657	1.313752	0.07557075	0.1947919	1.318995	1.071616	ADH6	GeneID:130,Genbank:NM_001102470.1,HGNC:HGNC:255,HPRD:00067,MIM:103735	alcohol dehydrogenase 6 (class V), transcript variant 1	GO:0006069,GO:0008270,GO:0045471,GO:0070062,GO:0004022,GO:0004024,GO:0005829	ethanol oxidation|zinc ion binding|response to ethanol|extracellular exosome|alcohol dehydrogenase (NAD) activity|alcohol dehydrogenase activity, zinc-dependent|cytosol	path:hsa00010,path:hsa00071,path:hsa00350,path:hsa00830,path:hsa00980,path:hsa00982,path:hsa05204	Glycolysis / Gluconeogenesis|Fatty acid degradation|Tyrosine metabolism|Retinol metabolism|Metabolism of xenobiotics by cytochrome P450|Drug metabolism - cytochrome P450|Chemical carcinogenesis
NM_001104544.1	53.9473965833759	0.43318193692348	2.48418516155511	2.10833502981708	1.07610413995901	0.0129848271767107	0.351215296016224	Up	0.2751641	0.5235156	0.2286581	0.5207742	0.2417315	0.2469942	0.3635758	0.008568353	1.382446	0.658065	0.6332909	0.5184774	0.5738097	0.4213205	0.5136655	0.3733672	TMEM255A	GeneID:55026,Genbank:NM_001104544.1,HGNC:HGNC:26086	transmembrane protein 255A, transcript variant 2	GO:0016021	integral component of membrane
NM_001105069.1	51.744185903602	0.607027265564518	8.92167785335705	42.6863147893935	5.41570171157085	4.59276503866458e-19	8.89407569055121e-16	Up	0	0	0	0	0	0.003941058	0.0004956315	0	1.033537	6.194692	0.8559319	0	0.02667648	1.053981	0.3322602	0.6119593	ACSM2B	GeneID:348158,Genbank:NM_001105069.1,HGNC:HGNC:30931,MIM:614359	acyl-CoA synthetase medium-chain family member 2B, transcript variant 2	GO:0005524,GO:0005739,GO:0005759,GO:0006633,GO:0006637,GO:0006805,GO:0015645,GO:0016405,GO:0046872,GO:0047760,GO:0003674,GO:0003996,GO:0004321	ATP binding|mitochondrion|mitochondrial matrix|fatty acid biosynthetic process|acyl-CoA metabolic process|xenobiotic metabolic process|fatty acid ligase activity|CoA-ligase activity|metal ion binding|butyrate-CoA ligase activity|molecular_function|acyl-CoA ligase activity|fatty-acyl-CoA synthase activity	path:hsa00650	Butanoate metabolism
NM_001105544.1	7.54448441721396	0.672143432265481	-2.30270692193447	0.342043250288667	-1.54774933401052	0.0212953384788073	0.444725617220489	Down	0.5112898	0.1888995	0.1440848	0.153035	0.09208024	0.0002684127	0.02888101	0.338023	0.0384351	0.1351507	3.166234e-07	0.0004573639	2.216232e-06	0.001143304	0.05636928	0.0002071239	ECHDC1	GeneID:55862,Genbank:NM_001105544.1,HGNC:HGNC:21489,MIM:612136	ethylmalonyl-CoA decarboxylase 1, transcript variant 3	GO:0005829,GO:0006635,GO:0016831,GO:0070062,GO:0004300,GO:0004492,GO:0005739	cytosol|fatty acid beta-oxidation|carboxy-lyase activity|extracellular exosome|enoyl-CoA hydratase activity|methylmalonyl-CoA decarboxylase activity|mitochondrion	path:hsa00640	Propanoate metabolism
NM_001105563.1	4.11556400834022	0.671410982360708	-2.60517046435623	0.297479042614205	-1.74914006069052	0.0091828560538842		Down	0.03869146	0.185319	0.02431891	0.149584	0.1621538	0.005059896	0.0004370206	0.04544599	2.366291e-07	0.007508388	4.588349e-07	0.04516977	0.02271175	2.434804e-05	0.003929215	5.612734e-05	CCHCR1	GeneID:54535,Genbank:NM_001105563.1,HGNC:HGNC:13930,MIM:605310	coiled-coil alpha-helical rod protein 1, transcript variant 2	GO:0005829,GO:0006611,GO:0007275,GO:0030154,GO:0005634,GO:0005814	cytosol|protein export from nucleus|multicellular organism development|cell differentiation|nucleus|centriole
NM_001105566.2	20.259573107215	0.585031521529437	-2.33616586248691	0.387768987446562	-1.36673066907585	0.0194825987406616	0.428779513640481	Down	0.478157	0.02419133	0.003212985	0.2840576	0.1369297	0.3015282	0.09846381	0.009191452	0.1257826	0.0003917723	0.0177817	0.05357384	0.04981815	0.02587943	0.005767906	0.05144033	KIF13A	GeneID:63971,Genbank:NM_001105566.2,HGNC:HGNC:14566,MIM:605433	kinesin family member 13A, transcript variant 2	GO:0043001,GO:0016887,GO:0005524,GO:0043005,GO:0030424,GO:0005813,GO:0051301,GO:0030425,GO:0005871,GO:0072383,GO:0005874,GO:0006886,GO:0030496,GO:0007018,GO:0030705,GO:0007049,GO:0032438,GO:0008017,GO:0032465,GO:0003777,GO:0032588,GO:0008333,GO:0035459,GO:0010008,GO:0005515	Golgi to plasma membrane protein transport|ATPase activity|ATP binding|neuron projection|axon|centrosome|cell division|dendrite|kinesin complex|plus-end-directed vesicle transport along microtubule|microtubule|intracellular protein transport|midbody|microtubule-based movement|cytoskeleton-dependent intracellular transport|cell cycle|melanosome organization|microtubule binding|regulation of cytoki…
NM_001109.4	856.0914859186	0.284522503398741	3.97315177119499	2.18927181644948	1.13045108832354	7.0927823182867e-05	0.0102050610174674	Up	4.559957	9.573263	1.790498	2.60502	3.050655	6.883408	5.580844	3.409964	5.772105	9.794705	5.162079	10.50672	6.792936	12.92756	20.96422	11.34605	ADAM8	GeneID:101,Genbank:NM_001109.4,HGNC:HGNC:215,MIM:602267	ADAM metallopeptidase domain 8, transcript variant 1	GO:0005737,GO:0005886,GO:0005887,GO:0006508,GO:0006954,GO:0008237,GO:0043621,GO:0008270,GO:0045089,GO:0009986,GO:0045780,GO:0010954,GO:0045785,GO:0048247,GO:0050714,GO:0050839,GO:2000415,GO:0051044,GO:2000418,GO:0051092,GO:0051897,GO:0000902,GO:0001525,GO:0002102,GO:0002523,GO:0002675,GO:0004222,GO:0004252,GO:0005509,GO:0005515,GO:0022407,GO:0022617,GO:0032010,GO:0032127,GO:0033089,GO:0035579,GO:…	cytoplasm|plasma membrane|integral component of plasma membrane|proteolysis|inflammatory response|metallopeptidase activity|protein self-association|zinc ion binding|positive regulation of innate immune response|cell surface|positive regulation of bone resorption|positive regulation of protein processing|positive regulation of cell adhesion|lymphocyte chemotaxis|positive regulation of protein sec…
NM_001111034.2	86.5389178097501	0.445509185070614	2.45493530669522	2.13420125394638	1.09369622788687	0.0140909944448822	0.367011244625481	Up	3.16712	1.783169	0.06267861	1.44336	0.4075697	0.4446899	1.616067	0.2659633	1.672908	2.389669	1.111131	2.342623	3.554752	2.395001	2.004869	0.6748648	ACP5	GeneID:54,Genbank:NM_001111034.2,HGNC:HGNC:124,HPRD:01374,MIM:171640	acid phosphatase 5, tartrate resistant, transcript variant 2	GO:0050728,GO:0006771,GO:0050830,GO:0008198,GO:0060349,GO:0008199,GO:0016021,GO:0016311,GO:0032496,GO:0032691,GO:0070062,GO:0032695,GO:0032720,GO:0032929,GO:0034097,GO:0003993,GO:0045019,GO:0005764,GO:0045453,GO:0005829	negative regulation of inflammatory response|riboflavin metabolic process|defense response to Gram-positive bacterium|ferrous iron binding|bone morphogenesis|ferric iron binding|integral component of membrane|dephosphorylation|response to lipopolysaccharide|negative regulation of interleukin-1 beta production|extracellular exosome|negative regulation of interleukin-12 production|negative regulati…	path:hsa00740,path:hsa04142,path:hsa04380,path:hsa05323	Riboflavin metabolism|Lysosome|Osteoclast differentiation|Rheumatoid arthritis
NM_001111038.1	7.55012215656199	0.679490756300568	2.3235636849816	2.98729568863358	1.57884004562069	0.020148890674771	0.435328434018163	Up	0.0006307576	0.0003355328	0.005092921	0.001013406	0.02722847	0.08782553	0.001058024	0.001519366	0.04442047	6.299091e-09	0.07785532	0.001975079	0.3047654	0.04636938	0.162861	0.5738701	FBXL13	GeneID:222235,Genbank:NM_001111038.1,HGNC:HGNC:21658,MIM:609080	F-box and leucine-rich repeat protein 13, transcript variant 2	GO:0005829,GO:0043687,GO:0000209,GO:0004842	cytosol|post-translational protein modification|protein polyubiquitination|ubiquitin-protein transferase activity
NM_001113380.1	30.5367930701124	0.598388190253784	2.9132150297696	3.34784670462706	1.74323346948396	0.00357728176359209	0.173096736091936	Up	0.09952473	0.1503456	4.555242e-10	0.006375495	4.525402e-09	1.024936	0.05547067	1.741939e-15	0.6743965	0.7415706	1.729623e-14	0.1750751	0.5528348	0.903986	0.09525815	0.2187728	RGS4	GeneID:5999,Genbank:NM_001113380.1,HGNC:HGNC:10000,MIM:602516	regulator of G-protein signaling 4, transcript variant 3	GO:0005516,GO:0005634,GO:0005737,GO:0005829,GO:0005886,GO:0007186,GO:0008277,GO:0043547,GO:0045744,GO:0000188,GO:0001965,GO:0005096	calmodulin binding|nucleus|cytoplasm|cytosol|plasma membrane|G-protein coupled receptor signaling pathway|regulation of G-protein coupled receptor protein signaling pathway|positive regulation of GTPase activity|negative regulation of G-protein coupled receptor protein signaling pathway|inactivation of MAPK activity|G-protein alpha-subunit binding|GTPase activator activity
NM_001114397.1	34.072169466626	0.61402612475155	2.25568185120775	2.6118057204054	1.3850475857695	0.024090562976794	0.468041490892962	Up	0.1154952	0.05974553	0.2234489	0.0004120816	0.07204965	4.754371e-05	0.2952579	0.02060603	0.2935313	0.284417	0.4555065	0.07186896	0.3500808	2.024855	0.04229162	0.1416441	DHX36	GeneID:170506,Genbank:NM_001114397.1,HGNC:HGNC:14410,MIM:612767	DEAH-box helicase 36, transcript variant 2	GO:0044212,GO:0006351,GO:0002151,GO:0045944,GO:0006396,GO:0003697,GO:0051880,GO:0008094,GO:0003723,GO:0070034,GO:0003725,GO:0004004,GO:0005515,GO:0005524,GO:0009615,GO:0005634,GO:0070062,GO:0010501,GO:0090669,GO:0032206,GO:0005737,GO:1902741,GO:0032481,GO:0000781,GO:0042826,GO:0005829,GO:0001047,GO:0043330,GO:0001503	transcription regulatory region DNA binding|transcription, DNA-templated|G-quadruplex RNA binding|positive regulation of transcription by RNA polymerase II|RNA processing|single-stranded DNA binding|G-quadruplex DNA binding|DNA-dependent ATPase activity|RNA binding|telomerase RNA binding|double-stranded RNA binding|ATP-dependent RNA helicase activity|protein binding|ATP binding|response to virus|…	path:hsa03018	RNA degradation
NM_001114598.1	6.31335169382111	0.630368680658422	1.96390918033502	2.35869166713899	1.23798683894075	0.049540625040599	0.625673499824614	Up	0	0	0	0	0	0	0	0	0.2620869	2.462719	0.05666772	0	0	0	0	0.03052952	ASPDH	GeneID:554235,Genbank:NM_001114598.1,HGNC:HGNC:33856	aspartate dehydrogenase domain containing, transcript variant 1	GO:0050661,GO:0055114,GO:0006742,GO:0009435,GO:0033735	NADP binding|oxidation-reduction process|NADP catabolic process|NAD biosynthetic process|aspartate dehydrogenase activity	path:hsa00760	Nicotinate and nicotinamide metabolism
NM_001115131.2	18.5586994428019	0.677564504254635	2.25219029183832	2.87987101810849	1.52600419857653	0.024310249259027	0.469678696414032	Up	0.0007521886	0.001231228	0.0007917403	0.01454315	0.002733519	0.3149623	0.008973997	0.0008725409	0.002444731	0.9711365	0.3310432	0.009818511	0.04367343	0.03641267	0.2747423	0.3151708	C6	GeneID:729,Genbank:NM_001115131.2,HGNC:HGNC:1339,MIM:217050	complement component 6, transcript variant 2	GO:0005576,GO:0005579,GO:0006956,GO:0006958,GO:0019835,GO:0030449,GO:0045087,GO:0045766,GO:0070062,GO:0001701,GO:0001970,GO:0005515	extracellular region|membrane attack complex|complement activation|complement activation, classical pathway|cytolysis|regulation of complement activation|innate immune response|positive regulation of angiogenesis|extracellular exosome|in utero embryonic development|positive regulation of activation of membrane attack complex|protein binding	path:hsa04610,path:hsa05322,path:hsa05020	Complement and coagulation cascades|Systemic lupus erythematosus|Prion diseases
NM_001117.4	4.81843355926473	0.679633326842883	-2.35999486834729	0.328979327697943	-1.603931163707	0.0182751878609157	0.416910229406551	Down	0.09217578	0.05750485	0.02841751	0.03293157	0.04283732	1.190061e-13	0.3263787	0.105087	0.004565336	0	0.02282937	0.003997317	0	0.00993162	0	7.248435e-17	ADCYAP1	GeneID:116,Genbank:NM_001117.4,HGNC:HGNC:241,MIM:102980	adenylate cyclase activating polypeptide 1, transcript variant 2	GO:0005576,GO:0005615,GO:0005622,GO:0007186,GO:0007189,GO:0007190,GO:0007204,GO:0031175,GO:0007218,GO:0031858,GO:0007267,GO:0032755,GO:0007565,GO:0032880,GO:0034260,GO:0042594,GO:0043195,GO:0060253,GO:0043267,GO:0070374,GO:0043547,GO:0070445,GO:0043950,GO:0071385,GO:0071651,GO:0090274,GO:0097755,GO:0001541,GO:0001662,GO:0001821,GO:0002865,GO:0002878,GO:0005057,GO:0005102,GO:0005184,GO:0005515,GO:…	extracellular region|extracellular space|intracellular|G-protein coupled receptor signaling pathway|adenylate cyclase-activating G-protein coupled receptor signaling pathway|activation of adenylate cyclase activity|positive regulation of cytosolic calcium ion concentration|neuron projection development|neuropeptide signaling pathway|pituitary adenylate cyclase-activating polypeptide receptor bind…	path:hsa04911,path:hsa04924	Insulin secretion|Renin secretion
NM_001122.3	4470.83281570496	0.349886009985601	4.10723340987883	2.70769175262614	1.43706350986206	4.00426531407826e-05	0.00659571536285829	Up	40.15171	56.87596	17.01578	22.29016	46.52942	41.34307	20.52735	14.31283	118.7902	156.4409	30.27329	133.2207	119.1518	28.19991	92.69957	111.4761	PLIN2	GeneID:123,Genbank:NM_001122.3,HGNC:HGNC:248,MIM:103195	perilipin 2, transcript variant 1	GO:0005811,GO:0005829,GO:0005886,GO:0014070,GO:0015909,GO:0019216,GO:0019915,GO:0042493,GO:0005576,GO:0005634,GO:0005783	lipid droplet|cytosol|plasma membrane|response to organic cyclic compound|long-chain fatty acid transport|regulation of lipid metabolic process|lipid storage|response to drug|extracellular region|nucleus|endoplasmic reticulum	path:hsa03320	PPAR signaling pathway
NM_001122633.2	81.6235431556441	0.655198051816041	2.10930776980459	2.60632020734953	1.3820143414564	0.034918024570364	0.545918895159441	Up	0.01379055	0.02015855	0.0003578292	0.1161445	0.0003440432	0.1189907	1.017309	0.02232923	0.1072853	2.5358	1.402467	0.1098984	0.8228706	0.07154871	0.07029309	0.400992	CPS1	GeneID:1373,Genbank:NM_001122633.2,HGNC:HGNC:2323,MIM:608307	carbamoyl-phosphate synthase 1, transcript variant 1	GO:0004175,GO:0005509,GO:0005515,GO:0005524,GO:0005543,GO:0005730,GO:0005737,GO:0032094,GO:0005743,GO:0032496,GO:0005759,GO:0042311,GO:0006207,GO:0042594,GO:0042645,GO:0043200,GO:0044238,GO:0044344,GO:0046209,GO:0050667,GO:0000050,GO:0004070,GO:0004087,GO:0004088,GO:0004151,GO:0006508,GO:0006526,GO:0006541,GO:0007494,GO:0010043,GO:0014075,GO:0055081,GO:0016595,GO:0060416,GO:0019240,GO:0070365,GO:…	endopeptidase activity|calcium ion binding|protein binding|ATP binding|phospholipid binding|nucleolus|cytoplasm|response to food|mitochondrial inner membrane|response to lipopolysaccharide|mitochondrial matrix|vasodilation|'de novo' pyrimidine nucleobase biosynthetic process|response to starvation|mitochondrial nucleoid|response to amino acid|primary metabolic process|cellular response to fibrobl…	path:hsa00910,path:hsa00250,path:hsa00220	Nitrogen metabolism|Alanine, aspartate and glutamate metabolism|Arginine biosynthesis
NM_001122835.2	9.928601934627	0.652547821582421	-2.29274184706607	0.354504612125686	-1.49612369775382	0.0218628717790386	0.450456774578061	Down	0.1514683	0.1334308	0.02468084	0.1227163	0.02816333	0.04250813	0.06120787	0.6916803	0.06403287	7.097898e-05	0.001105358	0.002020097	0.003160561	0.1075586	0.03215263	0.0301802	TTC13	GeneID:79573,Genbank:NM_001122835.2,HGNC:HGNC:26204	tetratricopeptide repeat domain 13, transcript variant 2
NM_001122847.2	17.6623578459676	0.631194579968336	2.33809236740144	2.78136142766538	1.47579122976913	0.0193824570787631	0.427978987552399	Up	0.02275036	1.390986e-15	0.01941625	0.4201935	0.01038344	0.01452816	0.1099177	2.725164e-17	0.1339204	0.3660355	0.01471866	0.8893176	0.2384032	0.3616616	0.03493324	0.002886453	SLC6A12	GeneID:6539,Genbank:NM_001122847.2,HGNC:HGNC:11045,MIM:603080	solute carrier family 6 member 12, transcript variant 2	GO:0005332,GO:0005515,GO:0005886,GO:0005887,GO:0006810,GO:0006865,GO:0015171,GO:0015812,GO:0016021,GO:0043005,GO:0003333,GO:0005215	gamma-aminobutyric acid:sodium symporter activity|protein binding|plasma membrane|integral component of plasma membrane|transport|amino acid transport|amino acid transmembrane transporter activity|gamma-aminobutyric acid transport|integral component of membrane|neuron projection|amino acid transmembrane transport|transporter activity
NM_001122848.2	33.2462744808781	0.520568255075677	5.58808710655998	7.51087378188619	2.90898075427281	2.29584484547724e-08	1.02175077557848e-05	Up	0.05127022	2.580367e-11	0.02055234	0.07449404	0.04150775	0.02157859	0.08393802	0.04028706	0.2065676	1.454403	0.5052828	0.7249983	0.3061679	0.3569514	0.3605095	0.5381269	SLC6A12	GeneID:6539,Genbank:NM_001122848.2,HGNC:HGNC:11045,MIM:603080	solute carrier family 6 member 12, transcript variant 3	GO:0005332,GO:0005515,GO:0005886,GO:0005887,GO:0006810,GO:0006865,GO:0015171,GO:0015812,GO:0016021,GO:0043005,GO:0003333,GO:0005215	gamma-aminobutyric acid:sodium symporter activity|protein binding|plasma membrane|integral component of plasma membrane|transport|amino acid transport|amino acid transmembrane transporter activity|gamma-aminobutyric acid transport|integral component of membrane|neuron projection|amino acid transmembrane transport|transporter activity
NM_001122951.2	116.148686122643	0.61304906110506	-5.40420256156598	0.100617886329696	-3.31304130638958	6.50973468187414e-08	2.62284246530844e-05	Down	7.292174	3.367252	0.8789211	0.3083555	3.218667	24.06186	2.070233	0.2615625	0	0.5764769	1.624866e-05	0.01685204	0.05617425	0.02137551	0.03742878	0.2154663	ACKR1	GeneID:2532,Genbank:NM_001122951.2,HGNC:HGNC:4035,MIM:613665	atypical chemokine receptor 1 (Duffy blood group), transcript variant 1	GO:0005886,GO:0006952,GO:0006954,GO:0007186,GO:0016021,GO:0019957,GO:0032642,GO:0055037,GO:0070098,GO:0004888,GO:0004930,GO:0005769	plasma membrane|defense response|inflammatory response|G-protein coupled receptor signaling pathway|integral component of membrane|C-C chemokine binding|regulation of chemokine production|recycling endosome|chemokine-mediated signaling pathway|transmembrane signaling receptor activity|G-protein coupled receptor activity|early endosome	path:hsa05144	Malaria
NM_001123226.1	49.3568056488858	0.488489553946273	2.54116217511597	2.3641657369401	1.24133117742754	0.0110484658845517	0.324357144711394	Up	0.8077568	0.09516059	0.350633	0.1308256	0.02822082	0.4731611	0.126822	0.3054953	1.004987	0.4947506	0.7768852	0.3428078	0.8796521	0.1468988	0.8025397	1.02864	MTO1	GeneID:25821,Genbank:NM_001123226.1,HGNC:HGNC:19261,HPRD:17611,MIM:614667	mitochondrial tRNA translation optimization 1, transcript variant 3	GO:0030488,GO:0050660,GO:0070899,GO:0002098,GO:0003723,GO:0005739	tRNA methylation|flavin adenine dinucleotide binding|mitochondrial tRNA wobble uridine modification|tRNA wobble uridine modification|RNA binding|mitochondrion
NM_001123383.1	53.5129978976299	0.472481773138141	-3.22100274162178	0.348235433815817	-1.52186508664427	0.0012774292606865	0.0877110385619319	Down	0.2993834	0.2849312	0.1837261	0.1065615	0.5612539	0.5547643	0.2595157	0.8057397	0.1133254	0.03158563	0.1374265	0.1354898	0.02897391	0.167887	0.1410664	0.07500181	BCOR	GeneID:54880,Genbank:NM_001123383.1,HGNC:HGNC:20893,HPRD:06458,MIM:300485	BCL6 corepressor, transcript variant 3	GO:0042826,GO:0003714,GO:0044212,GO:0045892,GO:0004842,GO:0005515,GO:0005634,GO:0006351,GO:0007507,GO:0008134,GO:0051572,GO:0030502,GO:0060021,GO:0031072,GO:0065001,GO:0031519,GO:0000122,GO:0070171,GO:0035518,GO:0000415,GO:0042476,GO:0000977	histone deacetylase binding|transcription corepressor activity|transcription regulatory region DNA binding|negative regulation of transcription, DNA-templated|ubiquitin-protein transferase activity|protein binding|nucleus|transcription, DNA-templated|heart development|transcription factor binding|negative regulation of histone H3-K4 methylation|negative regulation of bone mineralization|roof of m…
NM_001126102.2	7289.01918924239	0.665999493493512	2.66157527616585	3.41670996316083	1.77260778582131	0.00777759479510752	0.271182589907077	Up	0.1983897	2.639827e-05	2.20263e-05	0.01594406	0.06278411	1.201204	2.148713e-05	0.02981225	9.443811	2482.098	121.9886	0.3232164	6.402898e-09	0.4686968	4.075441	3.087989	HP	GeneID:3240,Genbank:NM_001126102.2,HGNC:HGNC:5141,MIM:140100	haptoglobin, transcript variant 2	GO:2000296,GO:0042542,GO:0005576,GO:0042742,GO:0005615,GO:0043312,GO:0006898,GO:0006952,GO:0006953,GO:0010033,GO:0051354,GO:0010942,GO:0070062,GO:0071682,GO:0016209,GO:0072562,GO:0030492,GO:0002526,GO:0098869,GO:0031838,GO:0005515,GO:1904724,GO:0035580	negative regulation of hydrogen peroxide catabolic process|response to hydrogen peroxide|extracellular region|defense response to bacterium|extracellular space|neutrophil degranulation|receptor-mediated endocytosis|defense response|acute-phase response|response to organic substance|negative regulation of oxidoreductase activity|positive regulation of cell death|extracellular exosome|endocytic ves…
NM_001126133.2	35.6531795967207	0.634468992081952	2.26802248126744	2.71130974310117	1.43898993770896	0.0233278364808059	0.460553450165724	Up	0.01055912	0.8779661	0	0.04234553	0.04064516	0.009956678	0.09721191	0.01396831	0	1.231618	0.003901868	0.3136648	0.1830919	10.67459	0.1768918	0.05450171	TNNT1	GeneID:7138,Genbank:NM_001126133.2,HGNC:HGNC:11948,MIM:191041	troponin T1, slow skeletal type, transcript variant 3	GO:0031014,GO:0005515,GO:0031444,GO:0045214,GO:0005523,GO:0005829,GO:0005861,GO:0045932,GO:0060048,GO:0006936,GO:0014883,GO:0030049,GO:0003009,GO:0030899,GO:0005509	troponin T binding|protein binding|slow-twitch skeletal muscle fiber contraction|sarcomere organization|tropomyosin binding|cytosol|troponin complex|negative regulation of muscle contraction|cardiac muscle contraction|muscle contraction|transition between fast and slow fiber|muscle filament sliding|skeletal muscle contraction|calcium-dependent ATPase activity|calcium ion binding
NM_001127173.1	25.8977623304848	0.634578444935942	-2.00475281116091	0.414035701385405	-1.27217292138745	0.0449894795948897	0.601287485806869	Down	0.6487928	0.1515503	0.00495604	0.2628682	0.1684346	0.5538015	0.3939875	0.04408375	0.004618653	0.02649128	0.02023658	0.008446666	1.190646	0.004449691	0.008218213	0.1199777	CADM3	GeneID:57863,Genbank:NM_001127173.1,HGNC:HGNC:17601,HPRD:13733,MIM:609743	cell adhesion molecule 3, transcript variant 2	GO:0005887,GO:0005911,GO:0005913,GO:0007156,GO:0007157,GO:0008037,GO:0008104,GO:0034332,GO:0042803,GO:0002860,GO:0005102,GO:0050839,GO:0005886	integral component of plasma membrane|cell-cell junction|cell-cell adherens junction|homophilic cell adhesion via plasma membrane adhesion molecules|heterophilic cell-cell adhesion via plasma membrane cell adhesion molecules|cell recognition|protein localization|adherens junction organization|protein homodimerization activity|positive regulation of natural killer cell mediated cytotoxicity direct…	path:hsa04514	Cell adhesion molecules (CAMs)
NM_001127206.2	18.1087869748074	0.651008278990624	-1.9693154002865	0.411213453499409	-1.28204062953025	0.0489168838012569	0.622461718056945	Down	0.000452396	2.391682e-10	0.8873127	0.6517845	0.7889888	4.698469e-05	0.2145279	1.376497	0.005351423	4.96626e-05	0.1665716	0.1568066	0.03722057	0.2222749	0.0003198742	0.3255065	HMOX2	GeneID:3163,Genbank:NM_001127206.2,HGNC:HGNC:5014,HPRD:00783,MIM:141251	heme oxygenase 2, transcript variant 4	GO:0042167,GO:0004392,GO:0043312,GO:0005515,GO:0046872,GO:0005789,GO:0005886,GO:0006788,GO:0006879,GO:0055072,GO:0006979,GO:0016020,GO:0020037,GO:0001666,GO:0035579	heme catabolic process|heme oxygenase (decyclizing) activity|neutrophil degranulation|protein binding|metal ion binding|endoplasmic reticulum membrane|plasma membrane|heme oxidation|cellular iron ion homeostasis|iron ion homeostasis|response to oxidative stress|membrane|heme binding|response to hypoxia|specific granule membrane	path:hsa00860,path:hsa04978	Porphyrin and chlorophyll metabolism|Mineral absorption
NM_001127217.2	241.793982453297	0.358906162659335	-3.70332277466817	0.398003944438317	-1.32914536614507	0.000212793855692926	0.0244736843468853	Down	2.480103	1.235004	0.5834229	1.399908	0.7713434	3.718119	3.934912	0.4664588	0.430902	0.270797	0.2209634	0.2624229	1.367652	0.7724049	2.270245	0.3115221	SMAD9	GeneID:4093,Genbank:NM_001127217.2,HGNC:HGNC:6774,MIM:603295	SMAD family member 9, transcript variant a	GO:0060395,GO:0007179,GO:0003677,GO:0030509,GO:0005515,GO:0071141,GO:0005622,GO:0071407,GO:0005634,GO:0005654,GO:0030618,GO:0005667,GO:0071773,GO:0030901,GO:0005737,GO:1901522,GO:0030902,GO:0005829,GO:0046872,GO:0000981,GO:0051216,GO:0006351,GO:0060348,GO:0006468,GO:0001657	SMAD protein signal transduction|transforming growth factor beta receptor signaling pathway|DNA binding|BMP signaling pathway|protein binding|SMAD protein complex|intracellular|cellular response to organic cyclic compound|nucleus|nucleoplasm|transforming growth factor beta receptor, pathway-specific cytoplasmic mediator activity|transcription factor complex|cellular response to BMP stimulus|midbr…	path:hsa04350,path:hsa04550	TGF-beta signaling pathway|Signaling pathways regulating pluripotency of stem cells
NM_001127219.1	7.0276028062669	0.677940132634707	2.49984898960775	3.23720326482008	1.69474795558142	0.0124246255620184	0.344863834927332	Up	0.2140891	1.286626e-10	7.969003e-05	0.01677004	9.427255e-09	0.0002085376	0.01690267	7.221078e-12	0.4430956	0.1046847	0.1880749	6.270481e-12	0.3822501	3.229928e-08	0.3590076	0.102601	ACCS	GeneID:84680,Genbank:NM_001127219.1,HGNC:HGNC:23989,HPRD:10524,MIM:608405	1-aminocyclopropane-1-carboxylate synthase homolog (inactive), transcript variant 2	GO:0030170,GO:0042802,GO:0042803,GO:0005515,GO:0009058,GO:0016847	pyridoxal phosphate binding|identical protein binding|protein homodimerization activity|protein binding|biosynthetic process|1-aminocyclopropane-1-carboxylate synthase activity
NM_001127380.2	113.404365924209	0.604090588334267	2.48049614394813	2.82537894020512	1.49844437495851	0.0131199682860171	0.352879867728865	Up	0.5280216	0.06523974	0.1208233	0.1445932	0.1989502	1.153008	0.06781252	0.01582268	0.4457121	15.5092	0.2806001	0.09681037	1.111261	0.6544453	0.3766584	5.564208	SAA2	GeneID:6289,Genbank:NM_001127380.2,HGNC:HGNC:10514,MIM:104751	serum amyloid A2, transcript variant 2	GO:0042056,GO:0050918,GO:0060326,GO:0070062,GO:0005615,GO:0006953,GO:0034364	chemoattractant activity|positive chemotaxis|cell chemotaxis|extracellular exosome|extracellular space|acute-phase response|high-density lipoprotein particle
NM_001127392.2	12.7290396829304	0.639906127444284	2.39216994312021	2.8893885127267	1.53076420449067	0.0167490850549806	0.400179303551227	Up	0.00171878	0.001346822	0.02291936	0.0108134	0.01113661	0.02334368	0.01095507	0.00826754	0.0143377	0.02682797	0.009447952	0.0233496	0.03453169	0.6014891	0.1758692	1.603643e-05	MYRF	GeneID:745,Genbank:NM_001127392.2,HGNC:HGNC:1181,HPRD:12213,MIM:608329	myelin regulatory factor, transcript variant 2	GO:0022010,GO:0005634,GO:0031643,GO:0005654,GO:0005737,GO:0005789,GO:0005794,GO:0005829,GO:0032286,GO:0006351,GO:0006357,GO:0043565,GO:0006508,GO:0045893,GO:0008233,GO:0000981,GO:0014003,GO:0003677,GO:0048709,GO:0016021,GO:0003700	central nervous system myelination|nucleus|positive regulation of myelination|nucleoplasm|cytoplasm|endoplasmic reticulum membrane|Golgi apparatus|cytosol|central nervous system myelin maintenance|transcription, DNA-templated|regulation of transcription by RNA polymerase II|sequence-specific DNA binding|proteolysis|positive regulation of transcription, DNA-templated|peptidase activity|RNA polymer…
NM_001127453.1	278.847111879185	0.255345999485101	4.14901386422903	2.08411385201915	1.0594340920391	3.33910589900542e-05	0.00575128884316194	Up	1.165805	3.441146	1.619405	1.571128	2.466541	3.226395	3.063621	0.9583736	2.226077	5.010482	3.200478	3.59807	5.803694	13.36578	3.300021	3.510855	DFNA5	GeneID:1687,Genbank:NM_001127453.1,HGNC:HGNC:2810,HPRD:02996,MIM:608798	DFNA5, deafness associated tumor suppressor, transcript variant 2	GO:0007605,GO:0008219,GO:0008285,GO:0016020,GO:0043410,GO:0060113,GO:0070265,GO:0070269,GO:0071356,GO:0098586,GO:1901612,GO:0005546,GO:2001244,GO:0005829,GO:0005886	sensory perception of sound|cell death|negative regulation of cell proliferation|membrane|positive regulation of MAPK cascade|inner ear receptor cell differentiation|necrotic cell death|pyroptosis|cellular response to tumor necrosis factor|cellular response to virus|cardiolipin binding|phosphatidylinositol-4,5-bisphosphate binding|positive regulation of intrinsic apoptotic signaling pathway|cytos…
NM_001127487.1	197.416700958765	0.502145580057066	-2.45598273345809	0.425354943294407	-1.23326087430245	0.0140499907939095	0.366743147674026	Down	0.6695762	0.9592922	0.4768132	0.925357	1.066546	1.669078	1.622781	0.09004657	0.2435505	0.701521	0.8660669	0.2706791	0.02593919	0.1076881	0.3748067	0.1778527	FLNC	GeneID:2318,Genbank:NM_001127487.1,HGNC:HGNC:3756,MIM:102565	filamin C, transcript variant 2	GO:0005829,GO:0005856,GO:0005886,GO:0005925,GO:0008092,GO:0016528,GO:0030018,GO:0030506,GO:0034329,GO:0042383,GO:0043034,GO:0005515,GO:0048747,GO:0005737,GO:0051015	cytosol|cytoskeleton|plasma membrane|focal adhesion|cytoskeletal protein binding|sarcoplasm|Z disc|ankyrin binding|cell junction assembly|sarcolemma|costamere|protein binding|muscle fiber development|cytoplasm|actin filament binding	path:hsa04010,path:hsa04510,path:hsa05205,path:hsa05132	MAPK signaling pathway|Focal adhesion|Proteoglycans in cancer|Salmonella infection
NM_001127593.1	1124.75828572255	0.531661997486228	2.05000561574671	2.1286076901254	1.08991008052588	0.0403638828073273	0.575095034979244	Up	5.846988	10.78065	0.01266407	0.3437493	21.42584	32.70493	12.35975	2.438394	4.131553	25.21303	3.381671	9.073044	46.51026	17.27003	37.19963	12.30254	FCGR3A	GeneID:2214,Genbank:NM_001127593.1,HGNC:HGNC:3619,MIM:146740	Fc fragment of IgG receptor IIIa, transcript variant 3	GO:0016021,GO:0019864,GO:0038096,GO:0050776,GO:0070062,GO:0005886,GO:0006955,GO:0009897	integral component of membrane|IgG binding|Fc-gamma receptor signaling pathway involved in phagocytosis|regulation of immune response|extracellular exosome|plasma membrane|immune response|external side of plasma membrane	path:hsa04145,path:hsa04650,path:hsa04666,path:hsa04380,path:hsa05322,path:hsa05150,path:hsa05152,path:hsa05140	Phagosome|Natural killer cell mediated cytotoxicity|Fc gamma R-mediated phagocytosis|Osteoclast differentiation|Systemic lupus erythematosus|Staphylococcus aureus infection|Tuberculosis|Leishmaniasis
NM_001127595.1	1279.25230812446	0.489373946857778	2.59548406819106	2.41188694273978	1.27016228245714	0.00944577819557827	0.298779262851834	Up	4.891246	12.92879	0.786887	0.3568029	12.53801	42.99181	19.6762	3.228981	12.97171	13.23697	23.20814	9.565858	58.67127	18.2296	28.86562	16.33481	FCGR3A	GeneID:2214,Genbank:NM_001127595.1,HGNC:HGNC:3619,MIM:146740	Fc fragment of IgG receptor IIIa, transcript variant 4	GO:0016021,GO:0019864,GO:0038096,GO:0050776,GO:0070062,GO:0005886,GO:0006955,GO:0009897	integral component of membrane|IgG binding|Fc-gamma receptor signaling pathway involved in phagocytosis|regulation of immune response|extracellular exosome|plasma membrane|immune response|external side of plasma membrane	path:hsa04145,path:hsa04650,path:hsa04666,path:hsa04380,path:hsa05322,path:hsa05150,path:hsa05152,path:hsa05140	Phagosome|Natural killer cell mediated cytotoxicity|Fc gamma R-mediated phagocytosis|Osteoclast differentiation|Systemic lupus erythematosus|Staphylococcus aureus infection|Tuberculosis|Leishmaniasis
NM_001127596.1	293.694880860556	0.441802362288319	3.39980541251108	2.83243345638171	1.50204206256801	0.000674338238887462	0.0582842985437448	Up	0.5148409	2.315011	0.3019624	0.1025152	3.588983	10.59835	3.692714	0.606048	2.93219	4.32168	2.692341	2.669671	12.99268	5.079487	8.215844	2.982938	FCGR3A	GeneID:2214,Genbank:NM_001127596.1,HGNC:HGNC:3619,MIM:146740	Fc fragment of IgG receptor IIIa, transcript variant 5	GO:0016021,GO:0019864,GO:0038096,GO:0050776,GO:0070062,GO:0005886,GO:0006955,GO:0009897	integral component of membrane|IgG binding|Fc-gamma receptor signaling pathway involved in phagocytosis|regulation of immune response|extracellular exosome|plasma membrane|immune response|external side of plasma membrane	path:hsa04145,path:hsa04650,path:hsa04666,path:hsa04380,path:hsa05322,path:hsa05150,path:hsa05152,path:hsa05140	Phagosome|Natural killer cell mediated cytotoxicity|Fc gamma R-mediated phagocytosis|Osteoclast differentiation|Systemic lupus erythematosus|Staphylococcus aureus infection|Tuberculosis|Leishmaniasis
NM_001127610.1	240.514540204362	0.641354648842491	4.48509016005684	7.34383387876768	2.87653342463017	7.28831097833929e-06	0.00158730108881449	Up	0.01145646	0.0198364	0.04377075	0.02628999	0.005534051	0	0.3185602	0.004672004	0.9620018	3.001267	1.2629	2.012166e-15	0.08878128	25.49799	0.6582869	0.5007256	BAAT	GeneID:570,Genbank:NM_001127610.1,HGNC:HGNC:932,HPRD:08376,MIM:602938	bile acid-CoA:amino acid N-acyltransferase, transcript variant 2	GO:0052816,GO:0016290,GO:0005515,GO:0052817,GO:0016410,GO:0005777,GO:0102991,GO:0016746,GO:0005782,GO:0005829,GO:0006544,GO:0019530,GO:0006631,GO:0031100,GO:0006637,GO:0047617,GO:0047963,GO:0006699,GO:0001889,GO:0052689,GO:0002152,GO:0052815,GO:0008206,GO:0005102	long-chain acyl-CoA hydrolase activity|palmitoyl-CoA hydrolase activity|protein binding|very long chain acyl-CoA hydrolase activity|N-acyltransferase activity|peroxisome|myristoyl-CoA hydrolase activity|transferase activity, transferring acyl groups|peroxisomal matrix|cytosol|glycine metabolic process|taurine metabolic process|fatty acid metabolic process|animal organ regeneration|acyl-CoA metabo…	path:hsa00120,path:hsa01040,path:hsa00430,path:hsa04146,path:hsa04976	Primary bile acid biosynthesis|Biosynthesis of unsaturated fatty acids|Taurine and hypotaurine metabolism|Peroxisome|Bile secretion
NM_001127651.2	82.891466756463	0.470729739885567	2.52780124120752	2.28138703751448	1.18991122075603	0.0114779310234428	0.331218974503311	Up	1.074509	1.653975	0.1305733	0.4362751	0.6084644	0.645317	0.5612603	0.03170838	1.089783	1.32892	0.4424154	0.4876235	2.73691	1.605052	2.825465	1.868498	NCF2	GeneID:4688,Genbank:NM_001127651.2,HGNC:HGNC:7661,MIM:608515	neutrophil cytosolic factor 2, transcript variant 2	GO:0042554,GO:0005730,GO:0043020,GO:0005829,GO:0043085,GO:0006801,GO:0006909,GO:0006968,GO:0008022,GO:0045087,GO:0009055,GO:0045454,GO:0016175,GO:0045730,GO:0016176,GO:0048010,GO:0022900,GO:0001669,GO:0048365,GO:0032010,GO:0002479,GO:0034599,GO:0005515	superoxide anion generation|nucleolus|NADPH oxidase complex|cytosol|positive regulation of catalytic activity|superoxide metabolic process|phagocytosis|cellular defense response|protein C-terminus binding|innate immune response|electron transfer activity|cell redox homeostasis|superoxide-generating NADPH oxidase activity|respiratory burst|superoxide-generating NADPH oxidase activator activity|vas…	path:hsa04145,path:hsa04670,path:hsa04380,path:hsa05418,path:hsa05140	Phagosome|Leukocyte transendothelial migration|Osteoclast differentiation|Fluid shear stress and atherosclerosis|Leishmaniasis
NM_001127692.2	458.562994036996	0.439875587118918	-2.88102123655757	0.415439152363335	-1.26729090793283	0.0039638893173745	0.182064485492639	Down	0.5546526	38.89568	0.9892582	0.3876611	17.91459	0.1452128	6.287619	2.434089	0.6379104	9.513737	0.1414345	0.1864362	4.153944	0.6765464	2.026324	0.3883509	PCCA	GeneID:5095,Genbank:NM_001127692.2,HGNC:HGNC:8653,MIM:232000	propionyl-CoA carboxylase alpha subunit, transcript variant 2	GO:0005759,GO:0005829,GO:0006768,GO:0009374,GO:0019626,GO:0019899,GO:0046872,GO:0004658,GO:0005515,GO:0005524	mitochondrial matrix|cytosol|biotin metabolic process|biotin binding|short-chain fatty acid catabolic process|enzyme binding|metal ion binding|propionyl-CoA carboxylase activity|protein binding|ATP binding	path:hsa00630,path:hsa00640,path:hsa00280	Glyoxylate and dicarboxylate metabolism|Propanoate metabolism|Valine, leucine and isoleucine degradation
NM_001127701.1	36.0475345279137	0.545909900595894	2.21290179083517	2.31024362288874	1.2080449966633	0.0269044172145993	0.489651780909995	Up	0.03892835	0.358943	0.1533436	0.05019663	0.08532586	0.2943954	0.2953527	2.048187e-07	0.4571598	0.694248	0.2351397	0.1663996	0.2081154	1.174235	0.09892145	0.4771253	SERPINA1	GeneID:5265,Genbank:NM_001127701.1,HGNC:HGNC:8941,MIM:107400	serpin family A member 1, transcript variant 5	GO:0042802,GO:0005794,GO:0004867,GO:0043231,GO:0006888,GO:0043312,GO:0006953,GO:0043687,GO:0005515,GO:0005576,GO:0005578,GO:0007596,GO:0005615,GO:0044267,GO:0010951,GO:0048208,GO:0070062,GO:0030134,GO:0000139,GO:1904813,GO:0031093,GO:0005783,GO:0002020,GO:0033116,GO:0005788,GO:0002576	identical protein binding|Golgi apparatus|serine-type endopeptidase inhibitor activity|intracellular membrane-bounded organelle|ER to Golgi vesicle-mediated transport|neutrophil degranulation|acute-phase response|post-translational protein modification|protein binding|extracellular region|proteinaceous extracellular matrix|blood coagulation|extracellular space|cellular protein metabolic process|n…	path:hsa04610	Complement and coagulation cascades
NM_001127703.1	93.0218501120626	0.569141513369661	6.08042068279773	11.0090633856321	3.46061982933169	1.19867636692868e-09	7.03996385599786e-07	Up	0.01445812	0.02201601	0.1773762	0.0432554	0.08446293	0.09266501	0.0001714007	3.091872e-07	1.306002	5.189085	0.6680378	0.3377605	0.4375453	2.891297	0.4853179	0.7350373	SERPINA1	GeneID:5265,Genbank:NM_001127703.1,HGNC:HGNC:8941,MIM:107400	serpin family A member 1, transcript variant 7	GO:0042802,GO:0005794,GO:0004867,GO:0043231,GO:0006888,GO:0043312,GO:0006953,GO:0043687,GO:0005515,GO:0005576,GO:0005578,GO:0007596,GO:0005615,GO:0044267,GO:0010951,GO:0048208,GO:0070062,GO:0030134,GO:0000139,GO:1904813,GO:0031093,GO:0005783,GO:0002020,GO:0033116,GO:0005788,GO:0002576	identical protein binding|Golgi apparatus|serine-type endopeptidase inhibitor activity|intracellular membrane-bounded organelle|ER to Golgi vesicle-mediated transport|neutrophil degranulation|acute-phase response|post-translational protein modification|protein binding|extracellular region|proteinaceous extracellular matrix|blood coagulation|extracellular space|cellular protein metabolic process|n…	path:hsa04610	Complement and coagulation cascades
NM_001127704.1	61.0423537898648	0.586652586061969	4.04537228236908	5.18099112058715	2.37322811103523	5.22400402014689e-05	0.00811953006619446	Up	0.02441178	0.006165954	1.510021e-05	0.07670385	0.231993	0.2698132	0.2743726	2.828461e-07	0.4483182	2.851712	0.1695278	0.6755094	0.4714619	1.786871	0.4308232	0.4380586	SERPINA1	GeneID:5265,Genbank:NM_001127704.1,HGNC:HGNC:8941,MIM:107400	serpin family A member 1, transcript variant 8	GO:0042802,GO:0005794,GO:0004867,GO:0043231,GO:0006888,GO:0043312,GO:0006953,GO:0043687,GO:0005515,GO:0005576,GO:0005578,GO:0007596,GO:0005615,GO:0044267,GO:0010951,GO:0048208,GO:0070062,GO:0030134,GO:0000139,GO:1904813,GO:0031093,GO:0005783,GO:0002020,GO:0033116,GO:0005788,GO:0002576	identical protein binding|Golgi apparatus|serine-type endopeptidase inhibitor activity|intracellular membrane-bounded organelle|ER to Golgi vesicle-mediated transport|neutrophil degranulation|acute-phase response|post-translational protein modification|protein binding|extracellular region|proteinaceous extracellular matrix|blood coagulation|extracellular space|cellular protein metabolic process|n…	path:hsa04610	Complement and coagulation cascades
NM_001127705.1	35.5414770266543	0.668918650004017	1.96827185996649	2.49080789194417	1.31661375540968	0.0490367659257141	0.622913848042115	Up	1.399174e-06	0.02122994	0.1780688	0.0001943537	0.09942341	0.1720797	0.07985778	2.244603e-07	0.4025284	1.63552	0.05756056	0.154211	0.0001327674	1.733561	0.07510736	0.07053074	SERPINA1	GeneID:5265,Genbank:NM_001127705.1,HGNC:HGNC:8941,MIM:107400	serpin family A member 1, transcript variant 9	GO:0042802,GO:0005794,GO:0004867,GO:0043231,GO:0006888,GO:0043312,GO:0006953,GO:0043687,GO:0005515,GO:0005576,GO:0005578,GO:0007596,GO:0005615,GO:0044267,GO:0010951,GO:0048208,GO:0070062,GO:0030134,GO:0000139,GO:1904813,GO:0031093,GO:0005783,GO:0002020,GO:0033116,GO:0005788,GO:0002576	identical protein binding|Golgi apparatus|serine-type endopeptidase inhibitor activity|intracellular membrane-bounded organelle|ER to Golgi vesicle-mediated transport|neutrophil degranulation|acute-phase response|post-translational protein modification|protein binding|extracellular region|proteinaceous extracellular matrix|blood coagulation|extracellular space|cellular protein metabolic process|n…	path:hsa04610	Complement and coagulation cascades
NM_001127706.1	542.845397508885	0.525437180713187	5.42615284127842	7.21551540894801	2.85110245104018	5.7581656595288e-08	2.38487910888184e-05	Up	0.0263237	0.2138164	0.06019126	0.3104179	0.3654306	0.924154	0.4066047	0.136047	1.857658	10.81231	2.199714	0.9677266	0.377218	54.27584	0.7744273	1.190636	SERPINA1	GeneID:5265,Genbank:NM_001127706.1,HGNC:HGNC:8941,MIM:107400	serpin family A member 1, transcript variant 10	GO:0042802,GO:0005794,GO:0004867,GO:0043231,GO:0006888,GO:0043312,GO:0006953,GO:0043687,GO:0005515,GO:0005576,GO:0005578,GO:0007596,GO:0005615,GO:0044267,GO:0010951,GO:0048208,GO:0070062,GO:0030134,GO:0000139,GO:1904813,GO:0031093,GO:0005783,GO:0002020,GO:0033116,GO:0005788,GO:0002576	identical protein binding|Golgi apparatus|serine-type endopeptidase inhibitor activity|intracellular membrane-bounded organelle|ER to Golgi vesicle-mediated transport|neutrophil degranulation|acute-phase response|post-translational protein modification|protein binding|extracellular region|proteinaceous extracellular matrix|blood coagulation|extracellular space|cellular protein metabolic process|n…	path:hsa04610	Complement and coagulation cascades
NM_001127707.1	491.031135996475	0.5779807847192	6.71808003784038	14.7528437787508	3.88292117207738	1.84134551247488e-11	1.58959142963675e-08	Up	0.003919403	0.07553583	0.01459435	3.763745e-06	0.1481628	0.2531004	0.1372395	0.007772119	1.758132	7.43783	2.372123	0.08420083	0.149573	53.73503	1.047252	0.3733687	SERPINA1	GeneID:5265,Genbank:NM_001127707.1,HGNC:HGNC:8941,MIM:107400	serpin family A member 1, transcript variant 11	GO:0042802,GO:0005794,GO:0004867,GO:0043231,GO:0006888,GO:0043312,GO:0006953,GO:0043687,GO:0005515,GO:0005576,GO:0005578,GO:0007596,GO:0005615,GO:0044267,GO:0010951,GO:0048208,GO:0070062,GO:0030134,GO:0000139,GO:1904813,GO:0031093,GO:0005783,GO:0002020,GO:0033116,GO:0005788,GO:0002576	identical protein binding|Golgi apparatus|serine-type endopeptidase inhibitor activity|intracellular membrane-bounded organelle|ER to Golgi vesicle-mediated transport|neutrophil degranulation|acute-phase response|post-translational protein modification|protein binding|extracellular region|proteinaceous extracellular matrix|blood coagulation|extracellular space|cellular protein metabolic process|n…	path:hsa04610	Complement and coagulation cascades
NM_001127709.2	30.6207816886143	0.661198753116679	4.3015654575914	7.18102466099191	2.84418971700921	1.69595657260701e-05	0.00331113570409911	Up	0	0.001016239	0.001716357	0.002212225	0.01133601	0.002141235	0.006343021	0.0006807163	0.3068769	2.310363	0.2609305	5.34596e-23	0.0286881	0.00310943	0.03033916	0.07283981	PRG4	GeneID:10216,Genbank:NM_001127709.2,HGNC:HGNC:9364,MIM:604283	proteoglycan 4, transcript variant C	GO:0008283,GO:0030247,GO:0031012,GO:0005044,GO:0006898,GO:0006955	cell proliferation|polysaccharide binding|extracellular matrix|scavenger receptor activity|receptor-mediated endocytosis|immune response
NM_001127891.2	47.6452424447533	0.54960166029701	-2.33267927491633	0.411212378104477	-1.28204440243444	0.0196649847369306	0.431293384257898	Down	0.08005279	0.06590755	0.1055866	0.1084128	0.2828504	4.539715	0.2373023	0.08190827	0.03018305	0.04658093	0.2586682	0.004480493	0.1482952	0.1602687	0.008955141	0.1319774	MMP2	GeneID:4313,Genbank:NM_001127891.2,HGNC:HGNC:7166,HPRD:00386,MIM:120360	matrix metallopeptidase 2, transcript variant 2	GO:0045089,GO:0008237,GO:0001957,GO:0048013,GO:0008270,GO:0004222,GO:0060325,GO:0019221,GO:0004252,GO:0060346,GO:0005515,GO:0005576,GO:0005578,GO:0022617,GO:0005615,GO:0071230,GO:0030017,GO:0005634,GO:1904707,GO:0030574,GO:0005739,GO:0031012,GO:0005886,GO:0001525,GO:0035987,GO:0006508,GO:0001666,GO:0044267,GO:0007566,GO:0001955	positive regulation of innate immune response|metallopeptidase activity|intramembranous ossification|ephrin receptor signaling pathway|zinc ion binding|metalloendopeptidase activity|face morphogenesis|cytokine-mediated signaling pathway|serine-type endopeptidase activity|bone trabecula formation|protein binding|extracellular region|proteinaceous extracellular matrix|extracellular matrix disassemb…	path:hsa04670,path:hsa04912,path:hsa04915,path:hsa04926,path:hsa05200,path:hsa05205,path:hsa05219,path:hsa05418,path:hsa04933,path:hsa01522	Leukocyte transendothelial migration|GnRH signaling pathway|Estrogen signaling pathway|Relaxin signaling pathway|Pathways in cancer|Proteoglycans in cancer|Bladder cancer|Fluid shear stress and atherosclerosis|AGE-RAGE signaling pathway in diabetic complications|Endocrine resistance
NM_001128165.1	12.273326438954	0.652647915668174	2.07979096994397	2.56217895063949	1.35737124155942	0.0375447097249999	0.561690494963203	Up	5.614768e-12	1.856762e-09	8.368001e-19	8.032296e-05	1.997969e-05	0.0109331	0.00111479	6.401386e-19	6.454594e-06	1.506533e-14	1.734875e-10	0.01752396	3.216837e-10	2.492646	9.872063e-18	0.000837686	FBLN7	GeneID:129804,Genbank:NM_001128165.1,HGNC:HGNC:26740,MIM:611551	fibulin 7, transcript variant 2	GO:0007155,GO:0008201,GO:0070062,GO:0005509,GO:0005578,GO:0005925	cell adhesion|heparin binding|extracellular exosome|calcium ion binding|proteinaceous extracellular matrix|focal adhesion
NM_001128176.2	32.8545260995522	0.598183048163039	2.6600409712712	3.01298066830438	1.59119141643358	0.00781311465693731	0.271572326673626	Up	0.01336953	0.004453989	0.003431708	0.07584751	0.03923934	0.02076445	0.02798444	0.1044035	0.1221569	0.3772867	0.008192592	0.1844966	0.1995582	0.7941656	0.057641	0.006624696	THRB	GeneID:7068,Genbank:NM_001128176.2,HGNC:HGNC:11799,HPRD:07521,MIM:190160	thyroid hormone receptor beta, transcript variant 2	GO:0003677,GO:0003700,GO:0003707,GO:0003714,GO:0004879,GO:0004887,GO:0008270,GO:0009755,GO:0005515,GO:0009887,GO:0005634,GO:0016604,GO:0019899,GO:0030154,GO:0098531,GO:0030374,GO:0030522,GO:0030878,GO:0000122,GO:0000790,GO:0000976,GO:0000977,GO:0000981,GO:0001076,GO:0001133,GO:0002154,GO:0005654,GO:0006351,GO:0006367,GO:0007275,GO:0007605,GO:0007621,GO:0031490,GO:0008016,GO:0043401,GO:0008050,GO:…	DNA binding|DNA binding transcription factor activity|steroid hormone receptor activity|transcription corepressor activity|nuclear receptor activity|thyroid hormone receptor activity|zinc ion binding|hormone-mediated signaling pathway|protein binding|animal organ morphogenesis|nucleus|nuclear body|enzyme binding|cell differentiation|transcription factor activity, direct ligand regulated sequence-…	path:hsa04080,path:hsa04919	Neuroactive ligand-receptor interaction|Thyroid hormone signaling pathway
NM_001128204.1	2028.21591758717	0.486616587292531	-3.86176413830576	0.271834696137129	-1.87919848591103	0.000112571217754897	0.0147999135680255	Down	26.31017	20.27598	2.521793	8.186992	23.78084	27.69021	23.41889	8.366191	0.5877091	2.292151	6.793796	1.672409	11.42424	3.193254	1.192164	6.440987	SULF1	GeneID:23213,Genbank:NM_001128204.1,HGNC:HGNC:20391,MIM:610012	sulfatase 1, transcript variant 4	GO:0051216,GO:0030513,GO:0008449,GO:0003094,GO:0060348,GO:0032836,GO:0009986,GO:0004065,GO:0060384,GO:0035860,GO:0010575,GO:0060686,GO:0040036,GO:0005509,GO:0005615,GO:0014846,GO:0005783,GO:0040037,GO:0016525,GO:0005794,GO:0030177,GO:0005795,GO:0045121,GO:0030201,GO:0005886,GO:0001822,GO:0048010,GO:0006915,GO:0001937,GO:0048706,GO:0030336,GO:0002063	cartilage development|positive regulation of BMP signaling pathway|N-acetylglucosamine-6-sulfatase activity|glomerular filtration|bone development|glomerular basement membrane development|cell surface|arylsulfatase activity|innervation|glial cell-derived neurotrophic factor receptor signaling pathway|positive regulation of vascular endothelial growth factor production|negative regulation of prost…
NM_001128310.2	139.059690480366	0.590952729925293	-3.30186916541429	0.258592332352912	-1.95124859715772	0.000960428575469305	0.0732871440783031	Down	2.172976	0.6267256	0.8069611	1.395336	1.101733	11.89778	0.6343327	0.3489881	0.05076682	0.3285556	0.3990951	0.01045988	0.657604	0.2433811	1.99891e-06	0.5683504	SPARCL1	GeneID:8404,Genbank:NM_001128310.2,HGNC:HGNC:11220,MIM:606041	SPARC like 1, transcript variant 1	GO:0005576,GO:0005578,GO:0005615,GO:0005788,GO:0007165,GO:0043687,GO:0044267,GO:0048856,GO:0050840,GO:0070062,GO:0005509,GO:0005515,GO:0005518	extracellular region|proteinaceous extracellular matrix|extracellular space|endoplasmic reticulum lumen|signal transduction|post-translational protein modification|cellular protein metabolic process|anatomical structure development|extracellular matrix binding|extracellular exosome|calcium ion binding|protein binding|collagen binding
NM_001128933.2	1162.08438782534	0.418314269125925	-5.62124259551962	0.19594952924397	-2.35144598792431	1.89588820066884e-08	8.59773299710912e-06	Down	17.57431	12.68056	0.6166705	2.989218	1.34713	2.752657	11.86053	1.422839	1.223825	0.4748519	0.2233892	0.6654001	1.442836	0.4470198	0.6155846	0.4388357	SYNPO2	GeneID:171024,Genbank:NM_001128933.2,HGNC:HGNC:17732	synaptopodin 2, transcript variant 2	GO:0032233,GO:0003779,GO:0043231,GO:0005515,GO:0051371,GO:0005634,GO:0005829,GO:0005925,GO:0051393,GO:0015629,GO:0071889,GO:0099023,GO:0030018,GO:0000045,GO:0001725,GO:0031005	positive regulation of actin filament bundle assembly|actin binding|intracellular membrane-bounded organelle|protein binding|muscle alpha-actinin binding|nucleus|cytosol|focal adhesion|alpha-actinin binding|actin cytoskeleton|14-3-3 protein binding|tethering complex|Z disc|autophagosome assembly|stress fiber|filamin binding
NM_001130036.1	31.9000463944733	0.650010200073618	-2.21829965523872	0.368077788153487	-1.44191740272496	0.0265344076763237	0.486874104692431	Down	0.4446801	0.0129631	0.1622155	0.1545571	2.351252	0.01474639	2.329781	0.04079697	0.02348771	6.914192e-11	0.001054156	0.005538118	1.032569	0.0003731908	0.0124078	0.64755	PLEKHB1	GeneID:58473,Genbank:NM_001130036.1,HGNC:HGNC:19079,HPRD:09630,MIM:607651	pleckstrin homology domain containing B1, transcript variant 5	GO:0007275,GO:0007602,GO:0016021,GO:0045595,GO:0004871,GO:0005515,GO:0005737	multicellular organism development|phototransduction|integral component of membrane|regulation of cell differentiation|signal transducer activity|protein binding|cytoplasm
NM_001130523.2	123.147657304622	0.430462868889433	-2.88624299401975	0.422662950568626	-1.24242043951777	0.00389871019732414	0.180226053586238	Down	1.945535	1.657215	0.2505176	0.8706912	1.451903	1.582743	1.158925	0.7710701	0.2176665	0.5069403	0.8583706	0.1128617	0.7836948	1.01588	0.1854733	0.4416361	CSDE1	GeneID:7812,Genbank:NM_001130523.2,HGNC:HGNC:29905,HPRD:15949,MIM:191510	cold shock domain containing E1, transcript variant 3	GO:0005743,GO:0005794,GO:0005829,GO:0005886,GO:0006355,GO:0008584,GO:0070937,GO:0070966,GO:0003677,GO:0003723,GO:0005515	mitochondrial inner membrane|Golgi apparatus|cytosol|plasma membrane|regulation of transcription, DNA-templated|male gonad development|CRD-mediated mRNA stability complex|nuclear-transcribed mRNA catabolic process, no-go decay|DNA binding|RNA binding|protein binding
NM_001130683.3	511.140173547983	0.388648439157313	-2.5770554621951	0.499456665982561	-1.00156858300396	0.00996459606989076	0.306459786637001	Down	3.158291	1.246223	1.25661	1.942039	2.959617	3.997272	2.329581	0.4765452	0.4474487	0.7956273	1.187174	0.4779693	0.4269062	3.060935	1.036115	0.9605902	GUCY1A3	GeneID:2982,Genbank:NM_001130683.3,HGNC:HGNC:4685,MIM:139396	guanylate cyclase 1, soluble, alpha 3, transcript variant 3	GO:0020037,GO:0004383,GO:0030828,GO:0005515,GO:0052565,GO:0005525,GO:0005886,GO:0006182,GO:0007165,GO:0060087,GO:0007263,GO:0008015,GO:0008074,GO:0004016,GO:0008217,GO:0009190	heme binding|guanylate cyclase activity|positive regulation of cGMP biosynthetic process|protein binding|response to defense-related host nitric oxide production|GTP binding|plasma membrane|cGMP biosynthetic process|signal transduction|relaxation of vascular smooth muscle|nitric oxide mediated signal transduction|blood circulation|guanylate cyclase complex, soluble|adenylate cyclase activity|regu…
NM_001130851.1	4.9871548664206	0.668532509429106	-2.04290940616893	0.388032298651795	-1.36575135184244	0.0410614070170653	0.579159829839914	Down	0	0.4617769	1.45967	0.001253917	0.1005137	2.977949e-05	0.04117704	0.6962592	0.07217979	0.004130128	0.02820427	1.688776e-06	8.937472e-12	0.001332798	0	2.767658e-11	CDKN3	GeneID:1033,Genbank:NM_001130851.1,HGNC:HGNC:1791,HPRD:00450,MIM:123832	cyclin-dependent kinase inhibitor 3, transcript variant 2	GO:0004725,GO:0005515,GO:0005634,GO:0005737,GO:0005829,GO:0007050,GO:0008138,GO:0008285,GO:0035335,GO:0000079,GO:0048471,GO:0000082,GO:0004722	protein tyrosine phosphatase activity|protein binding|nucleus|cytoplasm|cytosol|cell cycle arrest|protein tyrosine/serine/threonine phosphatase activity|negative regulation of cell proliferation|peptidyl-tyrosine dephosphorylation|regulation of cyclin-dependent protein serine/threonine kinase activity|perinuclear region of cytoplasm|G1/S transition of mitotic cell cycle|protein serine/threonine p…
NM_001130928.2	70.7317673602843	0.615510949089213	-4.01271675227502	0.180507276867226	-2.46987109661898	6.0023920789307e-05	0.0090734893932393	Down	0.2229112	0.8545333	0.1857008	0.5798764	0.9514715	0.6309608	0.8422353	1.054363	0.0005476387	0.01371943	0.7999857	0.001575034	0.08286238	0.0008915817	0.02270412	0.2044027	MEF2A	GeneID:4205,Genbank:NM_001130928.2,HGNC:HGNC:6993,MIM:600660	myocyte enhancer factor 2A, transcript variant 4	GO:0000978,GO:0000981,GO:0000982,GO:0001077,GO:0005667,GO:0001085,GO:0005829,GO:0001102,GO:0006351,GO:0001105,GO:0006366,GO:0006915,GO:0007275,GO:0007507,GO:0045944,GO:0046332,GO:0007517,GO:0046982,GO:0008134,GO:0048311,GO:0048813,GO:0051149,GO:0055005,GO:0000002,GO:0061337,GO:0000122,GO:0070375,GO:0000165,GO:0071277,GO:0000790,GO:0000976,GO:0000977,GO:0001205,GO:0003682,GO:0003700,GO:0003705,GO:…	RNA polymerase II proximal promoter sequence-specific DNA binding|RNA polymerase II transcription factor activity, sequence-specific DNA binding|transcription factor activity, RNA polymerase II proximal promoter sequence-specific DNA binding|transcriptional activator activity, RNA polymerase II proximal promoter sequence-specific DNA binding|transcription factor complex|RNA polymerase II transcri…	path:hsa04371,path:hsa04022,path:hsa05418	Apelin signaling pathway|cGMP - PKG signaling pathway|Fluid shear stress and atherosclerosis
NM_001133.2	203.283074118843	0.591766575198675	10.3103941030109	68.6575564636547	6.1013466072874	6.32414472145813e-25	1.97016355470399e-21	Up	0.005575171	0	0	0	0	0	0	0	4.541115	37.51313	3.207574	0	0.01094352	0.01149117	0.9296235	1.812859	AFM	GeneID:173,Genbank:NM_001133.2,HGNC:HGNC:316,HPRD:00073,MIM:104145	afamin	GO:0005615,GO:0008431,GO:0050821,GO:0051180,GO:0070062,GO:0071693,GO:0072562,GO:0005515,GO:0005576	extracellular space|vitamin E binding|protein stabilization|vitamin transport|extracellular exosome|protein transport within extracellular region|blood microparticle|protein binding|extracellular region
NM_001134381.1	26.8348478590714	0.448960889645327	-4.29815971974465	0.262482726217572	-1.92970561161427	1.72222046373865e-05	0.0033414663666129	Down	0.01564613	0.06466027	0.0391143	0.6382679	0.5011095	0.1997931	0.1081442	0.09151445	0.006401321	0.02513195	0.01405529	0.1095882	0.02575075	0.0600618	0.01608052	0.03554953	TBC1D5	GeneID:9779,Genbank:NM_001134381.1,HGNC:HGNC:19166,HPRD:10262,MIM:615740	TBC1 domain family member 5, transcript variant 1	GO:0042147,GO:0005776,GO:0042594,GO:0005794,GO:0043231,GO:0005829,GO:0006886,GO:0006914,GO:0010008,GO:0016236,GO:0090630,GO:0017137,GO:1902017,GO:0030122,GO:1905394,GO:0030904,GO:1990316,GO:0002092,GO:0031338,GO:0005096,GO:0035612,GO:0005515	retrograde transport, endosome to Golgi|autophagosome|response to starvation|Golgi apparatus|intracellular membrane-bounded organelle|cytosol|intracellular protein transport|autophagy|endosome membrane|macroautophagy|activation of GTPase activity|Rab GTPase binding|regulation of cilium assembly|AP-2 adaptor complex|retromer complex binding|retromer complex|Atg1/ULK1 kinase complex|positive regula…
NM_001134420.1	81.3944407009337	0.505506584270532	-2.24508308418712	0.45536512797371	-1.13490428129098	0.0247627993329347	0.4730216203155	Down	1.265982	0.3007348	1.406945	0.1141853	1.428325	1.491734	1.067002	1.151714	0.492063	0.4204121	0.3109189	0.7102387	0.1282459	0.2636558	0.1036697	0.8500501	CDC7	GeneID:8317,Genbank:NM_001134420.1,HGNC:HGNC:1745,HPRD:10345,MIM:603311	cell division cycle 7, transcript variant 3	GO:0070317,GO:0008360,GO:0004674,GO:0072686,GO:0010571,GO:0005515,GO:0010971,GO:0005524,GO:0005634,GO:0005654,GO:0016301,GO:0005737,GO:0018105,GO:0044770,GO:0006260,GO:0045171,GO:0006270,GO:0000082,GO:0046872,GO:0006909,GO:0000727,GO:0051301,GO:0008284,GO:0004672	negative regulation of G0 to G1 transition|regulation of cell shape|protein serine/threonine kinase activity|mitotic spindle|positive regulation of nuclear cell cycle DNA replication|protein binding|positive regulation of G2/M transition of mitotic cell cycle|ATP binding|nucleus|nucleoplasm|kinase activity|cytoplasm|peptidyl-serine phosphorylation|cell cycle phase transition|DNA replication|inter…	path:hsa04110	Cell cycle
NM_001134437.1	358.966004128201	0.450489295357875	2.45848465073881	2.15475078317446	1.10752101795948	0.0139524740708582	0.364982795476905	Up	0.535931	0.2400346	0.2490818	0.3755947	0.8454785	0.9021977	2.255464	0.1783817	0.6363221	2.185026	0.7220185	0.3921854	1.529976	15.40248	0.7447011	0.7082076	PHLDB2	GeneID:90102,Genbank:NM_001134437.1,HGNC:HGNC:29573,HPRD:06611,MIM:610298	pleckstrin homology like domain family B member 2, transcript variant 3	GO:1904261,GO:0005886,GO:0005925,GO:0010470,GO:0010717,GO:0031252,GO:0045111,GO:0045180,GO:0045184,GO:0045296,GO:0051497,GO:0051895,GO:0000226,GO:0070507,GO:0005515,GO:1903690,GO:0005829	positive regulation of basement membrane assembly involved in embryonic body morphogenesis|plasma membrane|focal adhesion|regulation of gastrulation|regulation of epithelial to mesenchymal transition|cell leading edge|intermediate filament cytoskeleton|basal cortex|establishment of protein localization|cadherin binding|negative regulation of stress fiber assembly|negative regulation of focal adhe…
NM_001134438.1	177.419619971907	0.400830923409499	2.70098217529017	2.11790397484189	1.08263717943416	0.00691350435845144	0.253053614212999	Up	0.4179951	0.2807504	0.07129033	0.1437453	0.1266124	2.379855	0.9332192	0.09681296	0.1704387	0.7337998	0.7399612	0.1623382	0.5188081	4.301726	1.691261	0.5335124	PHLDB2	GeneID:90102,Genbank:NM_001134438.1,HGNC:HGNC:29573,HPRD:06611,MIM:610298	pleckstrin homology like domain family B member 2, transcript variant 1	GO:1904261,GO:0005886,GO:0005925,GO:0010470,GO:0010717,GO:0031252,GO:0045111,GO:0045180,GO:0045184,GO:0045296,GO:0051497,GO:0051895,GO:0000226,GO:0070507,GO:0005515,GO:1903690,GO:0005829	positive regulation of basement membrane assembly involved in embryonic body morphogenesis|plasma membrane|focal adhesion|regulation of gastrulation|regulation of epithelial to mesenchymal transition|cell leading edge|intermediate filament cytoskeleton|basal cortex|establishment of protein localization|cadherin binding|negative regulation of stress fiber assembly|negative regulation of focal adhe…
NM_001134450.1	3.78631500698582	0.670674635619327	1.96181496739706	2.48929901659102	1.31573953841157	0.0497840304693174		Up	0.006376701	3.521045e-07	0.02269204	0.0006931438	2.694866e-06	0.004591357	0.0001327206	0.0005363359	0.005345796	0.0005956875	0.05757465	0.0001663393	0.1825566	0.2176051	0.0001112823	0.1027983	TMEM130	GeneID:222865,Genbank:NM_001134450.1,HGNC:HGNC:25429,HPRD:13226	transmembrane protein 130, transcript variant 1	GO:0000139,GO:0005794,GO:0005887	Golgi membrane|Golgi apparatus|integral component of plasma membrane
NM_001134484.1	26.832598619293	0.42305109898907	2.90297293500264	2.3425922969991	1.22810589048839	0.00369638580158769	0.175390147732166	Up	1.067429	0.2319551	0.3339278	0.5218916	0.764666	0.05528203	0.262822	0.5908276	1.210428	1.292334	1.44451	0.757129	2.256474	0.1063625	2.060399	0.9348612	TOMM5	GeneID:401505,Genbank:NM_001134484.1,HGNC:HGNC:31369,HPRD:16672,MIM:616169	translocase of outer mitochondrial membrane 5, transcript variant 3	GO:0005742,GO:0006626,GO:0008565,GO:0016021,GO:0016236,GO:0005739,GO:0005741	mitochondrial outer membrane translocase complex|protein targeting to mitochondrion|protein transporter activity|integral component of membrane|macroautophagy|mitochondrion|mitochondrial outer membrane
NM_001134663.1	153.313449072111	0.497601440067057	-2.11065039807019	0.482880236421052	-1.05026267755783	0.034802372371281	0.545300587174071	Down	4.124005	8.348924	2.779716	6.907306	2.839097	0.04683802	5.410181	2.264154	3.283039	3.369836	1.252688	1.246386	0.4691414	0.8501884	2.89448	0.2070003	SAMD13	GeneID:148418,Genbank:NM_001134663.1,HGNC:HGNC:24582,HPRD:17302	sterile alpha motif domain containing 13, transcript variant 2
NM_001134707.1	64.9544424491124	0.482159528560469	2.47521045407655	2.28698405246922	1.1934463056255	0.0133157684501789	0.355609929553567	Up	0.145784	0.1900354	9.786559e-24	0.751533	0.30688	0.6312859	0.5160692	0.2236739	0.1982742	1.941987	0.3939636	0.6008597	0.9754498	1.433772	0.5529289	0.6375149	SARDH	GeneID:1757,Genbank:NM_001134707.1,HGNC:HGNC:10536,HPRD:06831,MIM:604455	sarcosine dehydrogenase, transcript variant 2	GO:0005759,GO:0008480,GO:0016491,GO:0042426,GO:0055114,GO:1901053,GO:0005737,GO:0005739	mitochondrial matrix|sarcosine dehydrogenase activity|oxidoreductase activity|choline catabolic process|oxidation-reduction process|sarcosine catabolic process|cytoplasm|mitochondrion	path:hsa00260	Glycine, serine and threonine metabolism
NM_001135057.2	143.873703261289	0.476533810812231	-5.25213672089998	0.176431402943361	-2.50282072651732	1.50344792358557e-07	5.35945525476386e-05	Down	0.4207185	0.197505	0.5300744	1.231523	0.4306107	5.263092	0.9843427	0.8709181	0.0254053	0.03567646	0.1012495	0.0805649	0.526906	0.1349083	0.02508416	0.3530829	LRRC15	GeneID:131578,Genbank:NM_001135057.2,HGNC:HGNC:20818	leucine rich repeat containing 15, transcript variant 1	GO:0005737,GO:0006469,GO:0016021,GO:0019221,GO:0030335,GO:0031012,GO:0043236,GO:0046426,GO:0046813,GO:0070062,GO:1903077,GO:0001968,GO:0004860,GO:0005518	cytoplasm|negative regulation of protein kinase activity|integral component of membrane|cytokine-mediated signaling pathway|positive regulation of cell migration|extracellular matrix|laminin binding|negative regulation of JAK-STAT cascade|receptor-mediated virion attachment to host cell|extracellular exosome|negative regulation of protein localization to plasma membrane|fibronectin binding|protei…
NM_001135167.1	20.9041577970716	0.630214408436014	-2.7883024512208	0.29581592382228	-1.7572283798368	0.00529850513539407	0.216818098207456	Down	1.265877	0.2734494	0.2716706	0.977219	0.4678336	6.93724e-16	1.692483	0.03856129	0.0148772	0.1858038	0.0002885084	0.06803232	0.01406574	0.1075388	0.2621821	0.02166057	ALDH3A1	GeneID:218,Genbank:NM_001135167.1,HGNC:HGNC:405,HPRD:00004,MIM:100660	aldehyde dehydrogenase 3 family member A1, transcript variant 3	GO:0055114,GO:0004030,GO:0005515,GO:0005615,GO:0005783,GO:0005829,GO:0005886,GO:0006081,GO:0006805,GO:0008106,GO:0004028,GO:0016021,GO:0018479,GO:0004029	oxidation-reduction process|aldehyde dehydrogenase [NAD(P)+] activity|protein binding|extracellular space|endoplasmic reticulum|cytosol|plasma membrane|cellular aldehyde metabolic process|xenobiotic metabolic process|alcohol dehydrogenase (NADP+) activity|3-chloroallyl aldehyde dehydrogenase activity|integral component of membrane|benzaldehyde dehydrogenase (NAD+) activity|aldehyde dehydrogenase …	path:hsa00010,path:hsa00340,path:hsa00350,path:hsa00360,path:hsa00410,path:hsa00980,path:hsa00982,path:hsa05204	Glycolysis / Gluconeogenesis|Histidine metabolism|Tyrosine metabolism|Phenylalanine metabolism|beta-Alanine metabolism|Metabolism of xenobiotics by cytochrome P450|Drug metabolism - cytochrome P450|Chemical carcinogenesis
NM_001135171.1	29.0265794066068	0.469395870300103	4.50816758917363	4.33525017285982	2.11611524897887	6.53899176756758e-06	0.00146416199415548	Up	0.05894666	0.03219854	0.0005740713	0.05029936	0.09465569	0.03339921	0.1691372	0.02196951	0.2234664	0.1439868	0.06741375	0.2540223	0.7780284	0.8377103	0.2030822	0.1268951	C1QTNF7	GeneID:114905,Genbank:NM_001135171.1,HGNC:HGNC:14342	C1q and tumor necrosis factor related protein 7, transcript variant 2	GO:0005576,GO:0005581	extracellular region|collagen trimer
NM_001135241.2	77.4253245784493	0.558979956498169	3.05679480402968	3.26863215094677	1.70868702658034	0.00223717367125204	0.128753387865503	Up	2.882889	0.03062962	0.4335137	0.3070387	0.3309335	0.5262765	1.990665e-24	2.971652e-28	24.42701	1.454751	2.303055	0.1375314	0.5893489	0.9420057	0.06309619	0.4983785	AKR1C2	GeneID:1646,Genbank:NM_001135241.2,HGNC:HGNC:385,MIM:600450	aldo-keto reductase family 1, member C2, transcript variant 3	GO:0071395,GO:0044597,GO:0016655,GO:0005737,GO:0071799,GO:0044598,GO:0018636,GO:0005829,GO:0030855,GO:0006693,GO:0047023,GO:0007186,GO:0007586,GO:0008106,GO:0031406,GO:0008202,GO:0047086,GO:0032052,GO:0008207,GO:0047115,GO:0042448,GO:0008284,GO:0004032,GO:0051897,GO:0016229,GO:0055114,GO:0016491,GO:0005496	cellular response to jasmonic acid stimulus|daunorubicin metabolic process|oxidoreductase activity, acting on NAD(P)H, quinone or similar compound as acceptor|cytoplasm|cellular response to prostaglandin D stimulus|doxorubicin metabolic process|phenanthrene 9,10-monooxygenase activity|cytosol|epithelial cell differentiation|prostaglandin metabolic process|androsterone dehydrogenase activity|G-pro…	path:hsa00140,path:hsa05204	Steroid hormone biosynthesis|Chemical carcinogenesis
NM_001135242.1	148.903579362301	0.420637744251572	3.04772218381237	2.43173662798042	1.28198698450431	0.00230582995095203	0.131333328812094	Up	1.191539	1.267378	0.2287403	0.3574413	0.240151	1.59203	0.748389	0.212416	2.587386	1.802381	1.396998	1.336043	0.5966216	0.7971803	2.134507	3.613035	NDRG1	GeneID:10397,Genbank:NM_001135242.1,HGNC:HGNC:7679,MIM:605262	N-myc downstream regulated 1, transcript variant 1	GO:0070062,GO:0030330,GO:0005737,GO:0071456,GO:0032287,GO:0005813,GO:0090232,GO:0042981,GO:0005829,GO:0005874,GO:0005886,GO:0005913,GO:0043015,GO:0007165,GO:0043209,GO:0008017,GO:0045296,GO:0008285,GO:0045576,GO:0010038,GO:0005515,GO:0048471,GO:0015630,GO:0005634,GO:0055038,GO:0017137	extracellular exosome|DNA damage response, signal transduction by p53 class mediator|cytoplasm|cellular response to hypoxia|peripheral nervous system myelin maintenance|centrosome|positive regulation of spindle checkpoint|regulation of apoptotic process|cytosol|microtubule|plasma membrane|cell-cell adherens junction|gamma-tubulin binding|signal transduction|myelin sheath|microtubule binding|cadhe…
NM_001135690.2	58.3525058968252	0.640071686944333	-5.92592157159457	0.0721421076650567	-3.79301461703035	3.10550786521367e-09	1.68572613301735e-06	Down	3.524283	0.06217994	0.05137637	0.2091394	0.02350019	14.76226	0.7929025	0.05789944	0	0.0206044	0	0	0	0	0	0	PENK	GeneID:5179,Genbank:NM_001135690.2,HGNC:HGNC:8831,MIM:131330	proenkephalin	GO:0005886,GO:0007165,GO:0007186,GO:0007218,GO:0007268,GO:0007568,GO:0007600,GO:0043204,GO:0009314,GO:0043278,GO:0010469,GO:0043679,GO:0014009,GO:0043687,GO:0044267,GO:0045471,GO:0051592,GO:0051867,GO:0070852,GO:0071305,GO:0001515,GO:0001649,GO:0001662,GO:0001666,GO:0001964,GO:0002118,GO:0005184,GO:0005576,GO:0005788,GO:0019233,GO:0030425,GO:0031628,GO:0032280,GO:0032355,GO:0032496,GO:0034599,GO:…	plasma membrane|signal transduction|G-protein coupled receptor signaling pathway|neuropeptide signaling pathway|chemical synaptic transmission|aging|sensory perception|perikaryon|response to radiation|response to morphine|regulation of signaling receptor activity|axon terminus|glial cell proliferation|post-translational protein modification|cellular protein metabolic process|response to ethanol|r…
NM_001136026.2	4.49277636497893	0.680149829106487	-2.05006899544081	0.380414969491597	-1.39435407690557	0.0403576984338817		Down	0.09207342	0.05383982	0.02799383	0.2731865	0.6340842	0.1127392	0.01256963	0.01148979	0.004945896	0.04031372	0.05684511	0.003927034	0.005461689	4.003137e-09	0.001269678	0.02600797	SEC13	GeneID:6396,Genbank:NM_001136026.2,HGNC:HGNC:10697,HPRD:02538,MIM:600152	SEC13 homolog, nuclear pore and COPII coat complex component, transcript variant 3	GO:1904263,GO:0031080,GO:0005198,GO:0032008,GO:0005515,GO:0042802,GO:0005635,GO:0005654,GO:0005765,GO:0005789,GO:0005829,GO:0043231,GO:0006886,GO:0048208,GO:0007062,GO:0051028,GO:0012507,GO:0061700,GO:0019886,GO:0000139,GO:0070062,GO:0030127,GO:0000776,GO:0090110,GO:0002474	positive regulation of TORC1 signaling|nuclear pore outer ring|structural molecule activity|positive regulation of TOR signaling|protein binding|identical protein binding|nuclear envelope|nucleoplasm|lysosomal membrane|endoplasmic reticulum membrane|cytosol|intracellular membrane-bounded organelle|intracellular protein transport|COPII vesicle coating|sister chromatid cohesion|mRNA transport|ER to…	path:hsa03013,path:hsa04141,path:hsa04150	RNA transport|Protein processing in endoplasmic reticulum|mTOR signaling pathway
NM_001136106.4	2.97064431807668	0.669393577377596	2.1838984474911	2.75468545686725	1.46188759439544	0.0289697111354658		Up	0	6.418399e-05	6.531257e-24	0.01832782	2.961794e-13	1.328423e-21	1.843213e-21	2.966384e-09	0.002978064	0.03167969	0.0168599	0.04628836	0.2612756	0.1263114	0.005398407	0	BEAN1	GeneID:146227,Genbank:NM_001136106.4,HGNC:HGNC:24160,MIM:612051	brain expressed, associated with NEDD4, 1, transcript variant 2	GO:0016021	integral component of membrane
NM_001136154.1	22.354905406778	0.648316184568237	2.44458833003178	2.99979971122769	1.58486617896624	0.0145017565059763	0.373098691980686	Up	0.04257717	0.001786836	0.01764225	0.3121934	7.14416e-11	0.005785279	0.01298348	0.004982033	0.03334005	0.2037322	0.004275329	0.2963911	0.6557513	0.04914181	0.1153867	0.3955435	ERG	GeneID:2078,Genbank:NM_001136154.1,HGNC:HGNC:3446,MIM:165080	ERG, ETS transcription factor, transcript variant 3	GO:0007165,GO:0000981,GO:0007275,GO:0001077,GO:0008283,GO:0003197,GO:0003199,GO:0003677,GO:0003682,GO:0004871,GO:0016477,GO:0005515,GO:0030154,GO:0005634,GO:0045944,GO:0005737,GO:0006357,GO:0000978,GO:2000504,GO:0006366,GO:0006468	signal transduction|RNA polymerase II transcription factor activity, sequence-specific DNA binding|multicellular organism development|transcriptional activator activity, RNA polymerase II proximal promoter sequence-specific DNA binding|cell proliferation|endocardial cushion development|endocardial cushion to mesenchymal transition involved in heart valve formation|DNA binding|chromatin binding|si…	path:hsa05202,path:hsa05215	Transcriptional misregulation in cancers|Prostate cancer
NM_001136473.1	261.010559343087	0.44475149076146	2.43135644456606	2.11601433826948	1.08134940329324	0.01504240795116	0.379916477944844	Up	1.128183	1.883177	0.919324	1.824762	0.9476003	8.442851	0.1125552	0.2122753	3.784722	1.86077	15.09833	2.345898	3.373806	3.610301	0.1943597	1.878162	LITAF	GeneID:9516,Genbank:NM_001136473.1,HGNC:HGNC:16841,MIM:603795	lipopolysaccharide induced TNF factor, transcript variant 3	GO:0098574,GO:0008270,GO:0001817,GO:0009898,GO:0004871,GO:0043123,GO:0005515,GO:0005654,GO:0005765,GO:0005794,GO:0043231,GO:0005829,GO:0045944,GO:0005886,GO:0050699,GO:0006357,GO:0071222,GO:0006366,GO:0000139,GO:0098559,GO:0007165,GO:0000978,GO:0098560,GO:0007568,GO:0001077	cytoplasmic side of lysosomal membrane|zinc ion binding|regulation of cytokine production|cytoplasmic side of plasma membrane|signal transducer activity|positive regulation of I-kappaB kinase/NF-kappaB signaling|protein binding|nucleoplasm|lysosomal membrane|Golgi apparatus|intracellular membrane-bounded organelle|cytosol|positive regulation of transcription by RNA polymerase II|plasma membrane|W…	path:hsa04142	Lysosome
NM_001137673.1	609.738437823013	0.479106970585675	-2.65535699069329	0.414027917707822	-1.27220004363456	0.00792245176364195	0.273307421169221	Down	3.153389	8.366307	8.224826	9.779668	3.933136	2.76562	12.28411	7.299598	1.164475	2.697054	0.04193046	4.70748	3.063743	1.65952	3.739839	3.842151	ILF3	GeneID:3609,Genbank:NM_001137673.1,HGNC:HGNC:6038,HPRD:04420,MIM:603182	interleukin enhancer binding factor 3, transcript variant 5	GO:0045071,GO:0003725,GO:0045892,GO:0005515,GO:0045893,GO:0005576,GO:0005634,GO:0005654,GO:0005730,GO:0051607,GO:0005737,GO:0005739,GO:0006351,GO:0006468,GO:0003677,GO:0016020,GO:0003723,GO:0017148	negative regulation of viral genome replication|double-stranded RNA binding|negative regulation of transcription, DNA-templated|protein binding|positive regulation of transcription, DNA-templated|extracellular region|nucleus|nucleoplasm|nucleolus|defense response to virus|cytoplasm|mitochondrion|transcription, DNA-templated|protein phosphorylation|DNA binding|membrane|RNA binding|negative regulat…
NM_001139488.1	128.108266759038	0.402905974408538	3.15883978524162	2.41615904112926	1.27271542167323	0.00158398542479726	0.101698677112521	Up	0.5360662	0.8255025	0.185032	0.8167845	0.1208897	0.8915756	0.5917646	0.06522529	1.374221	1.279528	0.8255991	1.075901	1.535028	0.7406758	1.185372	0.6786811	RASGRP3	GeneID:25780,Genbank:NM_001139488.1,HGNC:HGNC:14545,HPRD:15213,MIM:609531	RAS guanyl releasing protein 3, transcript variant 1	GO:0048471,GO:0005085,GO:0005088,GO:0005096,GO:0005509,GO:0005515,GO:0005886,GO:0005887,GO:0007264,GO:0007265,GO:0019900,GO:0019992,GO:0000165,GO:0032045,GO:0043547,GO:0004871	perinuclear region of cytoplasm|guanyl-nucleotide exchange factor activity|Ras guanyl-nucleotide exchange factor activity|GTPase activator activity|calcium ion binding|protein binding|plasma membrane|integral component of plasma membrane|small GTPase mediated signal transduction|Ras protein signal transduction|kinase binding|diacylglycerol binding|MAPK cascade|guanyl-nucleotide exchange factor co…	path:hsa04014,path:hsa04015,path:hsa04010,path:hsa04662,path:hsa05200	Ras signaling pathway|Rap1 signaling pathway|MAPK signaling pathway|B cell receptor signaling pathway|Pathways in cancer
NM_001141947.1	138.998131108371	0.477073772554909	-2.65536826848027	0.415578649598662	-1.26680655736648	0.00792218687126565	0.273307421169221	Down	1.71148	1.82781	2.681667	1.645397	0.5967044	1.880412	1.774285	1.634649	0.2114099	0.8430215	1.794705	1.260754	2.428588	0.1900692	0.1146718	0.3284329	CCDC66	GeneID:285331,Genbank:NM_001141947.1,HGNC:HGNC:27709	coiled-coil domain containing 66, transcript variant 1
NM_001142284.1	31.8379248253774	0.583471235810975	-2.58131811827833	0.352055583232395	-1.50612487249312	0.00984238392638631	0.304765122339426	Down	4.854927	1.810646	1.556018	2.426901	0.07239773	0.3463794	6.597269	0.6307262	0.04581219	0.5912426	1.197717	3.883111e-06	0.101904	0.09469344	1.452408	0.6766891	RPS24	GeneID:6229,Genbank:NM_001142284.1,HGNC:HGNC:10411,MIM:602412	ribosomal protein S24, transcript variant b	GO:0022627,GO:0003735,GO:0005634,GO:0031369,GO:0005654,GO:0005829,GO:0006364,GO:0006412,GO:0034101,GO:0006413,GO:0042274,GO:0006614,GO:0015935,GO:0000184,GO:0016020,GO:0000462,GO:0019083,GO:0003723	cytosolic small ribosomal subunit|structural constituent of ribosome|nucleus|translation initiation factor binding|nucleoplasm|cytosol|rRNA processing|translation|erythrocyte homeostasis|translational initiation|ribosomal small subunit biogenesis|SRP-dependent cotranslational protein targeting to membrane|small ribosomal subunit|nuclear-transcribed mRNA catabolic process, nonsense-mediated decay|…	path:hsa03010	Ribosome
NM_001142308.2	21.9657821141663	0.639612717645491	2.46680239284897	2.98513914832527	1.57779818238453	0.0136325566811505	0.360228698052128	Up	1.150159e-08	0.0008883485	0	0.05012358	0.01466653	0.0003644969	0.1080629	0.000788651	0.02358853	0.004848274	0.003505539	0.01390444	0.3189532	0.001536399	0.9468319	0.005230787	MALRD1	GeneID:340895,Genbank:NM_001142308.2,HGNC:HGNC:24331	MAM and LDL receptor class A domain containing 1	GO:0042632,GO:0070858,GO:0005794,GO:0016021,GO:0030659	cholesterol homeostasis|negative regulation of bile acid biosynthetic process|Golgi apparatus|integral component of membrane|cytoplasmic vesicle membrane
NM_001142339.2	9.6900876186092	0.665077483862898	-2.35618794651195	0.337498372210503	-1.56704755097426	0.0184635733020436	0.418655681720894	Down	0.2293632	0.05023882	0.07585241	0.01949993	0.01517427	0.1055496	0.1648613	0.004414247	0.02216519	0.003104072	0.0004613121	0.04575644	0.0340774	0.0001656256	2.698762e-06	0.00220483	GNAL	GeneID:2774,Genbank:NM_001142339.2,HGNC:HGNC:4388,HPRD:00758,MIM:139312	G protein subunit alpha L, transcript variant 3	GO:0070062,GO:0005525,GO:0005834,GO:0005886,GO:0007165,GO:0007188,GO:0007189,GO:0007190,GO:0007191,GO:0007193,GO:0007606,GO:0007608,GO:0001664,GO:0031683,GO:0003924,GO:0046872,GO:0004871	extracellular exosome|GTP binding|heterotrimeric G-protein complex|plasma membrane|signal transduction|adenylate cyclase-modulating G-protein coupled receptor signaling pathway|adenylate cyclase-activating G-protein coupled receptor signaling pathway|activation of adenylate cyclase activity|adenylate cyclase-activating dopamine receptor signaling pathway|adenylate cyclase-inhibiting G-protein cou…	path:hsa04020,path:hsa04728,path:hsa04740,path:hsa05012,path:hsa05146,path:hsa05142	Calcium signaling pathway|Dopaminergic synapse|Olfactory transduction|Parkinson's disease|Amoebiasis|Chagas disease (American trypanosomiasis)
NM_001142675.1	49.6882831536486	0.476406497830595	3.78997143611238	3.4956652061033	1.80556701875629	0.000150664609077536	0.0185170164144487	Up	0.033428	0.1697122	0.02475114	0.03179804	0.1060807	0.3979414	0.4520106	0.2271368	0.3807636	1.532224	0.2997565	0.31798	1.274814	0.3243874	0.7500946	0.3551546	CHID1	GeneID:66005,Genbank:NM_001142675.1,HGNC:HGNC:28474,MIM:615692	chitinase domain containing 1, transcript variant 1	GO:0070062,GO:0005576,GO:0070492,GO:1900016,GO:0005615,GO:0005634,GO:0005764,GO:0005770,GO:0005802,GO:0005975,GO:0006032,GO:0008061,GO:0016020,GO:0002576,GO:0043202,GO:0004568,GO:0045087,GO:0005515	extracellular exosome|extracellular region|oligosaccharide binding|negative regulation of cytokine production involved in inflammatory response|extracellular space|nucleus|lysosome|late endosome|trans-Golgi network|carbohydrate metabolic process|chitin catabolic process|chitin binding|membrane|platelet degranulation|lysosomal lumen|chitinase activity|innate immune response|protein binding
NM_001142806.1	304.26978259198	0.542745008296136	2.19121670417968	2.28037632463855	1.18927192828863	0.0284361143650763	0.500517129668664	Up	0.3436175	1.969417	0.1196674	3.160293	2.146402	3.000676e-06	1.159615	6.364474	7.885829	0.9401998	1.421323	4.948086	6.385924	1.067425	2.477329	6.599316	SLC6A8	GeneID:6535,Genbank:NM_001142806.1,HGNC:HGNC:11055,MIM:300036	solute carrier family 6 member 8, transcript variant 3	GO:0005309,GO:0005328,GO:0005886,GO:0005887,GO:0006600,GO:0006810,GO:0006814,GO:0006836,GO:0006936,GO:0015881,GO:0003674,GO:0005215,GO:0016021,GO:0005308	creatine:sodium symporter activity|neurotransmitter:sodium symporter activity|plasma membrane|integral component of plasma membrane|creatine metabolic process|transport|sodium ion transport|neurotransmitter transport|muscle contraction|creatine transmembrane transport|molecular_function|transporter activity|integral component of membrane|creatine transmembrane transporter activity
NM_001142853.2	7.6744428763815	0.662182667313823	-2.06910209598587	0.38685811845933	-1.37012354486455	0.038536507098762	0.56605531091441	Down	0.0129979	0.003631016	0.007197445	0.03522464	1.480278	0.01895024	0.5915158	0.144311	0.05541656	0.0004068066	0.02825882	0.02138192	0.05744218	0.0084992	0.01440284	0.02847945	HES6	GeneID:55502,Genbank:NM_001142853.2,HGNC:HGNC:18254,MIM:610331	hes family bHLH transcription factor 6, transcript variant 2	GO:0003700,GO:0003712,GO:0005634,GO:0005667,GO:0006351,GO:0006355,GO:0007399,GO:0008134,GO:0030154,GO:0046983,GO:0000122,GO:0000977,GO:0001227	DNA binding transcription factor activity|transcription cofactor activity|nucleus|transcription factor complex|transcription, DNA-templated|regulation of transcription, DNA-templated|nervous system development|transcription factor binding|cell differentiation|protein dimerization activity|negative regulation of transcription by RNA polymerase II|RNA polymerase II regulatory region sequence-specif…	path:hsa05165	Human papillomavirus infection
NM_001143674.3	15.6281277627179	0.514270314376319	-3.17068924079891	0.322955802741911	-1.63059135265527	0.00152077739280272	0.0987017588307067	Down	0.3134836	0.8169502	0.3379819	0.2025847	0.005054717	0.2589001	0.2014838	0.3552731	0.1010141	0.3917717	0.142802	0.008820335	0.02025585	0.03385001	0.01425082	0.08302227	MPC2	GeneID:25874,Genbank:NM_001143674.3,HGNC:HGNC:24515,HPRD:08525,MIM:614737	mitochondrial pyruvate carrier 2, transcript variant 1	GO:0031305,GO:0035774,GO:0050833,GO:0061732,GO:0005634,GO:0005739,GO:0006850	integral component of mitochondrial inner membrane|positive regulation of insulin secretion involved in cellular response to glucose stimulus|pyruvate transmembrane transporter activity|mitochondrial acetyl-CoA biosynthetic process from pyruvate|nucleus|mitochondrion|mitochondrial pyruvate transmembrane transport
NM_001143677.1	89.3117317721495	0.440222926933282	3.21335408933086	2.66584359955093	1.41459214247826	0.00131194438800006	0.0891873238035863	Up	0.03935004	0.8296793	0.354311	0.5651707	1.161121	0.613572	0.4533881	0.2885858	1.049123	2.299759	0.4451213	1.072941	2.510702	0.6857373	1.908417	3.123519	SGK1	GeneID:6446,Genbank:NM_001143677.1,HGNC:HGNC:10810,HPRD:04264,MIM:602958	serum/glucocorticoid regulated kinase 1, transcript variant 3	GO:0051090,GO:0018105,GO:0006915,GO:0004712,GO:0060453,GO:0030334,GO:0006974,GO:0005246,GO:0070294,GO:0032411,GO:0007616,GO:0005515,GO:0034220,GO:0005524,GO:0005634,GO:0005737,GO:0005739,GO:0008217,GO:0005789,GO:0035556,GO:0015459,GO:0005829,GO:0042127,GO:0042981,GO:0016607,GO:0005886,GO:0001558,GO:0048812,GO:0017080,GO:0006468,GO:0004674,GO:0050790,GO:0017081,GO:0006814	regulation of DNA binding transcription factor activity|peptidyl-serine phosphorylation|apoptotic process|protein serine/threonine/tyrosine kinase activity|regulation of gastric acid secretion|regulation of cell migration|cellular response to DNA damage stimulus|calcium channel regulator activity|renal sodium ion absorption|positive regulation of transporter activity|long-term memory|protein bind…	path:hsa04068,path:hsa04151,path:hsa04150,path:hsa04960	FoxO signaling pathway|PI3K-Akt signaling pathway|mTOR signaling pathway|Aldosterone-regulated sodium reabsorption
NM_001143766.1	10.9959088774293	0.625571931003346	2.00643395275406	2.38695068825762	1.25516876225503	0.0448099688694752	0.601034048939655	Up	0.009236349	0.05349602	0.115288	1.838997e-13	0.1854775	1.559021e-05	7.216667e-07	0.099359	0.1441102	0.08308568	0.2074377	0.06498818	0.2339597	0.08700492	0.1132936	0.1886197	ZNF438	GeneID:220929,Genbank:NM_001143766.1,HGNC:HGNC:21029,HPRD:11247	zinc finger protein 438, transcript variant 1	GO:0005829,GO:0006351,GO:0006355,GO:0046872,GO:0003677,GO:0005634,GO:0005654	cytosol|transcription, DNA-templated|regulation of transcription, DNA-templated|metal ion binding|DNA binding|nucleus|nucleoplasm
NM_001143823.2	35.6245143026588	0.524451079697336	-3.78345975195408	0.252746049579702	-1.98423955190373	0.000154663344329998	0.0188721098141764	Down	0.2043158	0.4999117	0.3396321	0.4232072	0.7564685	0.4696857	0.2243076	0.5559309	0.5835285	0.02424254	0.04539876	0.04610478	0.03360706	0.03624693	0.038088	0.271658	ZBTB14	GeneID:7541,Genbank:NM_001143823.2,HGNC:HGNC:12860,MIM:602126	zinc finger and BTB domain containing 14, transcript variant 1	GO:0045892,GO:0001078,GO:0003170,GO:0046872,GO:0003279,GO:0003700,GO:0005515,GO:0005634,GO:0005654,GO:0060976,GO:0005730,GO:0005829,GO:0006351,GO:0016235,GO:0000122,GO:0043565,GO:0000978,GO:0044212,GO:0000981	negative regulation of transcription, DNA-templated|transcriptional repressor activity, RNA polymerase II proximal promoter sequence-specific DNA binding|heart valve development|metal ion binding|cardiac septum development|DNA binding transcription factor activity|protein binding|nucleus|nucleoplasm|coronary vasculature development|nucleolus|cytosol|transcription, DNA-templated|aggresome|negative…
NM_001143824.1	162.683557589691	0.524554143323537	2.0779258081163	2.12871763030139	1.08998459216631	0.0377161930663996	0.562139009087712	Up	0.661036	0.6428556	0.2317894	0.3970817	0.07461018	0.1987545	0.2975734	0.1677046	4.541985	11.18259	0.01078621	0.6308058	0.4472664	0.3452881	0.2397843	0.3157342	SLC38A4	GeneID:55089,Genbank:NM_001143824.1,HGNC:HGNC:14679,HPRD:12159,MIM:608065	solute carrier family 38 member 4, transcript variant 2	GO:0006814,GO:0006865,GO:0015171,GO:0015293,GO:0003333,GO:0005886,GO:0005887	sodium ion transport|amino acid transport|amino acid transmembrane transporter activity|symporter activity|amino acid transmembrane transport|plasma membrane|integral component of plasma membrane
NM_001143831.2	10.9763895433599	0.678144353324043	2.16746984818	2.76994520759342	1.46985743854339	0.0301990463589638	0.512821664367709	Up	0.003586596	0.001560647	0	0.001530018	0.005401697	0.01188914	0.0008162103	0.001557715	0.002747689	0.001629535	0.003872786	0	0.01942743	0.5863901	0	0.001908325	GRM5	GeneID:2915,Genbank:NM_001143831.2,HGNC:HGNC:4597,MIM:604102	glutamate metabotropic receptor 5, transcript variant a	GO:0007186,GO:0007196,GO:0007206,GO:0007216,GO:0007268,GO:0007611,GO:0060078,GO:0007612,GO:0061098,GO:0007626,GO:0070062,GO:0008066,GO:0090647,GO:0098839,GO:0099530,GO:0099553,GO:0099566,GO:0099583,GO:0001932,GO:0004930,GO:0005515,GO:0005737,GO:0005886,GO:0005887,GO:0006417,GO:0006448,GO:0014069,GO:0030296,GO:0035584,GO:0042734,GO:0043005,GO:0048169,GO:0050808,GO:1902938,GO:0050890,GO:1904646,GO:…	G-protein coupled receptor signaling pathway|adenylate cyclase-inhibiting G-protein coupled glutamate receptor signaling pathway|phospholipase C-activating G-protein coupled glutamate receptor signaling pathway|G-protein coupled glutamate receptor signaling pathway|chemical synaptic transmission|learning or memory|regulation of postsynaptic membrane potential|learning|positive regulation of prote…	path:hsa04020,path:hsa04072,path:hsa04080,path:hsa04540,path:hsa04724,path:hsa04720,path:hsa04723,path:hsa05016	Calcium signaling pathway|Phospholipase D signaling pathway|Neuroactive ligand-receptor interaction|Gap junction|Glutamatergic synapse|Long-term potentiation|Retrograde endocannabinoid signaling|Huntington's disease
NM_001143838.2	25.892586988725	0.665423196845612	4.00195205277041	6.33345061520947	2.66299172857734	6.28220312170186e-05	0.00937775870992045	Up	0.005496456	0.01270622	0	0	0.01746947	0	0	0	0.5376773	2.824777	0.352075	1.121731e-25	0.001448075	0.0231783	0.04625628	0.02776056	SLC13A5	GeneID:284111,Genbank:NM_001143838.2,HGNC:HGNC:23089,MIM:608305	solute carrier family 13 member 5, transcript variant 2	GO:0005887,GO:0006814,GO:0015137,GO:0015141,GO:0015746,GO:0016021,GO:0017153,GO:0035674,GO:0071422,GO:0005215,GO:0098656,GO:0005886	integral component of plasma membrane|sodium ion transport|citrate transmembrane transporter activity|succinate transmembrane transporter activity|citrate transport|integral component of membrane|sodium:dicarboxylate symporter activity|tricarboxylic acid transmembrane transport|succinate transmembrane transport|transporter activity|anion transmembrane transport|plasma membrane
NM_001143941.1	8.55898105450566	0.672502124308116	3.25444343313088	4.55869257786147	2.18862012222111	0.0011361478408647	0.0810022538245146	Up	0.01423329	3.205977e-08	1.723972e-06	3.529604e-09	0.07089035	1.817486e-12	0.001284836	0.0005117892	0.02441568	0.2259251	0.04182261	0.7512028	0.2925364	0.1417691	0.00102447	0.07828981	RBM24	GeneID:221662,Genbank:NM_001143941.1,HGNC:HGNC:21539,HPRD:15228	RNA binding motif protein 24, transcript variant 3	GO:0010830,GO:0030154,GO:0043488,GO:0003730,GO:0005654,GO:0005829	regulation of myotube differentiation|cell differentiation|regulation of mRNA stability|mRNA 3'-UTR binding|nucleoplasm|cytosol
NM_001143978.2	19.6319948152654	0.516919014658495	-2.39995280101586	0.423202120942872	-1.24058123712801	0.0163971859670907	0.396077331668373	Down	0.1150481	0.01432037	0.0480733	0.2561577	0.1696438	0.7518554	0.8504084	0.1743351	0.1636539	0.04970168	0.01300247	0.02176556	0.06851979	0.2646424	0.1083066	0.04930294	ZCCHC18	GeneID:644353,Genbank:NM_001143978.2,HGNC:HGNC:32459	zinc finger CCHC-type containing 18, transcript variant 1	GO:0046872,GO:0016607,GO:0030374,GO:0030509	metal ion binding|nuclear speck|ligand-dependent nuclear receptor transcription coactivator activity|BMP signaling pathway
NM_001143981.1	208.002628427503	0.638970980664959	-4.19784938878183	0.155792324186452	-2.68230394063373	2.69461735367141e-05	0.0048148309881612	Down	1.401296	0.7373856	0.04500689	4.594946	0.2103674	14.19993	1.578721	0.1369437	0.07731236	0.09412684	0.02533207	0.00161368	0.02748983	0.02098695	0.001773413	0.2267928	CHRDL1	GeneID:91851,Genbank:NM_001143981.1,HGNC:HGNC:29861,MIM:300350	chordin-like 1, transcript variant 1	GO:0005788,GO:0007399,GO:0030154,GO:0030509,GO:0030514,GO:0043687,GO:0044267,GO:0048749,GO:0001503,GO:0001654,GO:0005576	endoplasmic reticulum lumen|nervous system development|cell differentiation|BMP signaling pathway|negative regulation of BMP signaling pathway|post-translational protein modification|cellular protein metabolic process|compound eye development|ossification|eye development|extracellular region
NM_001143982.1	39.4577293077893	0.67090171755971	-2.83046082822883	0.268136396779781	-1.8989610311442	0.00464810024962941	0.20172360938004	Down	0.2602342	0.2368612	4.908943e-05	0.9421971	0.07832427	2.662125	0.0744614	0.001073547	0.08176598	2.449095e-09	0.02611257	0.001619004	0.05704131	0.02226541	0.001784225	1.740455e-07	CHRDL1	GeneID:91851,Genbank:NM_001143982.1,HGNC:HGNC:29861,MIM:300350	chordin-like 1, transcript variant 2	GO:0005788,GO:0007399,GO:0030154,GO:0030509,GO:0030514,GO:0043687,GO:0044267,GO:0048749,GO:0001503,GO:0001654,GO:0005576	endoplasmic reticulum lumen|nervous system development|cell differentiation|BMP signaling pathway|negative regulation of BMP signaling pathway|post-translational protein modification|cellular protein metabolic process|compound eye development|ossification|eye development|extracellular region
NM_001144063.1	52.6562932545538	0.562899501079653	-2.03084289847079	0.452766632701025	-1.14316045432036	0.0422709337777775	0.586521484710557	Down	0.4171008	0.7269831	0.3319342	0.4622112	0.2163675	0.4415633	0.6589567	1.260058	0.93209	0.2280535	0.139306	0.009153074	0.1932622	0.002462257	0.4403966	0.3062908	OSBPL5	GeneID:114879,Genbank:NM_001144063.1,HGNC:HGNC:16392,MIM:606733	oxysterol binding protein like 5, transcript variant 3	GO:0070273,GO:0005789,GO:0005829,GO:0006893,GO:0008142,GO:0008203,GO:0015485,GO:0015914,GO:0016020,GO:0016021,GO:0030301,GO:0001786,GO:0036150,GO:0005548,GO:0043231	phosphatidylinositol-4-phosphate binding|endoplasmic reticulum membrane|cytosol|Golgi to plasma membrane transport|oxysterol binding|cholesterol metabolic process|cholesterol binding|phospholipid transport|membrane|integral component of membrane|cholesterol transport|phosphatidylserine binding|phosphatidylserine acyl-chain remodeling|phospholipid transporter activity|intracellular membrane-bounde…	path:hsa04979	Cholesterol metabolism
NM_001144887.1	2.00930158074315	0.65880829240118	2.36877751497063	2.94970416572915	1.56057026971611	0.0178469856893094		Up	5.179746e-27	7.578131e-09	0.006338808	3.175295e-10	1.673052e-06	0.01259011	1.956193e-12	0.001070584	0.1374836	0.1555052	0.02263963	0.037034	0.7056564	0.01941055	0	0.1135609	CITED1	GeneID:4435,Genbank:NM_001144887.1,HGNC:HGNC:1986,MIM:300149	Cbp/p300 interacting transactivator with Glu/Asp rich carboxy-terminal domain 1, transcript variant 4	GO:0003713,GO:0005515,GO:0005634,GO:0005737,GO:0005829,GO:0006357,GO:0032496,GO:0032502,GO:0006366,GO:0032868,GO:0006913,GO:0034097,GO:0034341,GO:0042438,GO:0042803,GO:0060231,GO:0042981,GO:0060395,GO:0043473,GO:0060711,GO:0043524,GO:0060712,GO:0070410,GO:0070555,GO:0070669,GO:0000578,GO:0070670,GO:0001105,GO:0070741,GO:0001570,GO:0071104,GO:0001656,GO:0001658,GO:0001890,GO:0003340,GO:0003682,GO:…	transcription coactivator activity|protein binding|nucleus|cytoplasm|cytosol|regulation of transcription by RNA polymerase II|response to lipopolysaccharide|developmental process|transcription by RNA polymerase II|response to insulin|nucleocytoplasmic transport|response to cytokine|response to interferon-gamma|melanin biosynthetic process|protein homodimerization activity|mesenchymal to epithelia…
NM_001144891.1	108.111200400966	0.418582227608901	2.51911122831592	2.07693373803708	1.05445518954307	0.0117651484620055	0.335388795446204	Up	0.2690958	2.117039	0.3261119	6.056303	0.2249176	1.022697	0.2247439	0.2833275	1.240268	1.876815	2.039132	10.37823	0.5697459	1.565484	1.961615	0.1723374	MBIP	GeneID:51562,Genbank:NM_001144891.1,HGNC:HGNC:20427,MIM:609431	MAP3K12 binding inhibitory protein 1, transcript variant 2	GO:0005634,GO:0005671,GO:0005730,GO:0005829,GO:0030366,GO:0032324,GO:0042802,GO:0043966,GO:0000173,GO:0004860,GO:0005515	nucleus|Ada2/Gcn5/Ada3 transcription activator complex|nucleolus|cytosol|molybdopterin synthase activity|molybdopterin cofactor biosynthetic process|identical protein binding|histone H3 acetylation|inactivation of MAPK activity involved in osmosensory signaling pathway|protein kinase inhibitor activity|protein binding
NM_001144903.1	4.60758771673012	0.680445644927346	2.4061257580696	3.11069682407199	1.63723779322597	0.0161227135960822		Up	0.002307987	0.03535722	9.62232e-06	0.0001928906	5.053817e-05	7.15069e-10	0.005357241	0.04909007	0.07999823	0.3807729	0.2681614	0.131602	0.0007402098	0.194811	1.320086e-07	0.03722581	TM6SF1	GeneID:53346,Genbank:NM_001144903.1,HGNC:HGNC:11860,MIM:606562	transmembrane 6 superfamily member 1, transcript variant 2	GO:0016021,GO:0003674,GO:0005765,GO:0008150	integral component of membrane|molecular_function|lysosomal membrane|biological_process
NM_001144920.2	14.0614749349359	0.548487485298284	2.89254265393692	3.00324765184488	1.58652344637589	0.00382137290445258	0.178609922602633	Up	5.95073e-10	0.05916814	0.001026772	0.01296588	0.2538677	0.02394399	0.03206324	0.009932395	0.02666729	0.1682215	0.02795182	0.1096802	0.5770728	0.01340878	0.1898199	0.1105606	TTC26	GeneID:79989,Genbank:NM_001144920.2,HGNC:HGNC:21882	tetratricopeptide repeat domain 26, transcript variant 2	GO:0005929,GO:0007224,GO:0007286,GO:0015031,GO:0030992,GO:0035735,GO:0036064,GO:0042073,GO:0060271,GO:0097542,GO:0005515,GO:0005813	cilium|smoothened signaling pathway|spermatid development|protein transport|intraciliary transport particle B|intraciliary transport involved in cilium assembly|ciliary basal body|intraciliary transport|cilium assembly|ciliary tip|protein binding|centrosome
NM_001144934.1	63.9763469791995	0.539545179306877	3.92746203874389	4.34405753147276	2.11904320991503	8.58469653914928e-05	0.0118747234830719	Up	0.1092832	0.05566753	0.0006688479	3.016915e-06	0.1250551	0.8658964	0.1812351	0.01630556	0.4949699	0.3697363	0.553202	0.1719534	0.6888458	3.635849	0.1570439	0.2477064	FGF1	GeneID:2246,Genbank:NM_001144934.1,HGNC:HGNC:3665,HPRD:00567,MIM:131220	fibroblast growth factor 1, transcript variant 5	GO:0005515,GO:0005576,GO:0005578,GO:0005615,GO:0005730,GO:0005829,GO:0008543,GO:0005938,GO:0009653,GO:0007165,GO:0010469,GO:0007275,GO:0010595,GO:0016303,GO:0018108,GO:0030154,GO:0046934,GO:0030324,GO:0050679,GO:0030335,GO:0051781,GO:0051897,GO:0060681,GO:0072163,GO:1901509,GO:0000165,GO:1902533,GO:0000187,GO:1903672,GO:0001525,GO:2000544,GO:0001759,GO:0004713,GO:0005088,GO:0005104,GO:0005178,GO:…	protein binding|extracellular region|proteinaceous extracellular matrix|extracellular space|nucleolus|cytosol|fibroblast growth factor receptor signaling pathway|cell cortex|anatomical structure morphogenesis|signal transduction|regulation of signaling receptor activity|multicellular organism development|positive regulation of endothelial cell migration|1-phosphatidylinositol-3-kinase activity|pe…	path:hsa04014,path:hsa04015,path:hsa04010,path:hsa04390,path:hsa04151,path:hsa04810,path:hsa05200,path:hsa05226,path:hsa05218,path:hsa05224	Ras signaling pathway|Rap1 signaling pathway|MAPK signaling pathway|Hippo signaling pathway|PI3K-Akt signaling pathway|Regulation of actin cytoskeleton|Pathways in cancer|Gastric cancer|Melanoma|Breast cancer
NM_001145109.1	8.11432536590894	0.680037617530626	2.13329038794137	2.7334400089264	1.45071771291664	0.0329009122343123	0.532663303470617	Up	0.002566946	0.01213937	1.130986e-05	0.009881627	0.00914334	8.84344e-08	2.722747e-05	0.01946224	2.68172e-05	0.1169557	0.08754083	1.247857e-07	0.08562189	0.002207051	0.7987127	0.009385197	NELL2	GeneID:4753,Genbank:NM_001145109.1,HGNC:HGNC:7751,HPRD:11891,MIM:602320	neural EGFL like 2, transcript variant 4	GO:0005623,GO:0070050,GO:0005509,GO:0005515,GO:0005576	cell|neuron cellular homeostasis|calcium ion binding|protein binding|extracellular region
NM_001145160.1	974.064846188459	0.318507621909022	-4.59601923143772	0.362520087780649	-1.46386715565336	4.30638969886672e-06	0.00103197804248561	Down	0.9649269	32.91358	1.230043	3.173883	6.330689	1.416518	14.92022	75.30775	0.210397	7.396764	0.2956668	1.047632	6.097674	1.500329	3.227948	18.10024	TPM4	GeneID:7171,Genbank:NM_001145160.1,HGNC:HGNC:12013,HPRD:11734,MIM:600317	tropomyosin 4, transcript variant Tpm4.1	GO:0030863,GO:0005509,GO:0031941,GO:0005515,GO:0042802,GO:0005829,GO:0005856,GO:0005862,GO:0005884,GO:0005925,GO:0042803,GO:0006936,GO:0046982,GO:0051015,GO:0007015,GO:0008307,GO:0001649,GO:0070062,GO:0016020,GO:0001725,GO:0030049,GO:0002102	cortical cytoskeleton|calcium ion binding|filamentous actin|protein binding|identical protein binding|cytosol|cytoskeleton|muscle thin filament tropomyosin|actin filament|focal adhesion|protein homodimerization activity|muscle contraction|protein heterodimerization activity|actin filament binding|actin filament organization|structural constituent of muscle|osteoblast differentiation|extracellular…	path:hsa04260,path:hsa04261,path:hsa05410,path:hsa05414	Cardiac muscle contraction|Adrenergic signaling in cardiomyocytes|Hypertrophic cardiomyopathy (HCM)|Dilated cardiomyopathy (DCM)
NM_001145161.2	42.8345437632754	0.537463190849341	-2.50256029398989	0.393644699988847	-1.34503404090067	0.0123298621820774	0.343881213978267	Down	0.1154963	0.1883905	0.03858476	0.1977194	0.2682534	1.450966	0.3410525	0.0308077	0.02683103	0.05628004	0.09498921	0.00916449	0.2358376	0.0671965	0.04082632	0.07761306	UBE2QL1	GeneID:134111,Genbank:NM_001145161.2,HGNC:HGNC:37269,MIM:615832	ubiquitin conjugating enzyme E2 Q family like 1	GO:0005886,GO:0016567,GO:0061631,GO:0005515,GO:0005524,GO:0005634	plasma membrane|protein ubiquitination|ubiquitin conjugating enzyme activity|protein binding|ATP binding|nucleus	path:hsa04120	Ubiquitin mediated proteolysis
NM_001145211.2	225.580437270343	0.335018963982532	3.35602652062156	2.18000663815232	1.12433252803654	0.000790709859193946	0.064620410846162	Up	0.9822286	1.304183	2.451325	1.973224	0.2375417	0.2137598	0.251016	0.4629043	3.152569	7.815441	1.931017	2.37294	0.9956147	0.3720811	0.7702169	1.020558	SLCO2B1	GeneID:11309,Genbank:NM_001145211.2,HGNC:HGNC:10962,HPRD:07061,MIM:604988	solute carrier organic anion transporter family member 2B1, transcript variant 2	GO:0015125,GO:0015347,GO:0015721,GO:0043252,GO:0055085,GO:0005886,GO:0005887,GO:0008514	bile acid transmembrane transporter activity|sodium-independent organic anion transmembrane transporter activity|bile acid and bile salt transport|sodium-independent organic anion transport|transmembrane transport|plasma membrane|integral component of plasma membrane|organic anion transmembrane transporter activity
NM_001145252.1	38.9716084931767	0.520120641156133	-2.0431491871425	0.478740556688081	-1.06268406519419	0.041037672030215	0.579144951164467	Down	0.4142908	0.7385667	0.4599347	0.7507053	0.5394324	1.86349	0.7541424	0.5871809	0.1721361	3.388486	0.2127741	0.04034839	0.3728222	0.08763551	0.1484266	0.4301757	CFP	GeneID:5199,Genbank:NM_001145252.1,HGNC:HGNC:8864,MIM:300383	complement factor properdin, transcript variant 2	GO:0005788,GO:0006955,GO:0006956,GO:0006957,GO:0030449,GO:0031012,GO:0035580,GO:0036066,GO:0042742,GO:0043312,GO:0005515,GO:1904724,GO:0005576,GO:0005615	endoplasmic reticulum lumen|immune response|complement activation|complement activation, alternative pathway|regulation of complement activation|extracellular matrix|specific granule lumen|protein O-linked fucosylation|defense response to bacterium|neutrophil degranulation|protein binding|tertiary granule lumen|extracellular region|extracellular space	path:hsa05168	Herpes simplex infection
NM_001145311.1	3.34285839142377	0.653912602272397	2.09033337626499	2.57914938656052	1.36689533769029	0.0365878630962599		Up	0.02261036	0.03230173	0.0283194	0.007350654	0.01200136	0.001256685	3.484182e-19	0.0002853408	0.07229986	0.1468542	0.01855338	0.0348849	0.02194046	0.03403832	0.04798023	0.05170772	PLIN1	GeneID:5346,Genbank:NM_001145311.1,HGNC:HGNC:9076,MIM:170290	perilipin 1, transcript variant 2	GO:0005829,GO:0006629,GO:0008289,GO:0016042,GO:0005783,GO:0005811	cytosol|lipid metabolic process|lipid binding|lipid catabolic process|endoplasmic reticulum|lipid droplet	path:hsa04371,path:hsa04923,path:hsa03320,path:hsa04714	Apelin signaling pathway|Regulation of lipolysis in adipocyte|PPAR signaling pathway|Thermogenesis
NM_001145370.1	201.704563090248	0.340911510101791	3.81751705889606	2.46474006403852	1.3014355053876	0.000134801469221056	0.0169750349255309	Up	0.6382799	0.2688798	0.3333867	0.2028039	0.6184075	0.03634831	0.2848758	0.4733909	1.139856	0.6170145	2.718855	0.892387	0.5736397	0.09219676	0.5784872	1.70174	PTPN3	GeneID:5774,Genbank:NM_001145370.1,HGNC:HGNC:9655,MIM:176877	protein tyrosine phosphatase, non-receptor type 3, transcript variant 4	GO:0097421,GO:0005515,GO:0098902,GO:0005737,GO:2000649,GO:0005856,GO:0005886,GO:0006470,GO:0008092,GO:0009898,GO:0017080,GO:0035335,GO:0042059,GO:0045930,GO:0001784,GO:0051045,GO:0004725,GO:0051117	liver regeneration|protein binding|regulation of membrane depolarization during action potential|cytoplasm|regulation of sodium ion transmembrane transporter activity|cytoskeleton|plasma membrane|protein dephosphorylation|cytoskeletal protein binding|cytoplasmic side of plasma membrane|sodium channel regulator activity|peptidyl-tyrosine dephosphorylation|negative regulation of epidermal growth fa…
NM_001145375.1	6.0942266269975	0.675254578338832	-1.97427173178034	0.396904541208141	-1.33313602576961	0.0483508533952063	0.618729185789562	Down	0.0785493	0.796477	0.4038549	0.9169589	0.1904042	2.318125e-13	0.07807846	4.492014e-16	3.436454e-06	0.4139473	2.088151e-08	2.539006e-06	0.05083829	0.0005382042	0.05307959	3.990914e-07	ALKBH2	GeneID:121642,Genbank:NM_001145375.1,HGNC:HGNC:32487,MIM:610602	alkB homolog 2, alpha-ketoglutarate-dependent dioxygenase, transcript variant 3	GO:0006307,GO:0008198,GO:0015630,GO:0035511,GO:0043734,GO:0051747,GO:0070989,GO:0080111,GO:0103053,GO:0005634,GO:0005654	DNA dealkylation involved in DNA repair|ferrous iron binding|microtubule cytoskeleton|oxidative DNA demethylation|DNA-N1-methyladenine dioxygenase activity|cytosine C-5 DNA demethylase activity|oxidative demethylation|DNA demethylation|1-ethyladenine demethylase activity|nucleus|nucleoplasm
NM_001145438.2	34.4610511203874	0.657804944053201	-2.27365600912286	0.354627872395625	-1.49562216387729	0.0229866770703327	0.458020407520433	Down	0.5183777	1.143677	0.06688677	1.901582	1.673418	0.3369566	0.1692057	1.293926	0.002319067	0.7903503	0.0002186853	0.000466974	0.05526906	0.2470333	0.4582261	0.002654781	PGAP2	GeneID:27315,Genbank:NM_001145438.2,HGNC:HGNC:17893,HPRD:17016,MIM:615187	post-GPI attachment to proteins 2, transcript variant 2	GO:0005789,GO:0006506,GO:0008565,GO:0015031,GO:0016021,GO:0042770,GO:0042771,GO:1902230,GO:0000139,GO:0005515,GO:0005634	endoplasmic reticulum membrane|GPI anchor biosynthetic process|protein transporter activity|protein transport|integral component of membrane|signal transduction in response to DNA damage|intrinsic apoptotic signaling pathway in response to DNA damage by p53 class mediator|negative regulation of intrinsic apoptotic signaling pathway in response to DNA damage|Golgi membrane|protein binding|nucleus
NM_001145512.1	900.406192768019	0.313146354354815	-3.55788262719025	0.461967103314647	-1.11413797392696	0.00037385628901787	0.0368974529210859	Down	2.428398	2.408688	3.012608	3.229041	2.302206	3.062027	10.09397	4.215414	0.730824	0.8597344	3.143292	0.3233978	1.660981	1.582674	4.490263	2.699122	NFIA	GeneID:4774,Genbank:NM_001145512.1,HGNC:HGNC:7784,MIM:600727	nuclear factor I A, transcript variant 4	GO:0019079,GO:0000981,GO:0030054,GO:0045944,GO:0001077,GO:0003682,GO:0003700,GO:0005634,GO:0060074,GO:0005654,GO:0072189,GO:0006260,GO:0006355,GO:0000122,GO:0006366,GO:0000978,GO:0008134	viral genome replication|RNA polymerase II transcription factor activity, sequence-specific DNA binding|cell junction|positive regulation of transcription by RNA polymerase II|transcriptional activator activity, RNA polymerase II proximal promoter sequence-specific DNA binding|chromatin binding|DNA binding transcription factor activity|nucleus|synapse maturation|nucleoplasm|ureter development|DNA…
NM_001145657.1	2.65864798981773	0.680199061980003	2.79935789205677	3.74280688473113	1.90412061232333	0.00512043495227841		Up	1.735869e-18	0.001038871	7.55746e-13	0.0004832981	0.004282035	4.021022e-10	1.695731e-07	0.007473613	0.01974221	0.01500446	0.006157706	0.04885687	0.05199228	0.07352922	2.881874e-05	0.1397703	RAP1GAP	GeneID:5909,Genbank:NM_001145657.1,HGNC:HGNC:9858,MIM:600278	RAP1 GTPase activating protein, transcript variant 2	GO:0005096,GO:0005515,GO:0005829,GO:0007165,GO:0007411,GO:0016020,GO:0017016,GO:0042803,GO:0043087,GO:0043547,GO:0000139,GO:0051056,GO:0003924,GO:1903697	GTPase activator activity|protein binding|cytosol|signal transduction|axon guidance|membrane|Ras GTPase binding|protein homodimerization activity|regulation of GTPase activity|positive regulation of GTPase activity|Golgi membrane|regulation of small GTPase mediated signal transduction|GTPase activity|negative regulation of microvillus assembly	path:hsa04015	Rap1 signaling pathway
NM_001145672.1	14.7576981313778	0.649421459270103	5.66640695086066	12.8161076944831	3.67988627084618	1.45822960710927e-08	6.9195409144764e-06	Up	7.264702e-05	0.001212639	9.515937e-07	4.228967e-07	7.737012e-08	9.010877e-05	0.01280785	6.101862e-10	0.0001119547	0.3192268	0.2111104	7.570641e-06	0.225351	0.2477879	0.5401697	0.02933926	SORBS2	GeneID:8470,Genbank:NM_001145672.1,HGNC:HGNC:24098,HPRD:12473,MIM:616349	sorbin and SH3 domain containing 2, transcript variant 5	GO:0005634,GO:0005654,GO:0005925,GO:0007015,GO:0008093,GO:0008150,GO:0008307,GO:0015629,GO:0016324,GO:0030018,GO:0030027,GO:0003723,GO:0048471,GO:0005200,GO:0061049,GO:0005515	nucleus|nucleoplasm|focal adhesion|actin filament organization|cytoskeletal adaptor activity|biological_process|structural constituent of muscle|actin cytoskeleton|apical plasma membrane|Z disc|lamellipodium|RNA binding|perinuclear region of cytoplasm|structural constituent of cytoskeleton|cell growth involved in cardiac muscle cell development|protein binding
NM_001145675.1	82.5153499632975	0.591707743575763	-2.15789057797073	0.412698309883722	-1.27684056477446	0.0309363402240639	0.518500620754177	Down	1.561638	1.49346	1.999073e-08	1.821919	0.06500999	0.8401493	0.6915034	0.4370156	0.2185336	0.08174441	2.18361e-07	0.004454892	0.0001008774	0.9633395	1.333487	0.2801127	SORBS2	GeneID:8470,Genbank:NM_001145675.1,HGNC:HGNC:24098,HPRD:12473,MIM:616349	sorbin and SH3 domain containing 2, transcript variant 8	GO:0005634,GO:0005654,GO:0005925,GO:0007015,GO:0008093,GO:0008150,GO:0008307,GO:0015629,GO:0016324,GO:0030018,GO:0030027,GO:0003723,GO:0048471,GO:0005200,GO:0061049,GO:0005515	nucleus|nucleoplasm|focal adhesion|actin filament organization|cytoskeletal adaptor activity|biological_process|structural constituent of muscle|actin cytoskeleton|apical plasma membrane|Z disc|lamellipodium|RNA binding|perinuclear region of cytoplasm|structural constituent of cytoskeleton|cell growth involved in cardiac muscle cell development|protein binding
NM_001145776.1	81.2713707686377	0.533377251183809	-2.09697878891067	0.460578578401779	-1.11848078221992	0.0359954530476418	0.554178384565885	Down	0.6604388	0.06830561	0.5290041	1.828364	1.456324	0.3439103	0.9930567	1.168314	0.1040685	0.3429526	0.01030189	0.3130464	1.333116	0.6140757	0.2111801	0.2316963	FKBP5	GeneID:2289,Genbank:NM_001145776.1,HGNC:HGNC:3721,HPRD:04019,MIM:602623	FK506 binding protein 5, transcript variant 3	GO:0003755,GO:0005515,GO:0005528,GO:0005654,GO:0005737,GO:0005829,GO:0006457,GO:0016020,GO:0031072,GO:0061077,GO:0000413,GO:0070062	peptidyl-prolyl cis-trans isomerase activity|protein binding|FK506 binding|nucleoplasm|cytoplasm|cytosol|protein folding|membrane|heat shock protein binding|chaperone-mediated protein folding|protein peptidyl-prolyl isomerization|extracellular exosome	path:hsa04915	Estrogen signaling pathway
NM_001145851.1	493.793131316235	0.466139146484225	-2.24152350553451	0.484691318212804	-1.04486185369419	0.0249921846967643	0.474242589484257	Down	5.841653	9.778246	0.1252895	0.8411727	0.6558924	6.035645e-13	1.80984	28.42425	3.867307	2.731284	0.5422995	0.1221945	1.178217	0.0009793516	0.3439127	4.040755	PROM1	GeneID:8842,Genbank:NM_001145851.1,HGNC:HGNC:9454,HPRD:05079,MIM:604365	prominin 1, transcript variant 5	GO:0060219,GO:0031528,GO:0005783,GO:0031982,GO:0005793,GO:0070062,GO:0042622,GO:0005886,GO:0005887,GO:0005902,GO:0005929,GO:0042805,GO:0009986,GO:0071914,GO:0045296,GO:0072112,GO:0045494,GO:0010842,GO:0072139,GO:0015485,GO:0001750,GO:2000768,GO:0060042,GO:0016324,GO:0005515,GO:0005615	camera-type eye photoreceptor cell differentiation|microvillus membrane|endoplasmic reticulum|vesicle|endoplasmic reticulum-Golgi intermediate compartment|extracellular exosome|photoreceptor outer segment membrane|plasma membrane|integral component of plasma membrane|microvillus|cilium|actinin binding|cell surface|prominosome|cadherin binding|glomerular visceral epithelial cell differentiation|ph…	path:hsa05202	Transcriptional misregulation in cancers
NM_001145961.1	75.0704749284359	0.468235778644398	2.2311287457051	2.06292919558102	1.04469430550113	0.0256726021328424	0.479954151462429	Up	0.3749704	0.1663494	0.3483628	0.007886078	0.5276599	0.06972128	0.186082	0.3004092	0.2507637	0.2663875	0.9634949	7.808293e-05	0.7702001	1.667445	0.8806194	0.6837874	SLC12A4	GeneID:6560,Genbank:NM_001145961.1,HGNC:HGNC:10913,HPRD:04987,MIM:604119	solute carrier family 12 member 4, transcript variant 2	GO:1902476,GO:0006811,GO:0006884,GO:0007268,GO:0010107,GO:0015379,GO:0016020,GO:0019901,GO:0055064,GO:0055075,GO:0005765,GO:0071805,GO:0005886,GO:0005887	chloride transmembrane transport|ion transport|cell volume homeostasis|chemical synaptic transmission|potassium ion import|potassium:chloride symporter activity|membrane|protein kinase binding|chloride ion homeostasis|potassium ion homeostasis|lysosomal membrane|potassium ion transmembrane transport|plasma membrane|integral component of plasma membrane
[truncated: 3,850 more rows]
