# Supplementary material for: LncRNA MIR17HG promotes colorectal cancer liver metastasis by mediating a glycolysis-associated positive feedback circuit
Source: Oncogene. 2021 Jun 18;40(28):4709–24. doi: 10.1038/s41388-021-01859-6 (PMC8282501; doi:10.1038/s41388-021-01859-6)
Supplement: Supplementary file 7 — Supplementary Table S6 [file 41388_2021_1859_MOESM7_ESM.xls]

mRNA_id	baseMean	lfcSE	stat	FoldChange	log2FoldChange	pval	padj	up_down	expression_N1	expression_N2	expression_N3	expression_N4	expression_N5	expression_N6	expression_N7	expression_N8	expression_M1	expression_M2	expression_M3	expression_M4	expression_M5	expression_M6	expression_M7	expression_M8	gene	Dbxref	product	GO_id	GO_term	pathway	pathway_description
NM_000015.2	580.053069684903	0.740044669807572	-3.32273712455081	0.181875875994249	-2.45897389819557	0.00089138873699081	0.00889285722744259	Down	23.12699	13.90556	22.89249	19.3777	28.39895	29.25409	20.22535	15.55733	3.403575	7.334088	10.57801	0.1003207	1.181697	4.166945e-66	12.65187	2.901304	NAT2	GeneID:10,Genbank:NM_000015.2,HGNC:HGNC:7646,MIM:612182	N-acetyltransferase 2 (arylamine N-acetyltransferase)	GO:0005829,GO:0006805,GO:0004060,GO:0005515	cytosol|xenobiotic metabolic process|arylamine N-acetyltransferase activity|protein binding	path:hsa00232,path:hsa00983,path:hsa05204	Caffeine metabolism|Drug metabolism - other enzymes|Chemical carcinogenesis
NM_000016.5	2487.80486768585	0.267453600565058	-5.76467604726313	0.343460628528874	-1.54178336493167	8.18148377039446e-09	3.62657994683137e-07	Down	39.75744	33.99561	31.87809	38.06558	47.29701	53.97088	54.18423	38.36568	18.75066	29.24635	9.283837	12.72128	13.13644	13.09243	14.72724	10.47531	ACADM	GeneID:34,Genbank:NM_000016.5,HGNC:HGNC:89,HPRD:08447,MIM:607008	acyl-CoA dehydrogenase, C-4 to C-12 straight chain, transcript variant 1	GO:0055114,GO:0031966,GO:0005634,GO:0070062,GO:0033539,GO:0005739,GO:0070991,GO:0005759,GO:0006635,GO:0042802,GO:0045329,GO:0016491,GO:0050660,GO:0016607,GO:0051791,GO:0019216,GO:0003995,GO:0051793,GO:0019254,GO:0030424	oxidation-reduction process|mitochondrial membrane|nucleus|extracellular exosome|fatty acid beta-oxidation using acyl-CoA dehydrogenase|mitochondrion|medium-chain-acyl-CoA dehydrogenase activity|mitochondrial matrix|fatty acid beta-oxidation|identical protein binding|carnitine biosynthetic process|oxidoreductase activity|flavin adenine dinucleotide binding|nuclear speck|medium-chain fatty acid me…	path:hsa00640,path:hsa00071,path:hsa00280,path:hsa00410,path:hsa03320	Propanoate metabolism|Fatty acid degradation|Valine, leucine and isoleucine degradation|beta-Alanine metabolism|PPAR signaling pathway
NM_000017.3	2609.83049792313	0.38221676288636	-7.26815407700103	0.145792627973769	-2.77801032347063	3.64432989312976e-13	3.69148909238053e-11	Down	78.86471	55.16236	60.35509	77.66321	73.14845	99.59666	43.32467	63.6339	17.03514	23.78623	3.558544	9.171011	6.927632	6.543011	15.88933	6.311606	ACADS	GeneID:35,Genbank:NM_000017.3,HGNC:HGNC:90,HPRD:06053,MIM:606885	acyl-CoA dehydrogenase, C-2 to C-3 short chain, transcript variant 1	GO:0004085,GO:0005634,GO:0005654,GO:0005739,GO:0005759,GO:0006635,GO:0033539,GO:0046359,GO:0050660,GO:0003995	butyryl-CoA dehydrogenase activity|nucleus|nucleoplasm|mitochondrion|mitochondrial matrix|fatty acid beta-oxidation|fatty acid beta-oxidation using acyl-CoA dehydrogenase|butyrate catabolic process|flavin adenine dinucleotide binding|acyl-CoA dehydrogenase activity	path:hsa00650,path:hsa00071,path:hsa00280	Butanoate metabolism|Fatty acid degradation|Valine, leucine and isoleucine degradation
NM_000018.3	8072.72801136995	0.505093450080343	-2.01118983996264	0.494540707617737	-1.01583881503326	0.0443054085313984	0.172280446482652	Down	127.7057	118.9242	136.1211	151.2008	136.0757	175.4538	92.82582	152.5743	82.27954	107.7965	2.446269	58.20952	97.57788	111.6288	111.6554	39.18185	ACADVL	GeneID:37,Genbank:NM_000018.3,HGNC:HGNC:92,HPRD:01940,MIM:609575	acyl-CoA dehydrogenase, very long chain, transcript variant 1	GO:0050660,GO:0030855,GO:0004466,GO:0090181,GO:0031966,GO:0005634,GO:0033539,GO:0005730,GO:0005739,GO:0005743,GO:0005759,GO:0036498,GO:0005829,GO:0042645,GO:0006635,GO:0042760,GO:0009409,GO:0000062,GO:0045717,GO:0015980,GO:0001659,GO:0046322,GO:0017099,GO:0003995	flavin adenine dinucleotide binding|epithelial cell differentiation|long-chain-acyl-CoA dehydrogenase activity|regulation of cholesterol metabolic process|mitochondrial membrane|nucleus|fatty acid beta-oxidation using acyl-CoA dehydrogenase|nucleolus|mitochondrion|mitochondrial inner membrane|mitochondrial matrix|IRE1-mediated unfolded protein response|cytosol|mitochondrial nucleoid|fatty acid be…	path:hsa00071	Fatty acid degradation
NM_000020.2	1622.06036609843	0.392198970236479	-6.1114576612076	0.18987114761654	-2.39690740136946	9.87251958927819e-10	5.2848066851621e-08	Down	22.09284	16.06982	17.23071	18.68402	26.32073	16.97818	20.81103	10.51659	6.485351	3.473035	1.918175	11.65017	2.751248	1.010712	2.206291	4.191611	ACVRL1	GeneID:94,Genbank:NM_000020.2,HGNC:HGNC:175,MIM:601284	activin A receptor like type 1, transcript variant 1	GO:0002043,GO:0003203,GO:0004674,GO:0004675,GO:0004702,GO:0005024,GO:0005025,GO:0008285,GO:0005515,GO:0009986,GO:0005524,GO:0010596,GO:0005886,GO:0010629,GO:0010862,GO:0016361,GO:0043535,GO:0019901,GO:0043537,GO:0023014,GO:0045602,GO:0030308,GO:0045603,GO:0045766,GO:0045893,GO:0045944,GO:0001525,GO:0071773,GO:0001666,GO:0090500,GO:0046332,GO:0001701,GO:0098821,GO:0046872,GO:0001936,GO:2000279,GO:…	blood vessel endothelial cell proliferation involved in sprouting angiogenesis|endocardial cushion morphogenesis|protein serine/threonine kinase activity|transmembrane receptor protein serine/threonine kinase activity|signal transducer, downstream of receptor, with serine/threonine kinase activity|transforming growth factor beta-activated receptor activity|transforming growth factor beta receptor…
NM_000024.5	121.477182989141	0.406797993420446	-3.28482251300458	0.396046241986492	-1.33625920703257	0.0010204663280248	0.00991570691818477	Down	2.248005	1.592335	1.786039	1.211343	2.245996	2.172291	5.307732	3.609031	0.4804585	1.396971	2.297701	0.2496818	1.945223	0.7011627	0.9174313	0.7186184	ADRB2	GeneID:154,Genbank:NM_000024.5,HGNC:HGNC:286,HPRD:00187,MIM:109690	adrenoceptor beta 2	GO:0005515,GO:0005634,GO:0005764,GO:0005768,GO:0005769,GO:0005886,GO:0009409,GO:0005887,GO:0010008,GO:0010739,GO:0006898,GO:0015459,GO:0016020,GO:0016324,GO:0016579,GO:0051379,GO:0030501,GO:0051380,GO:0030665,GO:0061024,GO:0031398,GO:0061885,GO:0071875,GO:0071880,GO:0071902,GO:0001540,GO:1901098,GO:0002024,GO:1904504,GO:0002025,GO:1904646,GO:0002028,GO:0002032,GO:0004935,GO:0004941,GO:0007166,GO:…	protein binding|nucleus|lysosome|endosome|early endosome|plasma membrane|response to cold|integral component of plasma membrane|endosome membrane|positive regulation of protein kinase A signaling|receptor-mediated endocytosis|potassium channel regulator activity|membrane|apical plasma membrane|protein deubiquitination|epinephrine binding|positive regulation of bone mineralization|norepinephrine b…	path:hsa04020,path:hsa04024,path:hsa04022,path:hsa04080,path:hsa04923,path:hsa04924,path:hsa04261,path:hsa04970	Calcium signaling pathway|cAMP signaling pathway|cGMP - PKG signaling pathway|Neuroactive ligand-receptor interaction|Regulation of lipolysis in adipocyte|Renin secretion|Adrenergic signaling in cardiomyocytes|Salivary secretion
NM_000025.2	4.78149253325115	1.02487063847074	-2.77942910402566	0.138835144390753	-2.84855528042694	0.00544545387605801	0.037347131144635	Down	0.1070045	0.1940977	0.03315737	0.01449293	0.02912515	0.09190542	0.09400603	0.2540608	0	0	0	0	0.06881639	0	0	0.02996728	ADRB3	GeneID:155,Genbank:NM_000025.2,HGNC:HGNC:288,HPRD:00188,MIM:109691	adrenoceptor beta 3	GO:0005887,GO:0005975,GO:0006091,GO:0006112,GO:0006898,GO:0007186,GO:0042755,GO:0007187,GO:0042803,GO:0007188,GO:0043235,GO:0043410,GO:0046677,GO:0050873,GO:0051379,GO:0051380,GO:0071880,GO:0001659,GO:0002024,GO:0002025,GO:0002032,GO:0004935,GO:0004939,GO:0005515,GO:0005634,GO:0005886,GO:0007190,GO:0007267,GO:0007568,GO:0007610,GO:0009409,GO:0015052,GO:0031649,GO:0031699,GO:0040015	integral component of plasma membrane|carbohydrate metabolic process|generation of precursor metabolites and energy|energy reserve metabolic process|receptor-mediated endocytosis|G-protein coupled receptor signaling pathway|eating behavior|G-protein coupled receptor signaling pathway, coupled to cyclic nucleotide second messenger|protein homodimerization activity|adenylate cyclase-modulating G-pr…	path:hsa04020,path:hsa04022,path:hsa04080,path:hsa04923,path:hsa04924,path:hsa04970,path:hsa04714	Calcium signaling pathway|cGMP - PKG signaling pathway|Neuroactive ligand-receptor interaction|Regulation of lipolysis in adipocyte|Renin secretion|Salivary secretion|Thermogenesis
NM_000028.2	70.5393519018306	0.449691054610315	-5.57725719553666	0.17579395051518	-2.50804267009385	2.44340478742626e-08	9.87256592598049e-07	Down	0.3249095	0.7599747	0.418575	0.2996506	0.394593	0.8004296	0.3638882	0.5373466	0.1785692	0.06620396	0.01083413	0.08213369	0.08029849	0.08156442	0.04484918	0.1835447	AGL	GeneID:178,Genbank:NM_000028.2,HGNC:HGNC:321,MIM:610860	amylo-alpha-1, 6-glucosidase, 4-alpha-glucanotransferase, transcript variant 4	GO:0030247,GO:0004135,GO:0031593,GO:0034774,GO:0005515,GO:0005576,GO:0005634,GO:0005737,GO:0005829,GO:0043033,GO:0005978,GO:0043312,GO:0005980,GO:0051384,GO:0102500,GO:0007584,GO:0004133,GO:1904813,GO:0016234,GO:0004134,GO:0016529	polysaccharide binding|amylo-alpha-1,6-glucosidase activity|polyubiquitin modification-dependent protein binding|secretory granule lumen|protein binding|extracellular region|nucleus|cytoplasm|cytosol|isoamylase complex|glycogen biosynthetic process|neutrophil degranulation|glycogen catabolic process|response to glucocorticoid|beta-maltose 4-alpha-glucanotransferase activity|response to nutrient|g…	path:hsa00500	Starch and sucrose metabolism
NM_000029.3	1703.22653537362	0.510929319989149	6.99864867592794	11.9241523555016	3.57581480883482	2.58443014930946e-12	2.26480528468159e-10	Up	2.025737	1.324078	0.9907449	0.8249228	1.042574	1.328743	1.027879	0.4942737	13.04793	76.91901	10.5288	3.161688	7.064723	177.5948	5.601694	7.137427	AGT	GeneID:183,Genbank:NM_000029.3,HGNC:HGNC:333,HPRD:00106,MIM:106150	angiotensinogen	GO:0002034,GO:0003014,GO:0003051,GO:0003331,GO:0004867,GO:0005179,GO:0007166,GO:0007186,GO:0005515,GO:0005576,GO:0007199,GO:0007200,GO:0007202,GO:0007204,GO:0010951,GO:0007263,GO:0007267,GO:0010976,GO:0007565,GO:0014061,GO:0014068,GO:0014824,GO:0014873,GO:0001558,GO:0035815,GO:0016525,GO:0001819,GO:0042127,GO:0019216,GO:0001822,GO:0042311,GO:0019229,GO:0001974,GO:0045429,GO:0002003,GO:0045742,GO:…	regulation of blood vessel diameter by renin-angiotensin|renal system process|angiotensin-mediated drinking behavior|positive regulation of extracellular matrix constituent secretion|serine-type endopeptidase inhibitor activity|hormone activity|cell surface receptor signaling pathway|G-protein coupled receptor signaling pathway|protein binding|extracellular region|G-protein coupled receptor signa…	path:hsa04924,path:hsa04614,path:hsa04270,path:hsa05410	Renin secretion|Renin-angiotensin system|Vascular smooth muscle contraction|Hypertrophic cardiomyopathy (HCM)
NM_000030.2	321.247015332998	0.703219435065029	3.41931745338096	5.29463227071648	2.40453048787455	0.000627784392017893	0.00668542713265041	Up	0.7277711	0.3752645	0.6889364	0.9221861	0.6657404	0.1010243	0.1575661	0.2243503	5.548074	76.27068	4.591677	0.2063089	0.4526561	0.05725178	2.010816	3.22898	AGXT	GeneID:189,Genbank:NM_000030.2,HGNC:HGNC:341,HPRD:05048,MIM:604285	alanine-glyoxylate aminotransferase	GO:0043231,GO:0019265,GO:0005759,GO:0043621,GO:0019448,GO:0005777,GO:0046487,GO:0030170,GO:0046724,GO:0005782,GO:0007219,GO:0008453,GO:0051384,GO:0034641,GO:0051591,GO:0042802,GO:0008483,GO:0042803,GO:0009436,GO:0004760,GO:0042853,GO:0016597,GO:0005102,GO:0042866,GO:0005515	intracellular membrane-bounded organelle|glycine biosynthetic process, by transamination of glyoxylate|mitochondrial matrix|protein self-association|L-cysteine catabolic process|peroxisome|glyoxylate metabolic process|pyridoxal phosphate binding|oxalic acid secretion|peroxisomal matrix|Notch signaling pathway|alanine-glyoxylate transaminase activity|response to glucocorticoid|cellular nitrogen co…	path:hsa00630,path:hsa00250,path:hsa00260,path:hsa04146	Glyoxylate and dicarboxylate metabolism|Alanine, aspartate and glutamate metabolism|Glycine, serine and threonine metabolism|Peroxisome
NM_000031.5	506.224633401303	0.429920068906717	-2.62493741537058	0.457386828421222	-1.12851327449194	0.00866648953323718	0.0533657839576122	Down	4.094331	5.72423	5.676226	2.848547	2.776755	5.867765	15.21271	9.91613	9.225029	3.00737	3.687021	1.078401	1.223755	4.495928	1.225229	1.749356	ALAD	GeneID:210,Genbank:NM_000031.5,HGNC:HGNC:395,MIM:125270	aminolevulinate dehydratase, transcript variant 2	GO:0005839,GO:0006782,GO:0006783,GO:0006979,GO:0008270,GO:0042802,GO:0043200,GO:0009635,GO:0043312,GO:0010039,GO:0045471,GO:0046685,GO:0046686,GO:0046689,GO:0051260,GO:0051384,GO:0051597,GO:0001666,GO:0003824,GO:0004655,GO:0005576,GO:0005634,GO:0005829,GO:0010043,GO:0010044,GO:0010212,GO:0010266,GO:0010269,GO:0014823,GO:0032025,GO:0070062,GO:0032496,GO:0070541,GO:0033197,GO:0070542,GO:0034774,GO:…	proteasome core complex|protoporphyrinogen IX biosynthetic process|heme biosynthetic process|response to oxidative stress|zinc ion binding|identical protein binding|response to amino acid|response to herbicide|neutrophil degranulation|response to iron ion|response to ethanol|response to arsenic-containing substance|response to cadmium ion|response to mercury ion|protein homooligomerization|respon…	path:hsa00860	Porphyrin and chlorophyll metabolism
NM_000032.4	3.33197583895561	1.10643130016493	-2.14535390944823	0.19295191730056	-2.37368671534472	0.0319245612530715	0.136916708339508	Down	0.02433332	0.499196	0	1.359307e-22	0.1501033	0.0234767	0	0.05000234	0.003118611	0.02148873	0	0	0.004067694	0.01369209	0.005779487	0.01091825	ALAS2	GeneID:212,Genbank:NM_000032.4,HGNC:HGNC:397,MIM:301300	5'-aminolevulinate synthase 2, transcript variant 1	GO:0032364,GO:0005515,GO:0042541,GO:0005739,GO:0050662,GO:0005743,GO:0005759,GO:0006782,GO:0006783,GO:0006879,GO:0016594,GO:0030170,GO:0001666,GO:0030218,GO:0003870	oxygen homeostasis|protein binding|hemoglobin biosynthetic process|mitochondrion|coenzyme binding|mitochondrial inner membrane|mitochondrial matrix|protoporphyrinogen IX biosynthetic process|heme biosynthetic process|cellular iron ion homeostasis|glycine binding|pyridoxal phosphate binding|response to hypoxia|erythrocyte differentiation|5-aminolevulinate synthase activity	path:hsa00260,path:hsa00860	Glycine, serine and threonine metabolism|Porphyrin and chlorophyll metabolism
NM_000034.3	293.453267372716	0.366449854389967	3.75764300677279	2.59725512075669	1.37698773268136	0.000171521345736617	0.00228965382873161	Up	2.124036	2.175504	1.404572	1.4115	2.959449	1.620031	0.5644896	1.809506	4.276418	2.885161	3.638226	7.577773	8.28018	5.18344	0.4988228	13.68911	ALDOA	GeneID:226,Genbank:NM_000034.3,HGNC:HGNC:414,HPRD:00070,MIM:103850	aldolase, fructose-bisphosphate A, transcript variant 1	GO:0005829,GO:0006000,GO:0006094,GO:0006096,GO:0006754,GO:0006941,GO:0043312,GO:0007015,GO:0045296,GO:0007339,GO:0046716,GO:0008092,GO:0051289,GO:0061621,GO:0061827,GO:0070061,GO:0070062,GO:1904724,GO:0002576,GO:0003723,GO:0003779,GO:0004332,GO:0005515,GO:0005576,GO:0005615,GO:0005634,GO:0008360,GO:0015629,GO:0015631,GO:0016020,GO:0030388,GO:0031093,GO:0031430,GO:1904813,GO:0031674,GO:0034774,GO:…	cytosol|fructose metabolic process|gluconeogenesis|glycolytic process|ATP biosynthetic process|striated muscle contraction|neutrophil degranulation|actin filament organization|cadherin binding|binding of sperm to zona pellucida|muscle cell cellular homeostasis|cytoskeletal protein binding|protein homotetramerization|canonical glycolysis|sperm head|fructose binding|extracellular exosome|tertiary g…	path:hsa00010,path:hsa00030,path:hsa00051,path:hsa04066	Glycolysis / Gluconeogenesis|Pentose phosphate pathway|Fructose and mannose metabolism|HIF-1 signaling pathway
NM_000035.3	2428.20697036775	0.703902451328886	4.04333918889497	7.19062097918135	2.84611636661732	5.26953024867426e-05	0.000855292703095645	Up	1.47666	4.11098	0.7148328	1.345213	10.8774	6.804089	1.986468	1.442355	27.30973	332.5251	44.59147	8.113372	13.33281	0.1991193	13.94892	15.18672	ALDOB	GeneID:229,Genbank:NM_000035.3,HGNC:HGNC:417,MIM:612724	aldolase, fructose-bisphosphate B	GO:0061609,GO:0005815,GO:0061621,GO:0005829,GO:0061624,GO:0006000,GO:0006094,GO:0006096,GO:0006116,GO:0008092,GO:0070061,GO:0030388,GO:0070062,GO:0032781,GO:0070072,GO:0034451,GO:0042802,GO:0004332,GO:0051117,GO:0005515	fructose-1-phosphate aldolase activity|microtubule organizing center|canonical glycolysis|cytosol|fructose catabolic process to hydroxyacetone phosphate and glyceraldehyde-3-phosphate|fructose metabolic process|gluconeogenesis|glycolytic process|NADH oxidation|cytoskeletal protein binding|fructose binding|fructose 1,6-bisphosphate metabolic process|extracellular exosome|positive regulation of ATP…	path:hsa00010,path:hsa00030,path:hsa00051	Glycolysis / Gluconeogenesis|Pentose phosphate pathway|Fructose and mannose metabolism
NM_000036.2	15.4391984353934	0.803751940564251	-4.80678889786851	0.0687038185090917	-3.86346590454451	1.53373790481462e-06	3.99666994100715e-05	Down	0.3039474	0.001343726	0.130595	0.4048203	0.2006273	0.4056203	1.364024	0.1537815	0.008139432	2.18811e-07	0.02419022	0.008925976	0.03258718	0.0006572339	0	0.03063721	AMPD1	GeneID:270,Genbank:NM_000036.2,HGNC:HGNC:468,MIM:102770	adenosine monophosphate deaminase 1, transcript variant 1	GO:0032036,GO:0032264,GO:0043101,GO:0046872,GO:0003876,GO:0005829,GO:0010033	myosin heavy chain binding|IMP salvage|purine-containing compound salvage|metal ion binding|AMP deaminase activity|cytosol|response to organic substance	path:hsa00230	Purine metabolism
NM_000039.2	632.284639114504	0.811417923568828	8.8742659421809	147.108667799566	7.20073844400199	7.03961651836107e-19	1.59380507581851e-16	Up	0.01380154	0.2542575	0.0146786	0.005833094	0.1657954	0.01024618	0	0.008532425	27.13537	192.6161	11.70547	0.1205442	0.2818037	0.1758715	7.060864	7.66312	APOA1	GeneID:335,Genbank:NM_000039.2,HGNC:HGNC:600,HPRD:02517,MIM:107680	apolipoprotein A1, transcript variant 1	GO:0050821,GO:0050919,GO:0051006,GO:0051180,GO:0005543,GO:0051345,GO:0005548,GO:0051496,GO:0005576,GO:0055085,GO:0070653,GO:0055091,GO:0005615,GO:0071682,GO:0055102,GO:0072562,GO:0060192,GO:0008203,GO:0005634,GO:1900026,GO:0008211,GO:0005769,GO:1903561,GO:0009986,GO:0005788,GO:0010804,GO:0010873,GO:0010898,GO:0030139,GO:0010903,GO:0030300,GO:0014012,GO:0030301,GO:0015485,GO:0030325,GO:0031012,GO:…	protein stabilization|negative chemotaxis|positive regulation of lipoprotein lipase activity|vitamin transport|phospholipid binding|positive regulation of hydrolase activity|phospholipid transporter activity|positive regulation of stress fiber assembly|extracellular region|transmembrane transport|high-density lipoprotein particle receptor binding|phospholipid homeostasis|extracellular space|endoc…	path:hsa03320,path:hsa04975,path:hsa04979,path:hsa04977,path:hsa05143	PPAR signaling pathway|Fat digestion and absorption|Cholesterol metabolism|Vitamin digestion and absorption|African trypanosomiasis
NM_000040.1	1233.45747408967	1.03866480074955	6.08523072857904	79.9216776507512	6.32051496221459	1.16323670775497e-09	6.12834811605043e-08	Up	0	0.2036499	0	0.5552542	0.1876189	0	0	0.2214133	80.08801	896.4407	69.85335	0.1864869	2.491032	0.1888196	31.11272	36.85719	APOC3	GeneID:345,Genbank:NM_000040.1,HGNC:HGNC:610,HPRD:00132,MIM:107720	apolipoprotein C3	GO:0010897,GO:0010903,GO:0010916,GO:0010987,GO:0034363,GO:0034366,GO:0010989,GO:0034371,GO:0034375,GO:0034378,GO:0051005,GO:0034379,GO:0055102,GO:0034382,GO:0042157,GO:0060621,GO:0070062,GO:0070328,GO:0001523,GO:0070653,GO:0005543,GO:0005576,GO:0005615,GO:0005769,GO:0006641,GO:0006869,GO:0007186,GO:0015485,GO:0019433,GO:0030234,GO:0031012,GO:0032489,GO:0033344,GO:0033700,GO:0042627,GO:0034361,GO:…	negative regulation of triglyceride catabolic process|negative regulation of very-low-density lipoprotein particle remodeling|negative regulation of very-low-density lipoprotein particle clearance|negative regulation of high-density lipoprotein particle clearance|intermediate-density lipoprotein particle|spherical high-density lipoprotein particle|negative regulation of low-density lipoprotein pa…	path:hsa03320,path:hsa04979	PPAR signaling pathway|Cholesterol metabolism
NM_000041.3	9139.35265904827	0.371130907340377	5.90828974400176	4.57175766762418	2.19274893352122	3.45677639850965e-09	1.65728270273119e-07	Up	80.50834	36.83123	65.97197	39.74674	65.62448	78.35713	93.262	115.4925	283.2111	931.6821	219.9091	205.3046	518.5334	283.0247	370.1342	228.6096	APOE	GeneID:348,Genbank:NM_000041.3,HGNC:HGNC:613,MIM:107741	apolipoprotein E, transcript variant 2	GO:0042802,GO:0042803,GO:0042982,GO:0005515,GO:0043025,GO:0005543,GO:0043407,GO:0043524,GO:0005576,GO:0048156,GO:0043537,GO:0048168,GO:0043687,GO:0005615,GO:0048844,GO:0043691,GO:0050728,GO:0006707,GO:0050750,GO:0006874,GO:0005634,GO:0006898,GO:0005737,GO:0070326,GO:0007010,GO:0051000,GO:0007186,GO:0007263,GO:0070328,GO:0010976,GO:0007271,GO:0071682,GO:0010977,GO:0007616,GO:0071813,GO:0015485,GO:…	identical protein binding|protein homodimerization activity|amyloid precursor protein metabolic process|protein binding|neuronal cell body|phospholipid binding|negative regulation of MAP kinase activity|negative regulation of neuron apoptotic process|extracellular region|tau protein binding|negative regulation of blood vessel endothelial cell migration|regulation of neuronal synaptic plasticity|p…	path:hsa04979,path:hsa05010	Cholesterol metabolism|Alzheimer's disease
NM_000042.2	2144.34138922585	0.734282187862697	6.6403515249763	29.36227495907	4.875891845937	3.12935922193844e-11	2.24507646657578e-09	Up	0.4631858	0.6366814	1.153575	1.079953	0.7862612	0.4387447	0.7144738	0.2502757	97.82592	643.5699	54.68181	0.4764389	1.118113	6.451254	17.64172	27.76292	APOH	GeneID:350,Genbank:NM_000042.2,HGNC:HGNC:616,MIM:138700	apolipoprotein H	GO:0034392,GO:0030195,GO:0005543,GO:0042627,GO:0031012,GO:0005576,GO:0042802,GO:0051006,GO:0005615,GO:0006641,GO:0007597,GO:0031089,GO:0008201,GO:0051917,GO:0031639,GO:0008289,GO:0051918,GO:0033033,GO:0009986,GO:0060230,GO:0034197,GO:0010596,GO:0001937,GO:0070062,GO:0034361,GO:0016525,GO:0002576,GO:0034364,GO:0030194,GO:0005515	negative regulation of smooth muscle cell apoptotic process|negative regulation of blood coagulation|phospholipid binding|chylomicron|extracellular matrix|extracellular region|identical protein binding|positive regulation of lipoprotein lipase activity|extracellular space|triglyceride metabolic process|blood coagulation, intrinsic pathway|platelet dense granule lumen|heparin binding|regulation of…	path:hsa04979	Cholesterol metabolism
NM_000045.3	146.872288859211	0.755940409245472	8.97613707371656	110.310379308631	6.78542473294875	2.80439944320187e-19	6.63107715680877e-17	Up	0.0115651	0.09761578	0	0.02159316	0	0	0	0	4.717458	37.02518	3.350794	0.02450723	0.07014658	0	0.9373551	2.025544	ARG1	GeneID:383,Genbank:NM_000045.3,HGNC:HGNC:663,HPRD:01947,MIM:608313	arginase 1, transcript variant 2	GO:0005634,GO:0005737,GO:0005741,GO:0005829,GO:0032964,GO:0006527,GO:0033189,GO:0007568,GO:0033197,GO:0009635,GO:0035578,GO:0035580,GO:0042130,GO:0042832,GO:0070207,GO:0043005,GO:0070301,GO:0043025,GO:0070965,GO:0043200,GO:0071222,GO:0071353,GO:0071377,GO:0071549,GO:0000050,GO:0071560,GO:2000552,GO:0001889,GO:0001938,GO:0002250,GO:0004053,GO:0005576,GO:0005615,GO:0010042,GO:0010043,GO:0010269,GO:…	nucleus|cytoplasm|mitochondrial outer membrane|cytosol|collagen biosynthetic process|arginine catabolic process|response to vitamin A|aging|response to vitamin E|response to herbicide|azurophil granule lumen|specific granule lumen|negative regulation of T cell proliferation|defense response to protozoan|protein homotrimerization|neuron projection|cellular response to hydrogen peroxide|neuronal ce…	path:hsa00220,path:hsa00330,path:hsa05146	Arginine biosynthesis|Arginine and proline metabolism|Amoebiasis
NM_000046.3	71.0371789395714	0.530211875506661	-3.49321946902906	0.276979969637156	-1.85214644623028	0.000477234114719589	0.00534337737216367	Down	0.3308282	0.8324539	0.9732906	0.5974736	0.2247576	0.3064072	0.9792436	0.1159171	0.09539816	0.4090139	0.03163665	0.06086578	0.116696	0.03165099	0.3073921	0.1967691	ARSB	GeneID:411,Genbank:NM_000046.3,HGNC:HGNC:714,HPRD:08358,MIM:611542	arylsulfatase B, transcript variant 1	GO:0046872,GO:0009986,GO:0005576,GO:0051597,GO:0010632,GO:0005739,GO:0061580,GO:0010976,GO:0005764,GO:0070062,GO:0005788,GO:0005791,GO:0005794,GO:0006687,GO:0030207,GO:0006914,GO:1904813,GO:0035578,GO:0007040,GO:0043202,GO:0007041,GO:0043312,GO:0007417,GO:0003943,GO:0043627,GO:0007584,GO:0043687,GO:0009268,GO:0004065	metal ion binding|cell surface|extracellular region|response to methylmercury|regulation of epithelial cell migration|mitochondrion|colon epithelial cell migration|positive regulation of neuron projection development|lysosome|extracellular exosome|endoplasmic reticulum lumen|rough endoplasmic reticulum|Golgi apparatus|glycosphingolipid metabolic process|chondroitin sulfate catabolic process|autop…	path:hsa00531,path:hsa04142	Glycosaminoglycan degradation|Lysosome
NM_000049.2	77.4459382812519	0.648284336503381	-5.1180009925691	0.100278214745744	-3.31791987769131	3.08790978389519e-07	9.64395614844421e-06	Down	3.609024	2.299198	2.07927	2.993949	2.621323	4.690412	1.532141	3.28555	0.07211073	0.06153123	0.4456402	0.06112416	0.4353981	1.20031	0.6946395	1.776513e-08	ASPA	GeneID:443,Genbank:NM_000049.2,HGNC:HGNC:756,MIM:608034	aspartoacylase, transcript variant 1	GO:0005829,GO:0006533,GO:0008652,GO:0016788,GO:0019807,GO:0022010,GO:0042802,GO:0046872,GO:0048714,GO:0070062,GO:0004046,GO:0005515,GO:0005634	cytosol|aspartate catabolic process|cellular amino acid biosynthetic process|hydrolase activity, acting on ester bonds|aspartoacylase activity|central nervous system myelination|identical protein binding|metal ion binding|positive regulation of oligodendrocyte differentiation|extracellular exosome|aminoacylase activity|protein binding|nucleus	path:hsa00250,path:hsa00340	Alanine, aspartate and glutamate metabolism|Histidine metabolism
NM_000055.2	126.522330744196	0.485034721492307	-3.19292449477605	0.341822852614766	-1.54867924306967	0.00140839767850001	0.0127938793888838	Down	1.414976	5.30851	1.760901	1.90831	1.705096	1.361572	1.681909	2.173376	0.5361908	3.379584	0.3149161	0.04208765	0.6283485	1.361017	0.3389141	1.181729	BCHE	GeneID:590,Genbank:NM_000055.2,HGNC:HGNC:983,HPRD:01519,MIM:177400	butyrylcholinesterase	GO:0042802,GO:0004104,GO:0043279,GO:0005576,GO:0050783,GO:0005641,GO:0005788,GO:0007612,GO:0008285,GO:0050805,GO:0014016,GO:0051384,GO:0016020,GO:0051593,GO:0016788,GO:0072562,GO:0019695,GO:0001540,GO:0019899,GO:0003824,GO:0033265,GO:0003990	identical protein binding|cholinesterase activity|response to alkaloid|extracellular region|cocaine metabolic process|nuclear envelope lumen|endoplasmic reticulum lumen|learning|negative regulation of cell proliferation|negative regulation of synaptic transmission|neuroblast differentiation|response to glucocorticoid|membrane|response to folic acid|hydrolase activity, acting on ester bonds|blood …
NM_000059.3	745.675099187259	0.235143971127379	5.9757659702342	2.64848133389319	1.40516534076872	2.29011568680823e-09	1.13541151244045e-07	Up	1.1447	0.7037518	1.040434	1.044544	0.558802	0.9530912	1.933931	1.121902	2.638701	2.778109	3.939259	1.877574	2.042339	1.464018	5.20422	3.304674	BRCA2	GeneID:675,Genbank:NM_000059.3,HGNC:HGNC:1101,MIM:600185	BRCA2, DNA repair associated	GO:0000910,GO:0001556,GO:0001833,GO:0002020,GO:0003697,GO:0004402,GO:0007283,GO:0005515,GO:0007420,GO:0005634,GO:0007569,GO:0008022,GO:0008585,GO:0010165,GO:0010225,GO:0043015,GO:0010332,GO:0043966,GO:0010484,GO:0043967,GO:0010485,GO:0045893,GO:0045931,GO:0048478,GO:0051276,GO:0000281,GO:0051298,GO:0000722,GO:0000724,GO:0070200,GO:0000731,GO:0000732,GO:0000784,GO:0000800,GO:0005654,GO:0005813,GO:…	cytokinesis|oocyte maturation|inner cell mass cell proliferation|protease binding|single-stranded DNA binding|histone acetyltransferase activity|spermatogenesis|protein binding|brain development|nucleus|cell aging|protein C-terminus binding|female gonad development|response to X-ray|response to UV-C|gamma-tubulin binding|response to gamma radiation|histone H3 acetylation|H3 histone acetyltransfer…	path:hsa03440,path:hsa03460,path:hsa05200,path:hsa05212,path:hsa05224	Homologous recombination|Fanconi anemia pathway|Pathways in cancer|Pancreatic cancer|Breast cancer
NM_000060.3	386.89755459178	0.614059016703147	-2.22456139034863	0.387962205536011	-1.36601197995326	0.0261106969845478	0.119109190279797	Down	8.779953	6.600442	6.167385	7.990609	11.71428	9.87139	6.646591	5.263095	6.567266	5.577967	1.222976	4.233013	0.009865336	2.377938	3.488481	2.692973	BTD	GeneID:686,Genbank:NM_000060.3,HGNC:HGNC:1122,MIM:609019	biotinidase, transcript variant 3	GO:0006768,GO:0007417,GO:0016810,GO:0047708,GO:0070062,GO:0005576,GO:0005615,GO:0005759	biotin metabolic process|central nervous system development|hydrolase activity, acting on carbon-nitrogen (but not peptide) bonds|biotinidase activity|extracellular exosome|extracellular region|extracellular space|mitochondrial matrix	path:hsa00780,path:hsa04977	Biotin metabolism|Vitamin digestion and absorption
NM_000062.2	835.156604912238	0.47630814081151	3.08418586611121	2.76834325068092	1.46902283580456	0.0020411003496642	0.0172165468121913	Up	4.906571	6.084789	2.747657	3.517324	4.358812	3.902269	3.645509	9.624547	6.941913	46.15727	21.32693	2.63998	15.44459	57.10528	3.801667	11.18297	SERPING1	GeneID:710,Genbank:NM_000062.2,HGNC:HGNC:1228,MIM:606860	serpin family G member 1, transcript variant 1	GO:0031093,GO:0004867,GO:0042730,GO:0005515,GO:0045087,GO:0005576,GO:0005615,GO:0006958,GO:0070062,GO:0007568,GO:0072562,GO:0007597,GO:0008015,GO:0010951,GO:0001869,GO:0002576,GO:0030449	platelet alpha granule lumen|serine-type endopeptidase inhibitor activity|fibrinolysis|protein binding|innate immune response|extracellular region|extracellular space|complement activation, classical pathway|extracellular exosome|aging|blood microparticle|blood coagulation, intrinsic pathway|blood circulation|negative regulation of endopeptidase activity|negative regulation of complement activati…	path:hsa04610,path:hsa05133	Complement and coagulation cascades|Pertussis
NM_000063.5	2243.38464006277	0.25277975996024	8.76570718156879	4.64536950590177	2.21579335723871	1.85607861002079e-18	3.96630103185753e-16	Up	8.516091	10.48229	7.236402	9.550515	5.724377	7.960251	4.60424	9.629544	35.68351	66.70016	21.12644	62.55069	41.49462	39.38709	25.47659	24.26932	C2	GeneID:717,Genbank:NM_000063.5,HGNC:HGNC:1248,MIM:613927	complement component 2, transcript variant 1	GO:0005615,GO:0006508,GO:0006956,GO:0006958,GO:0007584,GO:0030449,GO:0045087,GO:0046872,GO:0070062,GO:2000427,GO:0004252,GO:0005515,GO:0005576	extracellular space|proteolysis|complement activation|complement activation, classical pathway|response to nutrient|regulation of complement activation|innate immune response|metal ion binding|extracellular exosome|positive regulation of apoptotic cell clearance|serine-type endopeptidase activity|protein binding|extracellular region	path:hsa04610,path:hsa05322,path:hsa05133,path:hsa05150	Complement and coagulation cascades|Systemic lupus erythematosus|Pertussis|Staphylococcus aureus infection
NM_000064.3	16879.5543934716	0.553634269831153	3.83709809985999	4.36006307148431	2.12434900478649	0.000124496748627004	0.0017560721226648	Up	9.609844	12.02113	13.28996	7.272042	17.12552	15.40719	18.15109	52.64825	56.93072	538.1649	45.34328	5.81709	48.75166	602.7349	27.96988	95.75166	C3	GeneID:718,Genbank:NM_000064.3,HGNC:HGNC:1318,MIM:120700	complement component 3	GO:0005615,GO:0005788,GO:0005886,GO:0006508,GO:0006631,GO:0006911,GO:0006954,GO:0031715,GO:0006955,GO:0032991,GO:0006956,GO:0034774,GO:0035578,GO:0043312,GO:0043687,GO:0044267,GO:0045745,GO:0045766,GO:0050776,GO:0001798,GO:0001934,GO:0001970,GO:0004252,GO:0004866,GO:0005102,GO:0005515,GO:0005576,GO:0006957,GO:0006958,GO:0007165,GO:0007186,GO:0010575,GO:0010828,GO:0010866,GO:0070062,GO:0010884,GO:…	extracellular space|endoplasmic reticulum lumen|plasma membrane|proteolysis|fatty acid metabolic process|phagocytosis, engulfment|inflammatory response|C5L2 anaphylatoxin chemotactic receptor binding|immune response|protein-containing complex|complement activation|secretory granule lumen|azurophil granule lumen|neutrophil degranulation|post-translational protein modification|cellular protein meta…	path:hsa04145,path:hsa04610,path:hsa05203,path:hsa05322,path:hsa05133,path:hsa05134,path:hsa05150,path:hsa05152,path:hsa05168,path:hsa05167,path:hsa05140,path:hsa05142	Phagosome|Complement and coagulation cascades|Viral carcinogenesis|Systemic lupus erythematosus|Pertussis|Legionellosis|Staphylococcus aureus infection|Tuberculosis|Herpes simplex infection|Kaposi's sarcoma-associated herpesvirus infection|Leishmaniasis|Chagas disease (American trypanosomiasis)
NM_000065.3	468.63823714398	0.788406285213409	4.23550902542927	10.121154339075	3.33930193672655	2.28034543564316e-05	0.000415900245463344	Up	0.1916678	0.1038248	0.0748547	0.1155272	0.2350508	0.1570231	0.01741015	0.1935855	5.531481	48.78614	2.322528	0.009997136	0.1449445	0.1293074	1.308893	1.596831	C6	GeneID:729,Genbank:NM_000065.3,HGNC:HGNC:1339,MIM:217050	complement component 6, transcript variant 1	GO:0005576,GO:0005579,GO:0006956,GO:0006958,GO:0019835,GO:0030449,GO:0045087,GO:0045766,GO:0070062,GO:0001701,GO:0001970,GO:0005515	extracellular region|membrane attack complex|complement activation|complement activation, classical pathway|cytolysis|regulation of complement activation|innate immune response|positive regulation of angiogenesis|extracellular exosome|in utero embryonic development|positive regulation of activation of membrane attack complex|protein binding	path:hsa04610,path:hsa05322,path:hsa05020	Complement and coagulation cascades|Systemic lupus erythematosus|Prion diseases
NM_000066.3	482.600468841072	0.814485857405988	12.3456285337012	1064.04233825089	10.0553398414874	5.14310075013303e-35	5.70891326460252e-32	Up	0	0.009883792	0.005613497	0	0	0	0	0	6.261169	80.1215	4.433477	0.03113817	0.237084	7.847702	3.437326	4.249871	C8B	GeneID:732,Genbank:NM_000066.3,HGNC:HGNC:1353,MIM:120960	complement component 8, beta polypeptide, transcript variant 1	GO:0006956,GO:0006957,GO:0006958,GO:0016020,GO:0019835,GO:0030449,GO:0070062,GO:1903561,GO:0005576,GO:0005579,GO:0006955	complement activation|complement activation, alternative pathway|complement activation, classical pathway|membrane|cytolysis|regulation of complement activation|extracellular exosome|extracellular vesicle|extracellular region|membrane attack complex|immune response	path:hsa04610,path:hsa05322,path:hsa05020,path:hsa05146	Complement and coagulation cascades|Systemic lupus erythematosus|Prion diseases|Amoebiasis
NM_000067.2	22141.0805434174	0.421509905150602	-14.8180701750706	0.013175820773292	-6.24596335400898	1.11954844476043e-49	2.98251437512327e-46	Down	1050.874	506.8522	920.0696	779.0177	759.1543	976.9406	557.4679	720.4861	10.99929	14.31658	5.789847	2.258007	9.34013	57.75108	4.713348	6.21608	CA2	GeneID:760,Genbank:NM_000067.2,HGNC:HGNC:1373,HPRD:02023,MIM:611492	carbonic anhydrase 2, transcript variant 1	GO:2001225,GO:0045177,GO:0016323,GO:0004089,GO:0045672,GO:0030424,GO:0045780,GO:0032230,GO:0005515,GO:0046903,GO:0005737,GO:0005829,GO:0005886,GO:0005902,GO:0032849,GO:0006730,GO:0048545,GO:0038166,GO:0008270,GO:0051453,GO:0042475,GO:0009268,GO:0070062,GO:0043209,GO:0010043,GO:0001822,GO:0071498,GO:0043627,GO:0015670,GO:0002009,GO:2001150,GO:0044070,GO:0015701,GO:0004064	regulation of chloride transport|apical part of cell|basolateral plasma membrane|carbonate dehydratase activity|positive regulation of osteoclast differentiation|axon|positive regulation of bone resorption|positive regulation of synaptic transmission, GABAergic|protein binding|secretion|cytoplasm|cytosol|plasma membrane|microvillus|positive regulation of cellular pH reduction|one-carbon metabolic…	path:hsa00910,path:hsa04971,path:hsa04972,path:hsa04976,path:hsa04964,path:hsa04966	Nitrogen metabolism|Gastric acid secretion|Pancreatic secretion|Bile secretion|Proximal tubule bicarbonate reclamation|Collecting duct acid secretion
NM_000071.2	133.309335382519	0.772386533067328	3.04338470076661	5.10060845644008	2.35066935781527	0.00233933066538787	0.0191617962599635	Up	0.3612861	9.145335e-07	0.5462582	0.2351579	1.226777	0.009544429	0.1707634	0.4584102	0.8419699	10.2065	1.968209	1.136047	0.8347022	3.291476	1.857289	1.248449	CBS	GeneID:875,Genbank:NM_000071.2,HGNC:HGNC:1550,MIM:613381	cystathionine-beta-synthase, transcript variant 1	GO:0070814,GO:0042803,GO:0019899,GO:0005634,GO:0072341,GO:0043418,GO:0020037,GO:0005737,GO:1904047,GO:0046872,GO:0050421,GO:0005829,GO:0006535,GO:0006563,GO:0006565,GO:0050667,GO:0030170,GO:0019343,GO:0055114,GO:0019344,GO:0070025,GO:0031625,GO:0019346,GO:0004122,GO:0070026,GO:0042262,GO:0019448,GO:0042802,GO:0019825,GO:0005515	hydrogen sulfide biosynthetic process|protein homodimerization activity|enzyme binding|nucleus|modified amino acid binding|homocysteine catabolic process|heme binding|cytoplasm|S-adenosyl-L-methionine binding|metal ion binding|nitrite reductase (NO-forming) activity|cytosol|cysteine biosynthetic process from serine|L-serine metabolic process|L-serine catabolic process|homocysteine metabolic proce…	path:hsa00260,path:hsa00270	Glycine, serine and threonine metabolism|Cysteine and methionine metabolism
NM_000073.2	107.679099303374	0.29419386382479	-3.55798125238025	0.484061999707092	-1.04673625205391	0.000373715979504429	0.00437494577383528	Down	4.035687	2.651609	3.150029	2.723764	2.836293	5.001575	2.58697	3.541681	1.250929	1.544347	1.994004	0.6200662	2.412228	2.353866	1.693894	1.470132	CD3G	GeneID:917,Genbank:NM_000073.2,HGNC:HGNC:1675,HPRD:07037,MIM:186740	CD3g molecule	GO:0046982,GO:0005887,GO:0050776,GO:0007163,GO:0050852,GO:0007166,GO:0015031,GO:0030159,GO:0030665,GO:0031295,GO:0051260,GO:0038096,GO:0061024,GO:0042101,GO:0065003,GO:0042105,GO:0070228,GO:0042110,GO:0002250,GO:0042608,GO:0004888,GO:0042803,GO:0005886	protein heterodimerization activity|integral component of plasma membrane|regulation of immune response|establishment or maintenance of cell polarity|T cell receptor signaling pathway|cell surface receptor signaling pathway|protein transport|receptor signaling complex scaffold activity|clathrin-coated vesicle membrane|T cell costimulation|protein homooligomerization|Fc-gamma receptor signaling pa…	path:hsa04640,path:hsa04660,path:hsa04658,path:hsa04659,path:hsa05166,path:hsa05162,path:hsa05142	Hematopoietic cell lineage|T cell receptor signaling pathway|Th1 and Th2 cell differentiation|Th17 cell differentiation|HTLV-I infection|Measles|Chagas disease (American trypanosomiasis)
NM_000074.2	34.6439223353839	0.397534151075302	-3.02893797811326	0.434038135695727	-1.204106287789	0.00245415060229353	0.0199330114174534	Down	0.9316122	0.5447243	0.4911303	0.6477231	0.6136913	0.7885676	0.7431971	1.586094	0.3211093	0.3170669	0.2585244	0.2235286	0.3464821	0.8984495	0.1326072	0.4219447	CD40LG	GeneID:959,Genbank:NM_000074.2,HGNC:HGNC:11935,HPRD:02311,MIM:300386	CD40 ligand	GO:0045190,GO:0030183,GO:0005515,GO:0048305,GO:0031295,GO:0005615,GO:0050776,GO:0032733,GO:0005622,GO:0051023,GO:0005886,GO:0005887,GO:0006954,GO:0007159,GO:0032735,GO:0007257,GO:0051092,GO:0032753,GO:0009897,GO:2000353,GO:0033209,GO:0009986,GO:0042100,GO:0010469,GO:0005125,GO:0042102,GO:0016021,GO:0005164,GO:0043066,GO:0030168,GO:0005174	isotype switching|B cell differentiation|protein binding|immunoglobulin secretion|T cell costimulation|extracellular space|regulation of immune response|positive regulation of interleukin-10 production|intracellular|regulation of immunoglobulin secretion|plasma membrane|integral component of plasma membrane|inflammatory response|leukocyte cell-cell adhesion|positive regulation of interleukin-12 p…	path:hsa04064,path:hsa04060,path:hsa04514,path:hsa04660,path:hsa04672,path:hsa05310,path:hsa05322,path:hsa05320,path:hsa05330,path:hsa05340,path:hsa05416,path:hsa05144,path:hsa05145	NF-kappa B signaling pathway|Cytokine-cytokine receptor interaction|Cell adhesion molecules (CAMs)|T cell receptor signaling pathway|Intestinal immune network for IgA production|Asthma|Systemic lupus erythematosus|Autoimmune thyroid disease|Allograft rejection|Primary immunodeficiency|Viral myocarditis|Malaria|Toxoplasmosis
NM_000075.3	468.261334128268	0.258280936358101	5.00198801161638	2.44853386090701	1.29191814729227	5.67421198181845e-07	1.66295818041405e-05	Up	4.537022	2.425566	2.796197	3.822277	2.553468	2.980794	9.099883	3.67701	9.614166	7.593224	6.307306	14.91155	4.667937	5.751778	16.56418	14.65435	CDK4	GeneID:1019,Genbank:NM_000075.3,HGNC:HGNC:1773,HPRD:00447,MIM:123829	cyclin-dependent kinase 4	GO:0005524,GO:0005634,GO:0005654,GO:0005667,GO:0005730,GO:0005829,GO:0010971,GO:0016538,GO:0005923,GO:0030332,GO:0006367,GO:0031100,GO:0031658,GO:0031965,GO:0032869,GO:0055093,GO:0033574,GO:0060612,GO:0040014,GO:0071157,GO:0042493,GO:0071222,GO:0071353,GO:0097129,GO:1904628,GO:0000082,GO:1904637,GO:0000307,GO:0000785,GO:0002088,GO:0004693,GO:0005515,GO:0006468,GO:0007165,GO:0007275,GO:0007623,GO:…	ATP binding|nucleus|nucleoplasm|transcription factor complex|nucleolus|cytosol|positive regulation of G2/M transition of mitotic cell cycle|cyclin-dependent protein serine/threonine kinase regulator activity|bicellular tight junction|cyclin binding|transcription initiation from RNA polymerase II promoter|animal organ regeneration|negative regulation of cyclin-dependent protein serine/threonine ki…	path:hsa04151,path:hsa04110,path:hsa04115,path:hsa04218,path:hsa04530,path:hsa04660,path:hsa05200,path:hsa05203,path:hsa05212,path:hsa05225,path:hsa05214,path:hsa05220,path:hsa05218,path:hsa05219,path:hsa05224,path:hsa05222,path:hsa05223,path:hsa04933,path:hsa04934,path:hsa05166,path:hsa05162,path:hsa05161,path:hsa05167,path:hsa05165,path:hsa01522	PI3K-Akt signaling pathway|Cell cycle|p53 signaling pathway|Cellular senescence|Tight junction|T cell receptor signaling pathway|Pathways in cancer|Viral carcinogenesis|Pancreatic cancer|Hepatocellular carcinoma|Glioma|Chronic myeloid leukemia|Melanoma|Bladder cancer|Breast cancer|Small cell lung cancer|Non-small cell lung cancer|AGE-RAGE signaling pathway in diabetic complications|Cushing's synd…
NM_000077.4	40.1262245983866	0.787722753908802	6.42450604685032	33.3757787858484	5.06072959572869	1.32298402680315e-10	8.41832853552026e-09	Up	0.03480476	0.001018619	0.1089533	5.575439e-19	0.08714475	2.759219e-19	3.352155e-06	0.01869304	2.154119	3.132862	2.230566	0.6439403	0.3612304	5.275391e-05	2.424778	4.281064	CDKN2A	GeneID:1029,Genbank:NM_000077.4,HGNC:HGNC:1787,MIM:600160	cyclin-dependent kinase inhibitor 2A, transcript variant 1	GO:0051059,GO:0030308,GO:0004861,GO:0090398,GO:0031658,GO:0090399,GO:0032088,GO:0005515,GO:2000111,GO:0005634,GO:0005737,GO:0005829,GO:0034393,GO:0007050,GO:2000774,GO:0035985,GO:0035986,GO:0007265,GO:0042326,GO:0008285,GO:0000082,GO:0045736,GO:0001953,GO:0045892,GO:0019901,GO:0003723	NF-kappaB binding|negative regulation of cell growth|cyclin-dependent protein serine/threonine kinase inhibitor activity|cellular senescence|negative regulation of cyclin-dependent protein serine/threonine kinase activity involved in G1/S transition of mitotic cell cycle|replicative senescence|negative regulation of NF-kappaB transcription factor activity|protein binding|positive regulation of ma…	path:hsa04110,path:hsa04115,path:hsa04218,path:hsa05200,path:hsa05206,path:hsa05203,path:hsa05212,path:hsa05225,path:hsa05214,path:hsa05220,path:hsa05218,path:hsa05219,path:hsa05223,path:hsa04934,path:hsa05166,path:hsa01524,path:hsa01522	Cell cycle|p53 signaling pathway|Cellular senescence|Pathways in cancer|MicroRNAs in cancer|Viral carcinogenesis|Pancreatic cancer|Hepatocellular carcinoma|Glioma|Chronic myeloid leukemia|Melanoma|Bladder cancer|Non-small cell lung cancer|Cushing's syndrome|HTLV-I infection|Platinum drug resistance|Endocrine resistance
NM_000078.2	18.9560672553104	0.674825524603046	2.24967762284371	2.86421517989223	1.51813988202324	0.0244694170107976	0.113837841371439	Up	0.1294398	0.02259703	0.02599946	0.04357573	0.1693016	0.01563522	0.1280345	0.3488571	0.146905	2.670331	0.1554106	0.04181771	0.5406893	0.06258105	0.2580541	0.642222	CETP	GeneID:1071,Genbank:NM_000078.2,HGNC:HGNC:1869,MIM:118470	cholesteryl ester transfer protein, transcript variant 1	GO:0034375,GO:0031210,GO:0005615,GO:0042632,GO:0031982,GO:0006641,GO:0043691,GO:0034197,GO:0006869,GO:0046470,GO:0008203,GO:0008289,GO:0010745,GO:0034364,GO:0010874,GO:0055088,GO:0034372,GO:0015485,GO:0055091,GO:0034374,GO:0015914,GO:0070062,GO:0017127,GO:0005319,GO:0070328,GO:0017129,GO:0005548,GO:0030301,GO:0005576	high-density lipoprotein particle remodeling|phosphatidylcholine binding|extracellular space|cholesterol homeostasis|vesicle|triglyceride metabolic process|reverse cholesterol transport|triglyceride transport|lipid transport|phosphatidylcholine metabolic process|cholesterol metabolic process|lipid binding|negative regulation of macrophage derived foam cell differentiation|high-density lipoprotein…	path:hsa04979	Cholesterol metabolism
NM_000085.4	10.3631377437591	0.833766758009144	-2.0190990257464	0.311335576985753	-1.68345764879599	0.0434769281118344	0.170037659487444	Down	0.06201071	0.06354434	0.4222406	0.6260963	1.325219e-10	0.07419496	0	0.1548613	0	0.02439081	0.02367121	0.1685559	4.745521e-15	0.2335588	0	0.01319401	CLCNKB	GeneID:1188,Genbank:NM_000085.4,HGNC:HGNC:2027,MIM:602023	chloride voltage-gated channel Kb, transcript variant 1	GO:0005887,GO:0007588,GO:0034220,GO:0034707,GO:0034765,GO:0046872,GO:1902476,GO:0005247,GO:0005886	integral component of plasma membrane|excretion|ion transmembrane transport|chloride channel complex|regulation of ion transmembrane transport|metal ion binding|chloride transmembrane transport|voltage-gated chloride channel activity|plasma membrane	path:hsa04966	Collecting duct acid secretion
NM_000088.3	26747.6173976389	0.351271048552852	10.0197785868383	11.4689239181759	3.5196581304661	1.24782171592451e-23	4.86473948089768e-21	Up	14.13596	26.20165	11.04808	14.13321	12.27002	17.16146	14.53312	42.67884	103.691	204.6263	208.2214	117.3566	686.3766	349.4857	94.78905	336.4465	COL1A1	GeneID:1277,Genbank:NM_000088.3,HGNC:HGNC:2197,MIM:120150	collagen type I alpha 1	GO:0005576,GO:0005584,GO:0005615,GO:0005788,GO:0005794,GO:0031012,GO:0007596,GO:0007601,GO:0007605,GO:0031960,GO:0032355,GO:0032964,GO:0034504,GO:0050900,GO:0034505,GO:0051591,GO:0038063,GO:0055093,GO:0042542,GO:0060325,GO:0060346,GO:0060351,GO:0070208,GO:0001501,GO:0071230,GO:0001568,GO:0071260,GO:0001649,GO:0071300,GO:0001957,GO:0001958,GO:0002020,GO:0005201,GO:0005515,GO:0010718,GO:0010812,GO:…	extracellular region|collagen type I trimer|extracellular space|endoplasmic reticulum lumen|Golgi apparatus|extracellular matrix|blood coagulation|visual perception|sensory perception of sound|response to corticosteroid|response to estradiol|collagen biosynthetic process|protein localization to nucleus|leukocyte migration|tooth mineralization|response to cAMP|collagen-activated tyrosine kinase re…	path:hsa04151,path:hsa04512,path:hsa04510,path:hsa04611,path:hsa04926,path:hsa04974,path:hsa04933,path:hsa05165,path:hsa05146	PI3K-Akt signaling pathway|ECM-receptor interaction|Focal adhesion|Platelet activation|Relaxin signaling pathway|Protein digestion and absorption|AGE-RAGE signaling pathway in diabetic complications|Human papillomavirus infection|Amoebiasis
NM_000089.3	49743.0877081935	0.331776470853926	7.28126226368049	5.33597348339194	2.41575149720578	3.30711039784448e-13	3.36697541536469e-11	Up	67.0305	108.1022	46.13748	60.07187	65.29326	67.81806	54.11203	146.0904	177.8645	394.669	306.0342	216.2054	1165.029	815.1899	221.4445	646.786	COL1A2	GeneID:1278,Genbank:NM_000089.3,HGNC:HGNC:2198,MIM:120160	collagen type I alpha 2	GO:0070062,GO:0031012,GO:0008217,GO:0005201,GO:0070208,GO:0042476,GO:0019221,GO:0005515,GO:0071230,GO:0042802,GO:0030168,GO:0005576,GO:0043589,GO:0005584,GO:0030198,GO:0005615,GO:0046332,GO:0030199,GO:0005783,GO:0046872,GO:0030574,GO:0005788,GO:0048407,GO:0030674,GO:0007179,GO:0001501,GO:0050776,GO:0007266,GO:0001568,GO:0050900,GO:0007596,GO:0002020	extracellular exosome|extracellular matrix|regulation of blood pressure|extracellular matrix structural constituent|protein heterotrimerization|odontogenesis|cytokine-mediated signaling pathway|protein binding|cellular response to amino acid stimulus|identical protein binding|platelet activation|extracellular region|skin morphogenesis|collagen type I trimer|extracellular matrix organization|extra…	path:hsa04151,path:hsa04512,path:hsa04510,path:hsa04611,path:hsa04926,path:hsa04974,path:hsa04933,path:hsa05165,path:hsa05146	PI3K-Akt signaling pathway|ECM-receptor interaction|Focal adhesion|Platelet activation|Relaxin signaling pathway|Protein digestion and absorption|AGE-RAGE signaling pathway in diabetic complications|Human papillomavirus infection|Amoebiasis
NM_000090.3	74659.7307531949	0.363102906390985	4.72283957829082	3.28268604422721	1.71487677729577	2.32574301831804e-06	5.7528847962549e-05	Up	200.2722	232.579	122.4459	164.6516	118.3873	152.8548	126.3541	235.9929	236.5354	576.6832	388.6105	275.5369	1418.339	990.219	356.8118	1130.37	COL3A1	GeneID:1281,Genbank:NM_000090.3,HGNC:HGNC:2201,HPRD:00365,MIM:120180	collagen type III alpha 1	GO:0005586,GO:0005615,GO:0005788,GO:0007160,GO:0007179,GO:0031012,GO:0007229,GO:0007507,GO:0034097,GO:0007568,GO:0035025,GO:0042060,GO:0043588,GO:0046332,GO:0046872,GO:0048407,GO:0001501,GO:0002020,GO:0005178,GO:0005201,GO:0005515,GO:0005576,GO:0009314,GO:0009612,GO:0018149,GO:0021987,GO:0030168,GO:0030198,GO:0030199,GO:0048565,GO:0050776,GO:0030574,GO:0050777,GO:0060414,GO:0071230,GO:0097435,GO:…	collagen type III trimer|extracellular space|endoplasmic reticulum lumen|cell-matrix adhesion|transforming growth factor beta receptor signaling pathway|extracellular matrix|integrin-mediated signaling pathway|heart development|response to cytokine|aging|positive regulation of Rho protein signal transduction|wound healing|skin development|SMAD binding|metal ion binding|platelet-derived growth fac…	path:hsa04611,path:hsa04926,path:hsa04974,path:hsa04933,path:hsa05146	Platelet activation|Relaxin signaling pathway|Protein digestion and absorption|AGE-RAGE signaling pathway in diabetic complications|Amoebiasis
NM_000091.4	41.9505975091664	0.724373626343409	-2.0080990238227	0.36485269819067	-1.45461397194311	0.0446327699916841	0.173093842574838	Down	0.1298012	0.2160509	0.04619479	0.1277279	0.1733499	0.127063	0.0867416	0.291751	0.01708914	0.04278947	0.2454827	0.004938806	0.0243385	0.9240015	0.003807821	0.02264807	COL4A3	GeneID:1285,Genbank:NM_000091.4,HGNC:HGNC:2204,MIM:120070	collagen type IV alpha 3	GO:0072577,GO:0008283,GO:0005201,GO:0008285,GO:0005515,GO:0010951,GO:0005576,GO:0005587,GO:0005604,GO:0005783,GO:0005788,GO:0016525,GO:0006919,GO:0030198,GO:0007155,GO:0030574,GO:0007166,GO:0032836,GO:0007605,GO:0005178,GO:0038063,GO:0008015,GO:0043231,GO:0008191,GO:0005198	endothelial cell apoptotic process|cell proliferation|extracellular matrix structural constituent|negative regulation of cell proliferation|protein binding|negative regulation of endopeptidase activity|extracellular region|collagen type IV trimer|basement membrane|endoplasmic reticulum|endoplasmic reticulum lumen|negative regulation of angiogenesis|activation of cysteine-type endopeptidase activi…	path:hsa04151,path:hsa04512,path:hsa04510,path:hsa04926,path:hsa04974,path:hsa05200,path:hsa05222,path:hsa04933,path:hsa05165,path:hsa05146	PI3K-Akt signaling pathway|ECM-receptor interaction|Focal adhesion|Relaxin signaling pathway|Protein digestion and absorption|Pathways in cancer|Small cell lung cancer|AGE-RAGE signaling pathway in diabetic complications|Human papillomavirus infection|Amoebiasis
NM_000093.4	5473.08241222276	0.314989139537	8.64917181675627	6.6088313866714	2.72439518826773	5.18745104428459e-18	1.05492690816862e-15	Up	3.353241	7.419111	3.403304	4.959907	3.692497	5.095405	2.299178	6.973489	17.94397	25.12016	28.95556	13.98718	66.0297	59.57524	14.77081	56.48616	COL5A1	GeneID:1289,Genbank:NM_000093.4,HGNC:HGNC:2209,MIM:120215	collagen type V alpha 1, transcript variant 1	GO:0045112,GO:0030574,GO:0005201,GO:0046872,GO:0031012,GO:0005515,GO:0048407,GO:0005576,GO:0048592,GO:0005588,GO:0005604,GO:0005788,GO:0007155,GO:0051128,GO:0032964,GO:0008201,GO:0070062,GO:0035313,GO:0016477,GO:0097435,GO:0035989,GO:0030198,GO:0001568,GO:1903225,GO:0043394,GO:0030199,GO:0003007,GO:0043588,GO:0005178	integrin biosynthetic process|collagen catabolic process|extracellular matrix structural constituent|metal ion binding|extracellular matrix|protein binding|platelet-derived growth factor binding|extracellular region|eye morphogenesis|collagen type V trimer|basement membrane|endoplasmic reticulum lumen|cell adhesion|regulation of cellular component organization|collagen biosynthetic process|hepari…	path:hsa04974	Protein digestion and absorption
NM_000094.3	275.432124912985	0.473997102465001	2.96347071776389	2.64758413960992	1.40467653345996	0.00304191002232453	0.0236490749897081	Up	0.2658074	0.468673	0.2031611	0.2929127	0.2522894	0.3430972	0.360022	0.418475	0.4566832	0.8783803	0.5713405	0.404382	3.983769	4.859295	0.2330611	0.7577802	COL7A1	GeneID:1294,Genbank:NM_000094.3,HGNC:HGNC:2214,HPRD:00358,MIM:120120	collagen type VII alpha 1	GO:0033116,GO:0005576,GO:0035987,GO:0005590,GO:0042802,GO:0005604,GO:0005615,GO:0005788,GO:0006888,GO:0007155,GO:0048208,GO:0008544,GO:0010951,GO:0030134,GO:0030198,GO:0000139,GO:0030574,GO:0004867,GO:0031012,GO:0005515	endoplasmic reticulum-Golgi intermediate compartment membrane|extracellular region|endodermal cell differentiation|collagen type VII trimer|identical protein binding|basement membrane|extracellular space|endoplasmic reticulum lumen|ER to Golgi vesicle-mediated transport|cell adhesion|COPII vesicle coating|epidermis development|negative regulation of endopeptidase activity|COPII-coated ER to Golgi…	path:hsa04974	Protein digestion and absorption
NM_000095.2	514.148642405193	0.696923184443422	11.823799728548	302.392837728096	8.24028015904096	2.94075937977728e-32	2.47398347780189e-29	Up	0	0.06356633	0	0.0229971	0	0.02464348	0	0.03905894	2.987659	4.633954	4.912517	4.226634	20.30091	52.24555	0.7184035	10.39622	COMP	GeneID:1311,Genbank:NM_000095.2,HGNC:HGNC:2227,MIM:600310	cartilage oligomeric matrix protein	GO:0031012,GO:0005201,GO:0043066,GO:0005509,GO:0043395,GO:0005515,GO:0005518,GO:0005576,GO:0005578,GO:0060173,GO:0005615,GO:0070062,GO:0006915,GO:0007155,GO:0008201,GO:0001501,GO:0009887,GO:0002020,GO:0030198,GO:0003417	extracellular matrix|extracellular matrix structural constituent|negative regulation of apoptotic process|calcium ion binding|heparan sulfate proteoglycan binding|protein binding|collagen binding|extracellular region|proteinaceous extracellular matrix|limb development|extracellular space|extracellular exosome|apoptotic process|cell adhesion|heparin binding|skeletal system development|animal organ…	path:hsa04151,path:hsa04512,path:hsa04145,path:hsa04510,path:hsa05165,path:hsa05144	PI3K-Akt signaling pathway|ECM-receptor interaction|Phagosome|Focal adhesion|Human papillomavirus infection|Malaria
NM_000096.3	9055.53627429405	0.639414874538281	4.65175053145401	7.85928725240741	2.97439848245305	3.29129096705827e-06	7.82866861244834e-05	Up	3.584949	3.179277	2.56962	3.677131	1.484072	3.14428	3.543143	3.718975	31.19787	350.0044	13.3263	3.465236	1.354118	457.25	14.00219	17.52353	CP	GeneID:1356,Genbank:NM_000096.3,HGNC:HGNC:2295,HPRD:00317,MIM:117700	ceruloplasmin (ferroxidase), transcript variant 1	GO:0005576,GO:0005615,GO:0005765,GO:0005788,GO:0006825,GO:0006879,GO:0043687,GO:0044267,GO:0051087,GO:0055114,GO:0004322,GO:0070062,GO:0005507,GO:0072562	extracellular region|extracellular space|lysosomal membrane|endoplasmic reticulum lumen|copper ion transport|cellular iron ion homeostasis|post-translational protein modification|cellular protein metabolic process|chaperone binding|oxidation-reduction process|ferroxidase activity|extracellular exosome|copper ion binding|blood microparticle	path:hsa00860,path:hsa04216	Porphyrin and chlorophyll metabolism|Ferroptosis
NM_000098.2	1388.26896700367	0.284978530971157	-6.26310389630974	0.290206120654948	-1.78485014769008	3.77388990058491e-10	2.18718676392057e-08	Down	22.75583	16.21997	21.87253	23.44191	21.17344	27.57279	12.93026	20.26193	4.896739	8.074477	5.853486	10.01549	5.294022	4.367357	6.40166	4.033039	CPT2	GeneID:1376,Genbank:NM_000098.2,HGNC:HGNC:2330,HPRD:02802,MIM:600650	carnitine palmitoyltransferase 2	GO:0005730,GO:0005739,GO:0005743,GO:0006635,GO:0006853,GO:0019216,GO:0004095,GO:0005654	nucleolus|mitochondrion|mitochondrial inner membrane|fatty acid beta-oxidation|carnitine shuttle|regulation of lipid metabolic process|carnitine O-palmitoyltransferase activity|nucleoplasm	path:hsa00071,path:hsa03320,path:hsa04714	Fatty acid degradation|PPAR signaling pathway|Thermogenesis
NM_000100.3	2941.29849504405	0.298696978610677	3.88850489873095	2.23687504019178	1.16148466456375	0.000100863634931207	0.00146939893680951	Up	58.97929	48.76635	46.16455	61.15337	50.45924	66.71767	52.11041	47.26235	213.8116	260.5629	74.04612	128.9932	103.4276	66.9627	156.915	84.82047	CSTB	GeneID:1476,Genbank:NM_000100.3,HGNC:HGNC:2482,HPRD:03091,MIM:601145	cystatin B	GO:0043312,GO:0004869,GO:0045861,GO:0070062,GO:0005576,GO:0005615,GO:0005730,GO:0005737,GO:1904724,GO:0005829,GO:1904813,GO:0008344,GO:0010466,GO:0002020,GO:0010951,GO:0003723,GO:0034774,GO:0004866	neutrophil degranulation|cysteine-type endopeptidase inhibitor activity|negative regulation of proteolysis|extracellular exosome|extracellular region|extracellular space|nucleolus|cytoplasm|tertiary granule lumen|cytosol|ficolin-1-rich granule lumen|adult locomotory behavior|negative regulation of peptidase activity|protease binding|negative regulation of endopeptidase activity|RNA binding|secret…
NM_000104.3	1200.54604923529	0.297391656705901	11.5095415996123	10.7245235030183	3.4228416442342	1.18104500922698e-30	8.65966038370911e-28	Up	0.5599115	1.442136	0.8068599	1.217704	0.6296602	0.9103958	1.624157	2.081177	7.219482	7.477466	13.2355	10.25682	19.46988	10.16359	9.104908	29.02841	CYP1B1	GeneID:1545,Genbank:NM_000104.3,HGNC:HGNC:2597,MIM:601771	cytochrome P450 family 1 subfamily B member 1	GO:0006805,GO:0006809,GO:0007155,GO:0007601,GO:0008202,GO:0008210,GO:0008285,GO:0032088,GO:0008631,GO:0033629,GO:0009404,GO:0042572,GO:0010575,GO:0042574,GO:0043065,GO:0043231,GO:0043542,GO:0045766,GO:0046427,GO:0046466,GO:0001525,GO:0002930,GO:0004497,GO:0005506,GO:0005739,GO:0005789,GO:0006725,GO:0016125,GO:0016712,GO:0019369,GO:0019373,GO:0019825,GO:0020037,GO:0048514,GO:0030199,GO:0055114,GO:…	xenobiotic metabolic process|nitric oxide biosynthetic process|cell adhesion|visual perception|steroid metabolic process|estrogen metabolic process|negative regulation of cell proliferation|negative regulation of NF-kappaB transcription factor activity|intrinsic apoptotic signaling pathway in response to oxidative stress|negative regulation of cell adhesion mediated by integrin|toxin metabolic pr…	path:hsa00140,path:hsa00380,path:hsa00980,path:hsa04913,path:hsa05206,path:hsa05204	Steroid hormone biosynthesis|Tryptophan metabolism|Metabolism of xenobiotics by cytochrome P450|Ovarian Steroidogenesis|MicroRNAs in cancer|Chemical carcinogenesis
NM_000109.3	27.6865203643761	0.666505422013108	-4.58182152309624	0.120423688084028	-3.05380888784	4.60943221667813e-06	0.000105254409196895	Down	0.1426315	0.1727307	0.04062278	0.1025581	0.3052242	0.0002625328	0.03327494	0.03412388	0.02274702	0.001353987	0.01197214	0.001958377	0.06707733	3.9029e-05	0.0001038135	0.006840315	DMD	GeneID:1756,Genbank:NM_000109.3,HGNC:HGNC:2928,HPRD:02303,MIM:300377	dystrophin, transcript variant Dp427c	GO:0007517,GO:0008270,GO:0008307,GO:0009986,GO:0010880,GO:0010881,GO:0031527,GO:0014809,GO:0033137,GO:0014819,GO:0034613,GO:0016010,GO:0034622,GO:0035994,GO:0042383,GO:0043034,GO:2000651,GO:0043043,GO:0044306,GO:0045121,GO:0002027,GO:0002162,GO:0003779,GO:0005200,GO:0005515,GO:0005829,GO:0005856,GO:0007010,GO:0016013,GO:0016328,GO:0017022,GO:0017166,GO:0030018,GO:0045202,GO:0030049,GO:0045211,GO:…	muscle organ development|zinc ion binding|structural constituent of muscle|cell surface|regulation of release of sequestered calcium ion into cytosol by sarcoplasmic reticulum|regulation of cardiac muscle contraction by regulation of the release of sequestered calcium ion|filopodium membrane|regulation of skeletal muscle contraction by regulation of release of sequestered calcium ion|negative reg…	path:hsa05410,path:hsa05412,path:hsa05414,path:hsa05416	Hypertrophic cardiomyopathy (HCM)|Arrhythmogenic right ventricular cardiomyopathy (ARVC)|Dilated cardiomyopathy (DCM)|Viral myocarditis
NM_000111.2	68192.9818295356	0.694866611375678	-7.73231091818769	0.0241317326445884	-5.37292468582423	1.05611616272149e-14	1.35700739293994e-12	Down	1215.776	924.1879	1329.27	1089.286	1825.772	1899.69	1437.315	1310.863	62.40762	99.78589	17.16535	104.3104	20.47086	0.329426	1.157036	4.05605	SLC26A3	GeneID:1811,Genbank:NM_000111.2,HGNC:HGNC:3018,HPRD:00544,MIM:126650	solute carrier family 26 member 3	GO:1902476,GO:0042391,GO:0015116,GO:0005254,GO:0048240,GO:0015301,GO:0005452,GO:0051453,GO:0015701,GO:0005515,GO:0051454,GO:0005886,GO:0005887,GO:0006355,GO:0006811,GO:0016020,GO:0006820,GO:0060081,GO:0016324,GO:0007588,GO:0071320,GO:0019531,GO:0008271,GO:0097225,GO:0019532,GO:0015106,GO:0003700,GO:1902358,GO:0003712,GO:0031526,GO:0015108,GO:0005215	chloride transmembrane transport|regulation of membrane potential|sulfate transmembrane transporter activity|chloride channel activity|sperm capacitation|anion:anion antiporter activity|inorganic anion exchanger activity|regulation of intracellular pH|bicarbonate transport|protein binding|intracellular pH elevation|plasma membrane|integral component of plasma membrane|regulation of transcription,…	path:hsa04972,path:hsa04978	Pancreatic secretion|Mineral absorption
NM_000112.3	38283.7403888682	0.558447756129979	-7.97581793209741	0.0456235453884996	-4.45407762748105	1.51374952285306e-15	2.2239039635283e-13	Down	264.6266	110.4594	232.989	283.1632	264.3859	253.0689	409.5712	338.446	73.07856	19.6143	22.69404	13.86592	2.667711	2.836452	2.251831	3.62341	SLC26A2	GeneID:1836,Genbank:NM_000112.3,HGNC:HGNC:10994,MIM:606718	solute carrier family 26 member 2	GO:1902476,GO:0019532,GO:0005887,GO:0031528,GO:0006811,GO:0008271,GO:0015106,GO:0015116,GO:0042391,GO:0050428,GO:0015301,GO:0051453,GO:0015701,GO:0070062,GO:0016020,GO:0001503,GO:1902358,GO:0016324,GO:0005254,GO:0019531,GO:0005886	chloride transmembrane transport|oxalate transport|integral component of plasma membrane|microvillus membrane|ion transport|secondary active sulfate transmembrane transporter activity|bicarbonate transmembrane transporter activity|sulfate transmembrane transporter activity|regulation of membrane potential|3'-phosphoadenosine 5'-phosphosulfate biosynthetic process|anion:anion antiporter activity|r…
NM_000115.3	30.5168194580887	0.742698549954342	-2.79247553076852	0.237505441486229	-2.07396752748476	0.00523064235344902	0.0362565626652211	Down	0.1130017	0.5656736	0.7111244	0.1888914	0.08411127	0.1751807	0.3692267	0.4621321	0.1689698	0.4304356	4.725792e-06	0.1270503	0.006629282	0.03958885	0.01251806	0.01338203	EDNRB	GeneID:1910,Genbank:NM_000115.3,HGNC:HGNC:3180,HPRD:08834,MIM:131244	endothelin receptor type B, transcript variant 1	GO:0005887,GO:0006885,GO:0007166,GO:0007186,GO:0007194,GO:0007200,GO:0007204,GO:0030318,GO:0007399,GO:0031620,GO:0007422,GO:0031702,GO:0007497,GO:0031965,GO:0032269,GO:0035645,GO:0035810,GO:0086100,GO:0035815,GO:0042045,GO:1990839,GO:0042310,GO:0000122,GO:0001755,GO:0001934,GO:0004962,GO:0005515,GO:0005886,GO:0007568,GO:0008217,GO:0008284,GO:0014043,GO:0014070,GO:0014826,GO:0017046,GO:0042311,GO:…	integral component of plasma membrane|regulation of pH|cell surface receptor signaling pathway|G-protein coupled receptor signaling pathway|negative regulation of adenylate cyclase activity|phospholipase C-activating G-protein coupled receptor signaling pathway|positive regulation of cytosolic calcium ion concentration|melanocyte differentiation|nervous system development|regulation of fever gene…	path:hsa04020,path:hsa04022,path:hsa04080,path:hsa04926,path:hsa04916,path:hsa05200	Calcium signaling pathway|cGMP - PKG signaling pathway|Neuroactive ligand-receptor interaction|Relaxin signaling pathway|Melanogenesis|Pathways in cancer
NM_000120.3	69.033189730272	0.808300528999916	3.52272562913717	7.19712636783679	2.84742098955314	0.000427133295626937	0.00488228262582958	Up	0.01938723	0.3014662	0.001559747	0.0354559	0.03582564	0.1082944	0.07441536	0.2838131	2.497584	12.31215	1.653076	0.0295447	0.02129184	0.06294362	0.4784994	0.3233972	EPHX1	GeneID:2052,Genbank:NM_000120.3,HGNC:HGNC:3401,HPRD:00581,MIM:132810	epoxide hydrolase 1, transcript variant 1	GO:0009636,GO:0014070,GO:0016021,GO:0019439,GO:0031090,GO:0033961,GO:0097176,GO:0004301,GO:0005789,GO:0006805	response to toxic substance|response to organic cyclic compound|integral component of membrane|aromatic compound catabolic process|organelle membrane|cis-stilbene-oxide hydrolase activity|epoxide metabolic process|epoxide hydrolase activity|endoplasmic reticulum membrane|xenobiotic metabolic process	path:hsa00980,path:hsa04976,path:hsa05204	Metabolism of xenobiotics by cytochrome P450|Bile secretion|Chemical carcinogenesis
NM_000126.3	3816.4726685123	0.221907403195174	-5.5558419398994	0.425466527924437	-1.23288245744592	2.76276792692425e-08	1.10236233393766e-06	Down	117.1035	111.0808	126.1166	104.0763	129.1727	135.587	119.3194	94.82077	49.16476	57.533	41.55214	42.05073	40.86049	54.32442	76.53494	43.82752	ETFA	GeneID:2108,Genbank:NM_000126.3,HGNC:HGNC:3481,HPRD:01979,MIM:608053	electron transfer flavoprotein alpha subunit, transcript variant 1	GO:0005739,GO:0005759,GO:0009055,GO:0016491,GO:0022904,GO:0033539,GO:0050660,GO:0005515,GO:0070062	mitochondrion|mitochondrial matrix|electron transfer activity|oxidoreductase activity|respiratory electron transport chain|fatty acid beta-oxidation using acyl-CoA dehydrogenase|flavin adenine dinucleotide binding|protein binding|extracellular exosome
NM_000128.3	60.8044611321843	1.00904539569104	6.89696254847759	124.443606731706	6.95934830379486	5.31261804082002e-12	4.42280985875393e-10	Up	1.709023e-05	1.060266e-21	6.643342e-26	2.013761e-27	6.187088e-26	6.18227e-12	1.974824e-26	5.17029e-10	0.1072397	5.489308	0.06505497	8.739382e-09	7.196661e-26	2.905237	0.02211718	0.1971836	F11	GeneID:2160,Genbank:NM_000128.3,HGNC:HGNC:3529,HPRD:07524,MIM:264900	coagulation factor XI	GO:0005576,GO:0005615,GO:0005886,GO:0007596,GO:0007597,GO:0008201,GO:0016020,GO:0031639,GO:0051919,GO:0070009,GO:0004252,GO:0070062,GO:0005515	extracellular region|extracellular space|plasma membrane|blood coagulation|blood coagulation, intrinsic pathway|heparin binding|membrane|plasminogen activation|positive regulation of fibrinolysis|serine-type aminopeptidase activity|serine-type endopeptidase activity|extracellular exosome|protein binding	path:hsa04610	Complement and coagulation cascades
NM_000129.3	2082.58862523852	0.445676609940626	-3.86904563393662	0.302636281053654	-1.72434314183846	0.000109262192890688	0.00157169613355232	Down	22.30092	31.66681	18.02903	14.88759	12.98496	25.80158	17.43695	39.56535	2.328163	6.938411	3.411611	1.90762	43.70457	12.44604	4.828647	9.768697	F13A1	GeneID:2162,Genbank:NM_000129.3,HGNC:HGNC:3531,MIM:134570	coagulation factor XIII A chain	GO:0005576,GO:0007596,GO:0018149,GO:0019221,GO:0031093,GO:0046872,GO:0072378,GO:0072562,GO:0002576,GO:0003810	extracellular region|blood coagulation|peptide cross-linking|cytokine-mediated signaling pathway|platelet alpha granule lumen|metal ion binding|blood coagulation, fibrin clot formation|blood microparticle|platelet degranulation|protein-glutamine gamma-glutamyltransferase activity	path:hsa04610	Complement and coagulation cascades
NM_000130.4	689.463941885868	0.596334611079758	5.64043641709405	10.2929702524156	3.36358745710789	1.69619696629047e-08	7.06787058096457e-07	Up	0.2951185	0.1896806	0.4857369	0.4196678	0.06380107	0.08765808	0.05194134	0.2652532	1.58122	6.867268	2.186295	0.390475	0.466755	17.01044	2.080899	3.124775	F5	GeneID:2153,Genbank:NM_000130.4,HGNC:HGNC:3542,MIM:612309	coagulation factor V	GO:0043687,GO:0005515,GO:0044267,GO:0005576,GO:0048208,GO:0005615,GO:0005788,GO:0005886,GO:0006888,GO:1903561,GO:0007596,GO:0008015,GO:0016020,GO:0030134,GO:0000139,GO:0031093,GO:0002576,GO:0033116,GO:0005507	post-translational protein modification|protein binding|cellular protein metabolic process|extracellular region|COPII vesicle coating|extracellular space|endoplasmic reticulum lumen|plasma membrane|ER to Golgi vesicle-mediated transport|extracellular vesicle|blood coagulation|blood circulation|membrane|COPII-coated ER to Golgi transport vesicle|Golgi membrane|platelet alpha granule lumen|platelet…	path:hsa04610	Complement and coagulation cascades
NM_000131.4	9.42914482217699	1.04506192290511	3.42485389933561	11.9520352388278	3.57918440170874	0.000615130115939216	0.0065761909458816	Up	0.001182586	0.005369563	6.511637e-09	0.005254232	0.002734993	0.009294573	5.007615e-21	4.379348e-11	0.1173999	0.5599963	0.002946719	0.0107784	0.000110565	0.6984634	6.063027e-05	0.01448887	F7	GeneID:2155,Genbank:NM_000131.4,HGNC:HGNC:3544,HPRD:01965,MIM:613878	coagulation factor VII, transcript variant 1	GO:0005788,GO:0005796,GO:0005886,GO:0006465,GO:0006888,GO:0007596,GO:0033595,GO:0007598,GO:0043627,GO:0007623,GO:0050927,GO:0008236,GO:0051897,GO:0060416,GO:0070723,GO:0097068,GO:1904400,GO:1904612,GO:1905217,GO:0001666,GO:0002690,GO:0004252,GO:0005102,GO:0005509,GO:0005515,GO:0005576,GO:0005615,GO:0010037,GO:0010641,GO:0016485,GO:0017187,GO:0030194,GO:0030335,GO:0031100,GO:1905225,GO:0031982,GO:…	endoplasmic reticulum lumen|Golgi lumen|plasma membrane|signal peptide processing|ER to Golgi vesicle-mediated transport|blood coagulation|response to genistein|blood coagulation, extrinsic pathway|response to estrogen|circadian rhythm|positive regulation of positive chemotaxis|serine-type peptidase activity|positive regulation of protein kinase B signaling|response to growth hormone|response to …	path:hsa04610	Complement and coagulation cascades
NM_000133.3	277.144832326206	0.918269595805652	9.9105594560346	548.963122138896	9.10056542590078	3.74542954760655e-23	1.39227197615936e-20	Up	0	0	0.004610032	0	0	0	0.00400746	0	2.804149	40.48151	2.398401	0.01434527	0.08200237	0.04174988	0.9471637	0.9496389	F9	GeneID:2158,Genbank:NM_000133.3,HGNC:HGNC:3551,HPRD:02385,MIM:300746	coagulation factor IX, transcript variant 1	GO:0007597,GO:0005515,GO:0007598,GO:0005576,GO:0017187,GO:0005615,GO:0005788,GO:0005796,GO:0005886,GO:0031638,GO:0006465,GO:0006508,GO:0070062,GO:0006888,GO:0007596,GO:0004175,GO:0004252,GO:0005509	blood coagulation, intrinsic pathway|protein binding|blood coagulation, extrinsic pathway|extracellular region|peptidyl-glutamic acid carboxylation|extracellular space|endoplasmic reticulum lumen|Golgi lumen|plasma membrane|zymogen activation|signal peptide processing|proteolysis|extracellular exosome|ER to Golgi vesicle-mediated transport|blood coagulation|endopeptidase activity|serine-type endo…	path:hsa04610	Complement and coagulation cascades
NM_000134.3	1876.10954090506	0.595954754835815	-7.74412730929501	0.0408038900292805	-4.61514949202825	9.62405442404431e-15	1.24661921170834e-12	Down	80.98272	35.56166	34.79647	58.09851	35.11028	57.3338	23.59155	51.66409	11.61428	0.7299884	0.3094054	5.944757	0.7442788	0.02305743	2.102551	1.212763	FABP2	GeneID:2169,Genbank:NM_000134.3,HGNC:HGNC:3556,MIM:134640	fatty acid binding protein 2	GO:0019433,GO:0036041,GO:0098856,GO:0005504,GO:0005515,GO:0005829	triglyceride catabolic process|long-chain fatty acid binding|intestinal lipid absorption|fatty acid binding|protein binding|cytosol	path:hsa03320,path:hsa04975	PPAR signaling pathway|Fat digestion and absorption
NM_000138.4	7624.36524622603	0.25699897189147	3.98576130517445	2.03402379639857	1.02433655763464	6.7264106072282e-05	0.00104689671302879	Up	7.83298	19.88149	7.820105	7.785316	11.91495	14.96733	11.85278	19.07149	14.74306	22.92457	21.88191	15.17692	58.61399	40.43873	15.00913	31.89727	FBN1	GeneID:2200,Genbank:NM_000138.4,HGNC:HGNC:3603,MIM:134797	fibrillin 1	GO:0005576,GO:0005578,GO:0005604,GO:0005615,GO:0005788,GO:0007507,GO:0042802,GO:0008201,GO:0043010,GO:0009653,GO:0043687,GO:0010469,GO:0044267,GO:0044877,GO:0045671,GO:0048048,GO:0048050,GO:0070062,GO:0071560,GO:0001501,GO:0001527,GO:0001656,GO:0005178,GO:0005179,GO:0005201,GO:0005509,GO:0005515,GO:0022617,GO:0030023,GO:0030198,GO:0031012,GO:0090287,GO:0033627,GO:1990314,GO:0035582,GO:2001205,GO:…	extracellular region|proteinaceous extracellular matrix|basement membrane|extracellular space|endoplasmic reticulum lumen|heart development|identical protein binding|heparin binding|camera-type eye development|anatomical structure morphogenesis|post-translational protein modification|regulation of signaling receptor activity|cellular protein metabolic process|protein-containing complex binding|ne…
NM_000139.4	73.8290964763533	0.759222581299869	-4.70854878497816	0.0839202878872815	-3.57483656270748	2.49486658590671e-06	6.13325845623655e-05	Down	1.292366	0.1573097	0.04570757	0.5593837	0.1093515	0.7888712	3.528344	2.920501	0.0002226486	0.06271283	0.005516676	0.01435371	0.4868069	0.05881748	0.03202896	0.04441602	MS4A2	GeneID:2206,Genbank:NM_000139.4,HGNC:HGNC:7316,HPRD:00915,MIM:147138	membrane spanning 4-domains A2, transcript variant 1	GO:0006955,GO:0009897,GO:0019863,GO:0032998,GO:0038095,GO:0005886,GO:0005887,GO:0006954	immune response|external side of plasma membrane|IgE binding|Fc-epsilon receptor I complex|Fc-epsilon receptor signaling pathway|plasma membrane|integral component of plasma membrane|inflammatory response	path:hsa04072,path:hsa04071,path:hsa04664,path:hsa05310	Phospholipase D signaling pathway|Sphingolipid signaling pathway|Fc epsilon RI signaling pathway|Asthma
NM_000140.3	13.6458819977791	0.815183854727596	-2.0787085176099	0.308955374987066	-1.69452962224032	0.0376441496294992	0.153934986307916	Down	0.0337115	0.0344646	0.03666316	0.0540235	0.04087269	0.009011581	0.2853655	0.2491705	0.05731357	0.05992607	0.001449082	0.01526104	0.01640388	0.0002342231	0.04106851	0.001357733	FECH	GeneID:2235,Genbank:NM_000140.3,HGNC:HGNC:3647,HPRD:01509,MIM:612386	ferrochelatase, transcript variant 2	GO:0046685,GO:0005515,GO:0051537,GO:0005739,GO:0051597,GO:0005743,GO:0005759,GO:0006091,GO:0006783,GO:0070541,GO:0008198,GO:0071549,GO:0009416,GO:0010288,GO:0017085,GO:0004325,GO:0045471,GO:0046501	response to arsenic-containing substance|protein binding|2 iron, 2 sulfur cluster binding|mitochondrion|response to methylmercury|mitochondrial inner membrane|mitochondrial matrix|generation of precursor metabolites and energy|heme biosynthetic process|response to platinum ion|ferrous iron binding|cellular response to dexamethasone stimulus|response to light stimulus|response to lead ion|response…	path:hsa00860	Porphyrin and chlorophyll metabolism
NM_000146.3	58185.0290105901	0.248880420223374	4.49153887600866	2.17024223887765	1.11785608291065	7.07103902593505e-06	0.000151996909626615	Up	1333.551	1045.931	1093.621	946.9727	1495.196	1294.169	1095.777	1469.223	2636.011	3327.951	2373.338	2741.93	3544.855	1497.799	3722.728	2228.432	FTL	GeneID:2512,Genbank:NM_000146.3,HGNC:HGNC:3999,HPRD:00616,MIM:134790	ferritin, light polypeptide	GO:0055072,GO:0005576,GO:0070062,GO:0005737,GO:0005829,GO:0006826,GO:0006879,GO:0006880,GO:0008043,GO:0008199,GO:0016020,GO:0035578,GO:0042802,GO:0005506,GO:0043312,GO:0044754,GO:0005515	iron ion homeostasis|extracellular region|extracellular exosome|cytoplasm|cytosol|iron ion transport|cellular iron ion homeostasis|intracellular sequestering of iron ion|intracellular ferritin complex|ferric iron binding|membrane|azurophil granule lumen|identical protein binding|iron ion binding|neutrophil degranulation|autolysosome|protein binding	path:hsa04216,path:hsa04217,path:hsa04978	Ferroptosis|Necroptosis|Mineral absorption
NM_000147.4	5982.33105058891	0.231367423931927	-8.10047192286682	0.27278092693249	-1.8741853214266	5.4746398055646e-16	8.64700964230293e-14	Down	175.1748	138.8868	120.8685	157.9548	120.8773	127.2441	116.558	100.1158	38.18073	52.54488	18.6214	50.33228	41.75794	29.25898	32.49633	32.89285	FUCA1	GeneID:2517,Genbank:NM_000147.4,HGNC:HGNC:4006,MIM:612280	fucosidase, alpha-L- 1, tissue	GO:0005737,GO:0005764,GO:0006004,GO:0006027,GO:0016139,GO:0019377,GO:0035578,GO:0043202,GO:0043312,GO:0070062,GO:0004560,GO:0005576	cytoplasm|lysosome|fucose metabolic process|glycosaminoglycan catabolic process|glycoside catabolic process|glycolipid catabolic process|azurophil granule lumen|lysosomal lumen|neutrophil degranulation|extracellular exosome|alpha-L-fucosidase activity|extracellular region	path:hsa00511,path:hsa04142	Other glycan degradation|Lysosome
NM_000148.3	9.34765205897794	0.668906548544993	2.26321856844554	2.85577382029346	1.51388172122185	0.0236222191380376	0.111036821986312	Up	0.04338793	0.01933989	6.044544e-09	0.07754638	0.01806354	0.03062905	0.01575213	0.05342572	0.1091757	0.1676346	0.03377085	0.191631	0.1113512	0.005619675	0.07077545	0.129122	FUT1	GeneID:2523,Genbank:NM_000148.3,HGNC:HGNC:4012,HPRD:07186,MIM:211100	fucosyltransferase 1 (H blood group)	GO:0006486,GO:0008107,GO:0008417,GO:0016020,GO:0032580,GO:0036065,GO:0042355,GO:0005794,GO:0005887,GO:0005975	protein glycosylation|galactoside 2-alpha-L-fucosyltransferase activity|fucosyltransferase activity|membrane|Golgi cisterna membrane|fucosylation|L-fucose catabolic process|Golgi apparatus|integral component of plasma membrane|carbohydrate metabolic process	path:hsa00601,path:hsa00603	Glycosphingolipid biosynthesis - lacto and neolacto series|Glycosphingolipid biosynthesis - globo and isoglobo series
NM_000151.3	261.4430911719	0.902931137304882	2.81780944437961	5.83320140043323	2.54428788632212	0.00483524968502339	0.0341466811060135	Up	0.007478373	0.01689171	0.02671172	0.05975836	0.1343796	0.5211444	0.1955279	0.1104073	3.401966	23.85229	0.6678542	0.002029315	0.04920603	0.05383447	0.8200944	0.4518552	G6PC	GeneID:2538,Genbank:NM_000151.3,HGNC:HGNC:4056,MIM:613742	glucose-6-phosphatase catalytic subunit, transcript variant 1	GO:0051156,GO:0016773,GO:0005789,GO:0030176,GO:0005977,GO:0032094,GO:0005980,GO:0006094,GO:0035264,GO:0006641,GO:0042301,GO:0008202,GO:0042593,GO:0010468,GO:0042632,GO:0015760,GO:0004346,GO:0046415,GO:0016020,GO:0046838,GO:0016021	glucose 6-phosphate metabolic process|phosphotransferase activity, alcohol group as acceptor|endoplasmic reticulum membrane|integral component of endoplasmic reticulum membrane|glycogen metabolic process|response to food|glycogen catabolic process|gluconeogenesis|multicellular organism growth|triglyceride metabolic process|phosphate ion binding|steroid metabolic process|glucose homeostasis|regula…	path:hsa00010,path:hsa00052,path:hsa00500,path:hsa04068,path:hsa04151,path:hsa04152,path:hsa04910,path:hsa04922,path:hsa04920,path:hsa04973,path:hsa04931	Glycolysis / Gluconeogenesis|Galactose metabolism|Starch and sucrose metabolism|FoxO signaling pathway|PI3K-Akt signaling pathway|AMPK signaling pathway|Insulin signaling pathway|Glucagon signaling pathway|Adipocytokine signaling pathway|Carbohydrate digestion and absorption|Insulin resistance
NM_000154.1	336.433440804671	0.270831619103567	5.16148115970041	2.63516317505522	1.39789229945422	2.45003551989993e-07	7.81108824398372e-06	Up	4.772434	2.922343	4.734968	4.774818	3.472049	3.227562	4.698311	3.345422	9.358869	18.61173	10.3319	11.25196	9.466593	10.1329	10.75242	7.621668	GALK1	GeneID:2584,Genbank:NM_000154.1,HGNC:HGNC:4118,HPRD:05057,MIM:604313	galactokinase 1	GO:0005534,GO:0005737,GO:0005829,GO:0006012,GO:0016020,GO:0019388,GO:0019402,GO:0046835,GO:0061623,GO:0070062,GO:0004335,GO:0005524	galactose binding|cytoplasm|cytosol|galactose metabolic process|membrane|galactose catabolic process|galactitol metabolic process|carbohydrate phosphorylation|glycolytic process from galactose|extracellular exosome|galactokinase activity|ATP binding	path:hsa00052,path:hsa00520	Galactose metabolism|Amino sugar and nucleotide sugar metabolism
NM_000156.5	178.3369890794	0.529545897334186	3.45006141819616	3.5479012854231	1.82696586955674	0.000560459028415177	0.00609421034149243	Up	1.339727	0.9657509	0.3385225	1.096152	0.8463713	1.458427	2.976816	2.363384	3.340379	20.17215	1.825623	4.763027	2.492598	26.70366	1.633881	2.411226	GAMT	GeneID:2593,Genbank:NM_000156.5,HGNC:HGNC:4136,HPRD:03142,MIM:601240	guanidinoacetate N-methyltransferase, transcript variant 1	GO:0046498,GO:0006600,GO:0046500,GO:0006601,GO:0070062,GO:0006936,GO:0007283,GO:0008168,GO:0008757,GO:0009887,GO:0030731,GO:0005634,GO:0032259,GO:0005737,GO:0040014,GO:0005829	S-adenosylhomocysteine metabolic process|creatine metabolic process|S-adenosylmethionine metabolic process|creatine biosynthetic process|extracellular exosome|muscle contraction|spermatogenesis|methyltransferase activity|S-adenosylmethionine-dependent methyltransferase activity|animal organ morphogenesis|guanidinoacetate N-methyltransferase activity|nucleus|methylation|cytoplasm|regulation of mul…	path:hsa00260,path:hsa00330	Glycine, serine and threonine metabolism|Arginine and proline metabolism
NM_000160.4	16.2880284094221	0.977691467722438	2.49127285222699	5.41025356597556	2.43569621139087	0.0127286327712675	0.0709622087683502	Up	0.01023377	0.03366145	0.009851574	0.009361142	0.02040464	0.01700107	0	0.0002588749	0.2820764	3.25392	0.12465	0	0	0	0.03369008	0.01135582	GCGR	GeneID:2642,Genbank:NM_000160.4,HGNC:HGNC:4192,HPRD:00678,MIM:138033	glucagon receptor	GO:0017046,GO:0005886,GO:0042593,GO:0005887,GO:0042594,GO:0006091,GO:0006887,GO:0007166,GO:0007186,GO:0065009,GO:0007188,GO:0070873,GO:0007189,GO:0071377,GO:0007584,GO:0008217,GO:0004967,GO:0009755,GO:0005085,GO:0016021,GO:0005768	peptide hormone binding|plasma membrane|glucose homeostasis|integral component of plasma membrane|response to starvation|generation of precursor metabolites and energy|exocytosis|cell surface receptor signaling pathway|G-protein coupled receptor signaling pathway|regulation of molecular function|adenylate cyclase-modulating G-protein coupled receptor signaling pathway|regulation of glycogen metab…	path:hsa04080,path:hsa04922	Neuroactive ligand-receptor interaction|Glucagon signaling pathway
NM_000163.4	172.05777523443	0.56883059492645	-2.97013801654724	0.310033201012098	-1.68950537496624	0.00297665982316682	0.0232253860907269	Down	0.4053095	2.230565	2.074326	2.164483	2.116914	1.020207	1.044626	0.8306694	3.372971e-12	3.701562	0.2670931	0.5415744	0.6148308	0.09151757	0.4786929	0.5407577	GHR	GeneID:2690,Genbank:NM_000163.4,HGNC:HGNC:4263,MIM:600946	growth hormone receptor, transcript variant 1	GO:0005886,GO:0005887,GO:0006101,GO:0006103,GO:0006105,GO:0006107,GO:0006549,GO:0040014,GO:0006573,GO:0040018,GO:0006600,GO:0042531,GO:0006631,GO:0042802,GO:0042803,GO:0042976,GO:0043235,GO:0046449,GO:0048009,GO:0050731,GO:0000187,GO:0000255,GO:0004896,GO:0005515,GO:0005576,GO:0005615,GO:0005829,GO:0006897,GO:0007259,GO:0009986,GO:0016021,GO:0017046,GO:0019221,GO:0019530,GO:0060396,GO:0019901,GO:…	plasma membrane|integral component of plasma membrane|citrate metabolic process|2-oxoglutarate metabolic process|succinate metabolic process|oxaloacetate metabolic process|isoleucine metabolic process|regulation of multicellular organism growth|valine metabolic process|positive regulation of multicellular organism growth|creatine metabolic process|positive regulation of tyrosine phosphorylation o…	path:hsa04630,path:hsa04151,path:hsa04080,path:hsa04060	Jak-STAT signaling pathway|PI3K-Akt signaling pathway|Neuroactive ligand-receptor interaction|Cytokine-cytokine receptor interaction
NM_000169.2	889.749314082764	0.252740846241614	4.24221581934559	2.10260990924912	1.07218121612097	2.21323700858604e-05	0.000404954475648362	Up	12.11132	10.50369	13.28622	11.7306	12.07149	12.26839	11.42351	11.00508	18.45321	23.3483	28.8394	20.28007	34.5084	14.34982	31.19466	40.96174	GLA	GeneID:2717,Genbank:NM_000169.2,HGNC:HGNC:4296,HPRD:02357,MIM:300644	galactosidase alpha	GO:0045019,GO:0009311,GO:0004557,GO:0046477,GO:0016139,GO:0005102,GO:0046479,GO:0005515,GO:0005576,GO:0016787,GO:0005737,GO:0051001,GO:0016936,GO:0052692,GO:0035578,GO:0005764,GO:0070062,GO:0042803,GO:0003824,GO:0043202,GO:0005794,GO:0043312,GO:0006687	negative regulation of nitric oxide biosynthetic process|oligosaccharide metabolic process|alpha-galactosidase activity|glycosylceramide catabolic process|glycoside catabolic process|signaling receptor binding|glycosphingolipid catabolic process|protein binding|extracellular region|hydrolase activity|cytoplasm|negative regulation of nitric-oxide synthase activity|galactoside binding|raffinose alp…	path:hsa00052,path:hsa00561,path:hsa00600,path:hsa00603,path:hsa04142	Galactose metabolism|Glycerolipid metabolism|Sphingolipid metabolism|Glycosphingolipid biosynthesis - globo and isoglobo series|Lysosome
NM_000177.4	6912.39932582719	0.320120685823141	-8.03312127838823	0.16822123147255	-2.57156829293811	9.50236525973221e-16	1.45208132681273e-13	Down	150.4019	237.1883	81.31733	182.4654	139.9012	112.4704	63.8482	90.23758	20.34343	21.23773	35.15914	13.70037	37.73518	14.12844	19.9872	12.20657	GSN	GeneID:2934,Genbank:NM_000177.4,HGNC:HGNC:4620,MIM:137350	gelsolin, transcript variant 1	GO:0005615,GO:0005634,GO:0005737,GO:0005829,GO:0005886,GO:0030155,GO:0005925,GO:0030478,GO:0006911,GO:0030864,GO:0007568,GO:0031648,GO:0034774,GO:0042246,GO:0051014,GO:0042989,GO:0051015,GO:0043209,GO:0051016,GO:0043312,GO:0051127,GO:0051593,GO:0051693,GO:0001726,GO:1903923,GO:0060271,GO:0002102,GO:1904813,GO:0070062,GO:0003779,GO:1990000,GO:0071276,GO:0005509,GO:2001269,GO:0005515,GO:0005576,GO:…	extracellular space|nucleus|cytoplasm|cytosol|plasma membrane|regulation of cell adhesion|focal adhesion|actin cap|phagocytosis, engulfment|cortical actin cytoskeleton|aging|protein destabilization|secretory granule lumen|tissue regeneration|actin filament severing|sequestering of actin monomers|actin filament binding|myelin sheath|barbed-end actin filament capping|neutrophil degranulation|positi…	path:hsa04810,path:hsa04666,path:hsa05203	Regulation of actin cytoskeleton|Fc gamma R-mediated phagocytosis|Viral carcinogenesis
NM_000179.2	1910.02120750167	0.248311071315806	4.28558390550064	2.09094908257472	1.06415793078864	1.82259841137637e-05	0.000342094616335394	Up	8.884508	8.573109	7.388584	10.24909	6.368982	8.222189	6.498306	10.06871	11.61727	14.17178	14.89073	15.32654	18.77614	19.63175	24.13194	24.45883	MSH6	GeneID:2956,Genbank:NM_000179.2,HGNC:HGNC:7329,HPRD:07202,MIM:600678	mutS homolog 6, transcript variant 1	GO:0005515,GO:0005524,GO:0005654,GO:0005794,GO:0005829,GO:0016446,GO:0006281,GO:0006298,GO:0016447,GO:0016887,GO:0030983,GO:0043531,GO:0032137,GO:0043570,GO:0032138,GO:0045190,GO:0045830,GO:0045910,GO:0000287,GO:0000400,GO:0051096,GO:0097193,GO:0000710,GO:0000790,GO:0003682,GO:0003684,GO:0003690,GO:0008094,GO:0008340,GO:0008630,GO:0032142,GO:0009411,GO:0032143,GO:0032300,GO:0016032,GO:0032301,GO:…	protein binding|ATP binding|nucleoplasm|Golgi apparatus|cytosol|somatic hypermutation of immunoglobulin genes|DNA repair|mismatch repair|somatic recombination of immunoglobulin gene segments|ATPase activity|mismatched DNA binding|ADP binding|guanine/thymine mispair binding|maintenance of DNA repeat elements|single base insertion or deletion binding|isotype switching|positive regulation of isotype…	path:hsa03430,path:hsa05200,path:hsa05210,path:hsa01524	Mismatch repair|Pathways in cancer|Colorectal cancer|Platinum drug resistance
NM_000184.2	4.90636489595647	1.0965402917879	-2.52917413589451	0.146265219403552	-2.77334134495616	0.0114331286652926	0.0655250682007065	Down	0.1543852	0.933054	0.4835541	1.123705e-05	2.105874	0	0	0	0.1248998	0.05644858	0	0	0.03205528	0	0.007328793	0	HBG2	GeneID:3048,Genbank:NM_000184.2,HGNC:HGNC:4832,MIM:142250	hemoglobin subunit gamma 2	GO:0005829,GO:0005833,GO:0007596,GO:0015671,GO:0019825,GO:0020037,GO:0072562,GO:0005344,GO:0005506,GO:0005515	cytosol|hemoglobin complex|blood coagulation|oxygen transport|oxygen binding|heme binding|blood microparticle|oxygen carrier activity|iron ion binding|protein binding
NM_000185.3	222.526640148964	0.740479377449421	9.14606968591659	109.32473090719	6.77247598713654	5.90426077233126e-20	1.52710169962941e-17	Up	0.03306316	0.01389175	0.0130453	0	0.03618144	0	0	0	3.996975	37.45735	2.874832	0.566381	1.111264	0	0.634606	1.523799	SERPIND1	GeneID:3053,Genbank:NM_000185.3,HGNC:HGNC:4838,MIM:142360	serpin family D member 1	GO:0005576,GO:0005615,GO:0005788,GO:0006935,GO:0007596,GO:0008201,GO:0010951,GO:0043687,GO:0044267,GO:0004866,GO:0070062,GO:0004867	extracellular region|extracellular space|endoplasmic reticulum lumen|chemotaxis|blood coagulation|heparin binding|negative regulation of endopeptidase activity|post-translational protein modification|cellular protein metabolic process|endopeptidase inhibitor activity|extracellular exosome|serine-type endopeptidase inhibitor activity	path:hsa04610	Complement and coagulation cascades
NM_000189.4	927.260935636365	0.320386859805484	-3.89243442919365	0.42129863777932	-1.2470848437681	9.9243327568155e-05	0.00144843425540075	Down	6.631488	5.68604	7.129968	5.179121	4.72984	5.133901	1.359298	9.680594	3.057436	2.314234	2.025141	2.689578	1.823917	1.222701	2.007682	2.933228	HK2	GeneID:3099,Genbank:NM_000189.4,HGNC:HGNC:4923,HPRD:03080,MIM:601125	hexokinase 2	GO:0072656,GO:0016020,GO:0004340,GO:1904925,GO:0019158,GO:0004396,GO:1990830,GO:0035795,GO:0005515,GO:2000378,GO:0005524,GO:0005536,GO:0005741,GO:0005829,GO:0045766,GO:0046324,GO:0006096,GO:0046835,GO:0051156,GO:0007595,GO:0001678,GO:0061621,GO:0008637,GO:0002931,GO:0072655,GO:0008865	maintenance of protein location in mitochondrion|membrane|glucokinase activity|positive regulation of autophagy of mitochondrion in response to mitochondrial depolarization|mannokinase activity|hexokinase activity|cellular response to leukemia inhibitory factor|negative regulation of mitochondrial membrane permeability|protein binding|negative regulation of reactive oxygen species metabolic proce…	path:hsa00010,path:hsa00051,path:hsa00052,path:hsa00500,path:hsa00520,path:hsa00524,path:hsa04066,path:hsa04910,path:hsa04973,path:hsa05230,path:hsa04930	Glycolysis / Gluconeogenesis|Fructose and mannose metabolism|Galactose metabolism|Starch and sucrose metabolism|Amino sugar and nucleotide sugar metabolism|Neomycin, kanamycin and gentamicin biosynthesis|HIF-1 signaling pathway|Insulin signaling pathway|Carbohydrate digestion and absorption|Central carbon metabolism in cancer|Type II diabetes mellitus
NM_000191.2	1602.41983056676	0.263053864066744	-4.43792606373243	0.445218794307634	-1.16741359950733	9.0829806051444e-06	0.000187867725917118	Down	49.38325	36.87808	38.3344	41.77238	41.95274	47.36572	35.81972	33.08709	20.03331	31.23663	14.79459	29.98127	16.99778	12.8808	17.21152	10.18116	HMGCL	GeneID:3155,Genbank:NM_000191.2,HGNC:HGNC:5005,MIM:613898	3-hydroxymethyl-3-methylglutaryl-CoA lyase, transcript variant 1	GO:0046872,GO:0006629,GO:0004419,GO:0046951,GO:0006637,GO:0005102,GO:0005739,GO:0005743,GO:0007005,GO:0005759,GO:0051262,GO:0007584,GO:0070542,GO:0030145,GO:0005777,GO:0031406,GO:0006552,GO:0000062,GO:0042594,GO:0000287,GO:0042803,GO:0001889	metal ion binding|lipid metabolic process|hydroxymethylglutaryl-CoA lyase activity|ketone body biosynthetic process|acyl-CoA metabolic process|signaling receptor binding|mitochondrion|mitochondrial inner membrane|mitochondrion organization|mitochondrial matrix|protein tetramerization|response to nutrient|response to fatty acid|manganese ion binding|peroxisome|carboxylic acid binding|leucine catab…	path:hsa00650,path:hsa00072,path:hsa00280,path:hsa04146	Butanoate metabolism|Synthesis and degradation of ketone bodies|Valine, leucine and isoleucine degradation|Peroxisome
NM_000193.3	270.282803049155	0.418865470904181	4.32083396036651	3.50605384191569	1.80984815150769	1.55440608335378e-05	0.000298557290525638	Up	1.377952	1.684478	0.9252676	1.39886	1.209554	1.107358	1.395906	1.303806	2.904702	6.473469	9.254084	11.5187	2.615241	1.670893	1.838702	12.92403	SHH	GeneID:6469,Genbank:NM_000193.3,HGNC:HGNC:10848,HPRD:02838,MIM:600725	sonic hedgehog, transcript variant 1	GO:0048643,GO:0048645,GO:0048663,GO:0048706,GO:0002076,GO:0048714,GO:0002320,GO:0048754,GO:0003140,GO:0048839,GO:0005113,GO:0060459,GO:0048859,GO:0005509,GO:0060463,GO:0048864,GO:0005515,GO:0060484,GO:0051155,GO:0005539,GO:0060516,GO:0007398,GO:0005576,GO:0060523,GO:0007405,GO:0005578,GO:0060662,GO:0007411,GO:0005615,GO:0060664,GO:0007417,GO:0090090,GO:0060685,GO:0007418,GO:0090370,GO:0060738,GO:…	positive regulation of skeletal muscle tissue development|animal organ formation|neuron fate commitment|embryonic skeletal system development|osteoblast development|positive regulation of oligodendrocyte differentiation|lymphoid progenitor cell differentiation|branching morphogenesis of an epithelial tube|determination of left/right asymmetry in lateral mesoderm|inner ear development|patched bind…	path:hsa04340,path:hsa04360,path:hsa05200,path:hsa05205,path:hsa05226,path:hsa05217	Hedgehog signaling pathway|Axon guidance|Pathways in cancer|Proteoglycans in cancer|Gastric cancer|Basal cell carcinoma
NM_000196.3	4287.70579641247	0.403189932631235	-8.14041717573567	0.102796692206235	-3.28213425267501	3.93918230097297e-16	6.38586995286127e-14	Down	132.7256	82.98026	123.6961	122.7608	138.1887	107.6957	115.3136	105.877	71.14627	7.677218	11.3321	11.13075	6.716031	2.654255	18.16119	9.168694	HSD11B2	GeneID:3291,Genbank:NM_000196.3,HGNC:HGNC:5209,MIM:614232	hydroxysteroid (11-beta) dehydrogenase 2	GO:0005496,GO:0005789,GO:0006704,GO:0007565,GO:0032094,GO:0032868,GO:0042493,GO:0051287,GO:0051384,GO:0055114,GO:0001666,GO:0002017,GO:0003845	steroid binding|endoplasmic reticulum membrane|glucocorticoid biosynthetic process|female pregnancy|response to food|response to insulin|response to drug|NAD binding|response to glucocorticoid|oxidation-reduction process|response to hypoxia|regulation of blood volume by renal aldosterone|11-beta-hydroxysteroid dehydrogenase [NAD(P)] activity	path:hsa00140,path:hsa04960	Steroid hormone biosynthesis|Aldosterone-regulated sodium reabsorption
NM_000198.3	412.138045067055	0.825601436906836	-8.6573398338677	0.00705317129625531	-7.14751220663196	4.82901377230449e-18	9.89588742811146e-16	Down	0.6727314	8.508378	5.993845	30.97761	8.990471	0.1710348	4.694641	60.73693	0.1373068	2.157854e-11	0.03954225	0.02533782	2.488342e-36	0.01575397	0.02194758	0.0007958722	HSD3B2	GeneID:3284,Genbank:NM_000198.3,HGNC:HGNC:5218,HPRD:01941,MIM:613890	hydroxy-delta-5-steroid dehydrogenase, 3 beta- and steroid delta-isomerase 2, transcript variant 1	GO:0102294,GO:0004769,GO:0005743,GO:0005758,GO:0005783,GO:0005789,GO:0006694,GO:0006702,GO:0006704,GO:0006705,GO:0016021,GO:0030868,GO:0003854,GO:0031966,GO:0055114	cholesterol dehydrogenase activity|steroid delta-isomerase activity|mitochondrial inner membrane|mitochondrial intermembrane space|endoplasmic reticulum|endoplasmic reticulum membrane|steroid biosynthetic process|androgen biosynthetic process|glucocorticoid biosynthetic process|mineralocorticoid biosynthetic process|integral component of membrane|smooth endoplasmic reticulum membrane|3-beta-hydro…	path:hsa00140,path:hsa04913,path:hsa04925,path:hsa04927,path:hsa04934	Steroid hormone biosynthesis|Ovarian Steroidogenesis|Aldosterone synthesis and secretion|Cortisol synthesis and secretion|Cushing's syndrome
NM_000201.2	1227.9524940415	0.325860480248621	5.87360288645454	3.76845994247683	1.91397505736976	4.26424168216375e-09	2.00472034988358e-07	Up	4.244432	5.298534	4.727824	2.41422	4.218624	5.036795	2.797899	8.54882	8.123561	19.94797	9.046428	21.14762	18.05509	26.55511	18.0461	25.13641	ICAM1	GeneID:3383,Genbank:NM_000201.2,HGNC:HGNC:5344,MIM:147840	intercellular adhesion molecule 1	GO:0004888,GO:0005178,GO:0005515,GO:0005615,GO:0005886,GO:0010477,GO:0005887,GO:0016020,GO:0019221,GO:0005925,GO:0022614,GO:0030198,GO:0030838,GO:0031012,GO:0046813,GO:0031669,GO:0050731,GO:0032868,GO:0050776,GO:0033627,GO:0050900,GO:0051092,GO:0051926,GO:0060333,GO:0001541,GO:0097368,GO:0061028,GO:0001618,GO:1900027,GO:0070062,GO:0001772,GO:1902042,GO:0001910,GO:1904996,GO:0001975,GO:1990830,GO:…	transmembrane signaling receptor activity|integrin binding|protein binding|extracellular space|plasma membrane|response to sulfur dioxide|integral component of plasma membrane|membrane|cytokine-mediated signaling pathway|focal adhesion|membrane to membrane docking|extracellular matrix organization|positive regulation of actin filament polymerization|extracellular matrix|receptor-mediated virion a…	path:hsa04064,path:hsa04668,path:hsa04514,path:hsa04650,path:hsa04670,path:hsa05323,path:hsa05418,path:hsa05416,path:hsa04933,path:hsa05150,path:hsa05166,path:hsa05164,path:hsa05167,path:hsa05169,path:hsa05144,path:hsa05143	NF-kappa B signaling pathway|TNF signaling pathway|Cell adhesion molecules (CAMs)|Natural killer cell mediated cytotoxicity|Leukocyte transendothelial migration|Rheumatoid arthritis|Fluid shear stress and atherosclerosis|Viral myocarditis|AGE-RAGE signaling pathway in diabetic complications|Staphylococcus aureus infection|HTLV-I infection|Influenza A|Kaposi's sarcoma-associated herpesvirus infect…
NM_000204.4	1932.60470713854	0.437508793453517	6.98523335657457	8.31721783444809	3.0561010178262	2.84382891983082e-12	2.46777037026926e-10	Up	1.772992	4.148717	2.768196	3.267688	3.396829	4.697581	4.132189	4.106238	9.257935	88.22891	14.82124	110.1254	19.9367	111.6425	10.11835	20.67184	CFI	GeneID:3426,Genbank:NM_000204.4,HGNC:HGNC:5394,MIM:217030	complement factor I, transcript variant 2	GO:0005576,GO:0005615,GO:0006508,GO:0006898,GO:0006958,GO:0016020,GO:0030449,GO:0045087,GO:0046872,GO:0070062,GO:0004252,GO:0005044,GO:0005515	extracellular region|extracellular space|proteolysis|receptor-mediated endocytosis|complement activation, classical pathway|membrane|regulation of complement activation|innate immune response|metal ion binding|extracellular exosome|serine-type endopeptidase activity|scavenger receptor activity|protein binding	path:hsa04610,path:hsa05150	Complement and coagulation cascades|Staphylococcus aureus infection
NM_000209.3	37.5742228174823	0.739462970737407	4.11711176537554	8.25032926158273	3.04445169688252	3.83650048787561e-05	0.000650577032657557	Up	0.1673303	0.05811089	0.07527526	0.01439729	0	0.06391822	0.2628142	0.01829775	2.282841	0.6913117	0.3217129	1.410031	0.9010852	0.0613764	0.2324189	0.7040974	PDX1	GeneID:3651,Genbank:NM_000209.3,HGNC:HGNC:6107,HPRD:02843,MIM:600733	pancreatic and duodenal homeobox 1	GO:0048565,GO:0008285,GO:0000981,GO:0051594,GO:0009887,GO:0001889,GO:1902236,GO:0016331,GO:0003309,GO:2000675,GO:0003682,GO:0003700,GO:0005654,GO:0016607,GO:0005829,GO:0030073,GO:0006006,GO:0031017,GO:0006091,GO:0035774,GO:0006366,GO:0000122,GO:0042593,GO:0007263,GO:0000978,GO:0045944,GO:0008284	digestive tract development|negative regulation of cell proliferation|RNA polymerase II transcription factor activity, sequence-specific DNA binding|detection of glucose|animal organ morphogenesis|liver development|negative regulation of endoplasmic reticulum stress-induced intrinsic apoptotic signaling pathway|morphogenesis of embryonic epithelium|type B pancreatic cell differentiation|negative …	path:hsa04911,path:hsa04930,path:hsa04950	Insulin secretion|Type II diabetes mellitus|Maturity onset diabetes of the young
NM_000211.4	1952.31158672432	0.334433922021158	3.38177844620348	2.19007675004102	1.13098142917045	0.000720182034558742	0.00746532663864711	Up	11.40774	11.75968	9.524886	7.874734	14.1261	12.07449	8.776278	17.29653	10.37013	33.67861	13.27476	26.18834	55.81697	29.379	39.38748	19.05191	ITGB2	GeneID:3689,Genbank:NM_000211.4,HGNC:HGNC:6155,MIM:600065	integrin subunit beta 2, transcript variant 1	GO:0007159,GO:0007160,GO:0007229,GO:0007267,GO:0007568,GO:0008305,GO:0032930,GO:0008360,GO:0034113,GO:0009897,GO:0034142,GO:0009986,GO:0034687,GO:0034688,GO:0035579,GO:0035987,GO:0050839,GO:0043113,GO:0050900,GO:0043235,GO:0051092,GO:0043312,GO:0070062,GO:0070821,GO:0071404,GO:0097242,GO:0001540,GO:0098742,GO:0001851,GO:0099568,GO:0002523,GO:0101003,GO:0005515,GO:0005886,GO:0006911,GO:0006915,GO:…	leukocyte cell-cell adhesion|cell-matrix adhesion|integrin-mediated signaling pathway|cell-cell signaling|aging|integrin complex|positive regulation of superoxide anion generation|regulation of cell shape|heterotypic cell-cell adhesion|external side of plasma membrane|toll-like receptor 4 signaling pathway|cell surface|integrin alphaL-beta2 complex|integrin alphaM-beta2 complex|specific granule m…	path:hsa04015,path:hsa04390,path:hsa04514,path:hsa04145,path:hsa04810,path:hsa04610,path:hsa04650,path:hsa04670,path:hsa05323,path:hsa05416,path:hsa05133,path:hsa05134,path:hsa05150,path:hsa05152,path:hsa05166,path:hsa05146,path:hsa05144,path:hsa05140	Rap1 signaling pathway|Hippo signaling pathway|Cell adhesion molecules (CAMs)|Phagosome|Regulation of actin cytoskeleton|Complement and coagulation cascades|Natural killer cell mediated cytotoxicity|Leukocyte transendothelial migration|Rheumatoid arthritis|Viral myocarditis|Pertussis|Legionellosis|Staphylococcus aureus infection|Tuberculosis|HTLV-I infection|Amoebiasis|Malaria|Leishmaniasis
NM_000216.3	455.709849381714	0.357276673057704	5.52124302574772	3.92477878145531	1.9726113393822	3.36609829039608e-08	1.31615431245962e-06	Up	0.9469074	1.260914	0.7363004	0.8444883	0.5294164	0.9819515	0.9873583	0.4330916	2.341952	2.921361	3.858593	2.020175	7.431611	3.557292	2.23464	4.502467	ANOS1	GeneID:3730,Genbank:NM_000216.3,HGNC:HGNC:6211,MIM:300836	anosmin 1	GO:0005576,GO:0005578,GO:0005615,GO:0005886,GO:0006935,GO:0007155,GO:0007411,GO:0008201,GO:0008543,GO:0010951,GO:0004867,GO:0005201,GO:0005515	extracellular region|proteinaceous extracellular matrix|extracellular space|plasma membrane|chemotaxis|cell adhesion|axon guidance|heparin binding|fibroblast growth factor receptor signaling pathway|negative regulation of endopeptidase activity|serine-type endopeptidase inhibitor activity|extracellular matrix structural constituent|protein binding
NM_000221.2	179.219610481957	0.525010647335766	2.43850223990702	2.42879317105858	1.2802396395033	0.0147482672931143	0.0789852087605031	Up	1.332978	1.170752	1.413511	1.293102	0.9354381	0.9846194	0.103537	1.802132	1.838819	3.435351	2.943626	5.624643	1.078927	1.224992	7.021541	3.037508	KHK	GeneID:3795,Genbank:NM_000221.2,HGNC:HGNC:6315,HPRD:11774,MIM:614058	ketohexokinase, transcript variant a	GO:0005524,GO:0005737,GO:0005829,GO:0009744,GO:0009749,GO:0009750,GO:0010043,GO:0032868,GO:0046835,GO:0061624,GO:0070062,GO:0004454,GO:0005515	ATP binding|cytoplasm|cytosol|response to sucrose|response to glucose|response to fructose|response to zinc ion|response to insulin|carbohydrate phosphorylation|fructose catabolic process to hydroxyacetone phosphate and glyceraldehyde-3-phosphate|extracellular exosome|ketohexokinase activity|protein binding	path:hsa00051	Fructose and mannose metabolism
NM_000222.2	110.99585622872	0.525315773127613	-4.95787376942711	0.164430599745971	-2.60444929225571	7.12688417837813e-07	2.02340216845527e-05	Down	0.8662352	0.5133339	0.80673	0.5227112	0.5430645	0.4160524	3.833148	1.386479	0.03043054	0.05337909	0.1789822	0.6582013	0.1333191	0.1382976	0.2467228	0.05497883	KIT	GeneID:3815,Genbank:NM_000222.2,HGNC:HGNC:6342,MIM:164920	KIT proto-oncogene receptor tyrosine kinase, transcript variant 1	GO:0097324,GO:0097326,GO:0120072,GO:1904251,GO:0002551,GO:1904343,GO:0004709,GO:1904349,GO:0004713,GO:1905065,GO:0004714,GO:0004716,GO:0006687,GO:0004871,GO:0006954,GO:0004888,GO:0007165,GO:0005020,GO:0007275,GO:0007283,GO:0007286,GO:0019221,GO:0008284,GO:0019827,GO:0008354,GO:0019838,GO:0008360,GO:0019955,GO:0030032,GO:0030097,GO:0030154,GO:0000165,GO:0035701,GO:0030217,GO:0000187,GO:0035855,GO:…	melanocyte migration|melanocyte adhesion|positive regulation of pyloric antrum smooth muscle contraction|regulation of bile acid metabolic process|mast cell chemotaxis|positive regulation of colon smooth muscle contraction|MAP kinase kinase kinase activity|positive regulation of small intestine smooth muscle contraction|protein tyrosine kinase activity|positive regulation of vascular smooth muscl…	path:hsa04014,path:hsa04015,path:hsa04010,path:hsa04072,path:hsa04151,path:hsa04060,path:hsa04640,path:hsa04916,path:hsa05200,path:hsa05230,path:hsa05221,path:hsa05224	Ras signaling pathway|Rap1 signaling pathway|MAPK signaling pathway|Phospholipase D signaling pathway|PI3K-Akt signaling pathway|Cytokine-cytokine receptor interaction|Hematopoietic cell lineage|Melanogenesis|Pathways in cancer|Central carbon metabolism in cancer|Acute myeloid leukemia|Breast cancer
NM_000229.1	80.1652799876436	0.481321587476055	3.21122099927037	2.91931520265427	1.54562998910526	0.00132172245406349	0.0121571389401782	Up	0.5235567	1.524145	0.1357718	0.6413319	0.5222588	0.557131	0.718784	1.461522	1.361456	10.98763	1.881147	0.5403792	3.28284	2.58404	0.756781	1.571727	LCAT	GeneID:3931,Genbank:NM_000229.1,HGNC:HGNC:6522,HPRD:06098,MIM:606967	lecithin-cholesterol acyltransferase	GO:0042158,GO:0005515,GO:0042632,GO:0005576,GO:0043691,GO:0005615,GO:0006644,GO:0006656,GO:0008203,GO:0030301,GO:0046470,GO:0034186,GO:0070062,GO:0034364,GO:0090107,GO:0034372,GO:0034375,GO:0004607,GO:0034435	lipoprotein biosynthetic process|protein binding|cholesterol homeostasis|extracellular region|reverse cholesterol transport|extracellular space|phospholipid metabolic process|phosphatidylcholine biosynthetic process|cholesterol metabolic process|cholesterol transport|phosphatidylcholine metabolic process|apolipoprotein A-I binding|extracellular exosome|high-density lipoprotein particle|regulation…	path:hsa00564,path:hsa04979	Glycerophospholipid metabolism|Cholesterol metabolism
NM_000231.2	7.78428230855856	0.957598952144974	-3.47568995499012	0.099558129893571	-3.32831705887935	0.000509540995215417	0.00564800960749967	Down	0.08571719	0.01683573	0.2787479	0.0008137824	0.8327148	0.2842892	0.260693	0.2865198	0	0	1.361206e-17	0	0.07926353	0.0985941	0	0	SGCG	GeneID:6445,Genbank:NM_000231.2,HGNC:HGNC:10809,HPRD:07039,MIM:608896	sarcoglycan gamma	GO:0005856,GO:0005886,GO:0007517,GO:0016012,GO:0016021,GO:0042383,GO:0048738,GO:0055001,GO:0060047,GO:0061024,GO:0005515,GO:0005654,GO:0005737	cytoskeleton|plasma membrane|muscle organ development|sarcoglycan complex|integral component of membrane|sarcolemma|cardiac muscle tissue development|muscle cell development|heart contraction|membrane organization|protein binding|nucleoplasm|cytoplasm	path:hsa05410,path:hsa05412,path:hsa05414,path:hsa05416	Hypertrophic cardiomyopathy (HCM)|Arrhythmogenic right ventricular cardiomyopathy (ARVC)|Dilated cardiomyopathy (DCM)|Viral myocarditis
NM_000236.2	43.9138788284916	0.928515621568038	3.77185753898656	11.3311992023029	3.5022286472782	0.000162036765418791	0.0021885663279053	Up	1.630597e-11	0.05634964	0.05657128	2.915465e-06	0.05607443	6.893924e-07	0.201721	0.006415621	1.086916	6.286837	0.1130436	0.03239582	0.01692914	4.674212	0.267108	0.08664248	LIPC	GeneID:3990,Genbank:NM_000236.2,HGNC:HGNC:6619,MIM:151670	lipase C, hepatic type	GO:0034375,GO:0005576,GO:0034382,GO:0005615,GO:0034638,GO:0005788,GO:0006633,GO:0008201,GO:0008203,GO:0019433,GO:0042632,GO:0030169,GO:0043691,GO:0034185,GO:0051004,GO:0034364,GO:0070328,GO:0034372,GO:0004620,GO:0034373,GO:0004806,GO:0034374	high-density lipoprotein particle remodeling|extracellular region|chylomicron remnant clearance|extracellular space|phosphatidylcholine catabolic process|endoplasmic reticulum lumen|fatty acid biosynthetic process|heparin binding|cholesterol metabolic process|triglyceride catabolic process|cholesterol homeostasis|low-density lipoprotein particle binding|reverse cholesterol transport|apolipoprotei…	path:hsa00561,path:hsa04979	Glycerolipid metabolism|Cholesterol metabolism
NM_000237.2	459.583190538292	0.536634342595088	1.96009436946002	2.07319231841936	1.05185395337951	0.0499847612357591	0.187094047523562	Up	0.7165741	0.9082381	0.5235359	0.8776208	1.085618	2.043668	4.940813	9.607856	1.84654	2.253871	14.83971	2.728419	10.24614	1.461403	2.160235	5.258283	LPL	GeneID:4023,Genbank:NM_000237.2,HGNC:HGNC:6677,HPRD:01999,MIM:609708	lipoprotein lipase	GO:0005576,GO:0005615,GO:0005886,GO:0006633,GO:0031012,GO:0006641,GO:0031225,GO:0006644,GO:0034185,GO:0008201,GO:0034361,GO:0034371,GO:0034372,GO:0042493,GO:0042627,GO:0001523,GO:0004465,GO:0004620,GO:0004806,GO:0005102,GO:0005515,GO:0009409,GO:0009749,GO:0009986,GO:0010744,GO:0010886,GO:0010890,GO:0017129,GO:0042632,GO:0019432,GO:0050729,GO:0019433,GO:0051004,GO:0055096,GO:0070062,GO:0070328,GO:…	extracellular region|extracellular space|plasma membrane|fatty acid biosynthetic process|extracellular matrix|triglyceride metabolic process|anchored component of membrane|phospholipid metabolic process|apolipoprotein binding|heparin binding|very-low-density lipoprotein particle|chylomicron remodeling|very-low-density lipoprotein particle remodeling|response to drug|chylomicron|retinoid metabolic…	path:hsa00561,path:hsa03320,path:hsa04979,path:hsa05010	Glycerolipid metabolism|PPAR signaling pathway|Cholesterol metabolism|Alzheimer's disease
NM_000240.3	11704.2897629887	0.407971234818304	-6.33015054651891	0.166949151355516	-2.58251933504908	2.44922113810147e-10	1.48291062559248e-08	Down	123.4736	85.86328	122.4996	124.2614	116.0677	118.7248	103.2683	85.41485	45.14381	17.94385	3.191096	50.40969	12.6552	16.7323	21.0333	8.753112	MAOA	GeneID:4128,Genbank:NM_000240.3,HGNC:HGNC:6833,HPRD:02400,MIM:309850	monoamine oxidase A, transcript variant 1	GO:0006576,GO:0008131,GO:0016021,GO:0019221,GO:0042133,GO:0042135,GO:0042420,GO:0055114,GO:0005739,GO:0005741	cellular biogenic amine metabolic process|primary amine oxidase activity|integral component of membrane|cytokine-mediated signaling pathway|neurotransmitter metabolic process|neurotransmitter catabolic process|dopamine catabolic process|oxidation-reduction process|mitochondrion|mitochondrial outer membrane	path:hsa00260,path:hsa00330,path:hsa00340,path:hsa00350,path:hsa00360,path:hsa00380,path:hsa00982,path:hsa04728,path:hsa04726,path:hsa05030,path:hsa05031,path:hsa05034	Glycine, serine and threonine metabolism|Arginine and proline metabolism|Histidine metabolism|Tyrosine metabolism|Phenylalanine metabolism|Tryptophan metabolism|Drug metabolism - cytochrome P450|Dopaminergic synapse|Serotonergic synapse|Cocaine addiction|Amphetamine addiction|Alcoholism
NM_000242.2	60.5695489310887	1.00358133403694	6.92684353674259	123.781412276592	6.95165087726928	4.30334072021865e-12	3.62028730211153e-10	Up	0	0	0	0	0	0	0	0	0.374294	7.014796	0.0675895	0.01429671	0.01162914	0	0.3487936	0.3520445	MBL2	GeneID:4153,Genbank:NM_000242.2,HGNC:HGNC:6922,HPRD:01107,MIM:154545	mannose binding lectin 2	GO:0044130,GO:0006508,GO:0001867,GO:0045087,GO:0006953,GO:0004252,GO:0048306,GO:0006956,GO:0005102,GO:0048525,GO:0005509,GO:0005515,GO:0005537,GO:0006958,GO:0050766,GO:0006979,GO:0050830,GO:0008228,GO:0005576,GO:0051873,GO:0009986,GO:0005581,GO:0030246,GO:0005615,GO:0042742	negative regulation of growth of symbiont in host|proteolysis|complement activation, lectin pathway|innate immune response|acute-phase response|serine-type endopeptidase activity|calcium-dependent protein binding|complement activation|signaling receptor binding|negative regulation of viral process|calcium ion binding|protein binding|mannose binding|complement activation, classical pathway|positiv…	path:hsa04145,path:hsa04610,path:hsa05150	Phagosome|Complement and coagulation cascades|Staphylococcus aureus infection
NM_000245.3	7038.73052525512	0.403871340259662	5.66020947351448	4.8770081599585	2.28599638621873	1.51188336415296e-08	6.37968481237957e-07	Up	4.15182	7.031989	8.399953	8.621248	11.91412	9.756069	9.444815	6.704837	17.86922	22.36077	62.61941	75.75394	19.86542	164.0894	17.01491	58.73785	MET	GeneID:4233,Genbank:NM_000245.3,HGNC:HGNC:7029,MIM:164860	MET proto-oncogene, receptor tyrosine kinase, transcript variant 2	GO:0004888,GO:0005008,GO:0005088,GO:0005515,GO:0005524,GO:0005576,GO:0010507,GO:0005622,GO:0016021,GO:0005737,GO:0018108,GO:0005886,GO:0019903,GO:0030154,GO:0031116,GO:0031434,GO:0051497,GO:0033674,GO:0051897,GO:0035024,GO:0061436,GO:0035635,GO:0070374,GO:0070495,GO:0071526,GO:1901299,GO:0000165,GO:1905098,GO:0001886,GO:2001028,GO:0001889,GO:0004709,GO:0004713,GO:0004714,GO:0004871,GO:0005887,GO:…	transmembrane signaling receptor activity|hepatocyte growth factor-activated receptor activity|Ras guanyl-nucleotide exchange factor activity|protein binding|ATP binding|extracellular region|negative regulation of autophagy|intracellular|integral component of membrane|cytoplasm|peptidyl-tyrosine phosphorylation|plasma membrane|protein phosphatase binding|cell differentiation|positive regulation o…	path:hsa04014,path:hsa04015,path:hsa04010,path:hsa04151,path:hsa04060,path:hsa04510,path:hsa04520,path:hsa04360,path:hsa05200,path:hsa05230,path:hsa05202,path:hsa05206,path:hsa05205,path:hsa05225,path:hsa05226,path:hsa05218,path:hsa05211,path:hsa05120,path:hsa05100,path:hsa05144,path:hsa01521	Ras signaling pathway|Rap1 signaling pathway|MAPK signaling pathway|PI3K-Akt signaling pathway|Cytokine-cytokine receptor interaction|Focal adhesion|Adherens junction|Axon guidance|Pathways in cancer|Central carbon metabolism in cancer|Transcriptional misregulation in cancers|MicroRNAs in cancer|Proteoglycans in cancer|Hepatocellular carcinoma|Gastric cancer|Melanoma|Renal cell carcinoma|Epitheli…
NM_000252.2	1598.26444647959	0.28908851277713	-5.41684000749461	0.33775611118534	-1.56594622171828	6.066157619013e-08	2.23416305561815e-06	Down	21.81951	19.49493	26.9127	23.0636	22.71128	19.83514	17.43112	13.05227	15.35359	7.467954	5.094334	6.218383	8.191572	5.930857	3.00771	8.159338	MTM1	GeneID:4534,Genbank:NM_000252.2,HGNC:HGNC:7448,HPRD:02331,MIM:300415	myotubularin 1	GO:0046856,GO:0030175,GO:0004721,GO:0048311,GO:0031674,GO:0004725,GO:0048633,GO:0032007,GO:0005515,GO:0051898,GO:0005737,GO:0005770,GO:0005829,GO:0032435,GO:0005886,GO:0052629,GO:0035091,GO:0006470,GO:0035335,GO:0006661,GO:0070062,GO:0044088,GO:0008333,GO:0001726,GO:0070584,GO:0045109,GO:0015031,GO:0004438,GO:1902902,GO:0046716,GO:0019215	phosphatidylinositol dephosphorylation|filopodium|phosphoprotein phosphatase activity|mitochondrion distribution|I band|protein tyrosine phosphatase activity|positive regulation of skeletal muscle tissue growth|negative regulation of TOR signaling|protein binding|negative regulation of protein kinase B signaling|cytoplasm|late endosome|cytosol|negative regulation of proteasomal ubiquitin-dependen…	path:hsa00562,path:hsa04070	Inositol phosphate metabolism|Phosphatidylinositol signaling system
NM_000253.3	237.650471185621	0.692014766399852	8.78730293314888	67.6934052326949	6.08094338656776	1.53193283647122e-18	3.30901633036801e-16	Up	0	0.1238085	0.009406806	0.00907531	0.03671399	0.01880843	0	0	2.012644	21.08238	1.914424	0.3245752	1.31593	0.1669064	0.4008572	0.6229706	MTTP	GeneID:4547,Genbank:NM_000253.3,HGNC:HGNC:7467,MIM:157147	microsomal triglyceride transfer protein, transcript variant 1	GO:0046982,GO:0005548,GO:0005783,GO:0005788,GO:0006629,GO:0008289,GO:0009306,GO:0015914,GO:0034197,GO:0034377,GO:0034378,GO:0005319,GO:0034379,GO:0043235,GO:0005515	protein heterodimerization activity|phospholipid transporter activity|endoplasmic reticulum|endoplasmic reticulum lumen|lipid metabolic process|lipid binding|protein secretion|phospholipid transport|triglyceride transport|plasma lipoprotein particle assembly|chylomicron assembly|lipid transporter activity|very-low-density lipoprotein particle assembly|receptor complex|protein binding	path:hsa04975	Fat digestion and absorption
NM_000260.3	49.4769747876588	0.481847922894378	4.72578606876726	4.84706087374561	2.27711020127869	2.29226878851529e-06	5.69122130621096e-05	Up	0.03373878	0.1195342	0.05997973	0.03621549	0.02065836	0.1033544	0.004501746	0.06683017	0.7341826	0.1854536	0.1293081	0.1486049	0.1167561	1.123382	0.05206784	0.2924076	MYO7A	GeneID:4647,Genbank:NM_000260.3,HGNC:HGNC:7606,MIM:276903	myosin VIIA, transcript variant 1	GO:0005765,GO:0005829,GO:0005902,GO:0005938,GO:0006886,GO:0007018,GO:0007040,GO:0042803,GO:0007601,GO:0043531,GO:0007605,GO:0045202,GO:0008017,GO:0047485,GO:0048563,GO:0050953,GO:0050957,GO:0051015,GO:0051904,GO:0060088,GO:0000146,GO:0001750,GO:0001845,GO:0001917,GO:0003777,GO:0005515,GO:0005516,GO:0005524,GO:0005737,GO:0016324,GO:0019904,GO:0030048,GO:0030507,GO:0030898,GO:0031477,GO:0032391,GO:…	lysosomal membrane|cytosol|microvillus|cell cortex|intracellular protein transport|microtubule-based movement|lysosome organization|protein homodimerization activity|visual perception|ADP binding|sensory perception of sound|synapse|microtubule binding|protein N-terminus binding|post-embryonic animal organ morphogenesis|sensory perception of light stimulus|equilibrioception|actin filament binding|…
NM_000261.1	27.2879478738163	0.996506891636004	-7.51686753102712	0.00556034340654901	-7.49061029818344	5.61042113585731e-14	6.37824278234498e-12	Down	1.244427	0.4265287	1.859937	0.608674	0.2744096	0.3021805	0.7697787	0.8410175	0	0	0	0	0	0	0	0	MYOC	GeneID:4653,Genbank:NM_000261.1,HGNC:HGNC:7610,HPRD:03387,MIM:601652	myocilin	GO:0051901,GO:0038031,GO:0022011,GO:0005109,GO:0060348,GO:0038133,GO:0030335,GO:0005515,GO:0070062,GO:0043408,GO:0030971,GO:0005578,GO:1900026,GO:0045162,GO:0005615,GO:0005741,GO:0005743,GO:0005758,GO:0031012,GO:0005783,GO:0046872,GO:0031175,GO:0005791,GO:0051496,GO:0031410,GO:0005794,GO:0051497,GO:0032027,GO:0005929,GO:0001649,GO:0051894,GO:0033268,GO:0014068,GO:0001953,GO:0051897,GO:0035024,GO:…	positive regulation of mitochondrial depolarization|non-canonical Wnt signaling pathway via JNK cascade|myelination in peripheral nervous system|frizzled binding|bone development|ERBB2-ERBB3 signaling pathway|positive regulation of cell migration|protein binding|extracellular exosome|regulation of MAPK cascade|receptor tyrosine kinase binding|proteinaceous extracellular matrix|positive regulation…
NM_000266.3	55.5355191057897	0.817099606160836	3.91846545059783	9.2009101337279	3.20177657643833	8.91144994617663e-05	0.00132184853591014	Up	0.1412316	0.1605812	0.07307112	0.04755076	0	0	0.1220716	0.08365325	0.09367784	2.78731	0.107818	0.4737208	2.831257	4.587197	1.297467	0.1994808	NDP	GeneID:4693,Genbank:NM_000266.3,HGNC:HGNC:7678,HPRD:02404,MIM:300658	NDP, norrin cystine knot growth factor	GO:0031012,GO:0005515,GO:0005615,GO:0035426,GO:0007033,GO:0007165,GO:0007267,GO:0007399,GO:0007601,GO:0042803,GO:0007605,GO:0045893,GO:0008083,GO:0051091,GO:0008283,GO:0060070,GO:0009986,GO:0001890,GO:0010469,GO:0005109,GO:0061299,GO:0016055,GO:0005125	extracellular matrix|protein binding|extracellular space|extracellular matrix-cell signaling|vacuole organization|signal transduction|cell-cell signaling|nervous system development|visual perception|protein homodimerization activity|sensory perception of sound|positive regulation of transcription, DNA-templated|growth factor activity|positive regulation of DNA binding transcription factor activit…
NM_000269.2	2088.92623206572	0.306622910403843	5.49579126665745	3.21570600185578	1.68513551315453	3.8896236921999e-08	1.4952506739024e-06	Up	46.08597	29.03649	41.97855	46.49787	29.81346	29.25435	28.26805	23.83363	78.68091	85.12385	232.257	95.7441	76.94506	81.15782	200.0408	116.2487	NME1	GeneID:4830,Genbank:NM_000269.2,HGNC:HGNC:7849,HPRD:01131,MIM:156490	NME/NM23 nucleoside diphosphate kinase 1, transcript variant 2	GO:0005515,GO:0005524,GO:0005525,GO:0005634,GO:0005737,GO:0010629,GO:0005741,GO:0010976,GO:0005813,GO:0014075,GO:0005829,GO:0015949,GO:0016020,GO:0019215,GO:0019899,GO:0051591,GO:0021766,GO:0070062,GO:0032587,GO:0071333,GO:0033574,GO:0071398,GO:0000287,GO:0000977,GO:0002762,GO:0003697,GO:0003723,GO:0004536,GO:0004550,GO:0005882,GO:0006165,GO:0006183,GO:0006228,GO:0006241,GO:0006259,GO:0035690,GO:…	protein binding|ATP binding|GTP binding|nucleus|cytoplasm|negative regulation of gene expression|mitochondrial outer membrane|positive regulation of neuron projection development|centrosome|response to amine|cytosol|nucleobase-containing small molecule interconversion|membrane|intermediate filament binding|enzyme binding|response to cAMP|hippocampus development|extracellular exosome|ruffle membra…	path:hsa00230,path:hsa00240,path:hsa00983	Purine metabolism|Pyrimidine metabolism|Drug metabolism - other enzymes
NM_000273.2	102.630921235756	0.580437471663896	6.0244818564949	11.2889157002329	3.49683501686891	1.69652233619548e-09	8.59782889226878e-08	Up	0.7559148	0.4917532	0.1060324	0.4318948	0.3992981	0.01260788	0.01024286	0.03308923	9.466592	1.616578	0.3685853	6.92722	4.032844	1.601637	2.617758	0.6335031	GPR143	GeneID:4935,Genbank:NM_000273.2,HGNC:HGNC:20145,MIM:300808	G protein-coupled receptor 143	GO:0035643,GO:0016021,GO:0005765,GO:0042470,GO:0016324,GO:0005794,GO:0048015,GO:0032400,GO:0005886,GO:0050848,GO:0006726,GO:0007165,GO:0007186,GO:0032402,GO:0072544,GO:0032438,GO:0072545,GO:0033162,GO:1902908,GO:0035240,GO:0007218,GO:0004930,GO:1903056,GO:0035584,GO:0007601,GO:0005515,GO:0016020,GO:0005737	L-DOPA receptor activity|integral component of membrane|lysosomal membrane|melanosome|apical plasma membrane|Golgi apparatus|phosphatidylinositol-mediated signaling|melanosome localization|plasma membrane|regulation of calcium-mediated signaling|eye pigment biosynthetic process|signal transduction|G-protein coupled receptor signaling pathway|melanosome transport|L-DOPA binding|melanosome organiza…
NM_000277.1	397.86732016622	0.707946312501483	12.0481898799349	369.510512167786	8.52947159781762	1.9825589133832e-33	1.82124242432757e-30	Up	0	0.03325372	0	0	0.01208801	0	0	0.03548371	5.535698	42.88301	4.877878	0.3941909	1.204351	10.78769	1.056759	4.801344	PAH	GeneID:5053,Genbank:NM_000277.1,HGNC:HGNC:8582,HPRD:08943,MIM:612349	phenylalanine hydroxylase	GO:0005829,GO:0006559,GO:0008652,GO:0042136,GO:0042423,GO:0055114,GO:0070062,GO:0004505,GO:0005506	cytosol|L-phenylalanine catabolic process|cellular amino acid biosynthetic process|neurotransmitter biosynthetic process|catecholamine biosynthetic process|oxidation-reduction process|extracellular exosome|phenylalanine 4-monooxygenase activity|iron ion binding	path:hsa00360,path:hsa00400,path:hsa00790	Phenylalanine metabolism|Phenylalanine, tyrosine and tryptophan biosynthesis|Folate biosynthesis
NM_000291.3	20888.4783234577	0.245047339726372	4.9964715914457	2.33653730522999	1.22437207150216	5.83887721861404e-07	1.70123553112961e-05	Up	178.0275	139.0617	158.7703	172.5616	133.5745	149.8754	131.8693	139.0128	272.7773	305.2203	319.4742	418.1157	468.9032	287.8063	261.8269	651.6697	PGK1	GeneID:5230,Genbank:NM_000291.3,HGNC:HGNC:8896,HPRD:02412,MIM:311800	phosphoglycerate kinase 1	GO:0061621,GO:0005515,GO:0070062,GO:0005524,GO:0071456,GO:0005615,GO:0005829,GO:0006094,GO:0006096,GO:0016020,GO:0016310,GO:0016525,GO:0030855,GO:0031639,GO:0004618,GO:0045121,GO:0047134	canonical glycolysis|protein binding|extracellular exosome|ATP binding|cellular response to hypoxia|extracellular space|cytosol|gluconeogenesis|glycolytic process|membrane|phosphorylation|negative regulation of angiogenesis|epithelial cell differentiation|plasminogen activation|phosphoglycerate kinase activity|membrane raft|protein-disulfide reductase activity	path:hsa00010,path:hsa04066	Glycolysis / Gluconeogenesis|HIF-1 signaling pathway
NM_000295.4	1317.56479203382	0.74095155916653	8.30750315319835	71.2815801887371	6.15545741414318	9.77367864477723e-17	1.73582704659831e-14	Up	0.1245082	0.1246251	0.06354306	0.06774456	6.112561e-09	0.01515573	6.522817e-09	0.1889516	4.899387	48.13487	2.320485	0.4805119	1.283339	126.0229	2.343975	5.55593	SERPINA1	GeneID:5265,Genbank:NM_000295.4,HGNC:HGNC:8941,MIM:107400	serpin family A member 1, transcript variant 1	GO:0042802,GO:0005794,GO:0004867,GO:0043231,GO:0006888,GO:0043312,GO:0006953,GO:0043687,GO:0005515,GO:0005576,GO:0005578,GO:0007596,GO:0005615,GO:0044267,GO:0010951,GO:0048208,GO:0070062,GO:0030134,GO:0000139,GO:1904813,GO:0031093,GO:0005783,GO:0002020,GO:0033116,GO:0005788,GO:0002576	identical protein binding|Golgi apparatus|serine-type endopeptidase inhibitor activity|intracellular membrane-bounded organelle|ER to Golgi vesicle-mediated transport|neutrophil degranulation|acute-phase response|post-translational protein modification|protein binding|extracellular region|proteinaceous extracellular matrix|blood coagulation|extracellular space|cellular protein metabolic process|n…	path:hsa04610	Complement and coagulation cascades
NM_000297.3	723.985089132304	0.361418646882625	3.2189098318228	2.23980639849684	1.16337403585458	0.00128678941463587	0.0118976332470743	Up	3.098395	3.092793	1.590518	2.572616	2.527977	2.93863	0.9016197	4.253532	2.268412	5.430648	6.864407	3.269223	9.992985	9.45658	4.862029	6.47575	PKD2	GeneID:5311,Genbank:NM_000297.3,HGNC:HGNC:9009,HPRD:01437,MIM:173910	polycystin 2, transient receptor potential cation channel	GO:0005248,GO:0005249,GO:0005262,GO:0005267,GO:0005509,GO:0006816,GO:0007050,GO:0005515,GO:0007259,GO:0005737,GO:0007368,GO:0007507,GO:0008092,GO:0008285,GO:0034614,GO:0009925,GO:0035502,GO:0015271,GO:0035725,GO:0016020,GO:0035904,GO:0036064,GO:0042127,GO:0001658,GO:0050982,GO:0042802,GO:0001889,GO:0051117,GO:0001892,GO:0051209,GO:0042803,GO:0001947,GO:0002133,GO:0051219,GO:0003127,GO:0051289,GO:…	voltage-gated sodium channel activity|voltage-gated potassium channel activity|calcium channel activity|potassium channel activity|calcium ion binding|calcium ion transport|cell cycle arrest|protein binding|JAK-STAT cascade|cytoplasm|determination of left/right symmetry|heart development|cytoskeletal protein binding|negative regulation of cell proliferation|cellular response to reactive oxygen sp…
NM_000300.3	164.25904806728	0.744126684572844	-2.38934656386568	0.291592084689	-1.77797653686488	0.0168783724072521	0.0871068320521758	Down	26.7198	5.381288	13.51275	8.768797	1.434185	2.167632	1.255264	0.7932561	0.2836558	7.469954	0.7090355	2.895691	0.1391475	0.007790775	3.284834	1.1725	PLA2G2A	GeneID:5320,Genbank:NM_000300.3,HGNC:HGNC:9031,HPRD:01397,MIM:172411	phospholipase A2 group IIA, transcript variant 1	GO:0050482,GO:0034374,GO:0005543,GO:0050729,GO:0036148,GO:0005576,GO:0050830,GO:0036149,GO:0005615,GO:0070062,GO:0005783,GO:0005789,GO:0005886,GO:0036150,GO:0006644,GO:0070374,GO:0036151,GO:0006654,GO:0102567,GO:0036152,GO:0010744,GO:0102568,GO:0046473,GO:0016042,GO:0004623,GO:0047498,GO:0019730,GO:0048471,GO:0030141,GO:0005509	arachidonic acid secretion|low-density lipoprotein particle remodeling|phospholipid binding|positive regulation of inflammatory response|phosphatidylglycerol acyl-chain remodeling|extracellular region|defense response to Gram-positive bacterium|phosphatidylinositol acyl-chain remodeling|extracellular space|extracellular exosome|endoplasmic reticulum|endoplasmic reticulum membrane|plasma membrane|…	path:hsa00564,path:hsa00565,path:hsa00590,path:hsa00591,path:hsa00592,path:hsa04014,path:hsa04270,path:hsa04972,path:hsa04975	Glycerophospholipid metabolism|Ether lipid metabolism|Arachidonic acid metabolism|Linoleic acid metabolism|alpha-Linolenic acid metabolism|Ras signaling pathway|Vascular smooth muscle contraction|Pancreatic secretion|Fat digestion and absorption
NM_000301.3	1444.51638187264	0.81802543159656	8.10380463914563	98.9836465955974	6.62911828751131	5.32666154711261e-16	8.46346158065182e-14	Up	0.04491526	0.03794567	0.008837597	0.0087404	0.01709116	0.1369602	3.680273e-57	0.0781287	16.90388	159.7515	8.459263	0.0552785	0.8753249	0.06952425	4.595808	6.563398	PLG	GeneID:5340,Genbank:NM_000301.3,HGNC:HGNC:9071,HPRD:01417,MIM:173350	plasminogen, transcript variant 1	GO:0005615,GO:0005886,GO:0006508,GO:0007596,GO:0008236,GO:0044218,GO:0008285,GO:0044267,GO:0009986,GO:0048771,GO:0010812,GO:0051087,GO:0051702,GO:0051918,GO:0051919,GO:0052182,GO:0052213,GO:0002576,GO:0004175,GO:0004252,GO:0005102,GO:0005515,GO:0005576,GO:0019899,GO:0019900,GO:0019904,GO:0022617,GO:0031093,GO:0031232,GO:0070062,GO:0034185,GO:0072562,GO:0042730,GO:1904854,GO:1990405,GO:2000048	extracellular space|plasma membrane|proteolysis|blood coagulation|serine-type peptidase activity|other organism cell membrane|negative regulation of cell proliferation|cellular protein metabolic process|cell surface|tissue remodeling|negative regulation of cell-substrate adhesion|chaperone binding|interaction with symbiont|negative regulation of fibrinolysis|positive regulation of fibrinolysis|mo…	path:hsa04080,path:hsa04610,path:hsa05150,path:hsa05164	Neuroactive ligand-receptor interaction|Complement and coagulation cascades|Staphylococcus aureus infection|Influenza A
NM_000302.3	2246.32671000579	0.268907488843674	4.25471122740704	2.21011848038606	1.14412371191701	2.09318979722554e-05	0.000385638132282301	Up	15.19158	14.70216	11.58393	12.40861	16.71268	10.85551	12.82532	12.70909	18.15221	28.25281	16.96329	35.91126	45.59116	42.80499	31.88018	31.1066	PLOD1	GeneID:5351,Genbank:NM_000302.3,HGNC:HGNC:9081,MIM:153454	procollagen-lysine,2-oxoglutarate 5-dioxygenase 1, transcript variant 2	GO:0042803,GO:0006464,GO:0046947,GO:0006493,GO:0008475,GO:0008544,GO:0055114,GO:0017185,GO:0070062,GO:1902494,GO:0030867,GO:0001666,GO:0031418,GO:0005506,GO:0033823,GO:0005789	protein homodimerization activity|cellular protein modification process|hydroxylysine biosynthetic process|protein O-linked glycosylation|procollagen-lysine 5-dioxygenase activity|epidermis development|oxidation-reduction process|peptidyl-lysine hydroxylation|extracellular exosome|catalytic complex|rough endoplasmic reticulum membrane|response to hypoxia|L-ascorbic acid binding|iron ion binding|p…	path:hsa00310	Lysine degradation
NM_000304.3	270.848427075255	0.315983101226484	-10.4949523180742	0.10039591120036	-3.31622758068915	9.11237107995769e-26	4.23412679698429e-23	Down	6.787892	17.6193	5.331721	7.586185	5.676875	6.100378	5.748447	9.482429	0.2851492	1.94057	0.3269084	1.048833	0.4035962	0.7727777	0.6309053	1.481768	PMP22	GeneID:5376,Genbank:NM_000304.3,HGNC:HGNC:9118,MIM:601097	peripheral myelin protein 22, transcript variant 1	GO:0007268,GO:0007422,GO:0008219,GO:0008285,GO:0010977,GO:0016021,GO:0032060,GO:0042552,GO:0043218,GO:0005515,GO:0005886,GO:0005923	chemical synaptic transmission|peripheral nervous system development|cell death|negative regulation of cell proliferation|negative regulation of neuron projection development|integral component of membrane|bleb assembly|myelination|compact myelin|protein binding|plasma membrane|bicellular tight junction
NM_000310.3	2100.05019120181	0.213506580587289	4.95566632829081	2.08214042678495	1.05806737228494	7.20828280597668e-07	2.0436082658264e-05	Up	19.08624	18.14792	14.38876	14.54844	15.87725	14.07653	17.47807	16.5871	25.77804	30.29644	45.91605	38.42304	39.67674	31.85015	34.78782	30.3881	PPT1	GeneID:5538,Genbank:NM_000310.3,HGNC:HGNC:9325,HPRD:07203,MIM:600722	palmitoyl-protein thioesterase 1, transcript variant 1	GO:0005764,GO:0005794,GO:0005829,GO:0006898,GO:0006907,GO:0007042,GO:0016042,GO:0007268,GO:0016290,GO:0007399,GO:0016790,GO:0030149,GO:0030163,GO:0030308,GO:0051181,GO:0030424,GO:0051186,GO:0031579,GO:0070062,GO:0043066,GO:0002084,GO:0005515,GO:0005576,GO:0005634,GO:0007420,GO:0007601,GO:0008021,GO:0008474,GO:0043202,GO:0043231,GO:0015031,GO:0043524,GO:0016020,GO:0045121,GO:0046949,GO:0048260,GO:…	lysosome|Golgi apparatus|cytosol|receptor-mediated endocytosis|pinocytosis|lysosomal lumen acidification|lipid catabolic process|chemical synaptic transmission|palmitoyl-CoA hydrolase activity|nervous system development|thiolester hydrolase activity|sphingolipid catabolic process|protein catabolic process|negative regulation of cell growth|cofactor transport|axon|cofactor metabolic process|membra…	path:hsa00062,path:hsa04142	Fatty acid elongation|Lysosome
NM_000331.5	16.4474180137653	1.07850067710597	2.63718601962188	7.18111022886584	2.84420690781661	0.00835969751300664	0.0519166512500586	Up	0.09751679	0.009412786	0.004293626	0.05438285	0.023813	8.13089e-09	0.001858542	3.588284e-08	0.404497	9.377242	0.001108029	6.389969e-05	0.1681312	0.0008425116	0.0001081811	0.8468826	SAA1	GeneID:6288,Genbank:NM_000331.5,HGNC:HGNC:10513,HPRD:00097,MIM:104750	serum amyloid A1, transcript variant 1	GO:0050716,GO:0042056,GO:0005576,GO:0050728,GO:0044267,GO:0005615,GO:0050918,GO:0045087,GO:0005881,GO:0060326,GO:0006898,GO:0006953,GO:0007186,GO:0007204,GO:0045785,GO:0070062,GO:0008201,GO:0071682,GO:0048246,GO:0019221,GO:0048247,GO:0030168,GO:0000187,GO:0050708,GO:0030593,GO:0001664,GO:0050715,GO:0034364	positive regulation of interleukin-1 secretion|chemoattractant activity|extracellular region|negative regulation of inflammatory response|cellular protein metabolic process|extracellular space|positive chemotaxis|innate immune response|cytoplasmic microtubule|cell chemotaxis|receptor-mediated endocytosis|acute-phase response|G-protein coupled receptor signaling pathway|positive regulation of cyto…
NM_000336.2	448.89740904399	0.801844155695503	-4.73714388561477	0.0718707654018616	-3.79845113936889	2.16751277269517e-06	5.43040088735332e-05	Down	15.72179	3.754978	10.99143	15.08067	7.731698	5.531774	5.505473	6.588122	2.774982	0.6742379	0.05877726	7.922723	0	0.03634607	0.009138243	6.77168e-05	SCNN1B	GeneID:6338,Genbank:NM_000336.2,HGNC:HGNC:10600,MIM:600760	sodium channel epithelial 1 beta subunit	GO:0055078,GO:0006814,GO:0070062,GO:0007588,GO:0009897,GO:0015280,GO:0016324,GO:0030659,GO:0034220,GO:0034706,GO:0035725,GO:0050699,GO:0050891,GO:0005515,GO:0050896,GO:0005886,GO:0050909,GO:0005887	sodium ion homeostasis|sodium ion transport|extracellular exosome|excretion|external side of plasma membrane|ligand-gated sodium channel activity|apical plasma membrane|cytoplasmic vesicle membrane|ion transmembrane transport|sodium channel complex|sodium ion transmembrane transport|WW domain binding|multicellular organismal water homeostasis|protein binding|response to stimulus|plasma membrane|s…	path:hsa04960,path:hsa04742	Aldosterone-regulated sodium reabsorption|Taste transduction
NM_000340.1	572.789600853934	0.859187162503318	11.9192773844424	1210.0828528261	10.240890115029	9.39195935300083e-33	8.34016426056866e-30	Up	0	0	0	0	0	0	0	0	5.903455	62.17576	4.815097	0.01626327	0.03798354	2.158754	2.21847	3.09398	SLC2A2	GeneID:6514,Genbank:NM_000340.1,HGNC:HGNC:11006,HPRD:00685,MIM:138160	solute carrier family 2 member 2, transcript variant 1	GO:1904659,GO:0005887,GO:0005903,GO:0005911,GO:0005975,GO:0008645,GO:0015149,GO:0016020,GO:0016324,GO:0033300,GO:0050796,GO:0055056,GO:0005355,GO:0070837,GO:0005737,GO:0106001,GO:0005886	glucose transmembrane transport|integral component of plasma membrane|brush border|cell-cell junction|carbohydrate metabolic process|hexose transmembrane transport|hexose transmembrane transporter activity|membrane|apical plasma membrane|dehydroascorbic acid transmembrane transporter activity|regulation of insulin secretion|D-glucose transmembrane transporter activity|glucose transmembrane transp…	path:hsa04911,path:hsa04922,path:hsa04917,path:hsa04973,path:hsa05230,path:hsa04930,path:hsa04950,path:hsa04931	Insulin secretion|Glucagon signaling pathway|Prolactin signaling pathway|Carbohydrate digestion and absorption|Central carbon metabolism in cancer|Type II diabetes mellitus|Maturity onset diabetes of the young|Insulin resistance
NM_000341.3	554.745217833189	0.342892660273914	-6.89506958532785	0.194215634307126	-2.36426875288682	5.38384428311773e-12	4.47278813878433e-10	Down	9.946441	11.27498	6.716175	6.82834	22.86674	13.9919	13.16099	10.39162	2.819793	2.693951	2.991494	2.330971	4.121218	0.7558181	1.718681	1.200186	SLC3A1	GeneID:6519,Genbank:NM_000341.3,HGNC:HGNC:11025,MIM:104614	solute carrier family 3 member 1	GO:0046982,GO:0005774,GO:0070062,GO:0005886,GO:1990822,GO:0005887,GO:0005975,GO:0006520,GO:0006865,GO:0015171,GO:0015174,GO:0015184,GO:0015802,GO:0015811,GO:0003824,GO:0016020,GO:0005515,GO:0031526,GO:0005743	protein heterodimerization activity|vacuolar membrane|extracellular exosome|plasma membrane|basic amino acid transmembrane transport|integral component of plasma membrane|carbohydrate metabolic process|cellular amino acid metabolic process|amino acid transport|amino acid transmembrane transporter activity|basic amino acid transmembrane transporter activity|L-cystine transmembrane transporter acti…	path:hsa04974	Protein digestion and absorption
NM_000346.3	4247.60657734535	0.259619924698472	6.06189592643263	2.97685502697901	1.57378896395042	1.34526255876725e-09	6.99965683328369e-08	Up	14.4571	15.95009	16.38271	14.56057	11.74034	16.52704	19.72213	15.76744	59.48958	40.0765	71.80728	55.70913	41.07842	25.00441	31.84528	74.98606	SOX9	GeneID:6662,Genbank:NM_000346.3,HGNC:HGNC:11204,HPRD:06427,MIM:608160	SRY-box 9	GO:0065003,GO:0070168,GO:0070371,GO:0070384,GO:0001708,GO:0071260,GO:0001837,GO:0071300,GO:0001894,GO:0071347,GO:0001934,GO:0097065,GO:0071364,GO:0001942,GO:0097157,GO:0071504,GO:0002053,GO:0098609,GO:0071560,GO:0002062,GO:1901203,GO:0005634,GO:0002683,GO:1902894,GO:0005654,GO:0003170,GO:2000020,GO:0003179,GO:2000138,GO:0006334,GO:2000741,GO:0006338,GO:2000794,GO:0006367,GO:2001054,GO:0007010,GO:…	protein-containing complex assembly|negative regulation of biomineral tissue development|ERK1 and ERK2 cascade|Harderian gland development|cell fate specification|cellular response to mechanical stimulus|epithelial to mesenchymal transition|cellular response to retinoic acid|tissue homeostasis|cellular response to interleukin-1|positive regulation of protein phosphorylation|anterior head developm…	path:hsa04024	cAMP signaling pathway
NM_000348.3	21.6067760709859	1.05313602710781	5.96229372573272	77.6603512206137	6.27910632676795	2.48721530903649e-09	1.225528574066e-07	Up	0	0	0	0	0	0	0	0	0.8045397	2.902889	0.1557445	0.1864978	0.06148264	0.001424246	0.1476055	0.03442311	SRD5A2	GeneID:6716,Genbank:NM_000348.3,HGNC:HGNC:11285,HPRD:07390,MIM:607306	steroid 5 alpha-reductase 2	GO:0060348,GO:0033218,GO:0021766,GO:0006694,GO:0061370,GO:0033574,GO:0021854,GO:0006702,GO:0070852,GO:0042448,GO:0030154,GO:0042493,GO:0006706,GO:0007267,GO:0008209,GO:0008584,GO:0030283,GO:0009917,GO:0043025,GO:0030539,GO:0016021,GO:0043434,GO:0030540,GO:0016491,GO:0047751,GO:0031090,GO:0018879,GO:0003865,GO:0048545,GO:0031667,GO:0018894,GO:0055114,GO:0032354,GO:0018963,GO:0005789	bone development|amide binding|hippocampus development|steroid biosynthetic process|testosterone biosynthetic process|response to testosterone|hypothalamus development|androgen biosynthetic process|cell body fiber|progesterone metabolic process|cell differentiation|response to drug|steroid catabolic process|cell-cell signaling|androgen metabolic process|male gonad development|testosterone dehydro…	path:hsa00140,path:hsa05215	Steroid hormone biosynthesis|Prostate cancer
NM_000351.5	43.3018102866716	0.632352871337186	-5.11692320142124	0.10615902429132	-3.23570107883059	3.10559997080038e-07	9.69163042820528e-06	Down	0.07225966	0.8057919	0.3717035	0.1875965	0.2198203	0.02125353	1.003314	0.3772662	1.670614e-05	0.04642765	0.06962493	0.01280453	0.08656635	0.02280679	0.009863678	0.01219252	STS	GeneID:412,Genbank:NM_000351.5,HGNC:HGNC:11425,MIM:300747	steroid sulfatase (microsomal), isozyme S, transcript variant 1	GO:0043687,GO:0005783,GO:0046872,GO:0005788,GO:0005789,GO:0005794,GO:0005886,GO:0006687,GO:0006706,GO:0007565,GO:0008484,GO:0008544,GO:0016020,GO:0004773,GO:0016021,GO:0005764,GO:0043231,GO:0005768	post-translational protein modification|endoplasmic reticulum|metal ion binding|endoplasmic reticulum lumen|endoplasmic reticulum membrane|Golgi apparatus|plasma membrane|glycosphingolipid metabolic process|steroid catabolic process|female pregnancy|sulfuric ester hydrolase activity|epidermis development|membrane|steryl-sulfatase activity|integral component of membrane|lysosome|intracellular memb…	path:hsa00140	Steroid hormone biosynthesis
NM_000352.4	1.25693735044229	1.20864613813547	-2.35325371916301	0.139249975638431	-2.84425101971931	0.0186099311477385		Down	0.01079053	0.01021347	0.01186789	0.02317004	0.01108709	0.02465948	0.00511985	0.01987114	9.021473e-06	0.0005554745	0.0005719292	0.001082521	0.001331957	0.004119732	0	0.001657189	ABCC8	GeneID:6833,Genbank:NM_000352.4,HGNC:HGNC:59,MIM:600509	ATP binding cassette subfamily C member 8, transcript variant 2	GO:0007165,GO:0007565,GO:0007613,GO:0008076,GO:0008281,GO:0008282,GO:0042493,GO:0008542,GO:0042626,GO:0009268,GO:0043225,GO:0010043,GO:0044325,GO:0046676,GO:0050796,GO:0055085,GO:0060253,GO:0061045,GO:0001678,GO:0005267,GO:0005524,GO:0005739,GO:0005886,GO:0005887,GO:0006813,GO:0010989,GO:0015272,GO:0016020,GO:0016525,GO:0019905,GO:0030672,GO:0032496,GO:0061855,GO:0032760,GO:0071310,GO:0032868,GO:…	signal transduction|female pregnancy|memory|voltage-gated potassium channel complex|sulfonylurea receptor activity|inward rectifying potassium channel|response to drug|visual learning|ATPase activity, coupled to transmembrane movement of substances|response to pH|ATPase-coupled anion transmembrane transporter activity|response to zinc ion|ion channel binding|negative regulation of insulin secreti…	path:hsa02010,path:hsa04911,path:hsa04930	ABC transporters|Insulin secretion|Type II diabetes mellitus
NM_000353.2	273.271038214313	0.737395233853883	3.07761303497765	4.82128322727001	2.2694171836391	0.00208665684257958	0.0175194559844314	Up	0.3653775	0.1748222	0.1384387	0.3404303	0.4134522	0.4840715	0.1019072	0.6317214	7.641653	32.33129	2.401396	0.08444701	0.2213917	0.1130509	1.534307	1.294778	TAT	GeneID:6898,Genbank:NM_000353.2,HGNC:HGNC:11573,HPRD:11776,MIM:613018	tyrosine aminotransferase	GO:0046689,GO:0005515,GO:0051384,GO:0005575,GO:0005739,GO:0005829,GO:0006103,GO:0006536,GO:0006559,GO:0006572,GO:0006979,GO:0009058,GO:0004838,GO:0016597,GO:0030170	response to mercury ion|protein binding|response to glucocorticoid|cellular_component|mitochondrion|cytosol|2-oxoglutarate metabolic process|glutamate metabolic process|L-phenylalanine catabolic process|tyrosine catabolic process|response to oxidative stress|biosynthetic process|L-tyrosine:2-oxoglutarate aminotransferase activity|amino acid binding|pyridoxal phosphate binding	path:hsa00270,path:hsa00350,path:hsa00360,path:hsa00400,path:hsa00130	Cysteine and methionine metabolism|Tyrosine metabolism|Phenylalanine metabolism|Phenylalanine, tyrosine and tryptophan biosynthesis|Ubiquinone and other terpenoid-quinone biosynthesis
NM_000354.5	109.139182186682	1.18406222265398	3.4131316721446	16.4653385843635	4.04136027393024	0.00064220905020704	0.00680716041135237	Up	2.32981e-10	0	0	0.02320642	0.07295007	0	0.03553358	0.1122511	2.746884	22.62737	2.084297	0	0	1.168365	1.935274	2.169339	SERPINA7	GeneID:6906,Genbank:NM_000354.5,HGNC:HGNC:11583,MIM:314200	serpin family A member 7	GO:0005615,GO:0010951,GO:0070062,GO:0070327,GO:0004867,GO:0005576	extracellular space|negative regulation of endopeptidase activity|extracellular exosome|thyroid hormone transport|serine-type endopeptidase inhibitor activity|extracellular region	path:hsa04918	Thyroid hormone synthesis
NM_000355.3	980.095909651759	0.24809407239709	-5.46390694986363	0.390782312133559	-1.35556292639043	4.65767748561436e-08	1.76002951455218e-06	Down	18.51276	24.5962	19.92526	27.50316	25.03134	20.131	10.73585	15.11156	6.915348	9.566673	5.608519	6.839285	13.13209	8.066688	8.370301	5.021544	TCN2	GeneID:6948,Genbank:NM_000355.3,HGNC:HGNC:11653,HPRD:02037,MIM:613441	transcobalamin 2, transcript variant 1	GO:0005768,GO:0006824,GO:0009235,GO:0015889,GO:0031419,GO:0043202,GO:0046872,GO:0070062,GO:0005515,GO:0005576,GO:0005615	endosome|cobalt ion transport|cobalamin metabolic process|cobalamin transport|cobalamin binding|lysosomal lumen|metal ion binding|extracellular exosome|protein binding|extracellular region|extracellular space	path:hsa04977	Vitamin digestion and absorption
NM_000356.3	61.2977909635453	0.450376267455284	3.58659900638194	3.06379352252997	1.61531907335313	0.000335018900149251	0.00400344580126021	Up	0.1049628	0.06971864	0.5259543	0.1896536	0.172446	0.3275288	0.03588244	0.1521368	0.4821658	0.3458586	1.306592	0.4143991	0.532801	0.2379349	0.6267317	0.5651134	TCOF1	GeneID:6949,Genbank:NM_000356.3,HGNC:HGNC:11654,MIM:606847	treacle ribosome biogenesis factor 1, transcript variant 2	GO:0003723,GO:0005215,GO:0005515,GO:0005634,GO:0005730,GO:0005829,GO:0006417,GO:0014029,GO:0014032,GO:0046982,GO:0097110,GO:0001042,GO:0001501,GO:0001650	RNA binding|transporter activity|protein binding|nucleus|nucleolus|cytosol|regulation of translation|neural crest formation|neural crest cell development|protein heterodimerization activity|scaffold protein binding|RNA polymerase I core binding|skeletal system development|fibrillar center	path:hsa03008	Ribosome biogenesis in eukaryotes
NM_000358.2	11058.1572394667	0.310196686470561	9.03607212237966	6.9787063679997	2.80295963107118	1.62402550688615e-19	3.93314371320751e-17	Up	27.93294	28.76778	23.60388	24.01435	25.35072	25.47731	28.17759	31.53678	73.4301	307.0679	317.6389	184.8153	284.274	123.0009	127.6364	300.8809	TGFBI	GeneID:7045,Genbank:NM_000358.2,HGNC:HGNC:11771,HPRD:03409,MIM:601692	transforming growth factor beta induced	GO:0050840,GO:0007601,GO:0005515,GO:0050896,GO:0008283,GO:0005518,GO:0070062,GO:0030198,GO:0005576,GO:0005578,GO:0005604,GO:0005615,GO:0031012,GO:0005802,GO:0005886,GO:0007155,GO:0001525,GO:0044267,GO:0002062,GO:0050839,GO:0007162,GO:0005178	extracellular matrix binding|visual perception|protein binding|response to stimulus|cell proliferation|collagen binding|extracellular exosome|extracellular matrix organization|extracellular region|proteinaceous extracellular matrix|basement membrane|extracellular space|extracellular matrix|trans-Golgi network|plasma membrane|cell adhesion|angiogenesis|cellular protein metabolic process|chondrocyt…
NM_000359.2	16.5604788746941	0.63064797388127	1.9826897241849	2.37903955256309	1.25037925739242	0.0474020981057393	0.180241160912099	Up	0.08769686	0.0837516	0.1363782	0.1294481	0.07335814	0.1010772	0	0.1411999	0.129522	0.2535026	0.1757218	0.0489208	0.6280834	0.1476212	0.1874318	0.6151645	TGM1	GeneID:7051,Genbank:NM_000359.2,HGNC:HGNC:11777,HPRD:01824,MIM:190195	transglutaminase 1	GO:0005515,GO:0005829,GO:0005886,GO:0006464,GO:0010838,GO:0018149,GO:0030216,GO:0031224,GO:0043163,GO:0045787,GO:0046872,GO:0001533,GO:0070062,GO:0003810,GO:0070268	protein binding|cytosol|plasma membrane|cellular protein modification process|positive regulation of keratinocyte proliferation|peptide cross-linking|keratinocyte differentiation|intrinsic component of membrane|cell envelope organization|positive regulation of cell cycle|metal ion binding|cornified envelope|extracellular exosome|protein-glutamine gamma-glutamyltransferase activity|cornification
NM_000362.4	7583.4240863371	0.406528674351748	3.10943240570764	2.40172910103762	1.26407343387869	0.00187447169120848	0.0160843721936733	Up	16.93418	31.56726	13.13997	17.09527	19.62376	19.47369	23.01195	31.21774	21.30153	48.86592	39.27945	88.61825	132.259	74.77932	9.132688	94.70646	TIMP3	GeneID:7078,Genbank:NM_000362.4,HGNC:HGNC:11822,HPRD:01785,MIM:188826	TIMP metallopeptidase inhibitor 3	GO:1904684,GO:0031089,GO:0005576,GO:0034097,GO:0005578,GO:0046872,GO:0005604,GO:0005615,GO:0005634,GO:0007601,GO:0008191,GO:0051045,GO:0009725,GO:0070062,GO:0010033,GO:0070373,GO:0010951,GO:0002020,GO:0071310,GO:0031012,GO:0002576,GO:1903984,GO:0005515	negative regulation of metalloendopeptidase activity|platelet dense granule lumen|extracellular region|response to cytokine|proteinaceous extracellular matrix|metal ion binding|basement membrane|extracellular space|nucleus|visual perception|metalloendopeptidase inhibitor activity|negative regulation of membrane protein ectodomain proteolysis|response to hormone|extracellular exosome|response to o…	path:hsa05206,path:hsa05205	MicroRNAs in cancer|Proteoglycans in cancer
NM_000363.4	34.0747023274181	0.792984695665816	6.42450700294985	34.1670960751207	5.09453573053709	1.32297571210947e-10	8.41832853552026e-09	Up	0	0.08976951	0	0	0.3025779	0.04581253	0	0	0	6.653384	2.220214	0.67762	2.344542	3.935782	0.4772511	2.329651	TNNI3	GeneID:7137,Genbank:NM_000363.4,HGNC:HGNC:11947,MIM:191044	troponin I3, cardiac type	GO:0055010,GO:0030017,GO:0003779,GO:0060047,GO:0030049,GO:0005515,GO:0060048,GO:0030172,GO:0005829,GO:0005861,GO:0006874,GO:0006936,GO:0031014,GO:0006940,GO:0097512,GO:0032780,GO:0007507,GO:1903779,GO:0010882,GO:1990584,GO:0046872,GO:0019855,GO:0001570,GO:0048306,GO:0019901,GO:0001980,GO:0051015,GO:0019904,GO:0003009	ventricular cardiac muscle tissue morphogenesis|sarcomere|actin binding|heart contraction|muscle filament sliding|protein binding|cardiac muscle contraction|troponin C binding|cytosol|troponin complex|cellular calcium ion homeostasis|muscle contraction|troponin T binding|regulation of smooth muscle contraction|cardiac myofibril|negative regulation of ATPase activity|heart development|regulation o…	path:hsa04024,path:hsa04260,path:hsa04261,path:hsa05410,path:hsa05414	cAMP signaling pathway|Cardiac muscle contraction|Adrenergic signaling in cardiomyocytes|Hypertrophic cardiomyopathy (HCM)|Dilated cardiomyopathy (DCM)
NM_000369.2	2.05906033928112	1.20909275219395	-2.12066985405721	0.169095884156089	-2.56408655033677	0.0339495951155098		Down	3.591293e-24	0.0009294243	0.07779552	0.0275372	0.0243231	0.03774648	0.02875485	0.006821269	0.002600194	0.006753407	0.005346013	0	0.002763017	0.002447117	6.801235e-23	0	TSHR	GeneID:7253,Genbank:NM_000369.2,HGNC:HGNC:12373,HPRD:04537,MIM:603372	thyroid stimulating hormone receptor, transcript variant 1	GO:1904588,GO:0008528,GO:0005622,GO:1905229,GO:0009755,GO:0005886,GO:0009986,GO:0005887,GO:0007166,GO:0007186,GO:0016323,GO:0007187,GO:0030819,GO:0007189,GO:0038194,GO:0007190,GO:0043235,GO:0007267,GO:0004996,GO:0044877,GO:0007399,GO:0045762,GO:0008284,GO:0005515	cellular response to glycoprotein|G-protein coupled peptide receptor activity|intracellular|cellular response to thyrotropin-releasing hormone|hormone-mediated signaling pathway|plasma membrane|cell surface|integral component of plasma membrane|cell surface receptor signaling pathway|G-protein coupled receptor signaling pathway|basolateral plasma membrane|G-protein coupled receptor signaling path…	path:hsa04024,path:hsa04080,path:hsa04923,path:hsa04918,path:hsa05320	cAMP signaling pathway|Neuroactive ligand-receptor interaction|Regulation of lipolysis in adipocyte|Thyroid hormone synthesis|Autoimmune thyroid disease
NM_000371.3	567.297540938834	0.708665168262799	3.30801737046946	5.07805734307854	2.34427668646	0.000939589815124082	0.00928599187823766	Up	1.712408	0.7409049	1.98872	2.321729	1.998498	1.660529	0.8811097	1.03921	27.95628	216.7271	20.57788	2.821246	1.003684	0.1733717	4.144607	7.028963	TTR	GeneID:7276,Genbank:NM_000371.3,HGNC:HGNC:12405,HPRD:01447,MIM:176300	transthyretin	GO:0046982,GO:0005576,GO:0070062,GO:0070324,GO:0005615,GO:0006144,GO:0010469,GO:0070327,GO:0030198,GO:0035578,GO:0042572,GO:0042802,GO:0001523,GO:0043312,GO:0005179,GO:0044267,GO:0005515	protein heterodimerization activity|extracellular region|extracellular exosome|thyroid hormone binding|extracellular space|purine nucleobase metabolic process|regulation of signaling receptor activity|thyroid hormone transport|extracellular matrix organization|azurophil granule lumen|retinol metabolic process|identical protein binding|retinoid metabolic process|neutrophil degranulation|hormone ac…	path:hsa04918	Thyroid hormone synthesis
NM_000376.2	1998.82458764477	0.308239025564837	-4.09546010939014	0.416855526350425	-1.26238063335808	4.2133077260479e-05	0.000704017910879102	Down	20.90116	12.48011	22.41315	21.11163	18.20655	14.24771	16.72327	17.65857	8.385646	8.346779	3.735929	10.37448	5.815296	6.43148	5.270091	14.77919	VDR	GeneID:7421,Genbank:NM_000376.2,HGNC:HGNC:12679,MIM:601769	vitamin D (1,25- dihydroxyvitamin D3) receptor, transcript variant 1	GO:0001501,GO:0003677,GO:0003700,GO:0003707,GO:0004879,GO:0005499,GO:0008134,GO:0005515,GO:0008270,GO:0005634,GO:0008285,GO:0008289,GO:0008434,GO:0045618,GO:0009887,GO:0045892,GO:0010628,GO:0045944,GO:0010839,GO:0046697,GO:0046965,GO:0000122,GO:0098531,GO:0050892,GO:1902098,GO:0055088,GO:0000902,GO:0060058,GO:0000976,GO:0000977,GO:1902121,GO:0000981,GO:0001076,GO:0001133,GO:0005654,GO:0005737,GO:…	skeletal system development|DNA binding|DNA binding transcription factor activity|steroid hormone receptor activity|nuclear receptor activity|vitamin D binding|transcription factor binding|protein binding|zinc ion binding|nucleus|negative regulation of cell proliferation|lipid binding|calcitriol receptor activity|positive regulation of keratinocyte differentiation|animal organ morphogenesis|negat…	path:hsa04978,path:hsa04961,path:hsa05152	Mineral absorption|Endocrine and other factor-regulated calcium reabsorption|Tuberculosis
NM_000378.4	7.89316093420009	1.18092072893797	3.83512650635948	23.0865451724536	4.52898038945936	0.000125499682368098	0.00176865810519146	Up	0	0	0	0	0	0.002999029	0.0057346	0	0.003853626	0.6958886	0.09036763	0.005332512	0.01307509	0.008640723	1.2538e-06	0.4948567	WT1	GeneID:7490,Genbank:NM_000378.4,HGNC:HGNC:12796,MIM:607102	Wilms tumor 1, transcript variant A	GO:0003700,GO:0003723,GO:0005515,GO:0005634,GO:0005654,GO:0005730,GO:0008380,GO:0005737,GO:0008406,GO:0005829,GO:0008584,GO:0006355,GO:0009888,GO:0010385,GO:0016607,GO:0030308,GO:0045893,GO:0030325,GO:0030539,GO:0045944,GO:0030855,GO:0060231,GO:0060421,GO:0060539,GO:0060923,GO:0000122,GO:2000020,GO:0061032,GO:0000981,GO:2000195,GO:0070742,GO:2001076,GO:0071320,GO:0001077,GO:0001570,GO:0001657,GO:…	DNA binding transcription factor activity|RNA binding|protein binding|nucleus|nucleoplasm|nucleolus|RNA splicing|cytoplasm|gonad development|cytosol|male gonad development|regulation of transcription, DNA-templated|tissue development|double-stranded methylated DNA binding|nuclear speck|negative regulation of cell growth|positive regulation of transcription, DNA-templated|adrenal gland development…	path:hsa05202	Transcriptional misregulation in cancers
NM_000379.3	225.795446415763	0.519238345467961	-5.73983312214009	0.12671494083613	-2.98034145360222	9.47698907686922e-09	4.13208098206473e-07	Down	2.81155	0.8520373	0.9292082	1.520009	1.060053	0.7327811	8.239611	0.9603875	0.8657367	0.4974058	0.1317895	0.1319212	0.1049775	0.02500698	0.07842181	0.1877243	XDH	GeneID:7498,Genbank:NM_000379.3,HGNC:HGNC:12805,MIM:607633	xanthine dehydrogenase	GO:0045602,GO:0009115,GO:0004854,GO:0050660,GO:0004855,GO:0010629,GO:0051537,GO:0005506,GO:0005615,GO:0005777,GO:0016529,GO:0005829,GO:0051898,GO:0016614,GO:1900745,GO:0016903,GO:0006195,GO:1900747,GO:0022900,GO:0006919,GO:0001933,GO:2000379,GO:0042803,GO:0007595,GO:0001937,GO:2001213,GO:0043546,GO:0009055	negative regulation of endothelial cell differentiation|xanthine catabolic process|xanthine dehydrogenase activity|flavin adenine dinucleotide binding|xanthine oxidase activity|negative regulation of gene expression|2 iron, 2 sulfur cluster binding|iron ion binding|extracellular space|peroxisome|sarcoplasmic reticulum|cytosol|negative regulation of protein kinase B signaling|oxidoreductase activi…	path:hsa00230,path:hsa00232,path:hsa00983,path:hsa04146	Purine metabolism|Caffeine metabolism|Drug metabolism - other enzymes|Peroxisome
NM_000381.3	694.028652164661	0.463497543555436	-2.59129628395872	0.434955748812437	-1.20105946223919	0.00956151325157854	0.057387030683344	Down	4.634623	5.80712	5.055006	3.405023	3.934126	3.240886	5.561993	1.947609	3.332487	2.793203	0.7310384	2.059144	0.8639248	0.204189	5.403866	2.675431	MID1	GeneID:4281,Genbank:NM_000381.3,HGNC:HGNC:7095,MIM:300552	midline 1, transcript variant 1	GO:0042803,GO:0005829,GO:0046982,GO:0005874,GO:0051219,GO:0005875,GO:0005881,GO:0007026,GO:0007389,GO:0008017,GO:0060333,GO:0008270,GO:0016740,GO:0031625,GO:0032874,GO:0000226,GO:0035372,GO:0005515,GO:0042802,GO:0005819	protein homodimerization activity|cytosol|protein heterodimerization activity|microtubule|phosphoprotein binding|microtubule associated complex|cytoplasmic microtubule|negative regulation of microtubule depolymerization|pattern specification process|microtubule binding|interferon-gamma-mediated signaling pathway|zinc ion binding|transferase activity|ubiquitin protein ligase binding|positive regul…	path:hsa04120	Ubiquitin mediated proteolysis
NM_000384.2	10726.5506962573	0.755713432390977	8.79468555610162	100.166897759308	6.6462620084009	1.43449129417019e-18	3.10693709272021e-16	Up	0.1890028	0.1673762	0.529565	0.05953848	0.08626903	0.07557259	0	0.03102493	30.78846	252.5515	23.60424	0.2036451	0.9013852	32.46304	9.890846	14.67156	APOB	GeneID:338,Genbank:NM_000384.2,HGNC:HGNC:603,MIM:107730	apolipoprotein B	GO:0005769,GO:0005788,GO:0005789,GO:0005790,GO:0005829,GO:0005886,GO:0010744,GO:0006642,GO:0010884,GO:0006898,GO:0010886,GO:0007283,GO:0017127,GO:0019433,GO:0030301,GO:0030317,GO:0034378,GO:0030669,GO:0034379,GO:0031904,GO:0032355,GO:0034382,GO:0034383,GO:0034447,GO:0001523,GO:0050750,GO:0035473,GO:0001701,GO:0050900,GO:0042158,GO:0002224,GO:0061024,GO:0042159,GO:0005515,GO:0070062,GO:0005543,GO:…	early endosome|endoplasmic reticulum lumen|endoplasmic reticulum membrane|smooth endoplasmic reticulum|cytosol|plasma membrane|positive regulation of macrophage derived foam cell differentiation|triglyceride mobilization|positive regulation of lipid storage|receptor-mediated endocytosis|positive regulation of cholesterol storage|spermatogenesis|cholesterol transporter activity|triglyceride catabo…	path:hsa04975,path:hsa04979,path:hsa04977	Fat digestion and absorption|Cholesterol metabolism|Vitamin digestion and absorption
NM_000387.5	999.443502135786	0.350568188785439	-3.93399362368551	0.384449759151814	-1.3791330193489	8.35460003865084e-05	0.00125344094178527	Down	19.58787	20.08145	21.05553	28.96026	23.27529	34.41264	13.61836	18.81517	16.26651	17.17376	4.539111	5.997351	11.10709	4.606301	8.311462	6.293906	SLC25A20	GeneID:788,Genbank:NM_000387.5,HGNC:HGNC:1421,HPRD:01953,MIM:613698	solute carrier family 25 member 20	GO:0005739,GO:0005743,GO:0005829,GO:0006839,GO:0006853,GO:0015226,GO:0015227,GO:0015879,GO:0016021,GO:0022857,GO:0000064,GO:1902603,GO:0005476,GO:1902616	mitochondrion|mitochondrial inner membrane|cytosol|mitochondrial transport|carnitine shuttle|carnitine transmembrane transporter activity|acyl carnitine transmembrane transporter activity|carnitine transport|integral component of membrane|transmembrane transporter activity|L-ornithine transmembrane transporter activity|carnitine transmembrane transport|carnitine:acyl carnitine antiporter activity…	path:hsa04714	Thermogenesis
NM_000388.3	4.75979743334082	1.0632441842384	-2.95229722562068	0.113517540700818	-3.13901285528436	0.00315419158187633	0.0243443887412012	Down	0.06762546	0.02622121	0.02144594	0.1254544	4.305065e-05	0.1670869	0	0.02680473	0	0.0008915948	0.00314767	0	0	0.02490637	0	0.001212557	CASR	GeneID:846,Genbank:NM_000388.3,HGNC:HGNC:1514,MIM:601199	calcium sensing receptor, transcript variant 2	GO:0005513,GO:0005515,GO:0005634,GO:0005737,GO:0005886,GO:0005887,GO:0009653,GO:0009986,GO:0006874,GO:0010628,GO:0016323,GO:0016324,GO:0016597,GO:0019808,GO:0060613,GO:0019901,GO:0070509,GO:0032024,GO:0071305,GO:0032781,GO:0071333,GO:0071404,GO:0071456,GO:0071774,GO:0000287,GO:0090280,GO:0001503,GO:1901653,GO:0002931,GO:0004435,GO:0004930,GO:0005178,GO:0005509,GO:0006915,GO:0007186,GO:0007193,GO:…	detection of calcium ion|protein binding|nucleus|cytoplasm|plasma membrane|integral component of plasma membrane|anatomical structure morphogenesis|cell surface|cellular calcium ion homeostasis|positive regulation of gene expression|basolateral plasma membrane|apical plasma membrane|amino acid binding|polyamine binding|fat pad development|protein kinase binding|calcium ion import|positive regulat…	path:hsa04621	NOD-like receptor signaling pathway
NM_000392.4	132.779335761007	0.465573435152831	6.16225990125482	7.30550756422993	2.86898451053175	7.17140184883207e-10	3.93945297756293e-08	Up	0.08299523	0.1699874	0.09873923	0.09352438	0.1318753	0.09275611	0.2682826	0.2328839	0.9683231	3.052667	0.6044207	2.225546	0.6103679	1.942775	0.4434881	0.6939872	ABCC2	GeneID:1244,Genbank:NM_000392.4,HGNC:HGNC:53,HPRD:03065,MIM:601107	ATP binding cassette subfamily C member 2	GO:0009986,GO:0015127,GO:0015694,GO:0015722,GO:0015723,GO:0015732,GO:0046581,GO:0016020,GO:0046685,GO:0016324,GO:0055085,GO:0070327,GO:0071222,GO:0071347,GO:0071354,GO:0071356,GO:0071549,GO:0005515,GO:0005524,GO:0005886,GO:0005887,GO:0006855,GO:0006979,GO:0007565,GO:0008514,GO:0009408,GO:0019904,GO:0030644,GO:0031427,GO:0031526,GO:0032870,GO:0033762,GO:0042626,GO:0099133,GO:1901086,GO:0043225,GO:…	cell surface|bilirubin transmembrane transporter activity|mercury ion transport|canalicular bile acid transport|bilirubin transport|prostaglandin transport|intercellular canaliculus|membrane|response to arsenic-containing substance|apical plasma membrane|transmembrane transport|thyroid hormone transport|cellular response to lipopolysaccharide|cellular response to interleukin-1|cellular response t…	path:hsa02010,path:hsa04976,path:hsa01524,path:hsa01523	ABC transporters|Bile secretion|Platinum drug resistance|Antifolate resistance
NM_000393.3	11973.032531198	0.360748426103987	7.18072053350837	6.02279698931892	2.59043363075572	6.93449730323541e-13	6.66120142995045e-11	Up	14.80903	19.1692	10.19219	11.83582	10.08509	10.85806	7.07635	16.41163	35.0683	76.07769	61.09419	45.40447	203.9924	164.5125	30.73696	137.303	COL5A2	GeneID:1290,Genbank:NM_000393.3,HGNC:HGNC:2210,MIM:120190	collagen type V alpha 2	GO:0046332,GO:0005201,GO:0046872,GO:0005576,GO:0048592,GO:0005588,GO:0005615,GO:0005788,GO:0030198,GO:0030199,GO:0071230,GO:1903225,GO:0030574,GO:0031012,GO:0001501,GO:0043588,GO:0001503,GO:0003674	SMAD binding|extracellular matrix structural constituent|metal ion binding|extracellular region|eye morphogenesis|collagen type V trimer|extracellular space|endoplasmic reticulum lumen|extracellular matrix organization|collagen fibril organization|cellular response to amino acid stimulus|negative regulation of endodermal cell differentiation|collagen catabolic process|extracellular matrix|skeleta…	path:hsa04974	Protein digestion and absorption
NM_000394.3	3.69635311707704	1.28308899673564	1.99542676811018	5.89834467470271	2.56031012995393	0.0459963538667106	0.176640939761731	Up	0	0	0	0	0	0	0	0	0.05095922	1.295021	0.141595	0	0	0	1.580385e-07	0.03010825	CRYAA	GeneID:1409,Genbank:NM_000394.3,HGNC:HGNC:2388,HPRD:00427,MIM:123580	crystallin alpha A	GO:0051082,GO:0005654,GO:0051260,GO:0005737,GO:0070062,GO:0005829,GO:0007601,GO:0032387,GO:0042026,GO:0042802,GO:0043066,GO:0046872,GO:0050821,GO:0005212,GO:0050896,GO:0005515,GO:0005634	unfolded protein binding|nucleoplasm|protein homooligomerization|cytoplasm|extracellular exosome|cytosol|visual perception|negative regulation of intracellular transport|protein refolding|identical protein binding|negative regulation of apoptotic process|metal ion binding|protein stabilization|structural constituent of eye lens|response to stimulus|protein binding|nucleus	path:hsa04141	Protein processing in endoplasmic reticulum
NM_000399.4	218.478725710339	0.403951275007443	7.18113303780785	7.4685483019824	2.90082784662055	6.91360351682154e-13	6.64912282392171e-11	Up	0.3734556	0.5673314	0.2780924	0.2219759	0.4062562	0.5502147	0.2413221	0.3972299	2.321172	1.633366	1.35781	0.9231799	8.603692	4.049453	2.038898	12.57619	EGR2	GeneID:1959,Genbank:NM_000399.4,HGNC:HGNC:3239,MIM:129010	early growth response 2, transcript variant 1	GO:0005654,GO:0005737,GO:0006366,GO:0006611,GO:0007420,GO:0007422,GO:0007611,GO:0042552,GO:0007622,GO:0043231,GO:0008045,GO:0044212,GO:0014037,GO:0045444,GO:0045893,GO:0045944,GO:0046872,GO:0048168,GO:0071310,GO:0071837,GO:0000978,GO:0000981,GO:0001077,GO:0001102,GO:0003682,GO:0003700,GO:0005515,GO:0005634,GO:0016740,GO:0016925,GO:0021612,GO:0021660,GO:0021666,GO:0030278,GO:0031625,GO:0032868,GO:…	nucleoplasm|cytoplasm|transcription by RNA polymerase II|protein export from nucleus|brain development|peripheral nervous system development|learning or memory|myelination|rhythmic behavior|intracellular membrane-bounded organelle|motor neuron axon guidance|transcription regulatory region DNA binding|Schwann cell differentiation|fat cell differentiation|positive regulation of transcription, DNA-t…	path:hsa04625,path:hsa05203,path:hsa05166,path:hsa05161	C-type lectin receptor signaling pathway|Viral carcinogenesis|HTLV-I infection|Hepatitis B
NM_000402.4	260.146114314863	0.286360696554987	4.16186745018564	2.28436828784735	1.19179526200469	3.15655566278265e-05	0.000551662114859506	Up	3.740424	1.471157	1.866053	1.567592	2.427923	2.254006	0.8226441	2.142371	4.466801	2.972527	4.783171	3.68063	5.803109	3.909894	3.660263	7.304855	G6PD	GeneID:2539,Genbank:NM_000402.4,HGNC:HGNC:4057,MIM:305900	glucose-6-phosphate dehydrogenase, transcript variant 1	GO:0005829,GO:0006006,GO:0006098,GO:0006629,GO:0006695,GO:0006739,GO:0042803,GO:0006740,GO:0043249,GO:0006749,GO:0043523,GO:0009051,GO:0045471,GO:0046390,GO:0050661,GO:0051156,GO:0055114,GO:0061052,GO:0004345,GO:0005515,GO:0005536,GO:0005634,GO:0005737,GO:0009898,GO:0010041,GO:0010734,GO:0014070,GO:0016020,GO:0019322,GO:0021762,GO:0070062,GO:0032094,GO:1904879,GO:0034599,GO:2000378,GO:0042802	cytosol|glucose metabolic process|pentose-phosphate shunt|lipid metabolic process|cholesterol biosynthetic process|NADP metabolic process|protein homodimerization activity|NADPH regeneration|erythrocyte maturation|glutathione metabolic process|regulation of neuron apoptotic process|pentose-phosphate shunt, oxidative branch|response to ethanol|ribose phosphate biosynthetic process|NADP binding|glu…	path:hsa00030,path:hsa00480,path:hsa05230	Pentose phosphate pathway|Glutathione metabolism|Central carbon metabolism in cancer
NM_000411.6	132.959301558352	0.486628188040891	2.15978237941461	2.07198130481621	1.05101098585718	0.0307895203452364	0.133643429948027	Up	0.4296839	0.9426208	0.2927163	0.1900358	0.1183207	0.2625329	0.9640953	0.3905485	0.5840246	0.3566162	1.307191	0.626217	0.8299528	2.118316	0.5706275	0.7368229	HLCS	GeneID:3141,Genbank:NM_000411.6,HGNC:HGNC:4976,HPRD:08360,MIM:609018	holocarboxylase synthetase, transcript variant 1	GO:0016363,GO:0004079,GO:0016570,GO:0004080,GO:0018271,GO:0005515,GO:0005524,GO:0005652,GO:0005739,GO:0005829,GO:0019899,GO:0006768,GO:0042803,GO:0008283,GO:0000785,GO:0070781,GO:0009305,GO:0004077,GO:0071110,GO:0009374,GO:0004078	nuclear matrix|biotin-[methylmalonyl-CoA-carboxytransferase] ligase activity|histone modification|biotin-[propionyl-CoA-carboxylase (ATP-hydrolyzing)] ligase activity|biotin-protein ligase activity|protein binding|ATP binding|nuclear lamina|mitochondrion|cytosol|enzyme binding|biotin metabolic process|protein homodimerization activity|cell proliferation|chromatin|response to biotin|protein biotin…	path:hsa00780	Biotin metabolism
NM_000412.4	1026.40125116448	1.02632754122682	7.12248225559287	158.682552684645	7.30999970081432	1.06000404289956e-12	9.86223319121951e-11	Up	0	0.009555213	0.03458652	0.07686332	0	0	0	0	19.12391	140.6046	10.06185	0.04145305	0.1880503	67.72664	2.246184	3.073525	HRG	GeneID:3273,Genbank:NM_000412.4,HGNC:HGNC:5181,HPRD:00812,MIM:142640	histidine rich glycoprotein	GO:0005576,GO:0005886,GO:0006935,GO:0007162,GO:0008201,GO:0019865,GO:0020037,GO:0008270,GO:0030168,GO:0030193,GO:0030308,GO:0031093,GO:0032956,GO:0061844,GO:0033629,GO:0070062,GO:0036019,GO:0072562,GO:0042730,GO:1900747,GO:2000504,GO:2001027,GO:0001525,GO:0002576,GO:0002839,GO:0004866,GO:0004867,GO:0004869,GO:0005102,GO:0005515,GO:0008285,GO:0009986,GO:0010468,GO:0010543,GO:0010593,GO:0010951,GO:…	extracellular region|plasma membrane|chemotaxis|negative regulation of cell adhesion|heparin binding|immunoglobulin binding|heme binding|zinc ion binding|platelet activation|regulation of blood coagulation|negative regulation of cell growth|platelet alpha granule lumen|regulation of actin cytoskeleton organization|antimicrobial humoral immune response mediated by antimicrobial peptide|negative re…
NM_000420.2	4.04789121420463	0.921087929236425	2.46458935070929	4.82357735021721	2.27010350146297	0.013717035851533	0.0750007492992331	Up	0.008471732	0.006982364	0	0.003700632	0.01477249	0.01149729	0.09433094	8.317582e-06	0.06610017	0.214509	0.02967648	0.0413888	0.1412695	0.05137225	0.02711263	0.05310755	KEL	GeneID:3792,Genbank:NM_000420.2,HGNC:HGNC:6308,HPRD:00194,MIM:613883	Kell blood group, metallo-endopeptidase	GO:0006508,GO:0006874,GO:0008361,GO:0010961,GO:0016021,GO:0031133,GO:0042310,GO:0042552,GO:0046872,GO:0048741,GO:1901380,GO:0004222,GO:0005515,GO:0005886	proteolysis|cellular calcium ion homeostasis|regulation of cell size|cellular magnesium ion homeostasis|integral component of membrane|regulation of axon diameter|vasoconstriction|myelination|metal ion binding|skeletal muscle fiber development|negative regulation of potassium ion transmembrane transport|metalloendopeptidase activity|protein binding|plasma membrane
NM_000422.2	255.699709092146	0.56726659554563	11.2474829093253	83.3044314801861	6.3803213384306	2.38295605249371e-29	1.56105107107664e-26	Up	0.0830252	0.1011225	0.0662988	0.1746453	0.04732895	0.1430836	0.04695221	1.089034e-29	3.881193	21.44215	11.75665	2.093926	9.479612	5.987154	12.77487	10.95339	KRT17	GeneID:3872,Genbank:NM_000422.2,HGNC:HGNC:6427,HPRD:01019,MIM:148069	keratin 17	GO:0070268,GO:0005882,GO:0071944,GO:0007165,GO:0008544,GO:0030307,GO:0031069,GO:0031424,GO:0032395,GO:0042289,GO:0045109,GO:0045111,GO:0045727,GO:0005200,GO:0051798,GO:0005515,GO:0070062,GO:0005829	cornification|intermediate filament|cell periphery|signal transduction|epidermis development|positive regulation of cell growth|hair follicle morphogenesis|keratinization|MHC class II receptor activity|MHC class II protein binding|intermediate filament organization|intermediate filament cytoskeleton|positive regulation of translation|structural constituent of cytoskeleton|positive regulation of h…	path:hsa04915	Estrogen signaling pathway
NM_000425.4	11.4320843686972	0.911072029910343	-3.10390102034767	0.140839371244336	-2.82787740324894	0.00190987213030282	0.0163232692253162	Down	0.005987778	1.990525e-06	0.1533141	0.3362139	0.267861	0.01251754	0.01471427	0.2189512	0.003513201	0.004424286	0.00970133	0.001638145	0.01617973	0.02346635	2.172108e-16	0.003479665	L1CAM	GeneID:3897,Genbank:NM_000425.4,HGNC:HGNC:6470,MIM:308840	L1 cell adhesion molecule, transcript variant 1	GO:0030425,GO:0005925,GO:0031012,GO:0006935,GO:0031175,GO:0007155,GO:0007160,GO:0007399,GO:0007411,GO:0043025,GO:0009986,GO:0044295,GO:0045773,GO:0016021,GO:0050808,GO:0016477,GO:0005515,GO:0050900,GO:0019904,GO:0005886,GO:0061564,GO:0030424	dendrite|focal adhesion|extracellular matrix|chemotaxis|neuron projection development|cell adhesion|cell-matrix adhesion|nervous system development|axon guidance|neuronal cell body|cell surface|axonal growth cone|positive regulation of axon extension|integral component of membrane|synapse organization|cell migration|protein binding|leukocyte migration|protein domain specific binding|plasma membra…	path:hsa04514,path:hsa04360	Cell adhesion molecules (CAMs)|Axon guidance
NM_000428.2	2490.85106282974	0.323947918754631	9.08384753529224	7.68845386237393	2.94269350334231	1.048030470596e-19	2.60933468038949e-17	Up	1.375976	2.313844	1.113845	1.465967	1.709933	1.85013	1.634683	2.44249	10.08653	10.1518	15.94879	6.475183	38.18916	27.60467	6.680328	15.02245	LTBP2	GeneID:4053,Genbank:NM_000428.2,HGNC:HGNC:6715,HPRD:03650,MIM:602091	latent transforming growth factor beta binding protein 2	GO:0005578,GO:0005615,GO:0005622,GO:0006605,GO:0007179,GO:0008201,GO:0009306,GO:0019838,GO:0031012,GO:0070062,GO:0005509,GO:0097435,GO:0005515,GO:0005576	proteinaceous extracellular matrix|extracellular space|intracellular|protein targeting|transforming growth factor beta receptor signaling pathway|heparin binding|protein secretion|growth factor binding|extracellular matrix|extracellular exosome|calcium ion binding|supramolecular fiber organization|protein binding|extracellular region
NM_000429.2	396.291675359985	0.766430362967178	8.40914266658627	87.125448117969	6.4450222661945	4.13018492061689e-17	7.51910043372716e-15	Up	0.01529742	0.0002070621	0.009983729	0.01655841	0.04560279	0.009891851	0	0.05090258	8.291822	39.8034	2.84001	0.4896796	0.2362734	1.272472	0.9830162	2.284346	MAT1A	GeneID:4143,Genbank:NM_000429.2,HGNC:HGNC:6903,HPRD:02013,MIM:610550	methionine adenosyltransferase 1A	GO:0098601,GO:0004478,GO:0005524,GO:0005829,GO:0006556,GO:0006730,GO:0009087,GO:0032259,GO:0042802,GO:0000096,GO:0046872,GO:0001887,GO:0051289	selenomethionine adenosyltransferase activity|methionine adenosyltransferase activity|ATP binding|cytosol|S-adenosylmethionine biosynthetic process|one-carbon metabolic process|methionine catabolic process|methylation|identical protein binding|sulfur amino acid metabolic process|metal ion binding|selenium compound metabolic process|protein homotetramerization	path:hsa00270	Cysteine and methionine metabolism
NM_000433.3	616.888103328049	0.286746631804651	4.95935197469172	2.67971110510555	1.42207747467659	7.07287174157257e-07	2.01092487534052e-05	Up	3.079976	4.842397	2.709063	1.774236	3.859447	4.609382	4.552137	7.584775	6.305176	18.52797	5.853271	8.589794	19.32667	8.54373	14.32539	9.96736	NCF2	GeneID:4688,Genbank:NM_000433.3,HGNC:HGNC:7661,MIM:608515	neutrophil cytosolic factor 2, transcript variant 1	GO:0042554,GO:0005730,GO:0043020,GO:0005829,GO:0043085,GO:0006801,GO:0006909,GO:0006968,GO:0008022,GO:0045087,GO:0009055,GO:0045454,GO:0016175,GO:0045730,GO:0016176,GO:0048010,GO:0022900,GO:0001669,GO:0048365,GO:0032010,GO:0002479,GO:0034599,GO:0005515	superoxide anion generation|nucleolus|NADPH oxidase complex|cytosol|positive regulation of catalytic activity|superoxide metabolic process|phagocytosis|cellular defense response|protein C-terminus binding|innate immune response|electron transfer activity|cell redox homeostasis|superoxide-generating NADPH oxidase activity|respiratory burst|superoxide-generating NADPH oxidase activator activity|vas…	path:hsa04145,path:hsa04670,path:hsa04380,path:hsa05418,path:hsa05140	Phagosome|Leukocyte transendothelial migration|Osteoclast differentiation|Fluid shear stress and atherosclerosis|Leishmaniasis
NM_000434.3	2546.11174617	0.354324508659019	2.93971900897403	2.05853002784182	1.0416144934503	0.00328510014824963	0.0251314720923	Up	19.82119	17.42744	16.05114	19.53977	29.15469	22.99342	22.71671	19.63827	72.47709	44.57401	40.94378	144.3059	45.45581	27.11842	16.77181	31.88462	NEU1	GeneID:4758,Genbank:NM_000434.3,HGNC:HGNC:7758,HPRD:09751,MIM:608272	neuraminidase 1 (lysosomal sialidase)	GO:0070062,GO:0030054,GO:0005515,GO:0035580,GO:0005576,GO:0043202,GO:0005737,GO:0005764,GO:0005765,GO:0005886,GO:0043231,GO:0006687,GO:0006689,GO:0043312,GO:0009313,GO:0052794,GO:0004308,GO:0052795,GO:0016020,GO:0052796,GO:0016997	extracellular exosome|cell junction|protein binding|specific granule lumen|extracellular region|lysosomal lumen|cytoplasm|lysosome|lysosomal membrane|plasma membrane|intracellular membrane-bounded organelle|glycosphingolipid metabolic process|ganglioside catabolic process|neutrophil degranulation|oligosaccharide catabolic process|exo-alpha-(2->3)-sialidase activity|exo-alpha-sialidase activity|ex…	path:hsa00600,path:hsa00511,path:hsa04142	Sphingolipid metabolism|Other glycan degradation|Lysosome
NM_000435.2	1832.99566674483	0.289874913744093	7.49150708766966	4.50522753545377	2.17159997085151	6.80872065146357e-14	7.66422201669888e-12	Up	1.903485	2.212437	1.972913	1.258164	2.352439	2.268153	2.225549	4.530299	7.622553	9.234069	15.16725	4.969445	24.44702	16.43345	5.673436	9.722844	NOTCH3	GeneID:4854,Genbank:NM_000435.2,HGNC:HGNC:7883,MIM:600276	notch 3	GO:0048663,GO:0019899,GO:0005515,GO:0048844,GO:0030900,GO:0005576,GO:0072104,GO:0035333,GO:0005654,GO:0005789,GO:0005829,GO:0042802,GO:0005886,GO:0043235,GO:0006367,GO:0045296,GO:0007219,GO:0045665,GO:0007221,GO:0000122,GO:0045746,GO:0015629,GO:0000139,GO:0048661,GO:0016021,GO:0005509	neuron fate commitment|enzyme binding|protein binding|artery morphogenesis|forebrain development|extracellular region|glomerular capillary formation|Notch receptor processing, ligand-dependent|nucleoplasm|endoplasmic reticulum membrane|cytosol|identical protein binding|plasma membrane|receptor complex|transcription initiation from RNA polymerase II promoter|cadherin binding|Notch signaling pathwa…	path:hsa04330,path:hsa04371,path:hsa04658,path:hsa04919,path:hsa05200,path:hsa05206,path:hsa05224,path:hsa05165,path:hsa01522	Notch signaling pathway|Apelin signaling pathway|Th1 and Th2 cell differentiation|Thyroid hormone signaling pathway|Pathways in cancer|MicroRNAs in cancer|Breast cancer|Human papillomavirus infection|Endocrine resistance
NM_000436.3	1005.16192708499	0.4165886970332	-4.50037388559996	0.272663805113362	-1.87480489316432	6.78340411751906e-06	0.000146761353675214	Down	18.23877	16.24511	18.34057	13.90404	7.507081	10.36444	11.42538	9.145903	1.060619	5.979103	3.802928	1.28348	6.115966	2.285437	6.097681	3.995817	OXCT1	GeneID:5019,Genbank:NM_000436.3,HGNC:HGNC:8527,HPRD:02001,MIM:601424	3-oxoacid CoA-transferase 1	GO:0046950,GO:0005759,GO:0046952,GO:0007420,GO:0060612,GO:0007507,GO:0007584,GO:0008260,GO:0009725,GO:0014823,GO:0035774,GO:0042182,GO:0042594,GO:0005654,GO:0042803,GO:0005739,GO:0045471	cellular ketone body metabolic process|mitochondrial matrix|ketone body catabolic process|brain development|adipose tissue development|heart development|response to nutrient|3-oxoacid CoA-transferase activity|response to hormone|response to activity|positive regulation of insulin secretion involved in cellular response to glucose stimulus|ketone catabolic process|response to starvation|nucleoplas…	path:hsa00650,path:hsa00072,path:hsa00280	Butanoate metabolism|Synthesis and degradation of ketone bodies|Valine, leucine and isoleucine degradation
NM_000437.3	706.233858998301	0.294662094029684	-6.05765561125991	0.290183724933269	-1.78496148732451	1.38119705244078e-09	7.16331275977416e-08	Down	10.17736	6.379553	7.643546	9.554023	9.60689	10.60041	13.05727	6.078948	2.663579	3.387927	1.686803	2.703067	1.359378	4.702721	2.941478	2.22939	PAFAH2	GeneID:5051,Genbank:NM_000437.3,HGNC:HGNC:8579,HPRD:03824,MIM:602344	platelet activating factor acetylhydrolase 2	GO:0005789,GO:0006629,GO:0007596,GO:0016042,GO:0043066,GO:0003847,GO:0005543	endoplasmic reticulum membrane|lipid metabolic process|blood coagulation|lipid catabolic process|negative regulation of apoptotic process|1-alkyl-2-acetylglycerophosphocholine esterase activity|phospholipid binding	path:hsa00565	Ether lipid metabolism
NM_000439.4	332.895438218679	0.671524743178826	-3.4539682900077	0.200347280379501	-2.31942516889523	0.000552402323945996	0.00601970904446249	Down	2.14005	1.072666	2.012399	2.158821	0.8866992	0.7156406	1.056808	0.5521633	0.4334716	0.6719187	0.08162087	18.23992	0.03560896	0.01859941	0.01795397	0.0163286	PCSK1	GeneID:5122,Genbank:NM_000439.4,HGNC:HGNC:8743,HPRD:01201,MIM:162150	proprotein convertase subtilisin/kexin type 1, transcript variant 1	GO:0006508,GO:0007267,GO:0016486,GO:0030133,GO:0034774,GO:0042802,GO:0043043,GO:0004252,GO:0005615	proteolysis|cell-cell signaling|peptide hormone processing|transport vesicle|secretory granule lumen|identical protein binding|peptide biosynthetic process|serine-type endopeptidase activity|extracellular space
NM_000440.2	37.3535190571563	0.582740606077794	-2.82655649186312	0.31927041036775	-1.64714924318144	0.00470514440233535	0.0334317074839121	Down	0.2962905	0.1108107	0.3296598	0.2744903	0.1883398	0.2130525	0.7271019	0.2723878	0.2427091	0.07938718	0.2185464	0.04918711	0.04989461	0.08649543	0.004062382	0.05857532	PDE6A	GeneID:5145,Genbank:NM_000440.2,HGNC:HGNC:8785,MIM:180071	phosphodiesterase 6A	GO:0016056,GO:0022400,GO:0046037,GO:0046872,GO:0047555,GO:0051480,GO:0097381,GO:0005886,GO:0007223,GO:0007601	rhodopsin mediated signaling pathway|regulation of rhodopsin mediated signaling pathway|GMP metabolic process|metal ion binding|3',5'-cyclic-GMP phosphodiesterase activity|regulation of cytosolic calcium ion concentration|photoreceptor disc membrane|plasma membrane|Wnt signaling pathway, calcium modulating pathway|visual perception	path:hsa00230,path:hsa04744	Purine metabolism|Phototransduction
NM_000444.5	9.55611904572582	0.843366870795824	3.27574856935396	6.78645340636435	2.76265782044995	0.00105382333204141	0.0101606645578645	Up	1.292826e-06	0.002776977	0.002483704	0.03611887	0.0005356697	0.01880155	0.002885155	0.002901544	0.03252777	0.2029643	0.04661705	0.01526916	0.2375233	0.04807935	0.01603391	0.0928459	PHEX	GeneID:5251,Genbank:NM_000444.5,HGNC:HGNC:8918,MIM:300550	phosphate regulating endopeptidase homolog, X-linked, transcript variant 1	GO:0060416,GO:0005783,GO:0071305,GO:0005794,GO:0071374,GO:0005886,GO:0005887,GO:0006464,GO:0006508,GO:0007267,GO:1904383,GO:0008270,GO:1990418,GO:0019637,GO:0030282,GO:0030324,GO:0001501,GO:0048471,GO:0004177,GO:0060348,GO:0004222	response to growth hormone|endoplasmic reticulum|cellular response to vitamin D|Golgi apparatus|cellular response to parathyroid hormone stimulus|plasma membrane|integral component of plasma membrane|cellular protein modification process|proteolysis|cell-cell signaling|response to sodium phosphate|zinc ion binding|response to insulin-like growth factor stimulus|organophosphate metabolic process|b…
NM_000446.5	306.945708888648	0.902679593414135	4.55643410657189	17.3035972560755	4.11300008673861	5.20293509934284e-06	0.000116673337843597	Up	0.05005935	0	0.06055349	0.1908479	0.2991728	0.1797739	0.1492797	0.185488	4.252811	26.52423	3.766243	0	0.08781416	43.28789	1.103136	1.656641	PON1	GeneID:5444,Genbank:NM_000446.5,HGNC:HGNC:9204,HPRD:01351,MIM:168820	paraoxonase 1	GO:1902617,GO:0043231,GO:0019372,GO:0004064,GO:0046395,GO:0019439,GO:0046434,GO:0031667,GO:0005509,GO:0046470,GO:0005543,GO:0005576,GO:0005615,GO:0032411,GO:0051099,GO:0034364,GO:0008203,GO:0070062,GO:0009636,GO:0070542,GO:0034366,GO:0010875,GO:0004063,GO:0072562,GO:0034445,GO:0016311,GO:0102007,GO:0042803,GO:0016788	response to fluoride|intracellular membrane-bounded organelle|lipoxygenase pathway|arylesterase activity|carboxylic acid catabolic process|aromatic compound catabolic process|organophosphate catabolic process|response to nutrient levels|calcium ion binding|phosphatidylcholine metabolic process|phospholipid binding|extracellular region|extracellular space|positive regulation of transporter activit…
NM_000450.2	57.8226345602138	0.5444606047717	3.61494511214625	3.91278327202546	1.96819520197565	0.000300411261710122	0.00365881872098973	Up	0.08753126	0.06316485	0.199994	0.07304257	0.1098847	0.1189493	0.05697903	0.21872	0.114173	1.130214	0.7651715	0.0428919	1.054719	0.3288611	0.0969692	3.014512	SELE	GeneID:6401,Genbank:NM_000450.2,HGNC:HGNC:10718,MIM:131210	selectin E	GO:0050901,GO:0032496,GO:0005515,GO:0070492,GO:0033691,GO:0005615,GO:0070555,GO:0034612,GO:0005886,GO:0005887,GO:0005901,GO:0005905,GO:0006954,GO:0043274,GO:0007157,GO:0045121,GO:0007159,GO:0046872,GO:0007202,GO:0048471,GO:0019722,GO:0002092,GO:0050727,GO:0030029,GO:0002523,GO:0050900,GO:0030863,GO:0004888	leukocyte tethering or rolling|response to lipopolysaccharide|protein binding|oligosaccharide binding|sialic acid binding|extracellular space|response to interleukin-1|response to tumor necrosis factor|plasma membrane|integral component of plasma membrane|caveola|clathrin-coated pit|inflammatory response|phospholipase binding|heterophilic cell-cell adhesion via plasma membrane cell adhesion molec…	path:hsa04668,path:hsa04514,path:hsa05418,path:hsa04933,path:hsa05144,path:hsa05143	TNF signaling pathway|Cell adhesion molecules (CAMs)|Fluid shear stress and atherosclerosis|AGE-RAGE signaling pathway in diabetic complications|Malaria|African trypanosomiasis
NM_000451.3	11.8780064509517	0.839419366910377	-3.69374572811797	0.116580491914702	-3.1006017006247	0.000220974769263612	0.00283066589747029	Down	0.1605762	0.114619	0.1082156	0.1712217	0.1054815	0.16592	0.4499389	0.0753325	0.086002	6.119107e-46	6.719249e-54	5.304895e-52	0.01167383	7.82622e-43	0.03539791	0.05178255	SHOX	GeneID:6473,Genbank:NM_000451.3,HGNC:HGNC:10853,HPRD:02430,MIM:400020	short stature homeobox, transcript variant 1	GO:0001228,GO:0001501,GO:0003700,GO:0005515,GO:0005654,GO:0006366,GO:0043231,GO:0043565,GO:0045944,GO:0000981	transcriptional activator activity, RNA polymerase II transcription regulatory region sequence-specific DNA binding|skeletal system development|DNA binding transcription factor activity|protein binding|nucleoplasm|transcription by RNA polymerase II|intracellular membrane-bounded organelle|sequence-specific DNA binding|positive regulation of transcription by RNA polymerase II|RNA polymerase II tra…
NM_000457.4	1618.40120642091	0.549478616416163	-5.28684437890015	0.133507441740527	-2.90500793452562	1.24444420667394e-07	4.23582731863661e-06	Down	19.94786	9.29729	17.47015	17.68406	20.49361	19.80716	17.43298	19.34144	5.911403	6.789039	1.264572	2.564006	2.425224	0.1090272	3.81204	0.5336539	HNF4A	GeneID:3172,Genbank:NM_000457.4,HGNC:HGNC:5024,HPRD:02612,MIM:600281	hepatocyte nuclear factor 4 alpha, transcript variant 2	GO:0004879,GO:0005102,GO:0005504,GO:0005515,GO:0005634,GO:0005654,GO:0019216,GO:0005737,GO:0023019,GO:0006357,GO:0030308,GO:0030522,GO:0042593,GO:0042803,GO:0043401,GO:0044212,GO:0045893,GO:0045944,GO:0000978,GO:0000981,GO:0001077,GO:0001102,GO:0003677,GO:0003700,GO:0003705,GO:0003707,GO:0006367,GO:0006591,GO:0006629,GO:0006805,GO:0007548,GO:0007596,GO:0008270,GO:0008285,GO:0050796,GO:0009749,GO:…	nuclear receptor activity|signaling receptor binding|fatty acid binding|protein binding|nucleus|nucleoplasm|regulation of lipid metabolic process|cytoplasm|signal transduction involved in regulation of gene expression|regulation of transcription by RNA polymerase II|negative regulation of cell growth|intracellular receptor signaling pathway|glucose homeostasis|protein homodimerization activity|st…	path:hsa04152,path:hsa04950	AMPK signaling pathway|Maturity onset diabetes of the young
NM_000458.3	144.333498923248	0.562024517299452	-2.31043042775832	0.406543449443786	-1.29851854591483	0.0208643361377817	0.101633364324231	Down	2.108761	1.704054	2.146937	1.107079	1.259173	1.606287	4.089474	2.712965	0.921768	0.8030048	1.186408	1.468093	0.02501844	2.701729	0.3778781	0.5517598	HNF1B	GeneID:6928,Genbank:NM_000458.3,HGNC:HGNC:11630,HPRD:08926,MIM:189907	HNF1 homeobox B, transcript variant 1	GO:0003705,GO:0005515,GO:0005634,GO:0005654,GO:0005667,GO:0006351,GO:0042803,GO:0006357,GO:0045893,GO:0007219,GO:0009749,GO:0046982,GO:0048557,GO:0048754,GO:0048793,GO:0050673,GO:0060261,GO:0060677,GO:0000122,GO:0000977,GO:0000987,GO:0001714,GO:0001822,GO:0001826,GO:0003700,GO:0009952,GO:0014070,GO:0030073,GO:0030111,GO:0030902,GO:0032922,GO:0035565,GO:0061017,GO:0039020,GO:0061296,GO:0042493,GO:…	transcription factor activity, RNA polymerase II distal enhancer sequence-specific binding|protein binding|nucleus|nucleoplasm|transcription factor complex|transcription, DNA-templated|protein homodimerization activity|regulation of transcription by RNA polymerase II|positive regulation of transcription, DNA-templated|Notch signaling pathway|response to glucose|protein heterodimerization activity…	path:hsa04950	Maturity onset diabetes of the young
NM_000461.4	73.5588180406396	0.680782153626247	-2.23356127337287	0.348548505323675	-1.52056865394297	0.0255119544443722	0.117274871226773	Down	0.2272891	0.7262004	0.4546359	0.5981818	0.4184507	0.3339915	0.3634516	0.05387835	0.5557287	0.1698837	0.007978216	0.2693635	0.02054707	0.5142883	0.006349088	0.04289023	THRB	GeneID:7068,Genbank:NM_000461.4,HGNC:HGNC:11799,HPRD:07521,MIM:190160	thyroid hormone receptor beta, transcript variant 1	GO:0003677,GO:0003700,GO:0003707,GO:0003714,GO:0004879,GO:0004887,GO:0008270,GO:0009755,GO:0005515,GO:0009887,GO:0005634,GO:0016604,GO:0019899,GO:0030154,GO:0098531,GO:0030374,GO:0030522,GO:0030878,GO:0000122,GO:0000790,GO:0000976,GO:0000977,GO:0000981,GO:0001076,GO:0001133,GO:0002154,GO:0005654,GO:0006351,GO:0006367,GO:0007275,GO:0007605,GO:0007621,GO:0031490,GO:0008016,GO:0043401,GO:0008050,GO:…	DNA binding|DNA binding transcription factor activity|steroid hormone receptor activity|transcription corepressor activity|nuclear receptor activity|thyroid hormone receptor activity|zinc ion binding|hormone-mediated signaling pathway|protein binding|animal organ morphogenesis|nucleus|nuclear body|enzyme binding|cell differentiation|transcription factor activity, direct ligand regulated sequence-…	path:hsa04080,path:hsa04919	Neuroactive ligand-receptor interaction|Thyroid hormone signaling pathway
NM_000477.5	55922.9727984301	0.823416245725782	10.3506813054458	367.83606850001	8.52291914123421	4.15518269761038e-25	1.81467954303672e-22	Up	0.08060178	3.269605	0.8080233	0.4061414	3.22125	0.1392421	0	0.3242414	1262.138	7847.135	639.0131	5.384976	19.84271	1705.935	187.033	215.866	ALB	GeneID:213,Genbank:NM_000477.5,HGNC:HGNC:399,HPRD:00062,MIM:103600	albumin	GO:0005615,GO:0005634,GO:0005783,GO:0005788,GO:0005794,GO:0006898,GO:0043066,GO:0008144,GO:0043069,GO:0043209,GO:0009267,GO:0043252,GO:0043687,GO:0044267,GO:0051087,GO:0051659,GO:0070062,GO:0001895,GO:0002576,GO:0003677,GO:0005504,GO:0005507,GO:0005515,GO:0005576,GO:0015643,GO:0015721,GO:0016209,GO:0019825,GO:0019836,GO:0030170,GO:0031093,GO:0072562,GO:0032991,GO:0098869,GO:0034375,GO:0042802	extracellular space|nucleus|endoplasmic reticulum|endoplasmic reticulum lumen|Golgi apparatus|receptor-mediated endocytosis|negative regulation of apoptotic process|drug binding|negative regulation of programmed cell death|myelin sheath|cellular response to starvation|sodium-independent organic anion transport|post-translational protein modification|cellular protein metabolic process|chaperone bi…	path:hsa04918	Thyroid hormone synthesis
NM_000478.5	70.8465940865535	0.657783427507534	2.34480045120617	2.91272778477091	1.54237087761561	0.0190372653411809	0.0950151304148206	Up	0.2010711	0.1074329	0.2708459	0.3851948	0.383349	0.6870723	0.01650147	0.4046672	0.4361579	5.604297	0.7534058	0.2413414	1.979268	0.1550823	0.618575	1.082396	ALPL	GeneID:249,Genbank:NM_000478.5,HGNC:HGNC:438,MIM:171760	alkaline phosphatase, liver/bone/kidney, transcript variant 1	GO:0033280,GO:0003006,GO:0046677,GO:0004035,GO:0046872,GO:0005515,GO:0005576,GO:0005578,GO:0005886,GO:0006501,GO:0051384,GO:0016020,GO:0065010,GO:0016021,GO:0070062,GO:0016311,GO:0071407,GO:0016462,GO:0001501,GO:0071529,GO:0031225,GO:0001649,GO:0032496,GO:0001958	response to vitamin D|developmental process involved in reproduction|response to antibiotic|alkaline phosphatase activity|metal ion binding|protein binding|extracellular region|proteinaceous extracellular matrix|plasma membrane|C-terminal protein lipidation|response to glucocorticoid|membrane|extracellular membrane-bounded organelle|integral component of membrane|extracellular exosome|dephosphory…	path:hsa00730,path:hsa00790	Thiamine metabolism|Folate biosynthesis
NM_000479.3	22.3629056708676	0.837017156322414	2.30316695905198	3.80471992862179	1.92779025860143	0.0212694510730611	0.103045347777829	Up	0	0.2275628	0	0	0.04845011	0.01931499	0.5738357	0.02185241	0.02054208	3.615097	0.04003032	0.1911608	0.08078539	0.2460986	0.04362787	0.07408796	AMH	GeneID:268,Genbank:NM_000479.3,HGNC:HGNC:464,MIM:600957	anti-Mullerian hormone	GO:0008083,GO:0001880,GO:0010469,GO:0010628,GO:0005102,GO:0005160,GO:0005179,GO:0005576,GO:0014070,GO:0005615,GO:0030509,GO:0007267,GO:0042493,GO:0007506,GO:0051092,GO:0007530,GO:0001546,GO:2000355,GO:0007548,GO:0001655,GO:0007568	growth factor activity|Mullerian duct regression|regulation of signaling receptor activity|positive regulation of gene expression|signaling receptor binding|transforming growth factor beta receptor binding|hormone activity|extracellular region|response to organic cyclic compound|extracellular space|BMP signaling pathway|cell-cell signaling|response to drug|gonadal mesoderm development|positive re…	path:hsa04350,path:hsa04390,path:hsa04024,path:hsa04060	TGF-beta signaling pathway|Hippo signaling pathway|cAMP signaling pathway|Cytokine-cytokine receptor interaction
NM_000481.3	431.195881610857	0.362082261814723	-4.68936294921062	0.308226937508443	-1.69793514312034	2.74056913598935e-06	6.66552117825333e-05	Down	7.803301	7.747631	7.595851	9.233458	7.953739	9.463912	11.57283	8.584743	7.669852	2.980893	0.8285734	2.683412	2.217255	3.385927	1.352246	3.698203	AMT	GeneID:275,Genbank:NM_000481.3,HGNC:HGNC:473,HPRD:01997,MIM:238310	aminomethyltransferase, transcript variant 1	GO:0005654,GO:0005739,GO:0005759,GO:0006546,GO:0008483,GO:0019464,GO:0032259,GO:0004047	nucleoplasm|mitochondrion|mitochondrial matrix|glycine catabolic process|transaminase activity|glycine decarboxylation via glycine cleavage system|methylation|aminomethyltransferase activity	path:hsa00630,path:hsa00260,path:hsa00670	Glyoxylate and dicarboxylate metabolism|Glycine, serine and threonine metabolism|One carbon pool by folate
NM_000482.3	29.3581195178939	1.07478064751846	5.45575371998211	58.2319294226066	5.86373851586362	4.87655443503321e-08	1.83406638589312e-06	Up	0	0	0	0	0	0	0	0	0.1577537	8.532069	0.3144109	0	0.05908458	0	0.3329528	0.2603505	APOA4	GeneID:337,Genbank:NM_000482.3,HGNC:HGNC:602,MIM:107690	apolipoprotein A4	GO:0005615,GO:0005769,GO:0005788,GO:0005829,GO:0006695,GO:0006869,GO:0006982,GO:0019433,GO:0007159,GO:0030300,GO:0008203,GO:0031012,GO:0008289,GO:0031102,GO:0031210,GO:0032374,GO:0034378,GO:0034380,GO:0033344,GO:0034445,GO:0035634,GO:0042157,GO:0042627,GO:0001523,GO:0046889,GO:0002227,GO:0051006,GO:0042632,GO:0005319,GO:0005507,GO:0055088,GO:0005515,GO:0060228,GO:0005543,GO:0005576,GO:0065005,GO:…	extracellular space|early endosome|endoplasmic reticulum lumen|cytosol|cholesterol biosynthetic process|lipid transport|response to lipid hydroperoxide|triglyceride catabolic process|leukocyte cell-cell adhesion|regulation of intestinal cholesterol absorption|cholesterol metabolic process|extracellular matrix|lipid binding|neuron projection regeneration|phosphatidylcholine binding|regulation of c…	path:hsa04975,path:hsa04979,path:hsa04977	Fat digestion and absorption|Cholesterol metabolism|Vitamin digestion and absorption
NM_000483.4	1065.35013480877	0.533479303307016	8.51761442691633	23.3276813070697	4.54397101030911	1.62873399671775e-17	3.12908773441537e-15	Up	2.248974	0.9238376	1.302194	1.583419	0.9910909	1.879076	0.5956746	2.397127	65.79594	458.4289	47.0721	19.76828	22.48024	7.838439	35.26162	31.35534	APOC2	GeneID:344,Genbank:NM_000483.4,HGNC:HGNC:609,HPRD:07457,MIM:608083	apolipoprotein C2	GO:0010916,GO:0016004,GO:0016042,GO:0032375,GO:0033344,GO:0033700,GO:0034361,GO:0042632,GO:0034362,GO:0042803,GO:0034363,GO:0042953,GO:0034366,GO:0043086,GO:0043274,GO:0043691,GO:0045723,GO:0045833,GO:0048261,GO:0051006,GO:0001523,GO:0005576,GO:0005615,GO:0005769,GO:0008289,GO:0010518,GO:0010898,GO:0010902,GO:0034370,GO:0034371,GO:0034372,GO:0034375,GO:0034378,GO:0034382,GO:0055102,GO:0034384,GO:…	negative regulation of very-low-density lipoprotein particle clearance|phospholipase activator activity|lipid catabolic process|negative regulation of cholesterol transport|cholesterol efflux|phospholipid efflux|very-low-density lipoprotein particle|cholesterol homeostasis|low-density lipoprotein particle|protein homodimerization activity|intermediate-density lipoprotein particle|lipoprotein tran…	path:hsa04979	Cholesterol metabolism
NM_000488.3	631.040767534087	0.911589852852733	7.26383160635587	98.4715584032571	6.62163518518497	3.76276395161823e-13	3.78745412817734e-11	Up	0.008851352	0	0.04567274	0.03307695	0.03173143	0.06233215	0	0	21.41667	148.699	11.28872	0.009169374	0.4308038	0.3074603	2.960036	6.160286	SERPINC1	GeneID:462,Genbank:NM_000488.3,HGNC:HGNC:775,HPRD:00122,MIM:107300	serpin family C member 1	GO:0010951,GO:0004867,GO:0005515,GO:0042802,GO:0005576,GO:0005615,GO:0043687,GO:0005788,GO:0044267,GO:0005886,GO:0070062,GO:0007584,GO:0072562,GO:0007595,GO:0002020,GO:2000266,GO:0007596,GO:0002438,GO:0008201	negative regulation of endopeptidase activity|serine-type endopeptidase inhibitor activity|protein binding|identical protein binding|extracellular region|extracellular space|post-translational protein modification|endoplasmic reticulum lumen|cellular protein metabolic process|plasma membrane|extracellular exosome|response to nutrient|blood microparticle|lactation|protease binding|regulation of bl…	path:hsa04610	Complement and coagulation cascades
NM_000492.3	10459.4342221163	0.455360517594569	-2.59997041851854	0.44015273103791	-1.18392387550717	0.00932317968704672	0.0563586599930762	Down	69.11358	56.76929	83.40847	78.26985	68.60261	73.64746	49.34668	62.13025	19.3339	50.57642	68.56914	3.365481	22.50929	17.35278	44.32982	57.28949	CFTR	GeneID:1080,Genbank:NM_000492.3,HGNC:HGNC:1884,MIM:602421	cystic fibrosis transmembrane conductance regulator	GO:0005789,GO:0005829,GO:0005886,GO:0016020,GO:0016021,GO:0005887,GO:0016324,GO:0016579,GO:0016887,GO:0035774,GO:0017081,GO:0042626,GO:0019869,GO:0043225,GO:0019899,GO:0045921,GO:0048240,GO:0050891,GO:0051454,GO:0005254,GO:1902943,GO:0055037,GO:1904322,GO:0055038,GO:0005260,GO:0055085,GO:0005515,GO:0005524,GO:0005737,GO:0005765,GO:0005769,GO:0006695,GO:0006904,GO:0009986,GO:0010008,GO:0015106,GO:…	endoplasmic reticulum membrane|cytosol|plasma membrane|membrane|integral component of membrane|integral component of plasma membrane|apical plasma membrane|protein deubiquitination|ATPase activity|positive regulation of insulin secretion involved in cellular response to glucose stimulus|chloride channel regulator activity|ATPase activity, coupled to transmembrane movement of substances|chloride c…	path:hsa02010,path:hsa04024,path:hsa04152,path:hsa04530,path:hsa04971,path:hsa04972,path:hsa04976,path:hsa05110	ABC transporters|cAMP signaling pathway|AMPK signaling pathway|Tight junction|Gastric acid secretion|Pancreatic secretion|Bile secretion|Vibrio cholerae infection
NM_000493.3	471.008630639352	0.76034309690374	10.9161671238496	315.180029966011	8.30003231726662	9.64819923670818e-28	5.39226385452416e-25	Up	0.001465481	0.001949484	0.008689827	0.03853979	3.34807e-08	0.0017447	0	0.01612218	0.1422711	5.863628	1.715406	3.588462	21.76739	29.32928	1.044982	6.176276	COL10A1	GeneID:1300,Genbank:NM_000493.3,HGNC:HGNC:2185,HPRD:00357,MIM:120110	collagen type X alpha 1	GO:0005578,GO:0005581,GO:0005788,GO:0005938,GO:0030198,GO:0030574,GO:0046872,GO:0001501,GO:0005515,GO:0005576	proteinaceous extracellular matrix|collagen trimer|endoplasmic reticulum lumen|cell cortex|extracellular matrix organization|collagen catabolic process|metal ion binding|skeletal system development|protein binding|extracellular region	path:hsa04974	Protein digestion and absorption
NM_000494.3	7172.97372789458	0.611236464439487	-2.11451990178427	0.40825100183915	-1.29247166875355	0.0344708867816304	0.144555891118304	Down	45.94411	49.48607	40.99396	49.82076	77.06371	49.65345	63.78872	49.72742	21.21676	36.05384	28.37582	13.38544	27.23552	0.05859816	41.13005	24.88673	COL17A1	GeneID:1308,Genbank:NM_000494.3,HGNC:HGNC:2194,MIM:113811	collagen type XVII alpha 1	GO:0005604,GO:0005788,GO:0005886,GO:0005887,GO:0005911,GO:0007160,GO:0008544,GO:0030056,GO:0031581,GO:0050776,GO:0005515,GO:0005576,GO:0005581	basement membrane|endoplasmic reticulum lumen|plasma membrane|integral component of plasma membrane|cell-cell junction|cell-matrix adhesion|epidermis development|hemidesmosome|hemidesmosome assembly|regulation of immune response|protein binding|extracellular region|collagen trimer	path:hsa04974	Protein digestion and absorption
NM_000495.4	282.987547311258	0.705179813138703	-2.13434777612442	0.352306020481357	-1.50509896594043	0.0328143231254692	0.139553399795525	Down	1.838656	1.803872	1.27585	1.173812	1.302247	0.8267402	3.156266	1.61627	0.05663096	0.3075098	0.04039838	0.2570807	4.214387	1.981671	0.01852941	1.557295	COL4A5	GeneID:1287,Genbank:NM_000495.4,HGNC:HGNC:2207,HPRD:02363,MIM:303630	collagen type IV alpha 5, transcript variant 1	GO:0005605,GO:0005788,GO:0007528,GO:0030198,GO:0030574,GO:0031594,GO:0038063,GO:0005201,GO:0005576,GO:0005587	basal lamina|endoplasmic reticulum lumen|neuromuscular junction development|extracellular matrix organization|collagen catabolic process|neuromuscular junction|collagen-activated tyrosine kinase receptor signaling pathway|extracellular matrix structural constituent|extracellular region|collagen type IV trimer	path:hsa04151,path:hsa04512,path:hsa04510,path:hsa04926,path:hsa04974,path:hsa05200,path:hsa05222,path:hsa04933,path:hsa05165,path:hsa05146	PI3K-Akt signaling pathway|ECM-receptor interaction|Focal adhesion|Relaxin signaling pathway|Protein digestion and absorption|Pathways in cancer|Small cell lung cancer|AGE-RAGE signaling pathway in diabetic complications|Human papillomavirus infection|Amoebiasis
NM_000500.7	10.9663575725361	1.03924941885677	2.40899895774791	5.67079406937029	2.50355076686608	0.0159963436605293	0.0838291487485954	Up	0.02243038	0.06535568	0	0.01242537	0.03731819	0	0	0.007794355	0.07086154	0.9747927	0.03416959	0	0.0001113161	1.098193	0.05999367	0.0557349	CYP21A2	GeneID:1589,Genbank:NM_000500.7,HGNC:HGNC:2600,MIM:613815	cytochrome P450 family 21 subfamily A member 2, transcript variant 1	GO:0005506,GO:0005789,GO:0006694,GO:0006704,GO:0006705,GO:0008202,GO:0008395,GO:0016125,GO:0020037,GO:0031090,GO:0055114,GO:0004509,GO:0005496	iron ion binding|endoplasmic reticulum membrane|steroid biosynthetic process|glucocorticoid biosynthetic process|mineralocorticoid biosynthetic process|steroid metabolic process|steroid hydroxylase activity|sterol metabolic process|heme binding|organelle membrane|oxidation-reduction process|steroid 21-monooxygenase activity|steroid binding	path:hsa00140,path:hsa04925,path:hsa04927,path:hsa04934	Steroid hormone biosynthesis|Aldosterone synthesis and secretion|Cortisol synthesis and secretion|Cushing's syndrome
NM_000501.3	45.6376953684909	0.621816655331036	2.00014364758609	2.36808790067006	1.2437226331236	0.0454847547803446	0.175291112296264	Up	0.3069237	0.05713097	0.05243545	0.1268018	0.2756947	0.1138769	0.0287683	0.7962418	0.1241436	0.3053108	0.7523479	0.1399626	2.080001	0.6125102	0.1397338	0.1518339	ELN	GeneID:2006,Genbank:NM_000501.3,HGNC:HGNC:3327,MIM:130160	elastin, transcript variant 1	GO:0005578,GO:0007585,GO:0008015,GO:0008283,GO:0009887,GO:0022617,GO:0030198,GO:0031012,GO:0071953,GO:0005201,GO:0005515,GO:0005576	proteinaceous extracellular matrix|respiratory gaseous exchange|blood circulation|cell proliferation|animal organ morphogenesis|extracellular matrix disassembly|extracellular matrix organization|extracellular matrix|elastic fiber|extracellular matrix structural constituent|protein binding|extracellular region	path:hsa04974	Protein digestion and absorption
NM_000505.3	161.379077451644	0.640511782379545	6.24397643313505	15.9926872978082	3.9993404743232	4.2658429449501e-10	2.454502764603e-08	Up	0.1138625	0.1230457	0.0814674	0.06059955	0.1151725	0.2835507	0.04132752	0.1685642	2.544207	20.61518	4.857306	0.1294579	0.7194569	0.6201878	5.233194	2.039977	F12	GeneID:2161,Genbank:NM_000505.3,HGNC:HGNC:3530,MIM:610619	coagulation factor XII	GO:0016540,GO:0004252,GO:0030194,GO:0031638,GO:0005509,GO:0005515,GO:0005576,GO:0005615,GO:0005791,GO:0042730,GO:0005886,GO:0045087,GO:0007597,GO:0051787,GO:0051788,GO:0010756,GO:0002353,GO:0051919,GO:0016485,GO:0002542,GO:0070062	protein autoprocessing|serine-type endopeptidase activity|positive regulation of blood coagulation|zymogen activation|calcium ion binding|protein binding|extracellular region|extracellular space|rough endoplasmic reticulum|fibrinolysis|plasma membrane|innate immune response|blood coagulation, intrinsic pathway|misfolded protein binding|response to misfolded protein|positive regulation of plasmino…	path:hsa04610	Complement and coagulation cascades
NM_000506.4	613.034920909153	0.769975577883184	11.5269952309322	469.670383986926	8.87550481419376	9.64515635329112e-31	7.1375050084387e-28	Up	0	0.01389697	0	0.01867777	0	0	0	0.0152535	13.85427	113.9172	5.945191	0.06820643	0.3237627	0.1357308	3.352229	6.812298	F2	GeneID:2147,Genbank:NM_000506.4,HGNC:HGNC:3535,MIM:176930	coagulation factor II, thrombin, transcript variant 1	GO:0005615,GO:0005788,GO:0005796,GO:0005886,GO:0006465,GO:0006508,GO:0006888,GO:0010544,GO:0006953,GO:0014068,GO:0007166,GO:0017187,GO:0007186,GO:0030168,GO:0030193,GO:0030194,GO:0070053,GO:0030307,GO:0070062,GO:0030449,GO:0070945,GO:0032967,GO:0072562,GO:0090218,GO:1900016,GO:1900182,GO:0001530,GO:1900738,GO:0001934,GO:2000379,GO:0004252,GO:0005102,GO:0005509,GO:0005515,GO:0005576,GO:0007275,GO:…	extracellular space|endoplasmic reticulum lumen|Golgi lumen|plasma membrane|signal peptide processing|proteolysis|ER to Golgi vesicle-mediated transport|negative regulation of platelet activation|acute-phase response|positive regulation of phosphatidylinositol 3-kinase signaling|cell surface receptor signaling pathway|peptidyl-glutamic acid carboxylation|G-protein coupled receptor signaling pathw…	path:hsa04080,path:hsa04810,path:hsa04610	Neuroactive ligand-receptor interaction|Regulation of actin cytoskeleton|Complement and coagulation cascades
NM_000508.4	2832.17796876841	0.744924217832546	11.888657334626	463.411091994671	8.85614876607541	1.35568394945438e-32	1.17769148830808e-29	Up	0.05771684	0.03014514	0.008420852	1.841959e-08	0.008856124	0.04828948	0	4.060867e-09	16.04601	195.2303	4.36202	0.1864869	0.2182714	137.8109	4.666634	4.766161	FGA	GeneID:2243,Genbank:NM_000508.4,HGNC:HGNC:3661,HPRD:00619,MIM:134820	fibrinogen alpha chain, transcript variant alpha	GO:0005577,GO:0005615,GO:0005788,GO:0005886,GO:0005938,GO:0007160,GO:0007596,GO:0045087,GO:0009897,GO:0045907,GO:0009986,GO:0045921,GO:0030198,GO:0046872,GO:0050714,GO:0050839,GO:0051258,GO:2000352,GO:0051592,GO:0065003,GO:0070062,GO:0002224,GO:0002250,GO:0002576,GO:0005102,GO:0005198,GO:0005515,GO:0005576,GO:0030674,GO:0031091,GO:0031093,GO:0031639,GO:0034116,GO:0034622,GO:0042730,GO:0070374,GO:…	fibrinogen complex|extracellular space|endoplasmic reticulum lumen|plasma membrane|cell cortex|cell-matrix adhesion|blood coagulation|innate immune response|external side of plasma membrane|positive regulation of vasoconstriction|cell surface|positive regulation of exocytosis|extracellular matrix organization|metal ion binding|positive regulation of protein secretion|cell adhesion molecule bindin…	path:hsa04610,path:hsa04611	Complement and coagulation cascades|Platelet activation
NM_000509.5	22030.237884877	0.875084259130898	9.84300649760675	391.660560485226	8.61346004857881	7.34814777475381e-23	2.58709831852907e-20	Up	0	0.6165322	0.1228561	0.369741	0.4476693	0.01109188	0	0.04995971	171.4718	2074.784	76.65317	9.263148	3.199681	3474.088	69.35324	76.15605	FGG	GeneID:2266,Genbank:NM_000509.5,HGNC:HGNC:3694,MIM:134850	fibrinogen gamma chain, transcript variant gamma	GO:0005788,GO:0005886,GO:0007160,GO:0007596,GO:0009306,GO:0009897,GO:0009986,GO:0045921,GO:0030198,GO:0046872,GO:0030674,GO:0050714,GO:0031091,GO:0050839,GO:0051258,GO:0051592,GO:0070062,GO:0070374,GO:0070527,GO:0071347,GO:0002224,GO:0002576,GO:0005102,GO:0005198,GO:0005515,GO:0005576,GO:0005577,GO:0005615,GO:0031093,GO:0031639,GO:0034116,GO:0034622,GO:0036345,GO:0042730,GO:0042803,GO:0071354,GO:…	endoplasmic reticulum lumen|plasma membrane|cell-matrix adhesion|blood coagulation|protein secretion|external side of plasma membrane|cell surface|positive regulation of exocytosis|extracellular matrix organization|metal ion binding|protein binding, bridging|positive regulation of protein secretion|platelet alpha granule|cell adhesion molecule binding|protein polymerization|response to calcium io…	path:hsa04610,path:hsa04611,path:hsa05150	Complement and coagulation cascades|Platelet activation|Staphylococcus aureus infection
NM_000511.5	247.48394296589	0.325267615360675	-4.97767116807633	0.325544071102743	-1.61907523088978	6.43538646197391e-07	1.85274683511317e-05	Down	4.241748	3.368645	3.612668	3.465457	2.48905	3.078988	5.112371	3.168379	2.376358	1.478633	1.179381	1.234405	0.9763601	0.2203278	1.726474	1.009752	FUT2	GeneID:2524,Genbank:NM_000511.5,HGNC:HGNC:4013,MIM:182100	fucosyltransferase 2, transcript variant 1	GO:0006486,GO:0008107,GO:0008417,GO:0016021,GO:0032580,GO:0036065,GO:0042355,GO:0070062,GO:0005794,GO:0005975	protein glycosylation|galactoside 2-alpha-L-fucosyltransferase activity|fucosyltransferase activity|integral component of membrane|Golgi cisterna membrane|fucosylation|L-fucose catabolic process|extracellular exosome|Golgi apparatus|carbohydrate metabolic process	path:hsa00601,path:hsa00603	Glycosphingolipid biosynthesis - lacto and neolacto series|Glycosphingolipid biosynthesis - globo and isoglobo series
NM_000514.3	8.40483612787333	0.86499393330049	-2.76105118832113	0.191008331447967	-2.38829252742989	0.00576156453054392	0.0390394233866554	Down	0.2250996	0.2691808	0.1122778	0.08729842	0.01956479	0.02848967	0.04744129	0.1379403	0.001898234	0.0078744	0.02953105	0.002321165	0.0325758	0.02431156	0.001136989	0.05329229	GDNF	GeneID:2668,Genbank:NM_000514.3,HGNC:HGNC:4232,HPRD:02906,MIM:600837	glial cell derived neurotrophic factor, transcript variant 1	GO:0005515,GO:0005576,GO:0005622,GO:0007165,GO:0007399,GO:0007411,GO:0045597,GO:0008083,GO:0045944,GO:0008284,GO:0048255,GO:0008344,GO:0048484,GO:0048485,GO:0051584,GO:0060676,GO:0060688,GO:0072107,GO:0072108,GO:0000165,GO:0001656,GO:0001658,GO:0001755,GO:0001759,GO:0001941,GO:0003337,GO:0005088,GO:0005102,GO:0010468,GO:0010469,GO:0021784,GO:0030432,GO:0031175,GO:0032770,GO:0033603,GO:0090190,GO:…	protein binding|extracellular region|intracellular|signal transduction|nervous system development|axon guidance|positive regulation of cell differentiation|growth factor activity|positive regulation of transcription by RNA polymerase II|positive regulation of cell proliferation|mRNA stabilization|adult locomotory behavior|enteric nervous system development|sympathetic nervous system development|r…
NM_000517.4	598.975825779897	0.486221029107141	-6.74624557012634	0.102936999205342	-3.28016646371632	1.5171975240042e-11	1.16256896755455e-09	Down	31.64818	136.8219	35.75774	27.66523	86.18405	57.24294	32.28499	16.12654	7.742719	10.1849	0.5420502	3.114895	3.275833	2.000179	8.171326	6.084141	HBA2	GeneID:3040,Genbank:NM_000517.4,HGNC:HGNC:4824,MIM:141850	hemoglobin subunit alpha 2	GO:0098869,GO:0022627,GO:0005515,GO:0031720,GO:0005576,GO:0031838,GO:0005615,GO:0005829,GO:0005833,GO:0006898,GO:0042542,GO:0010942,GO:0042744,GO:0015671,GO:0051291,GO:0015701,GO:0070062,GO:0016020,GO:0004601,GO:0071682,GO:0019825,GO:0005344,GO:0072562,GO:0020037,GO:0005506	cellular oxidant detoxification|cytosolic small ribosomal subunit|protein binding|haptoglobin binding|extracellular region|haptoglobin-hemoglobin complex|extracellular space|cytosol|hemoglobin complex|receptor-mediated endocytosis|response to hydrogen peroxide|positive regulation of cell death|hydrogen peroxide catabolic process|oxygen transport|protein heterooligomerization|bicarbonate transport…	path:hsa05144,path:hsa05143	Malaria|African trypanosomiasis
NM_000518.4	1058.9315126229	0.514644515798003	-7.05687957463587	0.0806722121924877	-3.6317843717333	1.70283071791814e-12	1.53950151365086e-10	Down	41.59158	264.0023	53.97555	39.72608	171.2027	113.1096	37.40488	36.48761	7.484026	20.20287	0.5499023	1.773628	5.804349	2.335091	12.55799	9.775445	HBB	GeneID:3043,Genbank:NM_000518.4,HGNC:HGNC:4827,MIM:141900	hemoglobin subunit beta	GO:0098869,GO:0043312,GO:0015701,GO:0005515,GO:1904724,GO:0045429,GO:0019825,GO:0005576,GO:1904813,GO:0050880,GO:0020037,GO:0005615,GO:0051291,GO:0005829,GO:0005833,GO:0030185,GO:0006898,GO:0070062,GO:0030492,GO:0007596,GO:0070293,GO:0031720,GO:0008217,GO:0070527,GO:0031838,GO:0010942,GO:0004601,GO:0071682,GO:0042542,GO:0015671,GO:0005344,GO:0072562,GO:0042744,GO:0005506	cellular oxidant detoxification|neutrophil degranulation|bicarbonate transport|protein binding|tertiary granule lumen|positive regulation of nitric oxide biosynthetic process|oxygen binding|extracellular region|ficolin-1-rich granule lumen|regulation of blood vessel size|heme binding|extracellular space|protein heterooligomerization|cytosol|hemoglobin complex|nitric oxide transport|receptor-media…	path:hsa05144,path:hsa05143	Malaria|African trypanosomiasis
NM_000522.4	1564.63647731347	0.688122099623954	-2.26131582119728	0.340078241492956	-1.55606139079514	0.023739707217742	0.111391179406515	Down	27.22352	27.45555	30.38871	19.39734	26.8329	21.75188	33.49522	25.13089	29.66002	18.56936	0.1057562	10.93564	8.264968	0.07280504	14.4961	8.407908	HOXA13	GeneID:3209,Genbank:NM_000522.4,HGNC:HGNC:5102,HPRD:00847,MIM:142959	homeobox A13	GO:0003677,GO:0005634,GO:0006351,GO:0006357,GO:0043565,GO:0000981,GO:0001501	DNA binding|nucleus|transcription, DNA-templated|regulation of transcription by RNA polymerase II|sequence-specific DNA binding|RNA polymerase II transcription factor activity, sequence-specific DNA binding|skeletal system development
NM_000530.7	37.3722487401521	0.470416353373624	-3.58664078672305	0.31052590235973	-1.68721447975136	0.00033496525083395	0.00400340329174519	Down	1.274825	1.310302	0.6045418	0.6006605	0.6997948	0.8958081	0.5052441	0.9373648	0.1927895	0.3042482	0.542126	0.05936622	0.6474795	0.2465091	0.05631405	0.4276051	MPZ	GeneID:4359,Genbank:NM_000530.7,HGNC:HGNC:7225,MIM:159440	myelin protein zero, transcript variant 1	GO:0005886,GO:0005887,GO:0007268,GO:0016323,GO:0042552,GO:0043066,GO:0043209,GO:0098742,GO:0098743,GO:0005198,GO:0005764,GO:0005791	plasma membrane|integral component of plasma membrane|chemical synaptic transmission|basolateral plasma membrane|myelination|negative regulation of apoptotic process|myelin sheath|cell-cell adhesion via plasma-membrane adhesion molecules|cell aggregation|structural molecule activity|lysosome|rough endoplasmic reticulum	path:hsa04514	Cell adhesion molecules (CAMs)
NM_000533.4	32.0939419856524	0.992413824652605	-7.46722231123722	0.00587752850711194	-7.41057465342619	8.19053287172063e-14	9.0916052450109e-12	Down	0.9292539	1.950877	0.1766395	0.300406	0.1834742	0.985323	0.001025326	0.6325663	0.001602791	0.002707031	0	0	0	0.003033873	0	0	PLP1	GeneID:5354,Genbank:NM_000533.4,HGNC:HGNC:9086,MIM:300401	proteolipid protein 1, transcript variant 1	GO:0022010,GO:0005886,GO:0031175,GO:0006954,GO:0042552,GO:0007229,GO:0007268,GO:0008366,GO:0010001,GO:0010628,GO:0042759,GO:0014002,GO:0043209,GO:0016021,GO:0019911,GO:0048469,GO:0005198,GO:0061564,GO:0021762,GO:0005515	central nervous system myelination|plasma membrane|neuron projection development|inflammatory response|myelination|integrin-mediated signaling pathway|chemical synaptic transmission|axon ensheathment|glial cell differentiation|positive regulation of gene expression|long-chain fatty acid biosynthetic process|astrocyte development|myelin sheath|integral component of membrane|structural constituent …
NM_000535.6	157.171166357655	0.470563893865856	3.35419327645944	2.986306509653	1.57836224894943	0.000795967441642299	0.00811416238721525	Up	1.036674	0.127965	0.4060944	0.7920381	0.6554221	0.2155035	0.918017	0.00199463	2.637853	0.522327	1.908907	1.964731	1.288503	1.327422	0.7415952	0.2151724	PMS2	GeneID:5395,Genbank:NM_000535.6,HGNC:HGNC:9122,MIM:600259	PMS1 homolog 2, mismatch repair system component, transcript variant 1	GO:0090305,GO:0015630,GO:0004519,GO:0016446,GO:0005515,GO:0016887,GO:0005524,GO:0005634,GO:0005654,GO:0032138,GO:0005829,GO:0032300,GO:0005886,GO:0032389,GO:0006298,GO:0032407,GO:0003677,GO:0036464,GO:0003697,GO:0042493	nucleic acid phosphodiester bond hydrolysis|microtubule cytoskeleton|endonuclease activity|somatic hypermutation of immunoglobulin genes|protein binding|ATPase activity|ATP binding|nucleus|nucleoplasm|single base insertion or deletion binding|cytosol|mismatch repair complex|plasma membrane|MutLalpha complex|mismatch repair|MutSalpha complex binding|DNA binding|cytoplasmic ribonucleoprotein granul…	path:hsa03430,path:hsa03460	Mismatch repair|Fanconi anemia pathway
NM_000537.3	25.0017778272828	0.671125424103466	2.29062286948397	2.90249834555305	1.53729524474353	0.021985235068934	0.105504919743524	Up	0.1982502	0.1536428	0.07292729	0.1627189	0.3511797	0.5547239	0.02358328	0.0823687	3.336722	1.250649	0.1018351	0.6388939	0.8865814	0.04504073	0.234959	0.2434681	REN	GeneID:5972,Genbank:NM_000537.3,HGNC:HGNC:9958,HPRD:01564,MIM:179820	renin	GO:0035902,GO:0006508,GO:0002003,GO:0042756,GO:0043408,GO:0008217,GO:0002018,GO:0045177,GO:0004190,GO:0005102,GO:0008233,GO:0005159,GO:0048469,GO:0008584,GO:0005515,GO:0050435,GO:0009755,GO:0005576,GO:0051591,GO:0030163,GO:0005615,GO:0001822,GO:0070305,GO:0032496,GO:0005737,GO:0001823,GO:0035690,GO:0005886	response to immobilization stress|proteolysis|angiotensin maturation|drinking behavior|regulation of MAPK cascade|regulation of blood pressure|renin-angiotensin regulation of aldosterone production|apical part of cell|aspartic-type endopeptidase activity|signaling receptor binding|peptidase activity|insulin-like growth factor receptor binding|cell maturation|male gonad development|protein binding…	path:hsa04924,path:hsa04614	Renin secretion|Renin-angiotensin system
NM_000543.4	747.461993892788	0.295877477386827	-4.30097584710381	0.413924088970909	-1.27256188394275	1.70047596068097e-05	0.000322965159823156	Down	17.15199	11.46038	12.41898	10.86667	12.32451	14.75483	10.08528	10.93473	7.845647	9.070827	2.171948	4.407606	6.63591	9.029676	2.395238	4.20524	SMPD1	GeneID:6609,Genbank:NM_000543.4,HGNC:HGNC:11120,MIM:607608	sphingomyelin phosphodiesterase 1, transcript variant 1	GO:0042599,GO:0005764,GO:0043065,GO:0005768,GO:0043202,GO:0005886,GO:0006684,GO:0006685,GO:0006687,GO:0007165,GO:0043407,GO:0007399,GO:0046513,GO:0008270,GO:0016798,GO:0061750,GO:0023021,GO:0004767,GO:0070062,GO:0035307,GO:0005515,GO:0042220,GO:0005615	lamellar body|lysosome|positive regulation of apoptotic process|endosome|lysosomal lumen|plasma membrane|sphingomyelin metabolic process|sphingomyelin catabolic process|glycosphingolipid metabolic process|signal transduction|negative regulation of MAP kinase activity|nervous system development|ceramide biosynthetic process|zinc ion binding|hydrolase activity, acting on glycosyl bonds|acid sphingo…	path:hsa00600,path:hsa04071,path:hsa04142,path:hsa04217	Sphingolipid metabolism|Sphingolipid signaling pathway|Lysosome|Necroptosis
NM_000547.5	1.65051203260129	1.27446520557699	-2.38492463159534	0.121623721029438	-3.03950346089177	0.0170826206926507		Down	0.03459059	0.03142607	0.02222046	0.0006127027	0.06635732	0.0009081551	0.02823326	0.07038572	0	0	0	0	0	0	0.0009279068	0	TPO	GeneID:7173,Genbank:NM_000547.5,HGNC:HGNC:12015,MIM:606765	thyroid peroxidase, transcript variant 1	GO:0042744,GO:0005509,GO:0055114,GO:0005615,GO:0098869,GO:0005739,GO:0005886,GO:0005887,GO:0006590,GO:0006979,GO:0009986,GO:0020037,GO:0004447,GO:0035162,GO:0004601,GO:0042446	hydrogen peroxide catabolic process|calcium ion binding|oxidation-reduction process|extracellular space|cellular oxidant detoxification|mitochondrion|plasma membrane|integral component of plasma membrane|thyroid hormone generation|response to oxidative stress|cell surface|heme binding|iodide peroxidase activity|embryonic hemopoiesis|peroxidase activity|hormone biosynthetic process	path:hsa00350,path:hsa04918,path:hsa05320	Tyrosine metabolism|Thyroid hormone synthesis|Autoimmune thyroid disease
NM_000552.4	2041.7688760784	0.358931564987758	-3.19967668585316	0.45110495552236	-1.14846496030812	0.00137581829244914	0.0125611269813048	Down	6.042888	10.3451	6.187819	7.244353	10.07743	8.102549	6.835239	16.99023	0.8325382	5.122405	3.777302	2.108272	18.69613	4.402491	2.354797	5.45787	VWF	GeneID:7450,Genbank:NM_000552.4,HGNC:HGNC:12726,MIM:613160	von Willebrand factor	GO:0070062,GO:0031091,GO:0007599,GO:0005178,GO:0031093,GO:0009611,GO:0005515,GO:0031589,GO:0019865,GO:0033093,GO:0005518,GO:0005576,GO:0030168,GO:0005578,GO:0042802,GO:0005783,GO:0042803,GO:0007155,GO:0047485,GO:0030198,GO:0007596,GO:0002020,GO:0051087,GO:0031012,GO:0051260,GO:0007597,GO:0002576	extracellular exosome|platelet alpha granule|hemostasis|integrin binding|platelet alpha granule lumen|response to wounding|protein binding|cell-substrate adhesion|immunoglobulin binding|Weibel-Palade body|collagen binding|extracellular region|platelet activation|proteinaceous extracellular matrix|identical protein binding|endoplasmic reticulum|protein homodimerization activity|cell adhesion|prote…	path:hsa04151,path:hsa04512,path:hsa04510,path:hsa04610,path:hsa04611,path:hsa05165	PI3K-Akt signaling pathway|ECM-receptor interaction|Focal adhesion|Complement and coagulation cascades|Platelet activation|Human papillomavirus infection
NM_000558.4	229.176109520252	0.645271474577586	-5.45132230870416	0.0873176561717406	-3.51758278453522	4.9996661970539e-08	1.87507424746478e-06	Down	9.28425	54.13438	13.00864	10.04877	28.19433	25.71902	14.58968	6.744776	2.518304	5.712719	0.0001256321	0.1094377	0.3885073	1.109133	2.034445	3.513421	HBA1	GeneID:3039,Genbank:NM_000558.4,HGNC:HGNC:4823,MIM:141800	hemoglobin subunit alpha 1	GO:0098869,GO:0022627,GO:0005515,GO:0031720,GO:0005576,GO:0031838,GO:0005615,GO:0005829,GO:0005833,GO:0006898,GO:0042542,GO:0010942,GO:0042744,GO:0015671,GO:0051291,GO:0015701,GO:0070062,GO:0016020,GO:0004601,GO:0071682,GO:0019825,GO:0005344,GO:0072562,GO:0020037,GO:0005506	cellular oxidant detoxification|cytosolic small ribosomal subunit|protein binding|haptoglobin binding|extracellular region|haptoglobin-hemoglobin complex|extracellular space|cytosol|hemoglobin complex|receptor-mediated endocytosis|response to hydrogen peroxide|positive regulation of cell death|hydrogen peroxide catabolic process|oxygen transport|protein heterooligomerization|bicarbonate transport…	path:hsa05144,path:hsa05143	Malaria|African trypanosomiasis
NM_000562.2	333.596518331632	0.815406621952844	11.2176914293671	566.91155883383	9.1469798745296	3.33872475001599e-29	2.1518888769841e-26	Up	0	0.02531486	0	0	0	0	0	0	4.321138	55.39376	2.599205	0.02125882	0.1057753	1.078014	1.505066	2.262796	C8A	GeneID:731,Genbank:NM_000562.2,HGNC:HGNC:1352,HPRD:00409,MIM:120950	complement component 8 alpha subunit	GO:0005615,GO:0006955,GO:0006956,GO:0006957,GO:0006958,GO:0016020,GO:0019835,GO:0030449,GO:0070062,GO:0072562,GO:0001848,GO:0005576,GO:0005579	extracellular space|immune response|complement activation|complement activation, alternative pathway|complement activation, classical pathway|membrane|cytolysis|regulation of complement activation|extracellular exosome|blood microparticle|complement binding|extracellular region|membrane attack complex	path:hsa04610,path:hsa05322,path:hsa05020,path:hsa05146	Complement and coagulation cascades|Systemic lupus erythematosus|Prion diseases|Amoebiasis
NM_000565.3	642.879886029332	0.392057988235724	-4.96456794497925	0.259463135277582	-1.94639852096813	6.88541785411699e-07	1.96531957256744e-05	Down	6.919629	1.971138	3.128522	4.988832	4.956183	4.375389	10.99967	4.370764	1.345485	2.505276	0.5214066	2.03233	1.2749	0.9946538	0.851992	1.126072	IL6R	GeneID:3570,Genbank:NM_000565.3,HGNC:HGNC:6019,HPRD:01000,MIM:147880	interleukin 6 receptor, transcript variant 1	GO:0070119,GO:0042531,GO:0019221,GO:0004897,GO:0070120,GO:0042803,GO:0004915,GO:0097191,GO:0045669,GO:0019899,GO:0005138,GO:0048661,GO:0005515,GO:0005576,GO:0005886,GO:0019981,GO:0005896,GO:0050731,GO:0031018,GO:0006953,GO:0050829,GO:0008284,GO:0070102,GO:0032722,GO:0002384,GO:0032755,GO:0016323,GO:0002548,GO:0070110,GO:0034097,GO:0016324,GO:0002690	ciliary neurotrophic factor binding|positive regulation of tyrosine phosphorylation of STAT protein|cytokine-mediated signaling pathway|ciliary neurotrophic factor receptor activity|ciliary neurotrophic factor-mediated signaling pathway|protein homodimerization activity|interleukin-6 receptor activity|extrinsic apoptotic signaling pathway|positive regulation of osteoblast differentiation|enzyme b…	path:hsa04630,path:hsa04066,path:hsa04151,path:hsa04060,path:hsa04640,path:hsa04659,path:hsa05200,path:hsa04932,path:hsa01521	Jak-STAT signaling pathway|HIF-1 signaling pathway|PI3K-Akt signaling pathway|Cytokine-cytokine receptor interaction|Hematopoietic cell lineage|Th17 cell differentiation|Pathways in cancer|Non-alcoholic fatty liver disease (NAFLD)|EGFR tyrosine kinase inhibitor resistance
NM_000566.3	128.163373222802	0.541356784390323	5.45824141200199	7.753544694141	2.95485601922749	4.80873553107409e-08	1.81026355336303e-06	Up	0.5131598	0.8569226	0.2622183	0.08714964	0.007241602	0.5731097	0.5041507	0.4325141	1.502283	3.381055	2.779914	1.780306	5.638807	2.526005	3.324402	3.662705	FCGR1A	GeneID:2209,Genbank:NM_000566.3,HGNC:HGNC:3613,HPRD:00904,MIM:146760	Fc fragment of IgG receptor Ia	GO:0005886,GO:0006898,GO:0006911,GO:0006955,GO:0007165,GO:0016021,GO:0019864,GO:0030669,GO:0031901,GO:0038096,GO:0002479,GO:0050776,GO:0005057,GO:0060333,GO:0005515	plasma membrane|receptor-mediated endocytosis|phagocytosis, engulfment|immune response|signal transduction|integral component of membrane|IgG binding|clathrin-coated endocytic vesicle membrane|early endosome membrane|Fc-gamma receptor signaling pathway involved in phagocytosis|antigen processing and presentation of exogenous peptide antigen via MHC class I, TAP-dependent|regulation of immune resp…	path:hsa04145,path:hsa04640,path:hsa04666,path:hsa04380,path:hsa05202,path:hsa05221,path:hsa05322,path:hsa05150,path:hsa05152,path:hsa05140	Phagosome|Hematopoietic cell lineage|Fc gamma R-mediated phagocytosis|Osteoclast differentiation|Transcriptional misregulation in cancers|Acute myeloid leukemia|Systemic lupus erythematosus|Staphylococcus aureus infection|Tuberculosis|Leishmaniasis
NM_000567.2	4546.57042626144	0.831390744308554	10.570628035115	442.128618122471	8.78832230992312	4.07754766747297e-26	1.98708345812261e-23	Up	0	0.2488281	0.0377657	0.3228763	0.01462131	0	0	0	35.10682	885.551	31.27792	8.184086	1.359399	60.92737	29.33147	25.71077	CRP	GeneID:1401,Genbank:NM_000567.2,HGNC:HGNC:2367,MIM:123260	C-reactive protein, pentraxin-related	GO:0097756,GO:0032930,GO:0005515,GO:0033265,GO:0005576,GO:2000482,GO:0042802,GO:0005615,GO:0006953,GO:0006954,GO:0006958,GO:0044793,GO:0008228,GO:0045087,GO:0010628,GO:0046790,GO:0010745,GO:0050750,GO:0010888,GO:0001849,GO:0050830,GO:0030169,GO:0070062,GO:0005509	negative regulation of blood vessel diameter|positive regulation of superoxide anion generation|protein binding|choline binding|extracellular region|regulation of interleukin-8 secretion|identical protein binding|extracellular space|acute-phase response|inflammatory response|complement activation, classical pathway|negative regulation by host of viral process|opsonization|innate immune response|p…
NM_000569.6	282.323476605475	0.532903110956834	6.79534070880859	12.3057288486538	3.62125820373571	1.0805685100234e-11	8.50838580192907e-10	Up	0.9133868	0.2666927	0.4081114	0.7477444	0.4606345	0.5119455	0.03879213	0.5208416	1.403493	4.635208	8.185961	5.628985	6.868078	6.417931	11.06099	8.562706	FCGR3A	GeneID:2214,Genbank:NM_000569.6,HGNC:HGNC:3619,MIM:146740	Fc fragment of IgG receptor IIIa, transcript variant 1	GO:0016021,GO:0019864,GO:0038096,GO:0050776,GO:0070062,GO:0005886,GO:0006955,GO:0009897	integral component of membrane|IgG binding|Fc-gamma receptor signaling pathway involved in phagocytosis|regulation of immune response|extracellular exosome|plasma membrane|immune response|external side of plasma membrane	path:hsa04145,path:hsa04650,path:hsa04666,path:hsa04380,path:hsa05322,path:hsa05150,path:hsa05152,path:hsa05140	Phagosome|Natural killer cell mediated cytotoxicity|Fc gamma R-mediated phagocytosis|Osteoclast differentiation|Systemic lupus erythematosus|Staphylococcus aureus infection|Tuberculosis|Leishmaniasis
NM_000570.4	108.905949767594	0.891405440004219	3.48227434069366	8.59869838693997	3.10411829088144	0.000497174057052283	0.00553793000887464	Up	0.5004226	0.2983338	0.06337047	0.0545668	0.4609402	0.04775516	0.1591519	0.006716135	0.1328828	7.042238	0.1967627	4.015412	1.554889e-12	5.560741	3.425036	1.858363	FCGR3B	GeneID:2215,Genbank:NM_000570.4,HGNC:HGNC:3620,MIM:610665	Fc fragment of IgG receptor IIIb, transcript variant 2	GO:0006955,GO:0019864,GO:0030667,GO:0031225,GO:0043312,GO:0070062,GO:0005576,GO:0005886,GO:0006501	immune response|IgG binding|secretory granule membrane|anchored component of membrane|neutrophil degranulation|extracellular exosome|extracellular region|plasma membrane|C-terminal protein lipidation	path:hsa04145,path:hsa04650,path:hsa04380,path:hsa05322,path:hsa05150,path:hsa05152,path:hsa05140	Phagosome|Natural killer cell mediated cytotoxicity|Osteoclast differentiation|Systemic lupus erythematosus|Staphylococcus aureus infection|Tuberculosis|Leishmaniasis
NM_000574.4	2409.46608000146	0.374227659116091	3.10843079868644	2.2396305759739	1.16326078131679	0.00188083686901278	0.0161199317328011	Up	13.74001	23.04046	12.78655	7.99209	19.36002	28.89411	9.777637	13.9186	50.2504	43.88936	48.05594	28.92364	33.28049	10.73875	24.88194	53.66489	CD55	GeneID:1604,Genbank:NM_000574.4,HGNC:HGNC:2665,HPRD:00500,MIM:125240	CD55 molecule (Cromer blood group), transcript variant 1	GO:0046718,GO:0031664,GO:0005576,GO:0070062,GO:0033116,GO:0005886,GO:0101003,GO:0035743,GO:2000516,GO:0005887,GO:0006888,GO:0006958,GO:0007204,GO:0043312,GO:0008289,GO:2000563,GO:0045087,GO:0009986,GO:0045121,GO:0030133,GO:0045730,GO:0030449,GO:0000139,GO:0045916,GO:0030667,GO:0001618,GO:0031225,GO:0005515	viral entry into host cell|regulation of lipopolysaccharide-mediated signaling pathway|extracellular region|extracellular exosome|endoplasmic reticulum-Golgi intermediate compartment membrane|plasma membrane|ficolin-1-rich granule membrane|CD4-positive, alpha-beta T cell cytokine production|positive regulation of CD4-positive, alpha-beta T cell activation|integral component of plasma membrane|ER …	path:hsa04640,path:hsa04610,path:hsa05416	Hematopoietic cell lineage|Complement and coagulation cascades|Viral myocarditis
NM_000575.4	44.1823507262025	0.712548021143909	5.06957086615053	12.2296625274818	3.61231268872438	3.98713662724612e-07	1.21346514236914e-05	Up	0.06604619	0.05122543	0.09242994	0	0.07298652	0.04529675	0	0.01308984	0.2018692	1.621507	0.4266266	0.1269569	0.607343	0.2382092	0.707707	3.144518	IL1A	GeneID:3552,Genbank:NM_000575.4,HGNC:HGNC:5991,MIM:147760	interleukin 1 alpha	GO:0005829,GO:0006915,GO:0006954,GO:0006955,GO:0008283,GO:0008285,GO:0010469,GO:0046688,GO:0010575,GO:0050714,GO:0010628,GO:0050715,GO:0019221,GO:0051781,GO:0070374,GO:0070498,GO:0071639,GO:0097192,GO:2000391,GO:2001240,GO:0001660,GO:0002248,GO:0005125,GO:0005149,GO:0005507,GO:0005515,GO:0005576,GO:0005615,GO:0032755,GO:0034605,GO:0035234,GO:0043123,GO:0045086,GO:0045766,GO:0045840,GO:0045944,GO:…	cytosol|apoptotic process|inflammatory response|immune response|cell proliferation|negative regulation of cell proliferation|regulation of signaling receptor activity|response to copper ion|positive regulation of vascular endothelial growth factor production|positive regulation of protein secretion|positive regulation of gene expression|positive regulation of cytokine secretion|cytokine-mediated …	path:hsa04010,path:hsa04060,path:hsa04217,path:hsa04218,path:hsa04640,path:hsa04380,path:hsa05323,path:hsa05321,path:hsa05332,path:hsa05020,path:hsa05418,path:hsa04940,path:hsa04932,path:hsa04933,path:hsa05132,path:hsa05133,path:hsa05152,path:hsa05162,path:hsa05164,path:hsa05140	MAPK signaling pathway|Cytokine-cytokine receptor interaction|Necroptosis|Cellular senescence|Hematopoietic cell lineage|Osteoclast differentiation|Rheumatoid arthritis|Inflammatiory bowel disease (IBD)|Graft-versus-host disease|Prion diseases|Fluid shear stress and atherosclerosis|Type I diabetes mellitus|Non-alcoholic fatty liver disease (NAFLD)|AGE-RAGE signaling pathway in diabetic complicati…
NM_000576.2	257.317549696602	0.366997475411074	6.35372465634568	5.03433390887898	2.33180090833596	2.10162879723921e-10	1.28708256784793e-08	Up	1.47302	3.050439	0.7432322	0.6309002	0.7399266	1.974663	1.135659	2.091448	4.127023	10.67167	3.386018	2.852067	15.32155	6.880231	3.822982	26.99354	IL1B	GeneID:3553,Genbank:NM_000576.2,HGNC:HGNC:5992,HPRD:00985,MIM:147720	interleukin 1 beta	GO:0005149,GO:0005178,GO:0005515,GO:0005576,GO:0009743,GO:0005615,GO:0010469,GO:0010575,GO:0005764,GO:0010628,GO:0010718,GO:0010829,GO:0032308,GO:0014805,GO:0032611,GO:0019221,GO:0032635,GO:0032725,GO:0032729,GO:0032755,GO:0032757,GO:0000165,GO:0045086,GO:0033129,GO:0000187,GO:0045410,GO:0033198,GO:0001660,GO:0045429,GO:0034116,GO:0001934,GO:0045766,GO:0002437,GO:0045833,GO:0002711,GO:0045840,GO:…	interleukin-1 receptor binding|integrin binding|protein binding|extracellular region|response to carbohydrate|extracellular space|regulation of signaling receptor activity|positive regulation of vascular endothelial growth factor production|lysosome|positive regulation of gene expression|positive regulation of epithelial to mesenchymal transition|negative regulation of glucose transmembrane trans…	path:hsa04010,path:hsa04064,path:hsa04668,path:hsa04060,path:hsa04217,path:hsa04640,path:hsa04620,path:hsa04621,path:hsa04623,path:hsa04625,path:hsa04659,path:hsa04657,path:hsa04750,path:hsa04380,path:hsa05323,path:hsa05321,path:hsa05332,path:hsa05010,path:hsa05020,path:hsa05418,path:hsa04940,path:hsa04932,path:hsa04933,path:hsa05132,path:hsa05133,path:hsa05134,path:hsa05152,path:hsa05162,path:hs…	MAPK signaling pathway|NF-kappa B signaling pathway|TNF signaling pathway|Cytokine-cytokine receptor interaction|Necroptosis|Hematopoietic cell lineage|Toll-like receptor signaling pathway|NOD-like receptor signaling pathway|Cytosolic DNA-sensing pathway|C-type lectin receptor signaling pathway|Th17 cell differentiation|IL-17 signaling pathway|Inflammatory mediator regulation of TRP channels|Oste…
NM_000578.3	184.046366612047	0.322464215211233	13.4069692817309	20.0185812679905	4.32326782779445	5.50425861470355e-41	8.97767046419841e-38	Up	0.04519585	0.1872425	0.129091	0.1208988	0.1247945	0.09272676	0.1357259	0.1219703	0.7612434	2.499158	1.576112	2.677534	6.611221	1.500127	3.704681	3.198126	SLC11A1	GeneID:6556,Genbank:NM_000578.3,HGNC:HGNC:10907,MIM:600266	solute carrier family 11 member 1	GO:0005886,GO:0005887,GO:0006826,GO:0006828,GO:0006876,GO:0006879,GO:0032729,GO:0006909,GO:0034341,GO:0006954,GO:0042060,GO:0007035,GO:0042116,GO:0042742,GO:0042803,GO:0042832,GO:0060586,GO:0043312,GO:0070574,GO:0045342,GO:0070821,GO:0045454,GO:0070839,GO:0071421,GO:0101003,GO:0001818,GO:0001819,GO:0002309,GO:0002369,GO:0002606,GO:0002827,GO:0005384,GO:0005764,GO:0005770,GO:0009617,GO:0010628,GO:…	plasma membrane|integral component of plasma membrane|iron ion transport|manganese ion transport|cellular cadmium ion homeostasis|cellular iron ion homeostasis|positive regulation of interferon-gamma production|phagocytosis|response to interferon-gamma|inflammatory response|wound healing|vacuolar acidification|macrophage activation|defense response to bacterium|protein homodimerization activity|d…	path:hsa04142	Lysosome
NM_000582.2	14093.1521440214	0.531903476446833	15.089454292484	260.67947708772	8.02613319585782	1.90007272705532e-51	6.60242227908645e-48	Up	0.3081915	0.9245312	0.6488662	0.5365524	1.874676	0.257428	0.6005357	0.8274348	54.9418	209.0448	80.44385	203.6788	336.1733	2545.415	449.3333	209.3897	SPP1	GeneID:6696,Genbank:NM_000582.2,HGNC:HGNC:11255,MIM:166490	secreted phosphoprotein 1, transcript variant 2	GO:0048545,GO:0031214,GO:0005576,GO:0048685,GO:0033280,GO:0005615,GO:0050840,GO:0042995,GO:0070062,GO:0005788,GO:0005794,GO:0006710,GO:0043687,GO:0006954,GO:0071394,GO:0044267,GO:0007155,GO:2000866,GO:0045780,GO:0007566,GO:0045893,GO:0010469,GO:0001649,GO:0046697,GO:0022617,GO:0005125,GO:0048471,GO:0030198,GO:0005515	response to steroid hormone|biomineral tissue development|extracellular region|negative regulation of collateral sprouting of intact axon in response to injury|response to vitamin D|extracellular space|extracellular matrix binding|cell projection|extracellular exosome|endoplasmic reticulum lumen|Golgi apparatus|androgen catabolic process|post-translational protein modification|inflammatory respon…	path:hsa04371,path:hsa04151,path:hsa04512,path:hsa04510,path:hsa04620,path:hsa05165	Apelin signaling pathway|PI3K-Akt signaling pathway|ECM-receptor interaction|Focal adhesion|Toll-like receptor signaling pathway|Human papillomavirus infection
NM_000583.3	1315.72253680173	0.800045005525581	10.9892273463306	443.219164296787	8.79187645301695	4.30596421599484e-28	2.45812118647517e-25	Up	0	0.04349012	0.007502796	0.0424879	0.02049075	0	0	0.006328967	33.46288	232.9752	16.71384	0.4721968	1.364668	7.059385	12.83813	9.430826	GC	GeneID:2638,Genbank:NM_000583.3,HGNC:HGNC:4187,HPRD:00749,MIM:139200	GC, vitamin D binding protein, transcript variant 1	GO:0005576,GO:0005615,GO:0005829,GO:0035461,GO:0042359,GO:0043202,GO:0051180,GO:0070062,GO:0072562,GO:0090482,GO:1902118,GO:0003779,GO:0005499	extracellular region|extracellular space|cytosol|vitamin transmembrane transport|vitamin D metabolic process|lysosomal lumen|vitamin transport|extracellular exosome|blood microparticle|vitamin transmembrane transporter activity|calcidiol binding|actin binding|vitamin D binding
NM_000584.3	5582.34343170341	0.50592134529573	11.1334320500543	49.6128152912805	5.63264092052207	8.62494245909703e-29	5.26193913185873e-26	Up	3.103563	2.918798	2.951261	0.4239929	1.572395	3.506174	1.299035	2.307985	24.95415	317.7481	40.81078	39.17961	45.34782	503.7477	117.4126	458.1407	CXCL8	GeneID:3576,Genbank:NM_000584.3,HGNC:HGNC:6025,HPRD:00909,MIM:146930	C-X-C motif chemokine ligand 8	GO:0006954,GO:0006955,GO:0007050,GO:0007165,GO:0007186,GO:0035556,GO:0008009,GO:0036499,GO:0042119,GO:0042127,GO:0044344,GO:0045091,GO:0045236,GO:0045744,GO:0045766,GO:0001525,GO:0002237,GO:0002690,GO:0005153,GO:0005515,GO:0005576,GO:0005615,GO:0005622,GO:0006935,GO:0008285,GO:0010469,GO:0019221,GO:0019722,GO:0030155,GO:0030593,GO:0048566,GO:0031623,GO:0050930,GO:0032496,GO:0070098,GO:0034976,GO:…	inflammatory response|immune response|cell cycle arrest|signal transduction|G-protein coupled receptor signaling pathway|intracellular signal transduction|chemokine activity|PERK-mediated unfolded protein response|neutrophil activation|regulation of cell proliferation|cellular response to fibroblast growth factor stimulus|regulation of single stranded viral RNA replication via double stranded DNA…	path:hsa04064,path:hsa04072,path:hsa04060,path:hsa04218,path:hsa04620,path:hsa04621,path:hsa04622,path:hsa04657,path:hsa04062,path:hsa05200,path:hsa05202,path:hsa05219,path:hsa05323,path:hsa04932,path:hsa04933,path:hsa05120,path:hsa05132,path:hsa05131,path:hsa05133,path:hsa05134,path:hsa05164,path:hsa05161,path:hsa05160,path:hsa05167,path:hsa05146,path:hsa05144,path:hsa05142	NF-kappa B signaling pathway|Phospholipase D signaling pathway|Cytokine-cytokine receptor interaction|Cellular senescence|Toll-like receptor signaling pathway|NOD-like receptor signaling pathway|RIG-I-like receptor signaling pathway|IL-17 signaling pathway|Chemokine signaling pathway|Pathways in cancer|Transcriptional misregulation in cancers|Bladder cancer|Rheumatoid arthritis|Non-alcoholic fatt…
NM_000591.3	193.867437263899	0.282691632044552	-4.11767493217556	0.446263510840116	-1.16403224680565	3.82714006092184e-05	0.00064926525325607	Down	6.067576	4.465789	4.038042	3.958751	4.046612	3.444625	6.739491	5.962398	3.956193	2.530166	0.7800823	2.260259	2.156753	1.425353	3.697332	1.658309	CD14	GeneID:929,Genbank:NM_000591.3,HGNC:HGNC:1628,HPRD:01151,MIM:158120	CD14 molecule, transcript variant 1	GO:0005886,GO:0006898,GO:0006909,GO:0006915,GO:0006954,GO:0007166,GO:0007249,GO:0034142,GO:0009408,GO:0034612,GO:0010008,GO:0035666,GO:0016019,GO:0038123,GO:0038124,GO:0043312,GO:0045087,GO:0071726,GO:0045121,GO:0071727,GO:0045471,GO:0097190,GO:0045807,GO:1901224,GO:2000484,GO:0001530,GO:0001847,GO:0002224,GO:0002755,GO:0002756,GO:0005515,GO:0005576,GO:0005615,GO:0005794,GO:0030667,GO:0031362,GO:…	plasma membrane|receptor-mediated endocytosis|phagocytosis|apoptotic process|inflammatory response|cell surface receptor signaling pathway|I-kappaB kinase/NF-kappaB signaling|toll-like receptor 4 signaling pathway|response to heat|response to tumor necrosis factor|endosome membrane|TRIF-dependent toll-like receptor signaling pathway|peptidoglycan receptor activity|toll-like receptor TLR1:TLR2 sig…	path:hsa04010,path:hsa04064,path:hsa04145,path:hsa04810,path:hsa04640,path:hsa04620,path:hsa05202,path:hsa05221,path:hsa05130,path:hsa05132,path:hsa05133,path:hsa05134,path:hsa05152,path:hsa05146	MAPK signaling pathway|NF-kappa B signaling pathway|Phagosome|Regulation of actin cytoskeleton|Hematopoietic cell lineage|Toll-like receptor signaling pathway|Transcriptional misregulation in cancers|Acute myeloid leukemia|Pathogenic Escherichia coli infection|Salmonella infection|Pertussis|Legionellosis|Tuberculosis|Amoebiasis
NM_000596.2	3121.43951552416	1.08062253013103	5.80689867430995	77.4431396578708	6.27506553764736	6.36406233179336e-09	2.88334595022255e-07	Up	0.02607496	0	0.1295337	0.17961	0.06195201	0	0	0	28.92904	70.86981	2.360308	1.339396	1.22958	745.1665	6.863625	15.67036	IGFBP1	GeneID:3484,Genbank:NM_000596.2,HGNC:HGNC:5469,HPRD:00897,MIM:146730	insulin like growth factor binding protein 1	GO:0042246,GO:0005576,GO:0043567,GO:0005615,GO:0043687,GO:0005788,GO:0005794,GO:0007165,GO:0007568,GO:0008286,GO:0044267,GO:0030307,GO:0090090,GO:0031994,GO:0031995,GO:0005102,GO:0005515,GO:0036499,GO:0005520	tissue regeneration|extracellular region|regulation of insulin-like growth factor receptor signaling pathway|extracellular space|post-translational protein modification|endoplasmic reticulum lumen|Golgi apparatus|signal transduction|aging|insulin receptor signaling pathway|cellular protein metabolic process|positive regulation of cell growth|negative regulation of canonical Wnt signaling pathway|…
NM_000600.4	45.6961261535725	0.827692576521806	4.50549107623542	13.2614030733296	3.7291615173853	6.62196221234416e-06	0.000143696400209818	Up	0.0881648	0.1264782	0	0	0.006381935	0.08901269	0	0.09829577	0.13388	0.7022186	0.1580411	0.007701212	1.59836	0.4402528	0.663731	15.3598	IL6	GeneID:3569,Genbank:NM_000600.4,HGNC:HGNC:6018,HPRD:00970,MIM:147620	interleukin 6, transcript variant 1	GO:0005125,GO:0005138,GO:0005515,GO:0005576,GO:0005615,GO:0019221,GO:0005788,GO:0005896,GO:0030168,GO:0006953,GO:0031018,GO:0031175,GO:0032494,GO:0032722,GO:0045669,GO:0045727,GO:0032755,GO:0045765,GO:0032966,GO:0045779,GO:0045893,GO:0045944,GO:0001781,GO:0070102,GO:0002384,GO:0046427,GO:0070301,GO:0048661,GO:0002446,GO:0071222,GO:0002548,GO:0072540,GO:0002675,GO:2000553,GO:0002690,GO:2000660,GO:…	cytokine activity|interleukin-6 receptor binding|protein binding|extracellular region|extracellular space|cytokine-mediated signaling pathway|endoplasmic reticulum lumen|interleukin-6 receptor complex|platelet activation|acute-phase response|endocrine pancreas development|neuron projection development|response to peptidoglycan|positive regulation of chemokine production|positive regulation of ost…	path:hsa04630,path:hsa04668,path:hsa04066,path:hsa04068,path:hsa04151,path:hsa04060,path:hsa04218,path:hsa04640,path:hsa04620,path:hsa04621,path:hsa04623,path:hsa04625,path:hsa04659,path:hsa04657,path:hsa04672,path:hsa05200,path:hsa05202,path:hsa05323,path:hsa05321,path:hsa05332,path:hsa05020,path:hsa05410,path:hsa04932,path:hsa04931,path:hsa04933,path:hsa05132,path:hsa05133,path:hsa05134,path:hs…	Jak-STAT signaling pathway|TNF signaling pathway|HIF-1 signaling pathway|FoxO signaling pathway|PI3K-Akt signaling pathway|Cytokine-cytokine receptor interaction|Cellular senescence|Hematopoietic cell lineage|Toll-like receptor signaling pathway|NOD-like receptor signaling pathway|Cytosolic DNA-sensing pathway|C-type lectin receptor signaling pathway|Th17 cell differentiation|IL-17 signaling path…
NM_000601.5	151.414055413059	0.621017503929062	2.5745478393377	3.02899516013395	1.59883927293146	0.0100371205068274	0.0594293012317494	Up	0.4503905	0.414881	0.0008304936	0.4605153	0.2017825	0.5382882	0.4433953	0.3760745	0.624654	2.543967	1.209041	0.3268808	1.677986	1.466679	0.7247956	0.8877448	HGF	GeneID:3082,Genbank:NM_000601.5,HGNC:HGNC:4893,HPRD:00799,MIM:142409	hepatocyte growth factor, transcript variant 1	GO:0004713,GO:0005088,GO:0005515,GO:0005576,GO:0005615,GO:0006508,GO:0008083,GO:0032715,GO:0008284,GO:0032733,GO:0010469,GO:0033137,GO:0010507,GO:0035729,GO:0042056,GO:0042802,GO:0051450,GO:0043066,GO:0051897,GO:0043154,GO:0060326,GO:0045669,GO:0060665,GO:0070572,GO:0090201,GO:1900744,GO:0000165,GO:1901299,GO:0000187,GO:1902042,GO:0000278,GO:1902947,GO:0000902,GO:0001837,GO:0001889,GO:0001934,GO:…	protein tyrosine kinase activity|Ras guanyl-nucleotide exchange factor activity|protein binding|extracellular region|extracellular space|proteolysis|growth factor activity|negative regulation of interleukin-6 production|positive regulation of cell proliferation|positive regulation of interleukin-10 production|regulation of signaling receptor activity|negative regulation of peptidyl-serine phospho…	path:hsa04014,path:hsa04015,path:hsa04010,path:hsa04151,path:hsa04060,path:hsa04510,path:hsa05200,path:hsa05205,path:hsa05225,path:hsa05226,path:hsa05218,path:hsa05211,path:hsa05144,path:hsa01521	Ras signaling pathway|Rap1 signaling pathway|MAPK signaling pathway|PI3K-Akt signaling pathway|Cytokine-cytokine receptor interaction|Focal adhesion|Pathways in cancer|Proteoglycans in cancer|Hepatocellular carcinoma|Gastric cancer|Melanoma|Renal cell carcinoma|Malaria|EGFR tyrosine kinase inhibitor resistance
NM_000602.4	1631.99423668246	0.415129088414124	15.5119819028668	86.7910821306764	6.43947490683349	2.87854816034231e-54	1.15028223761359e-50	Up	0.1082248	0.278226	0.02863625	0.2584012	0.2724184	0.266189	0.694963	0.2431092	10.03931	21.84605	3.642574	27.71395	19.75898	95.18283	14.32868	49.59471	SERPINE1	GeneID:5054,Genbank:NM_000602.4,HGNC:HGNC:8583,HPRD:01418,MIM:173360	serpin family E member 1	GO:0005576,GO:0005615,GO:0005886,GO:0007623,GO:0010469,GO:0033629,GO:0010757,GO:0035491,GO:0042730,GO:0010951,GO:0045766,GO:0045944,GO:0048260,GO:0050729,GO:0050829,GO:0051918,GO:0061044,GO:0001300,GO:0001525,GO:0002020,GO:0002576,GO:0004867,GO:0005102,GO:0005515,GO:0014912,GO:0030194,GO:0030195,GO:0030198,GO:0030336,GO:0031012,GO:0061045,GO:0070062,GO:0031093,GO:0071222,GO:0032757,GO:0090026,GO:…	extracellular region|extracellular space|plasma membrane|circadian rhythm|regulation of signaling receptor activity|negative regulation of cell adhesion mediated by integrin|negative regulation of plasminogen activation|positive regulation of leukotriene production involved in inflammatory response|fibrinolysis|negative regulation of endopeptidase activity|positive regulation of angiogenesis|posi…	path:hsa04390,path:hsa04371,path:hsa04066,path:hsa04115,path:hsa04218,path:hsa04610,path:hsa04933,path:hsa05142	Hippo signaling pathway|Apelin signaling pathway|HIF-1 signaling pathway|p53 signaling pathway|Cellular senescence|Complement and coagulation cascades|AGE-RAGE signaling pathway in diabetic complications|Chagas disease (American trypanosomiasis)
NM_000603.4	109.545902198109	0.516923404068123	5.72204328531386	7.76969568199564	2.95785809326959	1.05250482577723e-08	4.55844240558009e-07	Up	0.0520456	0.1965551	0.09288238	0.07707294	0.09052509	0.1041459	0.1098711	0.2913673	0.8990258	0.8849124	4.426421	1.254911	2.797524	0.2111894	0.3734397	0.6545005	NOS3	GeneID:4846,Genbank:NM_000603.4,HGNC:HGNC:7876,MIM:163729	nitric oxide synthase 3, transcript variant 1	GO:0003958,GO:0004517,GO:0005506,GO:0005515,GO:0006809,GO:0005516,GO:0007005,GO:0005634,GO:0007263,GO:0008217,GO:0008285,GO:0009408,GO:0009725,GO:0031284,GO:0010181,GO:0031663,GO:0010544,GO:0032496,GO:0034405,GO:0034617,GO:0034618,GO:0000139,GO:0050880,GO:0042311,GO:0001525,GO:0050999,GO:0043267,GO:0001542,GO:0051186,GO:0043536,GO:0001701,GO:0051346,GO:0001974,GO:0051926,GO:0002028,GO:0055114,GO:…	NADPH-hemoprotein reductase activity|nitric-oxide synthase activity|iron ion binding|protein binding|nitric oxide biosynthetic process|calmodulin binding|mitochondrion organization|nucleus|nitric oxide mediated signal transduction|regulation of blood pressure|negative regulation of cell proliferation|response to heat|response to hormone|positive regulation of guanylate cyclase activity|FMN bindin…	path:hsa00220,path:hsa00330,path:hsa04370,path:hsa04371,path:hsa04066,path:hsa04020,path:hsa04071,path:hsa04022,path:hsa04151,path:hsa04611,path:hsa04915,path:hsa04921,path:hsa04926,path:hsa05418,path:hsa04931,path:hsa04933	Arginine biosynthesis|Arginine and proline metabolism|VEGF signaling pathway|Apelin signaling pathway|HIF-1 signaling pathway|Calcium signaling pathway|Sphingolipid signaling pathway|cGMP - PKG signaling pathway|PI3K-Akt signaling pathway|Platelet activation|Estrogen signaling pathway|Oxytocin signaling pathway|Relaxin signaling pathway|Fluid shear stress and atherosclerosis|Insulin resistance|AG…
NM_000607.2	2514.88721144762	0.789393482699621	10.4499598135073	304.253525794228	8.24913017125563	1.46587328374535e-25	6.65648060853476e-23	Up	0	0.9258065	0.220556	0.3324252	0.21445	0	0	0.0486822	183.4991	905.3791	86.58384	6.396083	8.398567	34.00657	84.86412	132.0662	ORM1	GeneID:5004,Genbank:NM_000607.2,HGNC:HGNC:8498,MIM:138600	orosomucoid 1	GO:0043312,GO:0005576,GO:0050716,GO:0050718,GO:0005615,GO:0006953,GO:0070062,GO:0006954,GO:0072562,GO:0031012,GO:1904469,GO:0031093,GO:1904724,GO:0032715,GO:0002576,GO:0032720,GO:0002682,GO:0035580,GO:0005515	neutrophil degranulation|extracellular region|positive regulation of interleukin-1 secretion|positive regulation of interleukin-1 beta secretion|extracellular space|acute-phase response|extracellular exosome|inflammatory response|blood microparticle|extracellular matrix|positive regulation of tumor necrosis factor secretion|platelet alpha granule lumen|tertiary granule lumen|negative regulation o…
NM_000608.2	1742.16803835232	1.08577749921416	6.11820314898014	99.9411777764023	6.64300731478388	9.46363745598362e-10	5.08637100954719e-08	Up	0	1.682867e-20	0.005205036	0.04150613	0.1271112	0.04233727	0	2.032255e-44	28.03719	914.4118	15.03921	1.894283	0.6621937	0.2100249	15.11731	17.48399	ORM2	GeneID:5005,Genbank:NM_000608.2,HGNC:HGNC:8499,HPRD:00725,MIM:138610	orosomucoid 2	GO:1904469,GO:0005615,GO:0006953,GO:0031012,GO:0031093,GO:0035578,GO:0035580,GO:0043312,GO:0050716,GO:0050718,GO:0002576,GO:0070062,GO:0002682,GO:0072562,GO:0005576	positive regulation of tumor necrosis factor secretion|extracellular space|acute-phase response|extracellular matrix|platelet alpha granule lumen|azurophil granule lumen|specific granule lumen|neutrophil degranulation|positive regulation of interleukin-1 secretion|positive regulation of interleukin-1 beta secretion|platelet degranulation|extracellular exosome|regulation of immune system process|b…
NM_000613.2	1986.68758715922	0.829968377661136	6.65306141520092	45.94482887901	5.52183058925421	2.87058336221785e-11	2.07996276420501e-09	Up	0.08357603	0.3964818	0.09881076	0.2840227	0.361325	0.3239373	0	0.4248608	44.84175	478.0577	29.06449	0.2580783	1.591905	0.3953969	11.26362	20.32836	HPX	GeneID:3263,Genbank:NM_000613.2,HGNC:HGNC:5171,HPRD:00793,MIM:142290	hemopexin	GO:0060335,GO:0005576,GO:0070062,GO:0071682,GO:0005615,GO:0006879,GO:0006898,GO:0015232,GO:0072562,GO:0015886,GO:0016032,GO:0020027,GO:0042168,GO:0002639,GO:0042531,GO:0002925,GO:0046872,GO:0005515	positive regulation of interferon-gamma-mediated signaling pathway|extracellular region|extracellular exosome|endocytic vesicle lumen|extracellular space|cellular iron ion homeostasis|receptor-mediated endocytosis|heme transporter activity|blood microparticle|heme transport|viral process|hemoglobin metabolic process|heme metabolic process|positive regulation of immunoglobulin production|positive …
NM_000615.6	113.272170276456	0.645849843966782	-5.80712674560735	0.0742980469319328	-3.75053190254583	6.35540263891648e-09	2.88105578164971e-07	Down	1.502399	1.664401	0.9242338	0.9594586	0.8603718	0.8067072	0.6479657	0.8017093	0.06667422	0.3266421	0.07398084	1.694579e-05	0.04916295	0.01181638	0.4350926	0.002681148	NCAM1	GeneID:4684,Genbank:NM_000615.6,HGNC:HGNC:7656,MIM:116930	neural cell adhesion molecule 1, transcript variant 1	GO:0060333,GO:0005088,GO:0065009,GO:0005829,GO:0070062,GO:0005886,GO:0007155,GO:0007411,GO:0009897,GO:0009986,GO:0016020,GO:0016021,GO:0031012,GO:0000139,GO:0031225,GO:0000165,GO:0046718,GO:0001618	interferon-gamma-mediated signaling pathway|Ras guanyl-nucleotide exchange factor activity|regulation of molecular function|cytosol|extracellular exosome|plasma membrane|cell adhesion|axon guidance|external side of plasma membrane|cell surface|membrane|integral component of membrane|extracellular matrix|Golgi membrane|anchored component of membrane|MAPK cascade|viral entry into host cell|virus re…	path:hsa04514,path:hsa05020	Cell adhesion molecules (CAMs)|Prion diseases
NM_000618.4	537.683351514366	0.63746354336625	-3.3661626700304	0.225968568396609	-2.14580598318478	0.000762217448798894	0.00782024002476919	Down	2.875207	3.499201	2.8148	2.415398	3.647907	3.228003	3.055967	6.048143	0.4787955	2.097143	0.7463998	0.0001160577	1.144443	0.7577835	0.1011453	2.962113	IGF1	GeneID:3479,Genbank:NM_000618.4,HGNC:HGNC:5464,MIM:147440	insulin like growth factor 1, transcript variant 4	GO:2000679,GO:2001237,GO:0005159,GO:0005178,GO:0005179,GO:0005515,GO:0005576,GO:0008284,GO:0005615,GO:0009408,GO:0009441,GO:0009749,GO:0010033,GO:0010468,GO:0016942,GO:0030166,GO:0010469,GO:0010560,GO:0030335,GO:0030546,GO:0031093,GO:0031667,GO:0000187,GO:0043388,GO:0032148,GO:0043410,GO:0032868,GO:0001501,GO:0033160,GO:0001775,GO:0043491,GO:0002576,GO:0043568,GO:0005158,GO:0044267,GO:0045445,GO:…	positive regulation of transcription regulatory region DNA binding|negative regulation of extrinsic apoptotic signaling pathway|insulin-like growth factor receptor binding|integrin binding|hormone activity|protein binding|extracellular region|positive regulation of cell proliferation|extracellular space|response to heat|glycolate metabolic process|response to glucose|response to organic substance…	path:hsa04014,path:hsa04015,path:hsa04010,path:hsa04066,path:hsa04068,path:hsa04151,path:hsa04152,path:hsa04150,path:hsa04114,path:hsa04115,path:hsa04510,path:hsa04550,path:hsa04913,path:hsa04914,path:hsa04960,path:hsa04730,path:hsa04750,path:hsa04211,path:hsa04213,path:hsa05200,path:hsa05202,path:hsa05205,path:hsa05214,path:hsa05218,path:hsa05215,path:hsa05224,path:hsa05410,path:hsa05414,path:hs…	Ras signaling pathway|Rap1 signaling pathway|MAPK signaling pathway|HIF-1 signaling pathway|FoxO signaling pathway|PI3K-Akt signaling pathway|AMPK signaling pathway|mTOR signaling pathway|Oocyte meiosis|p53 signaling pathway|Focal adhesion|Signaling pathways regulating pluripotency of stem cells|Ovarian Steroidogenesis|Progesterone-mediated oocyte maturation|Aldosterone-regulated sodium reabsorpt…
NM_000621.4	33.3396737265019	0.630917897385075	-2.45651364326711	0.341543579547862	-1.54985842270784	0.0140292474943717	0.076243131306792	Down	0.3497517	0.2801292	0.110499	0.1735647	0.1589612	0.2048598	0.3146365	0.2634762	0.03009352	0.0103077	0.04649012	0.0402188	0.6392135	0.02114978	0.06038295	0.3483841	HTR2A	GeneID:3356,Genbank:NM_000621.4,HGNC:HGNC:5293,HPRD:01638,MIM:182135	5-hydroxytryptamine receptor 2A, transcript variant 1	GO:0005887,GO:0005901,GO:0006874,GO:0007186,GO:0007187,GO:0007200,GO:0014824,GO:0007202,GO:0014832,GO:0007208,GO:0030424,GO:0007210,GO:0030425,GO:0030431,GO:0030594,GO:0031410,GO:0050731,GO:0042493,GO:0050795,GO:0050965,GO:0043025,GO:0050966,GO:0051209,GO:0001618,GO:0051378,GO:0001659,GO:0051967,GO:0001965,GO:0070374,GO:0004930,GO:0004993,GO:0005829,GO:0005886,GO:0007268,GO:0007568,GO:0007613,GO:…	integral component of plasma membrane|caveola|cellular calcium ion homeostasis|G-protein coupled receptor signaling pathway|G-protein coupled receptor signaling pathway, coupled to cyclic nucleotide second messenger|phospholipase C-activating G-protein coupled receptor signaling pathway|artery smooth muscle contraction|activation of phospholipase C activity|urinary bladder smooth muscle contracti…	path:hsa04020,path:hsa04080,path:hsa04540,path:hsa04726,path:hsa04750	Calcium signaling pathway|Neuroactive ligand-receptor interaction|Gap junction|Serotonergic synapse|Inflammatory mediator regulation of TRP channels
NM_000623.3	822.634544219463	0.297191899889743	-3.72524860174456	0.464221835939778	-1.10711370951407	0.000195122828892925	0.00255102431015074	Down	8.686052	9.251587	4.99117	6.650209	8.876417	12.24749	6.266298	5.568037	3.835427	2.122965	2.911663	9.045027	4.686565	5.472395	2.155797	1.873492	BDKRB2	GeneID:624,Genbank:NM_000623.3,HGNC:HGNC:1030,HPRD:00213,MIM:113503	bradykinin receptor B2	GO:0019229,GO:0005515,GO:0031702,GO:0005768,GO:0033137,GO:0005886,GO:0005887,GO:0006939,GO:0006954,GO:0042310,GO:0007166,GO:0042311,GO:0007169,GO:0043114,GO:0007186,GO:0046982,GO:0007204,GO:0002020,GO:0050482,GO:0008015,GO:0004435,GO:1902239,GO:0009651,GO:0004947	regulation of vasoconstriction|protein binding|type 1 angiotensin receptor binding|endosome|negative regulation of peptidyl-serine phosphorylation|plasma membrane|integral component of plasma membrane|smooth muscle contraction|inflammatory response|vasoconstriction|cell surface receptor signaling pathway|vasodilation|transmembrane receptor protein tyrosine kinase signaling pathway|regulation of v…	path:hsa04020,path:hsa04071,path:hsa04022,path:hsa04080,path:hsa04810,path:hsa04610,path:hsa04961,path:hsa04750,path:hsa05200,path:hsa05142	Calcium signaling pathway|Sphingolipid signaling pathway|cGMP - PKG signaling pathway|Neuroactive ligand-receptor interaction|Regulation of actin cytoskeleton|Complement and coagulation cascades|Endocrine and other factor-regulated calcium reabsorption|Inflammatory mediator regulation of TRP channels|Pathways in cancer|Chagas disease (American trypanosomiasis)
NM_000624.5	245.274077883786	0.627869408716922	5.32947072658324	10.1697452397703	3.34621163387396	9.84993946483235e-08	3.4226826607342e-06	Up	0.2563798	0.1212279	0.1404049	0.09957379	0.179926	0.1924946	0.2989946	0.3140457	2.461287	21.89929	2.367751	0.3537505	0.1878567	17.82703	1.344259	1.505623	SERPINA5	GeneID:5104,Genbank:NM_000624.5,HGNC:HGNC:8723,MIM:601841	serpin family A member 5	GO:0005615,GO:0006869,GO:0007283,GO:0007342,GO:0007596,GO:0008201,GO:0036028,GO:0009897,GO:0036029,GO:0010951,GO:0036030,GO:0051346,GO:0061107,GO:0070062,GO:0097181,GO:0097182,GO:0097183,GO:0001972,GO:0002020,GO:0002080,GO:0004867,GO:0005515,GO:0005539,GO:0005576,GO:0016020,GO:0031091,GO:0031094,GO:0031210,GO:0032190,GO:0032991,GO:0036024,GO:0036025,GO:0036026,GO:0036027	extracellular space|lipid transport|spermatogenesis|fusion of sperm to egg plasma membrane involved in single fertilization|blood coagulation|heparin binding|protein C inhibitor-thrombin complex|external side of plasma membrane|protein C inhibitor-KLK3 complex|negative regulation of endopeptidase activity|protein C inhibitor-plasma kallikrein complex|negative regulation of hydrolase activity|semi…	path:hsa04610	Complement and coagulation cascades
NM_000625.4	767.559571192831	0.709113338769752	-3.44844646446788	0.183602882521748	-2.44533938598756	0.000563821226794875	0.00612327167640619	Down	11.86193	15.48483	11.8133	5.463094	3.802318	3.573571	5.794444	8.754584	0.416785	0.5296341	1.825802	3.066351	1.715702	0.00128381	13.27147	0.2560208	NOS2	GeneID:4843,Genbank:NM_000625.4,HGNC:HGNC:7873,HPRD:01225,MIM:163730	nitric oxide synthase 2	GO:0005515,GO:0005516,GO:0005622,GO:0005634,GO:0005737,GO:0005777,GO:0009725,GO:0005829,GO:0010181,GO:0010629,GO:0012506,GO:0016491,GO:0016709,GO:0042742,GO:0018119,GO:0019221,GO:0042803,GO:0020037,GO:0043457,GO:0045454,GO:0045776,GO:0048471,GO:0001666,GO:0050660,GO:0001912,GO:0002227,GO:0050661,GO:0003958,GO:0004517,GO:0005102,GO:0005506,GO:0005886,GO:0006527,GO:0006801,GO:0006809,GO:0006954,GO:…	protein binding|calmodulin binding|intracellular|nucleus|cytoplasm|peroxisome|response to hormone|cytosol|FMN binding|negative regulation of gene expression|vesicle membrane|oxidoreductase activity|oxidoreductase activity, acting on paired donors, with incorporation or reduction of molecular oxygen, NAD(P)H as one donor, and incorporation of one atom of oxygen|defense response to bacterium|peptid…	path:hsa00220,path:hsa00330,path:hsa04371,path:hsa04066,path:hsa04020,path:hsa04146,path:hsa04926,path:hsa05200,path:hsa05222,path:hsa05132,path:hsa05133,path:hsa05152,path:hsa05146,path:hsa05145,path:hsa05140,path:hsa05142	Arginine biosynthesis|Arginine and proline metabolism|Apelin signaling pathway|HIF-1 signaling pathway|Calcium signaling pathway|Peroxisome|Relaxin signaling pathway|Pathways in cancer|Small cell lung cancer|Salmonella infection|Pertussis|Tuberculosis|Amoebiasis|Toxoplasmosis|Leishmaniasis|Chagas disease (American trypanosomiasis)
NM_000626.2	32.4401694878927	0.822889329823052	-3.19611640157535	0.161538495859587	-2.63005008372881	0.00139290905374101	0.0126791212396396	Down	0.9638507	0.6385911	1.541308	0.7882266	0.7107192	1.112399	1.304982	3.461679	0.2418718	0.8293256	0.0106837	0.229566	0.5095626	1.026612e-05	0.002425789	0.09105718	CD79B	GeneID:974,Genbank:NM_000626.2,HGNC:HGNC:1699,HPRD:00922,MIM:147245	CD79b molecule, transcript variant 1	GO:0050853,GO:0005654,GO:0051260,GO:0005737,GO:0070062,GO:0005794,GO:0005829,GO:0005886,GO:0005887,GO:0006955,GO:0007165,GO:0009897,GO:0019815,GO:0002250,GO:0030183,GO:0004888,GO:0042803,GO:0005515	B cell receptor signaling pathway|nucleoplasm|protein homooligomerization|cytoplasm|extracellular exosome|Golgi apparatus|cytosol|plasma membrane|integral component of plasma membrane|immune response|signal transduction|external side of plasma membrane|B cell receptor complex|adaptive immune response|B cell differentiation|transmembrane signaling receptor activity|protein homodimerization activit…	path:hsa04662	B cell receptor signaling pathway
NM_000627.3	1091.95846444344	0.35017090237895	5.43267534651154	3.73825459705516	1.90236482841982	5.55153566838864e-08	2.05981560888249e-06	Up	1.789472	3.216902	3.156596	3.178535	2.341495	1.981283	0.5221086	3.125199	4.65802	5.427271	9.978564	6.037398	29.24952	12.96961	3.720587	10.95171	LTBP1	GeneID:4052,Genbank:NM_000627.3,HGNC:HGNC:6714,MIM:150390	latent transforming growth factor beta binding protein 1, transcript variant 2	GO:0035904,GO:0005509,GO:0043687,GO:0005515,GO:0044267,GO:0005576,GO:0005578,GO:0005615,GO:0005788,GO:0050431,GO:0007178,GO:0050436,GO:0031012,GO:0060976,GO:0001527,GO:0032991,GO:0003281,GO:0035583,GO:0005024	aorta development|calcium ion binding|post-translational protein modification|protein binding|cellular protein metabolic process|extracellular region|proteinaceous extracellular matrix|extracellular space|endoplasmic reticulum lumen|transforming growth factor beta binding|transmembrane receptor protein serine/threonine kinase signaling pathway|microfibril binding|extracellular matrix|coronary vas…	path:hsa04350	TGF-beta signaling pathway
NM_000628.4	1268.84567969601	0.240371106720052	-4.19409725734864	0.49718690380176	-1.00813979944043	2.73960427679639e-05	0.000486559807568542	Down	30.87139	17.26843	20.76393	22.82078	24.15009	23.85324	45.46578	23.09022	20.18154	15.84262	7.302622	13.2278	10.5766	10.85999	15.34951	10.78617	IL10RB	GeneID:3588,Genbank:NM_000628.4,HGNC:HGNC:5965,HPRD:00473,MIM:123889	interleukin 10 receptor subunit beta	GO:0005515,GO:0005886,GO:0006954,GO:0006955,GO:0007165,GO:0016021,GO:0019221,GO:0032002,GO:0004896,GO:0051607,GO:0004920,GO:0070062	protein binding|plasma membrane|inflammatory response|immune response|signal transduction|integral component of membrane|cytokine-mediated signaling pathway|interleukin-28 receptor complex|cytokine receptor activity|defense response to virus|interleukin-10 receptor activity|extracellular exosome	path:hsa04630,path:hsa04060,path:hsa05152,path:hsa05169,path:hsa05145	Jak-STAT signaling pathway|Cytokine-cytokine receptor interaction|Tuberculosis|Epstein-Barr virus infection|Toxoplasmosis
NM_000632.3	542.449030425284	0.338258817848524	5.40551250871102	3.55158317174512	1.828462271062	6.46233404285723e-08	2.36373546471027e-06	Up	1.350394	1.053458	1.175986	0.6357687	1.511196	1.414486	1.428148	3.34234	2.214507	4.709882	2.399657	4.377968	9.835176	7.122223	7.5166	5.8102	ITGAM	GeneID:3684,Genbank:NM_000632.3,HGNC:HGNC:6149,MIM:120980	integrin subunit alpha M, transcript variant 2	GO:0098742,GO:0045087,GO:0031072,GO:0005615,GO:1901216,GO:0045963,GO:0032930,GO:0005886,GO:1903980,GO:0046872,GO:2000363,GO:0046982,GO:0006911,GO:0007155,GO:0007229,GO:0008305,GO:0034142,GO:0009897,GO:0050900,GO:0034688,GO:0009986,GO:0070062,GO:0035579,GO:0070821,GO:0043312,GO:0010668,GO:0001774,GO:0090314,GO:0043315,GO:0019221,GO:0001851,GO:0097242,GO:0044853,GO:0030198,GO:0005515	cell-cell adhesion via plasma-membrane adhesion molecules|innate immune response|heat shock protein binding|extracellular space|positive regulation of neuron death|negative regulation of dopamine metabolic process|positive regulation of superoxide anion generation|plasma membrane|positive regulation of microglial cell activation|metal ion binding|positive regulation of prostaglandin-E synthase ac…	path:hsa04015,path:hsa04514,path:hsa04145,path:hsa04810,path:hsa04640,path:hsa04610,path:hsa04670,path:hsa05202,path:hsa05221,path:hsa05133,path:hsa05134,path:hsa05150,path:hsa05152,path:hsa05146,path:hsa05140	Rap1 signaling pathway|Cell adhesion molecules (CAMs)|Phagosome|Regulation of actin cytoskeleton|Hematopoietic cell lineage|Complement and coagulation cascades|Leukocyte transendothelial migration|Transcriptional misregulation in cancers|Acute myeloid leukemia|Pertussis|Legionellosis|Staphylococcus aureus infection|Tuberculosis|Amoebiasis|Leishmaniasis
NM_000633.2	1179.79168658259	0.335808448665743	-6.08217810286874	0.242751683631835	-2.04244679323311	1.18560760460706e-09	6.22568629223397e-08	Down	7.488114	8.353701	7.38542	8.949209	9.378665	9.725105	7.78432	9.22172	1.330109	2.009914	1.376674	0.9367504	2.299327	3.244629	6.468385	1.751495	BCL2	GeneID:596,Genbank:NM_000633.2,HGNC:HGNC:990,MIM:151430	B-cell CLL/lymphoma 2, transcript variant alpha	GO:0045636,GO:0046671,GO:0046902,GO:0046930,GO:0001952,GO:0046982,GO:0002020,GO:0002320,GO:0048041,GO:0002326,GO:0051881,GO:0048536,GO:0002931,GO:0051902,GO:0048538,GO:0003014,GO:0051924,GO:0048546,GO:0005515,GO:0055085,GO:0006915,GO:0005634,GO:0070059,GO:0006959,GO:0005654,GO:0071456,GO:0006974,GO:0005737,GO:0072593,GO:0007015,GO:0097192,GO:0007409,GO:0007565,GO:0098609,GO:0007569,GO:0010523,GO:…	positive regulation of melanocyte differentiation|negative regulation of retinal cell programmed cell death|regulation of mitochondrial membrane permeability|pore complex|regulation of cell-matrix adhesion|protein heterodimerization activity|protease binding|lymphoid progenitor cell differentiation|focal adhesion assembly|B cell lineage commitment|regulation of mitochondrial membrane potential|sp…	path:hsa04141,path:hsa04340,path:hsa04630,path:hsa04064,path:hsa04066,path:hsa04071,path:hsa04151,path:hsa04140,path:hsa04210,path:hsa04215,path:hsa04217,path:hsa04510,path:hsa04621,path:hsa04915,path:hsa04261,path:hsa04725,path:hsa04722,path:hsa05200,path:hsa05206,path:hsa05210,path:hsa05226,path:hsa05215,path:hsa05222,path:hsa05014,path:hsa05418,path:hsa04933,path:hsa05152,path:hsa05161,path:hs…	Protein processing in endoplasmic reticulum|Hedgehog signaling pathway|Jak-STAT signaling pathway|NF-kappa B signaling pathway|HIF-1 signaling pathway|Sphingolipid signaling pathway|PI3K-Akt signaling pathway|Autophagy - animal|Apoptosis|Apoptosis - multiple species|Necroptosis|Focal adhesion|NOD-like receptor signaling pathway|Estrogen signaling pathway|Adrenergic signaling in cardiomyocytes|Cho…
NM_000634.2	26.1494413528513	0.83464071068637	3.16897590008836	6.25476767063791	2.64495629739773	0.00152977079183383	0.0136986903590086	Up	0.07373083	0.1342388	0	0.09206407	0.05669429	0.0433714	7.076553e-101	0.09719989	4.131214e-45	1.931727	0.4528585	0.1155622	0.1860646	0.7555714	0.4076293	0.6990852	CXCR1	GeneID:3577,Genbank:NM_000634.2,HGNC:HGNC:6026,HPRD:00908,MIM:146929	C-X-C motif chemokine receptor 1	GO:0004950,GO:0005886,GO:0007166,GO:0007186,GO:0016021,GO:0019959,GO:0030667,GO:0031623,GO:0038112,GO:0043312,GO:0070098,GO:0002407,GO:0004918,GO:0004930	chemokine receptor activity|plasma membrane|cell surface receptor signaling pathway|G-protein coupled receptor signaling pathway|integral component of membrane|interleukin-8 binding|secretory granule membrane|receptor internalization|interleukin-8-mediated signaling pathway|neutrophil degranulation|chemokine-mediated signaling pathway|dendritic cell chemotaxis|interleukin-8 receptor activity|G-pr…	path:hsa04072,path:hsa04060,path:hsa04144,path:hsa04062,path:hsa05120	Phospholipase D signaling pathway|Cytokine-cytokine receptor interaction|Endocytosis|Chemokine signaling pathway|Epithelial cell signaling in Helicobacter pylori infection
NM_000637.3	5138.53129045414	0.338678617640353	-4.21961417033957	0.371364266008808	-1.42909309418625	2.44720769247772e-05	0.000441696671161951	Down	74.25875	63.29231	88.60723	79.91559	53.6556	65.41829	65.00433	54.13068	12.01074	19.29126	49.42532	19.40318	11.75811	31.46356	64.84819	23.84827	GSR	GeneID:2936,Genbank:NM_000637.3,HGNC:HGNC:4623,MIM:138300	glutathione reductase, transcript variant 1	GO:0050660,GO:0005759,GO:0005829,GO:0050661,GO:0006749,GO:0009055,GO:0009897,GO:0070062,GO:0015949,GO:0098869,GO:0022900,GO:0034599,GO:0004362,GO:0045454,GO:0005739	flavin adenine dinucleotide binding|mitochondrial matrix|cytosol|NADP binding|glutathione metabolic process|electron transfer activity|external side of plasma membrane|extracellular exosome|nucleobase-containing small molecule interconversion|cellular oxidant detoxification|electron transport chain|cellular response to oxidative stress|glutathione-disulfide reductase activity|cell redox homeostas…	path:hsa00480,path:hsa04918	Glutathione metabolism|Thyroid hormone synthesis
NM_000638.3	1583.69687247883	0.653215821370686	11.3661950805826	171.799074631317	7.4245784554222	6.16153772514131e-30	4.31961628535981e-27	Up	0.06222047	0.1096604	0.04557003	0.05416774	0.0560187	0.04320877	0.1802691	0.0661808	32.39704	327.1243	22.86336	0.6324844	1.61471	37.2024	13.43235	18.74502	VTN	GeneID:7448,Genbank:NM_000638.3,HGNC:HGNC:12724,MIM:193190	vitronectin	GO:0005615,GO:0005783,GO:0005796,GO:0006898,GO:0006955,GO:0007155,GO:0031012,GO:0007160,GO:0008201,GO:0032092,GO:0033627,GO:0035987,GO:0042802,GO:0043231,GO:0048237,GO:0048260,GO:0005044,GO:0005178,GO:0005515,GO:0005518,GO:0005576,GO:0005604,GO:0008283,GO:0010811,GO:0010951,GO:0014911,GO:0016477,GO:0030195,GO:0030198,GO:0048709,GO:0030247,GO:0050731,GO:0030449,GO:0050840,GO:0030949,GO:0051258,GO:…	extracellular space|endoplasmic reticulum|Golgi lumen|receptor-mediated endocytosis|immune response|cell adhesion|extracellular matrix|cell-matrix adhesion|heparin binding|positive regulation of protein binding|cell adhesion mediated by integrin|endodermal cell differentiation|identical protein binding|intracellular membrane-bounded organelle|rough endoplasmic reticulum lumen|positive regulation …	path:hsa04151,path:hsa04512,path:hsa04510,path:hsa04610,path:hsa05205,path:hsa05165	PI3K-Akt signaling pathway|ECM-receptor interaction|Focal adhesion|Complement and coagulation cascades|Proteoglycans in cancer|Human papillomavirus infection
NM_000639.2	39.1313186491827	0.458266779428384	-2.38533953381167	0.468745951081108	-1.09312186600308	0.0170633646671616	0.0878063980145658	Down	0.9009597	0.6996509	0.727017	0.331879	0.4295156	1.93362	0.3657104	1.45434	0.4142112	0.5106425	0.5056364	0.04603344	0.3182904	0.7591823	0.4794233	0.1554224	FASLG	GeneID:356,Genbank:NM_000639.2,HGNC:HGNC:11936,HPRD:00610,MIM:134638	Fas ligand, transcript variant 1	GO:0005886,GO:0005887,GO:0005901,GO:0006351,GO:0006915,GO:0006919,GO:0043065,GO:0043123,GO:0006925,GO:0043202,GO:0006955,GO:0043525,GO:0045742,GO:0046666,GO:0048388,GO:1903514,GO:0048471,GO:2000353,GO:0060205,GO:0070062,GO:0000122,GO:0005102,GO:0005123,GO:0005125,GO:0005164,GO:0005515,GO:0005576,GO:0005615,GO:0005634,GO:0007165,GO:0007267,GO:0008284,GO:0008625,GO:0009897,GO:0010469,GO:0016525,GO:…	plasma membrane|integral component of plasma membrane|caveola|transcription, DNA-templated|apoptotic process|activation of cysteine-type endopeptidase activity involved in apoptotic process|positive regulation of apoptotic process|positive regulation of I-kappaB kinase/NF-kappaB signaling|inflammatory cell apoptotic process|lysosomal lumen|immune response|positive regulation of neuron apoptotic p…	path:hsa04014,path:hsa04010,path:hsa04068,path:hsa04151,path:hsa04060,path:hsa04210,path:hsa04217,path:hsa04650,path:hsa04722,path:hsa05200,path:hsa05205,path:hsa05320,path:hsa05330,path:hsa05332,path:hsa04940,path:hsa04932,path:hsa05162,path:hsa05164,path:hsa05161,path:hsa05168,path:hsa05165,path:hsa05142,path:hsa05143,path:hsa01524	Ras signaling pathway|MAPK signaling pathway|FoxO signaling pathway|PI3K-Akt signaling pathway|Cytokine-cytokine receptor interaction|Apoptosis|Necroptosis|Natural killer cell mediated cytotoxicity|Neurotrophin signaling pathway|Pathways in cancer|Proteoglycans in cancer|Autoimmune thyroid disease|Allograft rejection|Graft-versus-host disease|Type I diabetes mellitus|Non-alcoholic fatty liver dis…
NM_000641.3	14.6765097236244	0.878132675938969	3.0405526827452	6.36433008882404	2.67000866363245	0.00236144374924349	0.0193310402420658	Up	0.01358861	0.03614786	0.2686655	0.1116403	0.01503004	0.0002210172	8.255994e-39	0.0001461009	0.2198524	0.5678819	0.2056007	0.03724055	0.4468819	0.6152687	0.05594156	0.4149357	IL11	GeneID:3589,Genbank:NM_000641.3,HGNC:HGNC:5966,MIM:147681	interleukin 11, transcript variant 1	GO:0043410,GO:0005576,GO:0045444,GO:0005615,GO:0045944,GO:0005737,GO:0008083,GO:0008284,GO:0046888,GO:0010469,GO:0050731,GO:0019221,GO:1903659,GO:0030183,GO:2000352,GO:0030219,GO:0005125,GO:0033138,GO:0005142,GO:0005515	positive regulation of MAPK cascade|extracellular region|fat cell differentiation|extracellular space|positive regulation of transcription by RNA polymerase II|cytoplasm|growth factor activity|positive regulation of cell proliferation|negative regulation of hormone secretion|regulation of signaling receptor activity|positive regulation of peptidyl-tyrosine phosphorylation|cytokine-mediated signal…	path:hsa04630,path:hsa04060,path:hsa04640,path:hsa05323	Jak-STAT signaling pathway|Cytokine-cytokine receptor interaction|Hematopoietic cell lineage|Rheumatoid arthritis
NM_000643.2	179.348575171893	0.662605166064117	-3.00620234201503	0.251403179007418	-1.99192520205321	0.00264532904099004	0.0211353936104134	Down	1.024738	0.7242156	1.486326	1.659336	1.236574	0.2868685	1.897828	1.363174	0.5607178	0.3089842	0.0408791	0.3779953	0.0001101738	0.3219724	0.3144431	0.4703087	AGL	GeneID:178,Genbank:NM_000643.2,HGNC:HGNC:321,MIM:610860	amylo-alpha-1, 6-glucosidase, 4-alpha-glucanotransferase, transcript variant 3	GO:0030247,GO:0004135,GO:0031593,GO:0034774,GO:0005515,GO:0005576,GO:0005634,GO:0005737,GO:0005829,GO:0043033,GO:0005978,GO:0043312,GO:0005980,GO:0051384,GO:0102500,GO:0007584,GO:0004133,GO:1904813,GO:0016234,GO:0004134,GO:0016529	polysaccharide binding|amylo-alpha-1,6-glucosidase activity|polyubiquitin modification-dependent protein binding|secretory granule lumen|protein binding|extracellular region|nucleus|cytoplasm|cytosol|isoamylase complex|glycogen biosynthetic process|neutrophil degranulation|glycogen catabolic process|response to glucocorticoid|beta-maltose 4-alpha-glucanotransferase activity|response to nutrient|g…	path:hsa00500	Starch and sucrose metabolism
NM_000644.2	140.996805741113	0.636318906673281	-3.73885446921243	0.192228774396225	-2.37910378805976	0.000184860698670566	0.00243678903157683	Down	1.284477	0.7780046	1.148339	0.4872743	0.4545988	0.282062	2.413871	1.16937	0.2772345	0.2457209	0.0171553	0.0968994	0.00011021	0.3983959	0.2558513	0.3020343	AGL	GeneID:178,Genbank:NM_000644.2,HGNC:HGNC:321,MIM:610860	amylo-alpha-1, 6-glucosidase, 4-alpha-glucanotransferase, transcript variant 2	GO:0030247,GO:0004135,GO:0031593,GO:0034774,GO:0005515,GO:0005576,GO:0005634,GO:0005737,GO:0005829,GO:0043033,GO:0005978,GO:0043312,GO:0005980,GO:0051384,GO:0102500,GO:0007584,GO:0004133,GO:1904813,GO:0016234,GO:0004134,GO:0016529	polysaccharide binding|amylo-alpha-1,6-glucosidase activity|polyubiquitin modification-dependent protein binding|secretory granule lumen|protein binding|extracellular region|nucleus|cytoplasm|cytosol|isoamylase complex|glycogen biosynthetic process|neutrophil degranulation|glycogen catabolic process|response to glucocorticoid|beta-maltose 4-alpha-glucanotransferase activity|response to nutrient|g…	path:hsa00500	Starch and sucrose metabolism
NM_000645.2	151.528430769773	0.563203411824661	-3.99302671670196	0.210386454973023	-2.24888627035357	6.52352149788166e-05	0.0010234602675103	Down	0.8367299	1.587236	0.5340132	0.8957094	0.36624	0.7982497	1.843716	1.540397	0.1855584	0.1671257	0.01494406	0.4414104	0.5018256	0.4124567	0.2194771	0.02660327	AGL	GeneID:178,Genbank:NM_000645.2,HGNC:HGNC:321,MIM:610860	amylo-alpha-1, 6-glucosidase, 4-alpha-glucanotransferase, transcript variant 5	GO:0030247,GO:0004135,GO:0031593,GO:0034774,GO:0005515,GO:0005576,GO:0005634,GO:0005737,GO:0005829,GO:0043033,GO:0005978,GO:0043312,GO:0005980,GO:0051384,GO:0102500,GO:0007584,GO:0004133,GO:1904813,GO:0016234,GO:0004134,GO:0016529	polysaccharide binding|amylo-alpha-1,6-glucosidase activity|polyubiquitin modification-dependent protein binding|secretory granule lumen|protein binding|extracellular region|nucleus|cytoplasm|cytosol|isoamylase complex|glycogen biosynthetic process|neutrophil degranulation|glycogen catabolic process|response to glucocorticoid|beta-maltose 4-alpha-glucanotransferase activity|response to nutrient|g…	path:hsa00500	Starch and sucrose metabolism
NM_000646.2	69.6967654614257	0.489600343202382	-4.92769185484143	0.187817106632142	-2.41259962332595	8.32067057405779e-07	2.30821351249314e-05	Down	0.5392713	0.3212916	0.3214782	0.4922405	0.2480418	0.2554291	1.19903	0.628543	0.09620279	0.09166536	0.007062673	0.04497145	0.1987146	0.1156115	0.0802663	0.1009683	AGL	GeneID:178,Genbank:NM_000646.2,HGNC:HGNC:321,MIM:610860	amylo-alpha-1, 6-glucosidase, 4-alpha-glucanotransferase, transcript variant 6	GO:0030247,GO:0004135,GO:0031593,GO:0034774,GO:0005515,GO:0005576,GO:0005634,GO:0005737,GO:0005829,GO:0043033,GO:0005978,GO:0043312,GO:0005980,GO:0051384,GO:0102500,GO:0007584,GO:0004133,GO:1904813,GO:0016234,GO:0004134,GO:0016529	polysaccharide binding|amylo-alpha-1,6-glucosidase activity|polyubiquitin modification-dependent protein binding|secretory granule lumen|protein binding|extracellular region|nucleus|cytoplasm|cytosol|isoamylase complex|glycogen biosynthetic process|neutrophil degranulation|glycogen catabolic process|response to glucocorticoid|beta-maltose 4-alpha-glucanotransferase activity|response to nutrient|g…	path:hsa00500	Starch and sucrose metabolism
NM_000657.2	46.2600721996018	0.575784724360999	-3.98321332111878	0.203983818384694	-2.29347338417144	6.79896750437045e-05	0.00105551725314062	Down	1.906679	0.8217472	0.5841427	1.773213	1.675504	1.399967	3.542153	2.82422	0.06469846	0.04411593	1.12864e-22	0.3919414	0.7540108	0.8741247	1.652958	0.2819454	BCL2	GeneID:596,Genbank:NM_000657.2,HGNC:HGNC:990,MIM:151430	B-cell CLL/lymphoma 2, transcript variant beta	GO:0045636,GO:0046671,GO:0046902,GO:0046930,GO:0001952,GO:0046982,GO:0002020,GO:0002320,GO:0048041,GO:0002326,GO:0051881,GO:0048536,GO:0002931,GO:0051902,GO:0048538,GO:0003014,GO:0051924,GO:0048546,GO:0005515,GO:0055085,GO:0006915,GO:0005634,GO:0070059,GO:0006959,GO:0005654,GO:0071456,GO:0006974,GO:0005737,GO:0072593,GO:0007015,GO:0097192,GO:0007409,GO:0007565,GO:0098609,GO:0007569,GO:0010523,GO:…	positive regulation of melanocyte differentiation|negative regulation of retinal cell programmed cell death|regulation of mitochondrial membrane permeability|pore complex|regulation of cell-matrix adhesion|protein heterodimerization activity|protease binding|lymphoid progenitor cell differentiation|focal adhesion assembly|B cell lineage commitment|regulation of mitochondrial membrane potential|sp…	path:hsa04141,path:hsa04340,path:hsa04630,path:hsa04064,path:hsa04066,path:hsa04071,path:hsa04151,path:hsa04140,path:hsa04210,path:hsa04215,path:hsa04217,path:hsa04510,path:hsa04621,path:hsa04915,path:hsa04261,path:hsa04725,path:hsa04722,path:hsa05200,path:hsa05206,path:hsa05210,path:hsa05226,path:hsa05215,path:hsa05222,path:hsa05014,path:hsa05418,path:hsa04933,path:hsa05152,path:hsa05161,path:hs…	Protein processing in endoplasmic reticulum|Hedgehog signaling pathway|Jak-STAT signaling pathway|NF-kappa B signaling pathway|HIF-1 signaling pathway|Sphingolipid signaling pathway|PI3K-Akt signaling pathway|Autophagy - animal|Apoptosis|Apoptosis - multiple species|Necroptosis|Focal adhesion|NOD-like receptor signaling pathway|Estrogen signaling pathway|Adrenergic signaling in cardiomyocytes|Cho…
NM_000660.5	605.757914732472	0.455811163666781	2.86402157956375	2.47161324361205	1.30545300894772	0.00418299513218294	0.0304970948694757	Up	4.793522	3.425134	2.740984	1.883865	2.343308	2.38588	2.155499	4.759795	2.968903	5.717369	4.075497	7.829431	10.27593	44.0553	6.316848	6.387871	TGFB1	GeneID:7040,Genbank:NM_000660.5,HGNC:HGNC:11766,MIM:190180	transforming growth factor beta 1	GO:0060395,GO:0060744,GO:0060751,GO:0060762,GO:0060965,GO:0061035,GO:0070306,GO:0090190,GO:0070374,GO:0097191,GO:0070700,GO:0097421,GO:0070723,GO:1900126,GO:1901203,GO:1901666,GO:1902074,GO:1902893,GO:1902895,GO:1903077,GO:0031663,GO:0032270,GO:0032355,GO:0032570,GO:0001934,GO:0032667,GO:0002028,GO:0032700,GO:0002062,GO:0032740,GO:0002244,GO:0035066,GO:0032801,GO:0002248,GO:0035307,GO:0032930,GO:…	SMAD protein signal transduction|mammary gland branching involved in thelarche|branch elongation involved in mammary gland duct branching|regulation of branching involved in mammary gland duct morphogenesis|negative regulation of gene silencing by miRNA|regulation of cartilage development|lens fiber cell differentiation|positive regulation of branching involved in ureteric bud morphogenesis|posit…	path:hsa04010,path:hsa04350,path:hsa04390,path:hsa04068,path:hsa04060,path:hsa04110,path:hsa04218,path:hsa04659,path:hsa04672,path:hsa04926,path:hsa04380,path:hsa05200,path:hsa05205,path:hsa05210,path:hsa05212,path:hsa05225,path:hsa05226,path:hsa05220,path:hsa05211,path:hsa05323,path:hsa05321,path:hsa05410,path:hsa05414,path:hsa04932,path:hsa04933,path:hsa05152,path:hsa05166,path:hsa05161,path:hs…	MAPK signaling pathway|TGF-beta signaling pathway|Hippo signaling pathway|FoxO signaling pathway|Cytokine-cytokine receptor interaction|Cell cycle|Cellular senescence|Th17 cell differentiation|Intestinal immune network for IgA production|Relaxin signaling pathway|Osteoclast differentiation|Pathways in cancer|Proteoglycans in cancer|Colorectal cancer|Pancreatic cancer|Hepatocellular carcinoma|Gast…
NM_000662.7	630.005211229258	0.340432972343496	-6.34120571182196	0.223949366657601	-2.1587555087171	2.27973892631952e-10	1.38871200251816e-08	Down	19.21072	14.43136	16.19057	14.09001	17.16698	22.30456	16.62471	13.0827	1.701134	2.813016	6.412208	1.929169	3.187494	3.907275	9.59719	3.755895	NAT1	GeneID:9,Genbank:NM_000662.7,HGNC:HGNC:7645,MIM:108345	N-acetyltransferase 1 (arylamine N-acetyltransferase), transcript variant 5	GO:0006805,GO:0004060,GO:0005829	xenobiotic metabolic process|arylamine N-acetyltransferase activity|cytosol	path:hsa00232,path:hsa00983,path:hsa05204	Caffeine metabolism|Drug metabolism - other enzymes|Chemical carcinogenesis
NM_000665.4	52.9265143684592	0.767169592179377	-2.7014083204825	0.237757322690773	-2.07243831953454	0.00690465131824081	0.0449077667647399	Down	1.680439	1.679312	0.8952344	0.002087732	1.67338	2.257277	0.0001278199	1.001947	0.556488	0.0008490187	0.3709625	0.0383039	0.6453413	0.4734469	8.369803e-05	0.02206764	ACHE	GeneID:43,Genbank:NM_000665.4,HGNC:HGNC:108,MIM:100740	acetylcholinesterase (Cartwright blood group), transcript variant E4-E6	GO:0005518,GO:0005576,GO:0005605,GO:0005615,GO:0005634,GO:0016020,GO:0005794,GO:0016787,GO:0005886,GO:0017171,GO:0006260,GO:0030054,GO:0031225,GO:0031594,GO:0031623,GO:0050714,GO:0032223,GO:0051262,GO:0042136,GO:0052689,GO:0042166,GO:0060041,GO:0001507,GO:0001540,GO:0001919,GO:0002076,GO:0003990,GO:0004104,GO:0005515,GO:0006581,GO:0006656,GO:0007155,GO:0007399,GO:0007416,GO:0007517,GO:0008283,GO:…	collagen binding|extracellular region|basal lamina|extracellular space|nucleus|membrane|Golgi apparatus|hydrolase activity|plasma membrane|serine hydrolase activity|DNA replication|cell junction|anchored component of membrane|neuromuscular junction|receptor internalization|positive regulation of protein secretion|negative regulation of synaptic transmission, cholinergic|protein tetramerization|ne…	path:hsa00564,path:hsa04725	Glycerophospholipid metabolism|Cholinergic synapse
NM_000667.3	482.982269829202	1.17779445471932	4.36083628848319	35.167449391205	5.13616879851426	1.29566283264832e-05	0.000254988104526192	Up	3.043569e-22	7.271834e-14	4.130239e-07	1.102577e-21	0.02467078	0.0008386136	4.936709e-21	0.14284	9.976067	133.5512	4.951717	3.419717e-23	0.2757693	7.617317e-05	2.379797	2.824643	ADH1A	GeneID:124,Genbank:NM_000667.3,HGNC:HGNC:249,HPRD:00063,MIM:103700	alcohol dehydrogenase 1A (class I), alpha polypeptide	GO:0004745,GO:0005515,GO:0005654,GO:0005829,GO:0005886,GO:0006066,GO:0006069,GO:0008270,GO:0017144,GO:0004022,GO:0004024	retinol dehydrogenase activity|protein binding|nucleoplasm|cytosol|plasma membrane|alcohol metabolic process|ethanol oxidation|zinc ion binding|drug metabolic process|alcohol dehydrogenase (NAD) activity|alcohol dehydrogenase activity, zinc-dependent	path:hsa00010,path:hsa00071,path:hsa00350,path:hsa00830,path:hsa00980,path:hsa00982,path:hsa05204	Glycolysis / Gluconeogenesis|Fatty acid degradation|Tyrosine metabolism|Retinol metabolism|Metabolism of xenobiotics by cytochrome P450|Drug metabolism - cytochrome P450|Chemical carcinogenesis
NM_000668.5	4526.91415269748	0.674543203685335	-2.87701238093756	0.260495589543132	-1.94066914847999	0.00401459843521782	0.0295225176243139	Down	37.7424	71.33613	39.46272	37.66558	46.21029	50.7712	36.02823	96.96595	22.80567	334.6398	18.53185	0.1540671	1.578337	1.278146	7.305444	12.78254	ADH1B	GeneID:125,Genbank:NM_000668.5,HGNC:HGNC:250,MIM:103720	alcohol dehydrogenase 1B (class I), beta polypeptide, transcript variant 1	GO:0005829,GO:0005886,GO:0006069,GO:0008270,GO:0004024,GO:0005654	cytosol|plasma membrane|ethanol oxidation|zinc ion binding|alcohol dehydrogenase activity, zinc-dependent|nucleoplasm	path:hsa00010,path:hsa00071,path:hsa00350,path:hsa00830,path:hsa00980,path:hsa00982,path:hsa05204	Glycolysis / Gluconeogenesis|Fatty acid degradation|Tyrosine metabolism|Retinol metabolism|Metabolism of xenobiotics by cytochrome P450|Drug metabolism - cytochrome P450|Chemical carcinogenesis
NM_000669.4	9272.12091163783	0.76631891339066	-4.42451431337212	0.09535226368555	-3.39058900090475	9.66594954382002e-06	0.000197927838455455	Down	246.884	94.28819	268.9559	306.9195	353.5379	324.9318	267.2193	388.6794	87.84186	58.97859	8.847056	111.7797	0.559511	0.06203101	8.798968	4.582303	ADH1C	GeneID:126,Genbank:NM_000669.4,HGNC:HGNC:251,HPRD:00066,MIM:103730	alcohol dehydrogenase 1C (class I), gamma polypeptide, transcript variant 1	GO:0005654,GO:0005829,GO:0005886,GO:0006069,GO:0008270,GO:0004022,GO:0004024,GO:0004745	nucleoplasm|cytosol|plasma membrane|ethanol oxidation|zinc ion binding|alcohol dehydrogenase (NAD) activity|alcohol dehydrogenase activity, zinc-dependent|retinol dehydrogenase activity	path:hsa00010,path:hsa00071,path:hsa00350,path:hsa00830,path:hsa00980,path:hsa00982,path:hsa05204	Glycolysis / Gluconeogenesis|Fatty acid degradation|Tyrosine metabolism|Retinol metabolism|Metabolism of xenobiotics by cytochrome P450|Drug metabolism - cytochrome P450|Chemical carcinogenesis
NM_000670.4	655.95910853087	1.02997325745517	3.53500052602449	12.4748970702551	3.64095600689517	0.000407774346694845	0.0046952504771933	Up	0.09993839	0.7742865	0.1175564	0.1583081	0.3604129	0.1669005	0.2687241	0.443125	12.59491	123.1581	10.9998	1.165883e-05	0.04702503	0.005645878	3.401824	5.849343	ADH4	GeneID:127,Genbank:NM_000670.4,HGNC:HGNC:252,MIM:103740	alcohol dehydrogenase 4 (class II), pi polypeptide, transcript variant 3	GO:0008270,GO:0004024,GO:0016620,GO:0019115,GO:0004032,GO:0004745,GO:0005503,GO:0005634,GO:0019841,GO:0005829,GO:0035276,GO:0042572,GO:0006066,GO:0046164,GO:0006069,GO:0001523,GO:0051287,GO:0003960,GO:1901661,GO:0006081,GO:0004022	zinc ion binding|alcohol dehydrogenase activity, zinc-dependent|oxidoreductase activity, acting on the aldehyde or oxo group of donors, NAD or NADP as acceptor|benzaldehyde dehydrogenase activity|alditol:NADP+ 1-oxidoreductase activity|retinol dehydrogenase activity|all-trans retinal binding|nucleus|retinol binding|cytosol|ethanol binding|retinol metabolic process|alcohol metabolic process|alcoho…	path:hsa00010,path:hsa00071,path:hsa00350,path:hsa00830,path:hsa00980,path:hsa00982,path:hsa05204	Glycolysis / Gluconeogenesis|Fatty acid degradation|Tyrosine metabolism|Retinol metabolism|Metabolism of xenobiotics by cytochrome P450|Drug metabolism - cytochrome P450|Chemical carcinogenesis
NM_000672.3	83.8192298129925	0.805561217592257	-2.11560636624891	0.306880644324812	-1.7042504403414	0.0343782999540619	0.144250963964329	Down	1.090579	6.932997	2.239123	0.6752587	2.308052	2.124948	4.83744e-11	0.6059368	0.8103929	11.46605	0.4324666	0.2499471	0.0001637743	1.139164e-12	0.0241464	0.02939832	ADH6	GeneID:130,Genbank:NM_000672.3,HGNC:HGNC:255,HPRD:00067,MIM:103735	alcohol dehydrogenase 6 (class V), transcript variant 2	GO:0006069,GO:0008270,GO:0045471,GO:0070062,GO:0004022,GO:0004024,GO:0005829	ethanol oxidation|zinc ion binding|response to ethanol|extracellular exosome|alcohol dehydrogenase (NAD) activity|alcohol dehydrogenase activity, zinc-dependent|cytosol	path:hsa00010,path:hsa00071,path:hsa00350,path:hsa00830,path:hsa00980,path:hsa00982,path:hsa05204	Glycolysis / Gluconeogenesis|Fatty acid degradation|Tyrosine metabolism|Retinol metabolism|Metabolism of xenobiotics by cytochrome P450|Drug metabolism - cytochrome P450|Chemical carcinogenesis
NM_000675.5	49.2905646924292	0.482186071279118	-2.4985720690099	0.433836502596113	-1.20477664976362	0.0124694784978069	0.0698908192035363	Down	1.12272	1.217261	0.7555365	0.5763155	0.5264414	0.4346787	0.7934088	0.7839029	0.1462104	0.6696501	0.0830213	0.1178074	0.5471969	0.3487807	0.357574	0.8332239	ADORA2A	GeneID:135,Genbank:NM_000675.5,HGNC:HGNC:263,MIM:102776	adenosine A2a receptor, transcript variant 3	GO:0006171,GO:0006355,GO:0006469,GO:0006909,GO:0006915,GO:0006954,GO:0006968,GO:0014049,GO:0007186,GO:0014057,GO:0007188,GO:0014061,GO:0007189,GO:0014069,GO:0016020,GO:0019899,GO:0030425,GO:0043154,GO:0030673,GO:0043524,GO:0031000,GO:0044267,GO:0031802,GO:0045938,GO:0046636,GO:0046982,GO:0048143,GO:0001609,GO:0099055,GO:0048167,GO:0001963,GO:0099056,GO:0048786,GO:0001973,GO:2001235,GO:0048812,GO:…	cAMP biosynthetic process|regulation of transcription, DNA-templated|negative regulation of protein kinase activity|phagocytosis|apoptotic process|inflammatory response|cellular defense response|positive regulation of glutamate secretion|G-protein coupled receptor signaling pathway|positive regulation of acetylcholine secretion, neurotransmission|adenylate cyclase-modulating G-protein coupled rec…	path:hsa04015,path:hsa04020,path:hsa04024,path:hsa04080,path:hsa04270,path:hsa05012,path:hsa05034	Rap1 signaling pathway|Calcium signaling pathway|cAMP signaling pathway|Neuroactive ligand-receptor interaction|Vascular smooth muscle contraction|Parkinson's disease|Alcoholism
NM_000677.3	187.356242501018	0.386146396645624	-2.86514495404804	0.464462685026118	-1.10636539987304	0.00416818394557824	0.0304002034234859	Down	3.095397	1.944385	1.141131	3.661617	5.97599	2.1052	5.154514	3.72419	1.746687	1.251446	0.8183697	0.432801	3.939299	2.225412	2.486109	0.5586262	ADORA3	GeneID:140,Genbank:NM_000677.3,HGNC:HGNC:268,HPRD:08984,MIM:600445	adenosine A3 receptor, transcript variant A	GO:0005887,GO:0006954,GO:0007165,GO:0007186,GO:0007190,GO:0008016,GO:0008285,GO:0009611,GO:0030336,GO:0032088,GO:0001609,GO:0001973,GO:0005886	integral component of plasma membrane|inflammatory response|signal transduction|G-protein coupled receptor signaling pathway|activation of adenylate cyclase activity|regulation of heart contraction|negative regulation of cell proliferation|response to wounding|negative regulation of cell migration|negative regulation of NF-kappaB transcription factor activity|G-protein coupled adenosine receptor …	path:hsa04071,path:hsa04022,path:hsa04080	Sphingolipid signaling pathway|cGMP - PKG signaling pathway|Neuroactive ligand-receptor interaction
NM_000679.3	23.0855765933471	0.936311572833966	2.15706947422606	4.05496401653369	2.01968911212473	0.0310002516518368	0.134249315213571	Up	0.05615088	0.1244339	0.05219313	0.06092475	3.195559e-19	0.007723384	0.136787	0.0001891756	0.5473837	1.008468	0.02982839	0.01374764	0.1281979	2.608866	1.454107e-23	0.05813864	ADRA1B	GeneID:147,Genbank:NM_000679.3,HGNC:HGNC:278,HPRD:00080,MIM:104220	adrenoceptor alpha 1B	GO:0045907,GO:0007267,GO:0005515,GO:0045987,GO:0005634,GO:0046982,GO:0007275,GO:0005737,GO:0055117,GO:0005886,GO:0005887,GO:0007610,GO:0005901,GO:0071880,GO:0008283,GO:0007186,GO:0031965,GO:0007188,GO:0035556,GO:0001994,GO:0042593,GO:0007200,GO:0004935,GO:0043410,GO:0007204,GO:0004937	positive regulation of vasoconstriction|cell-cell signaling|protein binding|positive regulation of smooth muscle contraction|nucleus|protein heterodimerization activity|multicellular organism development|cytoplasm|regulation of cardiac muscle contraction|plasma membrane|integral component of plasma membrane|behavior|caveola|adenylate cyclase-activating adrenergic receptor signaling pathway|cell p…	path:hsa04020,path:hsa04022,path:hsa04080,path:hsa04261,path:hsa04270,path:hsa04970	Calcium signaling pathway|cGMP - PKG signaling pathway|Neuroactive ligand-receptor interaction|Adrenergic signaling in cardiomyocytes|Vascular smooth muscle contraction|Salivary secretion
NM_000681.3	522.502127786162	0.438918681583463	-2.67640137239188	0.442968936739234	-1.17472256175841	0.00744174649896352	0.0475877597970606	Down	4.60713	3.871954	2.102464	2.729414	9.738318	5.913938	6.267898	8.487183	8.754307	1.551246	2.199485	3.465814	2.646796	0.9834527	1.094512	1.417831	ADRA2A	GeneID:150,Genbank:NM_000681.3,HGNC:HGNC:281,MIM:104210	adrenoceptor alpha 2A	GO:0006940,GO:0007165,GO:0007186,GO:0007188,GO:0007193,GO:0007265,GO:0031696,GO:0007266,GO:0031996,GO:0007267,GO:0032147,GO:0007610,GO:0032148,GO:0032795,GO:0032811,GO:0032870,GO:0050892,GO:0035625,GO:0050995,GO:0042593,GO:0051044,GO:0042803,GO:0051379,GO:0051380,GO:0051926,GO:0061179,GO:0001819,GO:0071875,GO:0004935,GO:0071878,GO:0004938,GO:0071880,GO:0005515,GO:0005737,GO:0005886,GO:0005887,GO:…	regulation of smooth muscle contraction|signal transduction|G-protein coupled receptor signaling pathway|adenylate cyclase-modulating G-protein coupled receptor signaling pathway|adenylate cyclase-inhibiting G-protein coupled receptor signaling pathway|Ras protein signal transduction|alpha-2C adrenergic receptor binding|Rho protein signal transduction|thioesterase binding|cell-cell signaling|acti…	path:hsa04022,path:hsa04080	cGMP - PKG signaling pathway|Neuroactive ligand-receptor interaction
NM_000682.6	18.8687648550019	0.537764519856885	-2.42836560859738	0.404471830471106	-1.30588886554434	0.0151670450600867	0.0806711971414339	Down	0.1390607	0.2294934	0.1228062	0.1236076	0.2620086	0.2624783	0.3401839	0.3436446	0.05732601	0.4149162	0.08943148	0.03368653	0.0902996	0.07168691	0.02293601	0.1300056	ADRA2B	GeneID:151,Genbank:NM_000682.6,HGNC:HGNC:282,HPRD:00086,MIM:104260	adrenoceptor alpha 2B	GO:0070474,GO:0010700,GO:0004938,GO:0071875,GO:0030168,GO:0005515,GO:0071880,GO:0032148,GO:0005622,GO:0005886,GO:0005887,GO:0007186,GO:0032811,GO:0007188,GO:0035625,GO:0007267,GO:0043410,GO:0045666,GO:0007565,GO:0000187,GO:0045777,GO:0007610,GO:0003056,GO:0051379,GO:0004935	positive regulation of uterine smooth muscle contraction|negative regulation of norepinephrine secretion|alpha2-adrenergic receptor activity|adrenergic receptor signaling pathway|platelet activation|protein binding|adenylate cyclase-activating adrenergic receptor signaling pathway|activation of protein kinase B activity|intracellular|plasma membrane|integral component of plasma membrane|G-protein…	path:hsa04022,path:hsa04080	cGMP - PKG signaling pathway|Neuroactive ligand-receptor interaction
NM_000683.3	84.5313953934166	0.566287195729839	3.82172795579292	4.48216452712757	2.1641956069283	0.000132519835839648	0.00185224165794693	Up	0.1657734	0.2783526	0.07438611	0.1905614	0.4124442	0.3004342	0.3726727	0.4576806	0.06365358	0.5911026	0.45326	6.710841	3.587747	0.8715343	0.6947661	5.976297	ADRA2C	GeneID:152,Genbank:NM_000683.3,HGNC:HGNC:283,MIM:104250	adrenoceptor alpha 2C	GO:0045907,GO:0030168,GO:0005737,GO:0046982,GO:0031694,GO:0005768,GO:0050796,GO:0032148,GO:0005886,GO:0051379,GO:0005887,GO:0007186,GO:0007188,GO:0032811,GO:0007267,GO:0051930,GO:0035625,GO:0070473,GO:0042803,GO:0007565,GO:0071875,GO:0043410,GO:0007610,GO:0004935,GO:0071880,GO:0043679,GO:0010700,GO:0004938,GO:0045666,GO:0005515	positive regulation of vasoconstriction|platelet activation|cytoplasm|protein heterodimerization activity|alpha-2A adrenergic receptor binding|endosome|regulation of insulin secretion|activation of protein kinase B activity|plasma membrane|epinephrine binding|integral component of plasma membrane|G-protein coupled receptor signaling pathway|adenylate cyclase-modulating G-protein coupled receptor …	path:hsa04022,path:hsa04080	cGMP - PKG signaling pathway|Neuroactive ligand-receptor interaction
NM_000684.2	56.0467342641466	0.602007302820522	-6.10877818714276	0.0781544006648843	-3.67752907997065	1.0039674410069e-09	5.3599253074624e-08	Down	1.388203	1.282863	0.5868916	1.288728	0.9598077	1.257292	1.275368	0.6777691	0.08413778	0.09156446	0.2400487	0.0613947	0.1068866	0	0.1577719	0	ADRB1	GeneID:153,Genbank:NM_000684.2,HGNC:HGNC:285,HPRD:00181,MIM:109630	adrenoceptor beta 1	GO:0071880,GO:0031694,GO:0007186,GO:0002024,GO:0040015,GO:0007188,GO:0002025,GO:0042596,GO:0007190,GO:0004935,GO:0043547,GO:0004939,GO:0004940,GO:0005057,GO:0005088,GO:0007267,GO:0005515,GO:0043950,GO:0007610,GO:0005769,GO:0046982,GO:0009409,GO:0005886,GO:0050873,GO:0030165,GO:0001659,GO:0051379,GO:0030819,GO:0005887,GO:0001996,GO:0051380,GO:0031649,GO:0001997	adenylate cyclase-activating adrenergic receptor signaling pathway|alpha-2A adrenergic receptor binding|G-protein coupled receptor signaling pathway|diet induced thermogenesis|negative regulation of multicellular organism growth|adenylate cyclase-modulating G-protein coupled receptor signaling pathway|norepinephrine-epinephrine-mediated vasodilation involved in regulation of systemic arterial blo…	path:hsa04020,path:hsa04024,path:hsa04022,path:hsa04080,path:hsa04540,path:hsa04923,path:hsa04924,path:hsa04261,path:hsa04970,path:hsa05414	Calcium signaling pathway|cAMP signaling pathway|cGMP - PKG signaling pathway|Neuroactive ligand-receptor interaction|Gap junction|Regulation of lipolysis in adipocyte|Renin secretion|Adrenergic signaling in cardiomyocytes|Salivary secretion|Dilated cardiomyopathy (DCM)
NM_000689.4	4486.89256460479	0.428053840687905	-3.0197872310193	0.408205769303855	-1.29263152229811	0.00252952316310421	0.0204204061331769	Down	60.82591	98.53507	74.25743	83.61906	72.34693	84.3355	54.21573	70.07766	105.2426	60.49449	23.74058	8.770222	23.26703	23.91123	63.53176	9.989311	ALDH1A1	GeneID:216,Genbank:NM_000689.4,HGNC:HGNC:402,HPRD:00001,MIM:100640	aldehyde dehydrogenase 1 family member A1	GO:0018479,GO:0001758,GO:0042572,GO:0004028,GO:0043547,GO:0004029,GO:0005096,GO:0005497,GO:0051287,GO:0005737,GO:0055114,GO:0005829,GO:0061624,GO:0070062,GO:0001523,GO:0006069,GO:0006081	benzaldehyde dehydrogenase (NAD+) activity|retinal dehydrogenase activity|retinol metabolic process|3-chloroallyl aldehyde dehydrogenase activity|positive regulation of GTPase activity|aldehyde dehydrogenase (NAD) activity|GTPase activator activity|androgen binding|NAD binding|cytoplasm|oxidation-reduction process|cytosol|fructose catabolic process to hydroxyacetone phosphate and glyceraldehyde-3…	path:hsa00830	Retinol metabolism
NM_000691.4	49.9702607289207	0.606343611460135	-2.91121889609309	0.294186106806437	-1.76519897920807	0.0036002169784611	0.0270451114893871	Down	1.364138	0.7074228	0.8980512	1.172768	1.165921	1.234471	2.211506	1.099665	1.246828	0.4108737	0.0002437136	0.06462133	0.6382116	0.1043678	0.6514145	0.6198067	ALDH3A1	GeneID:218,Genbank:NM_000691.4,HGNC:HGNC:405,HPRD:00004,MIM:100660	aldehyde dehydrogenase 3 family member A1, transcript variant 2	GO:0055114,GO:0004030,GO:0005515,GO:0005615,GO:0005783,GO:0005829,GO:0005886,GO:0006081,GO:0006805,GO:0008106,GO:0004028,GO:0016021,GO:0018479,GO:0004029	oxidation-reduction process|aldehyde dehydrogenase [NAD(P)+] activity|protein binding|extracellular space|endoplasmic reticulum|cytosol|plasma membrane|cellular aldehyde metabolic process|xenobiotic metabolic process|alcohol dehydrogenase (NADP+) activity|3-chloroallyl aldehyde dehydrogenase activity|integral component of membrane|benzaldehyde dehydrogenase (NAD+) activity|aldehyde dehydrogenase …	path:hsa00010,path:hsa00340,path:hsa00350,path:hsa00360,path:hsa00410,path:hsa00980,path:hsa00982,path:hsa05204	Glycolysis / Gluconeogenesis|Histidine metabolism|Tyrosine metabolism|Phenylalanine metabolism|beta-Alanine metabolism|Metabolism of xenobiotics by cytochrome P450|Drug metabolism - cytochrome P450|Chemical carcinogenesis
NM_000692.4	3202.04493469263	0.333634990962971	3.21824202172315	2.10485105494986	1.07371814783426	0.0012897893692929	0.0119224214877698	Up	20.50422	19.5109	17.03915	21.36736	22.15197	13.82663	15.29611	17.36128	43.00664	47.42512	31.46973	38.22001	74.89648	6.994005	67.74149	50.68507	ALDH1B1	GeneID:219,Genbank:NM_000692.4,HGNC:HGNC:407,HPRD:00005,MIM:100670	aldehyde dehydrogenase 1 family member B1	GO:0005739,GO:0005759,GO:0005975,GO:0006068,GO:0006069,GO:0043231,GO:0051287,GO:0004029,GO:0005654	mitochondrion|mitochondrial matrix|carbohydrate metabolic process|ethanol catabolic process|ethanol oxidation|intracellular membrane-bounded organelle|NAD binding|aldehyde dehydrogenase (NAD) activity|nucleoplasm	path:hsa00010,path:hsa00053,path:hsa00620,path:hsa00071,path:hsa00561,path:hsa00280,path:hsa00310,path:hsa00330,path:hsa00340,path:hsa00380,path:hsa00410	Glycolysis / Gluconeogenesis|Ascorbate and aldarate metabolism|Pyruvate metabolism|Fatty acid degradation|Glycerolipid metabolism|Valine, leucine and isoleucine degradation|Lysine degradation|Arginine and proline metabolism|Histidine metabolism|Tryptophan metabolism|beta-Alanine metabolism
NM_000695.3	31.3408324931629	0.972726186433944	2.65228086118058	5.97916095352798	2.57994304744792	0.00799500067820742	0.0502254715613123	Up	0.04235603	0.01334851	0.01770909	0.03256404	0.006675327	2.276794e-46	4.51308e-42	0.04754945	0.009533162	0.490668	9.774763e-37	0.01342141	0.03000724	4.160667	0.477647	0.1088389	ALDH3B2	GeneID:222,Genbank:NM_000695.3,HGNC:HGNC:411,MIM:601917	aldehyde dehydrogenase 3 family member B2, transcript variant 1	GO:0005811,GO:0006066,GO:0006068,GO:0006629,GO:0030148,GO:0055114,GO:0004028,GO:0004030	lipid droplet|alcohol metabolic process|ethanol catabolic process|lipid metabolic process|sphingolipid biosynthetic process|oxidation-reduction process|3-chloroallyl aldehyde dehydrogenase activity|aldehyde dehydrogenase [NAD(P)+] activity	path:hsa00010,path:hsa00340,path:hsa00350,path:hsa00360,path:hsa00410,path:hsa00980,path:hsa00982,path:hsa05204	Glycolysis / Gluconeogenesis|Histidine metabolism|Tyrosine metabolism|Phenylalanine metabolism|beta-Alanine metabolism|Metabolism of xenobiotics by cytochrome P450|Drug metabolism - cytochrome P450|Chemical carcinogenesis
NM_000698.4	563.320213813557	0.308503336565557	4.31192416466993	2.51445021995213	1.33024299181833	1.61839946303379e-05	0.000309806235892512	Up	4.842848	2.208126	2.159294	1.63013	3.004565	5.205447	4.390365	6.333859	17.28996	8.905311	3.133118	6.660536	15.57291	7.700155	10.8091	7.377817	ALOX5	GeneID:240,Genbank:NM_000698.4,HGNC:HGNC:435,MIM:152390	arachidonate 5-lipoxygenase, transcript variant 1	GO:0019372,GO:0005515,GO:0031965,GO:0005576,GO:0034774,GO:0005615,GO:0005635,GO:0005641,GO:0005654,GO:0035655,GO:0005829,GO:0043312,GO:0055114,GO:0006691,GO:1904813,GO:0016363,GO:0002540,GO:2001301,GO:0019221,GO:0004051,GO:0019370,GO:0005506	lipoxygenase pathway|protein binding|nuclear membrane|extracellular region|secretory granule lumen|extracellular space|nuclear envelope|nuclear envelope lumen|nucleoplasm|interleukin-18-mediated signaling pathway|cytosol|neutrophil degranulation|oxidation-reduction process|leukotriene metabolic process|ficolin-1-rich granule lumen|nuclear matrix|leukotriene production involved in inflammatory res…	path:hsa00590,path:hsa04664,path:hsa04913,path:hsa04726,path:hsa05145	Arachidonic acid metabolism|Fc epsilon RI signaling pathway|Ovarian Steroidogenesis|Serotonergic synapse|Toxoplasmosis
NM_000702.3	140.604853361821	0.539750194863321	-8.21539301838177	0.0462545794507257	-4.43425998255033	2.11470506031619e-16	3.60361072762324e-14	Down	0.9342142	6.905866	0.6517642	0.4734716	0.7502607	0.5747368	0.6866976	1.343095	0.03404076	0.05675893	0.06843148	0.02998579	0.05698951	0.1003851	9.629214e-35	0.03179541	ATP1A2	GeneID:477,Genbank:NM_000702.3,HGNC:HGNC:800,HPRD:01665,MIM:182340	ATPase Na+/K+ transporting subunit alpha 2	GO:0005737,GO:0005768,GO:0005886,GO:0005890,GO:0005901,GO:0010881,GO:0006813,GO:0014704,GO:0006814,GO:0015991,GO:0006883,GO:0016020,GO:0016887,GO:0019229,GO:0045822,GO:0030007,GO:0045988,GO:0046034,GO:0051087,GO:0051481,GO:0051946,GO:0051966,GO:0001504,GO:1903779,GO:0055119,GO:0002026,GO:1990239,GO:0060048,GO:0002087,GO:1990573,GO:0071260,GO:0005391,GO:0005515,GO:0005524,GO:0006940,GO:0006942,GO:…	cytoplasm|endosome|plasma membrane|sodium:potassium-exchanging ATPase complex|caveola|regulation of cardiac muscle contraction by regulation of the release of sequestered calcium ion|potassium ion transport|intercalated disc|sodium ion transport|ATP hydrolysis coupled proton transport|cellular sodium ion homeostasis|membrane|ATPase activity|regulation of vasoconstriction|negative regulation of he…	path:hsa04024,path:hsa04022,path:hsa04911,path:hsa04918,path:hsa04919,path:hsa04925,path:hsa04260,path:hsa04261,path:hsa04970,path:hsa04971,path:hsa04972,path:hsa04976,path:hsa04973,path:hsa04974,path:hsa04978,path:hsa04960,path:hsa04961,path:hsa04964	cAMP signaling pathway|cGMP - PKG signaling pathway|Insulin secretion|Thyroid hormone synthesis|Thyroid hormone signaling pathway|Aldosterone synthesis and secretion|Cardiac muscle contraction|Adrenergic signaling in cardiomyocytes|Salivary secretion|Gastric acid secretion|Pancreatic secretion|Bile secretion|Carbohydrate digestion and absorption|Protein digestion and absorption|Mineral absorption…
NM_000707.3	5.2036110131934	1.05844568766492	-3.96711375891864	0.0544481012485705	-4.1989744506036	7.27482739213931e-05	0.00111509681627765	Down	0.0392424	0.07057012	0.1806994	0.5579286	0.08222489	0.02231437	0.288717	0.1484621	0	0	0	0	0	0	0.03525794	0	AVPR1B	GeneID:553,Genbank:NM_000707.3,HGNC:HGNC:896,HPRD:02600,MIM:600264	arginine vasopressin receptor 1B	GO:0005080,GO:0005768,GO:0005886,GO:0005887,GO:0007186,GO:0007202,GO:0007204,GO:0032870,GO:0042277,GO:0001992,GO:0045907,GO:0004930,GO:1901652,GO:0005000	protein kinase C binding|endosome|plasma membrane|integral component of plasma membrane|G-protein coupled receptor signaling pathway|activation of phospholipase C activity|positive regulation of cytosolic calcium ion concentration|cellular response to hormone stimulus|peptide binding|regulation of systemic arterial blood pressure by vasopressin|positive regulation of vasoconstriction|G-protein co…	path:hsa04020,path:hsa04072,path:hsa04080,path:hsa04270	Calcium signaling pathway|Phospholipase D signaling pathway|Neuroactive ligand-receptor interaction|Vascular smooth muscle contraction
NM_000710.3	77.3695278641365	0.442184847398217	-4.15460639432967	0.279883046492962	-1.83710399447632	3.25847972030326e-05	0.000566625234391552	Down	3.253432	3.45285	1.253005	2.953452	2.557154	3.415478	2.604761	1.494744	0.3185554	0.5094179	0.4347993	3.401856	0.5425433	0.5850471	0.4824318	0.9592764	BDKRB1	GeneID:623,Genbank:NM_000710.3,HGNC:HGNC:1029,HPRD:02639,MIM:600337	bradykinin receptor B1	GO:0042277,GO:0005515,GO:0043005,GO:0005783,GO:0045776,GO:0005886,GO:0005887,GO:0006954,GO:0007186,GO:0007204,GO:0051281,GO:0007205,GO:0009612,GO:0016477,GO:0019233,GO:0001933,GO:0030308,GO:0002687,GO:0032496,GO:0004947	peptide binding|protein binding|neuron projection|endoplasmic reticulum|negative regulation of blood pressure|plasma membrane|integral component of plasma membrane|inflammatory response|G-protein coupled receptor signaling pathway|positive regulation of cytosolic calcium ion concentration|positive regulation of release of sequestered calcium ion into cytosol|protein kinase C-activating G-protein …	path:hsa04020,path:hsa04080,path:hsa04810,path:hsa04610,path:hsa04750,path:hsa05200	Calcium signaling pathway|Neuroactive ligand-receptor interaction|Regulation of actin cytoskeleton|Complement and coagulation cascades|Inflammatory mediator regulation of TRP channels|Pathways in cancer
NM_000715.3	576.818983692144	0.781276663574737	3.63361274359241	7.15452923344062	2.83885684103652	0.000279480240331936	0.00344483964953249	Up	1.58892	0.7829521	0.1321299	0.2001428	2.540304	3.289668	0.08077294	0.01344209	9.77382	84.79918	8.127677	0.6996664	0.3964574	1.086363	4.160702	5.869657	C4BPA	GeneID:722,Genbank:NM_000715.3,HGNC:HGNC:1325,HPRD:00403,MIM:120830	complement component 4 binding protein alpha	GO:0005615,GO:0005886,GO:0006958,GO:0030449,GO:0044216,GO:0045087,GO:0045732,GO:0045959,GO:0072562,GO:1903027,GO:0003723,GO:0005515,GO:0005576	extracellular space|plasma membrane|complement activation, classical pathway|regulation of complement activation|other organism cell|innate immune response|positive regulation of protein catabolic process|negative regulation of complement activation, classical pathway|blood microparticle|regulation of opsonization|RNA binding|protein binding|extracellular region	path:hsa04610,path:hsa05133	Complement and coagulation cascades|Pertussis
NM_000716.3	54.5581510751306	0.840390827488763	3.15805693117841	6.29410862707481	2.65400207764965	0.00158824537366716	0.0141147735470758	Up	1.479855e-05	0.06260447	0.001779038	0.06279028	0.4200137	0.2115079	0.05198642	0.6217822	2.708822	14.74214	0.06868524	0.01520373	0.3411171	0.2551839	1.757535	2.133536	C4BPB	GeneID:725,Genbank:NM_000716.3,HGNC:HGNC:1328,HPRD:00404,MIM:120831	complement component 4 binding protein beta, transcript variant 1	GO:0005886,GO:0006958,GO:0007596,GO:0030449,GO:0044216,GO:0045087,GO:0045732,GO:0045959,GO:1903027,GO:0005515,GO:0005576,GO:0005615	plasma membrane|complement activation, classical pathway|blood coagulation|regulation of complement activation|other organism cell|innate immune response|positive regulation of protein catabolic process|negative regulation of complement activation, classical pathway|regulation of opsonization|protein binding|extracellular region|extracellular space	path:hsa04610,path:hsa05133	Complement and coagulation cascades|Pertussis
NM_000717.3	2517.69082261228	0.623082697937996	-13.8059311458698	0.00257317122158396	-8.60223682591475	2.34719866748115e-43	4.2634196523582e-40	Down	228.0119	132.9953	129.0827	99.0578	137.6411	88.86415	105.0029	113.7648	1.522929	0.03913877	0.08219074	0.761098	0.09033813	0.6351939	0	0.01354601	CA4	GeneID:762,Genbank:NM_000717.3,HGNC:HGNC:1375,HPRD:00261,MIM:114760	carbonic anhydrase 4	GO:0030658,GO:0005793,GO:0030667,GO:0005794,GO:0031362,GO:0005802,GO:0005886,GO:0006730,GO:0008270,GO:0031526,GO:0009986,GO:0048471,GO:0015701,GO:0070062,GO:0016020,GO:0004089,GO:0016323,GO:0005515,GO:0016324,GO:0005791	transport vesicle membrane|endoplasmic reticulum-Golgi intermediate compartment|secretory granule membrane|Golgi apparatus|anchored component of external side of plasma membrane|trans-Golgi network|plasma membrane|one-carbon metabolic process|zinc ion binding|brush border membrane|cell surface|perinuclear region of cytoplasm|bicarbonate transport|extracellular exosome|membrane|carbonate dehydrata…	path:hsa00910,path:hsa04964	Nitrogen metabolism|Proximal tubule bicarbonate reclamation
NM_000724.3	15.3403857488826	0.841218048675079	-2.75790634650259	0.200267386770181	-2.32000059523353	0.0058172861777665	0.0393269606338417	Down	0.1728542	0.5422405	0.0632809	0.0005465382	0.05321843	0.1195838	0.4427895	8.66759e-09	0.001383747	0.05624694	1.560569e-07	0.001164	0.129826	0.005650148	0.08298516	0.001121202	CACNB2	GeneID:783,Genbank:NM_000724.3,HGNC:HGNC:1402,MIM:600003	calcium voltage-gated channel auxiliary subunit beta 2, transcript variant 1	GO:1901843,GO:0070509,GO:0005886,GO:1904879,GO:0070588,GO:0005887,GO:1990454,GO:0072659,GO:0005891,GO:0007268,GO:0007528,GO:0086007,GO:0007601,GO:0086045,GO:0008331,GO:0086056,GO:0086091,GO:0051015,GO:0005245,GO:0098912,GO:0051928,GO:0005262,GO:1901385,GO:0061337,GO:0005515	positive regulation of high voltage-gated calcium channel activity|calcium ion import|plasma membrane|positive regulation of calcium ion transmembrane transport via high voltage-gated calcium channel|calcium ion transmembrane transport|integral component of plasma membrane|L-type voltage-gated calcium channel complex|protein localization to plasma membrane|voltage-gated calcium channel complex|ch…	path:hsa04010,path:hsa04921,path:hsa04260,path:hsa04261,path:hsa05410,path:hsa05412,path:hsa05414	MAPK signaling pathway|Oxytocin signaling pathway|Cardiac muscle contraction|Adrenergic signaling in cardiomyocytes|Hypertrophic cardiomyopathy (HCM)|Arrhythmogenic right ventricular cardiomyopathy (ARVC)|Dilated cardiomyopathy (DCM)
NM_000726.3	3.69020124288553	1.16992359175962	-3.14559111567677	0.0780151835802351	-3.68010125625971	0.0016575155579476	0.014600496077012	Down	0.05863667	0.0001290561	0.02645719	0.008437321	0.0006766012	0.1046494	0.01460014	0.00729653	0.003162139	7.435005e-05	0.000876486	4.38252e-05	1.381071e-11	0.0008497269	4.306557e-23	0.0002631024	CACNB4	GeneID:785,Genbank:NM_000726.3,HGNC:HGNC:1404,MIM:601949	calcium voltage-gated channel auxiliary subunit beta 4, transcript variant 2	GO:0005829,GO:0005886,GO:0005891,GO:0007268,GO:0007528,GO:0008331,GO:0009898,GO:0051899,GO:0061337,GO:0070588,GO:0005245,GO:1901385,GO:0005262,GO:0005515	cytosol|plasma membrane|voltage-gated calcium channel complex|chemical synaptic transmission|neuromuscular junction development|high voltage-gated calcium channel activity|cytoplasmic side of plasma membrane|membrane depolarization|cardiac conduction|calcium ion transmembrane transport|voltage-gated calcium channel activity|regulation of voltage-gated calcium channel activity|calcium channel acti…	path:hsa04010,path:hsa04921,path:hsa04260,path:hsa04261,path:hsa05410,path:hsa05412,path:hsa05414	MAPK signaling pathway|Oxytocin signaling pathway|Cardiac muscle contraction|Adrenergic signaling in cardiomyocytes|Hypertrophic cardiomyopathy (HCM)|Arrhythmogenic right ventricular cardiomyopathy (ARVC)|Dilated cardiomyopathy (DCM)
NM_000732.4	159.345116793191	0.330647579026162	-5.86648302065828	0.260663699893371	-1.93973840817875	4.45135827048234e-09	2.08288644224367e-07	Down	11.82626	7.21604	7.711783	8.275838	7.709753	14.59212	9.482087	12.29287	2.777206	3.862286	2.027115	0.8053582	3.902933	3.067844	3.243323	1.78782	CD3D	GeneID:915,Genbank:NM_000732.4,HGNC:HGNC:1673,HPRD:01730,MIM:186790	CD3d molecule, transcript variant 1	GO:0046982,GO:0005737,GO:0050776,GO:0005886,GO:0050852,GO:0007166,GO:0016021,GO:0030217,GO:0030665,GO:0031295,GO:0051260,GO:0042101,GO:0061024,GO:0042105,GO:0042803,GO:0002250,GO:0045059,GO:0003713,GO:0045944,GO:0004888	protein heterodimerization activity|cytoplasm|regulation of immune response|plasma membrane|T cell receptor signaling pathway|cell surface receptor signaling pathway|integral component of membrane|T cell differentiation|clathrin-coated vesicle membrane|T cell costimulation|protein homooligomerization|T cell receptor complex|membrane organization|alpha-beta T cell receptor complex|protein homodime…	path:hsa04640,path:hsa04660,path:hsa04658,path:hsa04659,path:hsa05340,path:hsa05166,path:hsa05162,path:hsa05142	Hematopoietic cell lineage|T cell receptor signaling pathway|Th1 and Th2 cell differentiation|Th17 cell differentiation|Primary immunodeficiency|HTLV-I infection|Measles|Chagas disease (American trypanosomiasis)
NM_000733.3	184.328771311005	0.313237577110165	-4.40769387082077	0.384044302366273	-1.38065534873922	1.04477070474625e-05	0.000211819176798642	Down	6.283481	2.583538	3.700403	3.602756	4.586495	6.109038	8.408316	7.638236	1.736797	2.034559	2.735841	1.729515	1.992487	2.013016	1.796128	1.519061	CD3E	GeneID:916,Genbank:NM_000733.3,HGNC:HGNC:1674,HPRD:08923,MIM:186830	CD3e molecule	GO:0005911,GO:0007166,GO:0007169,GO:0007172,GO:0007186,GO:0007584,GO:0009897,GO:0042105,GO:0010628,GO:0042110,GO:0010629,GO:0042608,GO:0016358,GO:0042803,GO:0042981,GO:0043197,GO:0044297,GO:0045060,GO:0045086,GO:0045879,GO:0001772,GO:0002250,GO:0002669,GO:0004888,GO:0005057,GO:0005515,GO:0005886,GO:0005887,GO:0017124,GO:0019901,GO:0021549,GO:0030159,GO:0031295,GO:0032729,GO:0032753,GO:0046641,GO:…	cell-cell junction|cell surface receptor signaling pathway|transmembrane receptor protein tyrosine kinase signaling pathway|signal complex assembly|G-protein coupled receptor signaling pathway|response to nutrient|external side of plasma membrane|alpha-beta T cell receptor complex|positive regulation of gene expression|T cell activation|negative regulation of gene expression|T cell receptor bindi…	path:hsa04640,path:hsa04660,path:hsa04658,path:hsa04659,path:hsa05340,path:hsa05166,path:hsa05162,path:hsa05142	Hematopoietic cell lineage|T cell receptor signaling pathway|Th1 and Th2 cell differentiation|Th17 cell differentiation|Primary immunodeficiency|HTLV-I infection|Measles|Chagas disease (American trypanosomiasis)
NM_000734.3	96.0247108411678	0.353654887725482	-3.92318388950708	0.38223898737064	-1.38745315797004	8.7386400016632e-05	0.00130128721366299	Down	4.133124	1.554966	2.267026	1.777199	1.141291	3.538759	2.974524	2.733947	0.7118313	1.078649	0.588441	0.7284213	1.018501	1.165556	1.57096	0.5420507	CD247	GeneID:919,Genbank:NM_000734.3,HGNC:HGNC:1677,HPRD:01729,MIM:186780	CD247 molecule, transcript variant 2	GO:0050776,GO:0005737,GO:0050852,GO:0005886,GO:0051289,GO:0016021,GO:0031295,GO:0038096,GO:0042101,GO:0070207,GO:1990782,GO:0042105,GO:0042802,GO:0042803,GO:0002250,GO:0004888,GO:0050690,GO:0005515	regulation of immune response|cytoplasm|T cell receptor signaling pathway|plasma membrane|protein homotetramerization|integral component of membrane|T cell costimulation|Fc-gamma receptor signaling pathway involved in phagocytosis|T cell receptor complex|protein homotrimerization|protein tyrosine kinase binding|alpha-beta T cell receptor complex|identical protein binding|protein homodimerization …	path:hsa04650,path:hsa04660,path:hsa04658,path:hsa04659,path:hsa05142	Natural killer cell mediated cytotoxicity|T cell receptor signaling pathway|Th1 and Th2 cell differentiation|Th17 cell differentiation|Chagas disease (American trypanosomiasis)
NM_000738.2	20.2440423180312	0.787550148530763	-4.38453043489609	0.0913128941022287	-3.45303759524006	1.16236231918411e-05	0.000231837182209916	Down	0.502088	0.5202452	0.4594002	0.6435513	0.4300863	0.1931052	0.01924256	0.2965897	0.09114996	0.01357744	0.02363705	0.01375083	0	0.005128024	0.1603819	0.01088634	CHRM1	GeneID:1128,Genbank:NM_000738.2,HGNC:HGNC:1950,HPRD:00338,MIM:118510	cholinergic receptor muscarinic 1	GO:0045202,GO:0008284,GO:0005887,GO:0045211,GO:0014069,GO:0006464,GO:0046541,GO:0016020,GO:0007165,GO:0050890,GO:0007186,GO:0007197,GO:0007205,GO:0007207,GO:0016907,GO:0007213,GO:0090316,GO:0030054,GO:0007271,GO:0030425,GO:0007274,GO:0040012,GO:0007399,GO:0003056,GO:0043270,GO:0008144,GO:0004435,GO:0043679,GO:0008283,GO:0005886	synapse|positive regulation of cell proliferation|integral component of plasma membrane|postsynaptic membrane|postsynaptic density|cellular protein modification process|saliva secretion|membrane|signal transduction|cognition|G-protein coupled receptor signaling pathway|adenylate cyclase-inhibiting G-protein coupled acetylcholine receptor signaling pathway|protein kinase C-activating G-protein cou…	path:hsa04020,path:hsa04024,path:hsa04151,path:hsa04080,path:hsa04810,path:hsa04725	Calcium signaling pathway|cAMP signaling pathway|PI3K-Akt signaling pathway|Neuroactive ligand-receptor interaction|Regulation of actin cytoskeleton|Cholinergic synapse
NM_000743.4	70.4770463671441	0.6345387527347	-6.62844824593405	0.0541833242084322	-4.20600728254151	3.39234017172941e-11	2.42503773582099e-09	Down	1.618211	1.923908	0.6935878	1.2043	1.094932	0.8570729	0.9320791	1.321936	0.006041371	0.05057258	0.004240379	0.008526413	0.2419878	0.08108501	0.02248685	0.2955101	CHRNA3	GeneID:1136,Genbank:NM_000743.4,HGNC:HGNC:1957,HPRD:07511,MIM:118503	cholinergic receptor nicotinic alpha 3 subunit, transcript variant 1	GO:0007165,GO:0007171,GO:0007268,GO:0007271,GO:0007274,GO:0007399,GO:0034220,GO:0007626,GO:0035094,GO:0014056,GO:0035095,GO:0014069,GO:0042166,GO:0042391,GO:0043005,GO:0043025,GO:0044853,GO:0005230,GO:0005515,GO:0005886,GO:0005887,GO:0005892,GO:0006811,GO:0006940,GO:0015276,GO:0015464,GO:0016021,GO:0022848,GO:0045202,GO:0022850,GO:0045211,GO:0030054,GO:0048814,GO:0030425,GO:0050877,GO:0060079,GO:…	signal transduction|activation of transmembrane receptor protein tyrosine kinase activity|chemical synaptic transmission|synaptic transmission, cholinergic|neuromuscular synaptic transmission|nervous system development|ion transmembrane transport|locomotory behavior|response to nicotine|regulation of acetylcholine secretion, neurotransmission|behavioral response to nicotine|postsynaptic density|a…	path:hsa04080,path:hsa04725	Neuroactive ligand-receptor interaction|Cholinergic synapse
NM_000748.2	6.61834595426017	0.695903955365224	-2.59092151908169	0.286571584091221	-1.80303253316982	0.00957193177005815	0.0574236870586111	Down	0.14139	0.07089169	0.05197737	0.03596737	0.03405467	0.02623414	0.02022114	0.0716942	0.01810984	0.01019731	0.0172424	0.002476895	0.01471072	0.03893274	0.006702259	0.007274333	CHRNB2	GeneID:1141,Genbank:NM_000748.2,HGNC:HGNC:1962,HPRD:00335,MIM:118507	cholinergic receptor nicotinic beta 2 subunit	GO:0006811,GO:0006816,GO:0006939,GO:0007165,GO:0007268,GO:0007271,GO:0015464,GO:0016021,GO:0007274,GO:0019233,GO:0007601,GO:0021562,GO:0021631,GO:0021771,GO:0021952,GO:0035176,GO:0022848,GO:0042053,GO:0042113,GO:0042166,GO:0042220,GO:0001508,GO:0050890,GO:0042320,GO:0001661,GO:0051291,GO:0042391,GO:0001666,GO:0051899,GO:0043005,GO:0005230,GO:0051963,GO:0005515,GO:0060079,GO:0005886,GO:0060084,GO:…	ion transport|calcium ion transport|smooth muscle contraction|signal transduction|chemical synaptic transmission|synaptic transmission, cholinergic|acetylcholine receptor activity|integral component of membrane|neuromuscular synaptic transmission|sensory perception of pain|visual perception|vestibulocochlear nerve development|optic nerve morphogenesis|lateral geniculate nucleus development|centra…	path:hsa04080,path:hsa04725,path:hsa05033	Neuroactive ligand-receptor interaction|Cholinergic synapse|Nicotine addiction
NM_000754.3	214.157338111971	0.609581800065206	2.37553935976583	2.72845747617368	1.4480855590518	0.0175233233961932	0.0894590564769822	Up	0.935993	2.490011	1.446411	1.645641	2.234998	1.628361	0.001997233	1.494078	2.673272	2.372897	3.071978	2.997433	6.342446	6.073101	5.685468	4.086339	COMT	GeneID:1312,Genbank:NM_000754.3,HGNC:HGNC:2228,HPRD:00284,MIM:116790	catechol-O-methyltransferase, transcript variant 1	GO:0008171,GO:0008210,GO:0014070,GO:0016020,GO:0016021,GO:0042417,GO:0016036,GO:0042420,GO:0016206,GO:0042424,GO:0042493,GO:0043197,GO:0043231,GO:0043627,GO:0044297,GO:0045211,GO:0000287,GO:0005515,GO:0005739,GO:0005829,GO:0005886,GO:0007565,GO:0007612,GO:0007614,GO:0008168,GO:0030424,GO:0030425,GO:0032259,GO:0032496,GO:0032502,GO:0045963,GO:0048265,GO:0035814,GO:0048609,GO:0042135,GO:0048662,GO:…	O-methyltransferase activity|estrogen metabolic process|response to organic cyclic compound|membrane|integral component of membrane|dopamine metabolic process|cellular response to phosphate starvation|dopamine catabolic process|catechol O-methyltransferase activity|catecholamine catabolic process|response to drug|dendritic spine|intracellular membrane-bounded organelle|response to estrogen|cell b…	path:hsa00140,path:hsa00350,path:hsa04728	Steroid hormone biosynthesis|Tyrosine metabolism|Dopaminergic synapse
NM_000760.3	117.234450369334	0.419159863878598	4.84490077385176	4.08627967453765	2.03078794887302	1.26674971081121e-06	3.36568828582922e-05	Up	0.4484535	0.3876778	0.112217	0.3969813	0.3947319	0.2796265	0.7562802	0.3067341	0.6576867	3.947387	1.51585	1.027987	1.282513	1.960029	1.479656	1.64757	CSF3R	GeneID:1441,Genbank:NM_000760.3,HGNC:HGNC:2439,HPRD:00737,MIM:138971	colony stimulating factor 3 receptor, transcript variant 1	GO:0005886,GO:0005887,GO:0006952,GO:0007155,GO:0007165,GO:0019221,GO:0030593,GO:0045637,GO:0051916,GO:0097186,GO:0004896,GO:0005515,GO:0005576	plasma membrane|integral component of plasma membrane|defense response|cell adhesion|signal transduction|cytokine-mediated signaling pathway|neutrophil chemotaxis|regulation of myeloid cell differentiation|granulocyte colony-stimulating factor binding|amelogenesis|cytokine receptor activity|protein binding|extracellular region	path:hsa04630,path:hsa04151,path:hsa04060,path:hsa04640,path:hsa05200	Jak-STAT signaling pathway|PI3K-Akt signaling pathway|Cytokine-cytokine receptor interaction|Hematopoietic cell lineage|Pathways in cancer
NM_000761.4	31.6340458130315	0.850891669751049	4.72536021545493	16.2320087625115	4.02076964390362	2.29707802471145e-06	5.69431677459565e-05	Up	0.006947287	0.03104554	1.685149e-05	0.0697413	4.202852e-30	0.04029904	3.337148e-34	0.008591427	1.442842	2.316151	0.3830192	0.02136032	0.1967228	0.1325102	0.02839985	0.3354056	CYP1A2	GeneID:1544,Genbank:NM_000761.4,HGNC:HGNC:2596,MIM:124060	cytochrome P450 family 1 subfamily A member 2	GO:0009403,GO:0009791,GO:0009820,GO:0010468,GO:0016098,GO:0016491,GO:0016712,GO:0032787,GO:0017144,GO:0034875,GO:0018894,GO:0035902,GO:0019373,GO:0042737,GO:0042738,GO:0043231,GO:0045333,GO:0046483,GO:0050665,GO:0004497,GO:0005506,GO:0005789,GO:0006706,GO:0006778,GO:0006805,GO:0009055,GO:0019825,GO:0019899,GO:0020037,GO:0022900,GO:0030324,GO:0031090,GO:0032259,GO:0055114,GO:0032355,GO:0070330,GO:…	toxin biosynthetic process|post-embryonic development|alkaloid metabolic process|regulation of gene expression|monoterpenoid metabolic process|oxidoreductase activity|oxidoreductase activity, acting on paired donors, with incorporation or reduction of molecular oxygen, reduced flavin or flavoprotein as one donor, and incorporation of one atom of oxygen|monocarboxylic acid metabolic process|drug m…	path:hsa00140,path:hsa00591,path:hsa00380,path:hsa00830,path:hsa00232,path:hsa00980,path:hsa00982,path:hsa05204	Steroid hormone biosynthesis|Linoleic acid metabolism|Tryptophan metabolism|Retinol metabolism|Caffeine metabolism|Metabolism of xenobiotics by cytochrome P450|Drug metabolism - cytochrome P450|Chemical carcinogenesis
NM_000762.5	40.6481228952756	1.08397823932481	3.17177787462666	10.8388380247749	3.43813819606721	0.00151508843666422	0.0135915796325784	Up	6.3952e-18	7.791091e-07	2.18485e-17	5.34856e-30	0.06440504	0	0.03569217	0.06202697	1.059468	8.325435	1.276838	0	0	9.841908e-07	0.02953225	0.2529635	CYP2A6	GeneID:1548,Genbank:NM_000762.5,HGNC:HGNC:2610,MIM:122720	cytochrome P450 family 2 subfamily A member 6	GO:0043231,GO:0017144,GO:0005881,GO:0046226,GO:0006082,GO:0055114,GO:0019373,GO:0006805,GO:0008202,GO:0008389,GO:0008392,GO:0019899,GO:0008395,GO:0020037,GO:0009804,GO:0031090,GO:0005506,GO:0042738,GO:0016712,GO:0005737,GO:0005789	intracellular membrane-bounded organelle|drug metabolic process|cytoplasmic microtubule|coumarin catabolic process|organic acid metabolic process|oxidation-reduction process|epoxygenase P450 pathway|xenobiotic metabolic process|steroid metabolic process|coumarin 7-hydroxylase activity|arachidonic acid epoxygenase activity|enzyme binding|steroid hydroxylase activity|heme binding|coumarin metabolic…	path:hsa00830,path:hsa00232,path:hsa00980,path:hsa00982,path:hsa00983,path:hsa05204	Retinol metabolism|Caffeine metabolism|Metabolism of xenobiotics by cytochrome P450|Drug metabolism - cytochrome P450|Drug metabolism - other enzymes|Chemical carcinogenesis
NM_000770.3	280.932844814538	0.69719535798715	6.35537927218468	21.56980048378	4.43094092681492	2.07912987074533e-10	1.27428020245274e-08	Up	0.1615293	0.09270759	0.1465174	0.07915606	0.006286626	0.07180637	0.06356747	0.09540306	9.934351	52.85342	3.393594	0.02167182	0.2190842	0.5939977	0.8351718	2.448018	CYP2C8	GeneID:1558,Genbank:NM_000770.3,HGNC:HGNC:2622,MIM:601129	cytochrome P450 family 2 subfamily C member 8, transcript variant 1	GO:0055114,GO:0019373,GO:0005506,GO:0019825,GO:0005737,GO:0070330,GO:0020037,GO:0005789,GO:0070989,GO:0006082,GO:0006805,GO:0008202,GO:0097267,GO:0031090,GO:0008392,GO:0101020,GO:0034875,GO:0008395,GO:0042738,GO:0016712,GO:0002933,GO:0017144,GO:0004497,GO:0043231	oxidation-reduction process|epoxygenase P450 pathway|iron ion binding|oxygen binding|cytoplasm|aromatase activity|heme binding|endoplasmic reticulum membrane|oxidative demethylation|organic acid metabolic process|xenobiotic metabolic process|steroid metabolic process|omega-hydroxylase P450 pathway|organelle membrane|arachidonic acid epoxygenase activity|estrogen 16-alpha-hydroxylase activity|caff…	path:hsa00590,path:hsa00591,path:hsa00830,path:hsa00982,path:hsa04726,path:hsa05204	Arachidonic acid metabolism|Linoleic acid metabolism|Retinol metabolism|Drug metabolism - cytochrome P450|Serotonergic synapse|Chemical carcinogenesis
NM_000771.3	298.103505063161	0.928647180347062	5.112733624629	26.8700232464281	4.74792566437733	3.17529908280828e-07	9.88212920549536e-06	Up	0.008823843	0.03506355	1.083574e-60	0.01892854	0.2141789	0.001401643	0.9443241	0.02319355	11.4423	52.006	4.923683	1.609266e-25	0.4635987	2.610819	1.266764	3.354452	CYP2C9	GeneID:1559,Genbank:NM_000771.3,HGNC:HGNC:2623,HPRD:03084,MIM:601130	cytochrome P450 family 2 subfamily C member 9	GO:0008144,GO:0008202,GO:0008392,GO:0008395,GO:0016098,GO:0016491,GO:0042738,GO:0016712,GO:0017144,GO:0043231,GO:0043603,GO:0055114,GO:0070989,GO:0097267,GO:0004497,GO:0005506,GO:0005737,GO:0005789,GO:0006082,GO:0006805,GO:0019373,GO:0019627,GO:0019825,GO:0020037,GO:0031090,GO:0032787,GO:0034875,GO:0042737	drug binding|steroid metabolic process|arachidonic acid epoxygenase activity|steroid hydroxylase activity|monoterpenoid metabolic process|oxidoreductase activity|exogenous drug catabolic process|oxidoreductase activity, acting on paired donors, with incorporation or reduction of molecular oxygen, reduced flavin or flavoprotein as one donor, and incorporation of one atom of oxygen|drug metabolic p…	path:hsa00590,path:hsa00591,path:hsa00830,path:hsa00980,path:hsa00982,path:hsa04726,path:hsa05204	Arachidonic acid metabolism|Linoleic acid metabolism|Retinol metabolism|Metabolism of xenobiotics by cytochrome P450|Drug metabolism - cytochrome P450|Serotonergic synapse|Chemical carcinogenesis
NM_000773.3	2064.00620747927	0.712425674555706	7.64061965727766	43.5129707946157	5.44337361335963	2.16178783593558e-14	2.63774420818027e-12	Up	0.09170088	0.5689779	0.1103843	0.2728127	0.2248051	0.1774061	0.4255855	0.4283947	54.16713	469.8105	36.62821	0.8208374	2.491938	0.5586992	5.961075	27.8457	CYP2E1	GeneID:1571,Genbank:NM_000773.3,HGNC:HGNC:2631,HPRD:11813,MIM:124040	cytochrome P450 family 2 subfamily E member 1	GO:0045471,GO:0019373,GO:0016491,GO:0005737,GO:0046483,GO:0019825,GO:0016709,GO:0005739,GO:0055114,GO:0019899,GO:0016712,GO:0005789,GO:0020037,GO:0006082,GO:0006641,GO:0006805,GO:0008202,GO:0017144,GO:0008392,GO:0031227,GO:0008395,GO:0042197,GO:0010193,GO:0000139,GO:0042738,GO:0018885,GO:0010243,GO:0004497,GO:0043231,GO:0018910,GO:0016098,GO:0005506	response to ethanol|epoxygenase P450 pathway|oxidoreductase activity|cytoplasm|heterocycle metabolic process|oxygen binding|oxidoreductase activity, acting on paired donors, with incorporation or reduction of molecular oxygen, NAD(P)H as one donor, and incorporation of one atom of oxygen|mitochondrion|oxidation-reduction process|enzyme binding|oxidoreductase activity, acting on paired donors, wit…	path:hsa00140,path:hsa00590,path:hsa00591,path:hsa00980,path:hsa00982,path:hsa00983,path:hsa05204,path:hsa04932	Steroid hormone biosynthesis|Arachidonic acid metabolism|Linoleic acid metabolism|Metabolism of xenobiotics by cytochrome P450|Drug metabolism - cytochrome P450|Drug metabolism - other enzymes|Chemical carcinogenesis|Non-alcoholic fatty liver disease (NAFLD)
NM_000775.3	1077.00353059933	0.422353843353315	-3.72710571871925	0.335839208121492	-1.5741574248852	0.000193691228556713	0.00253521072346562	Down	22.52709	17.18234	29.87188	34.61671	24.32744	21.67895	22.76891	19.7167	11.88786	15.13308	6.383783	12.48321	3.32443	1.375719	18.02594	7.075573	CYP2J2	GeneID:1573,Genbank:NM_000775.3,HGNC:HGNC:2634,HPRD:03159,MIM:601258	cytochrome P450 family 2 subfamily J member 2, transcript variant 1	GO:0070062,GO:0019373,GO:0005789,GO:0070330,GO:0020037,GO:0006082,GO:0071614,GO:0006690,GO:0006805,GO:0008016,GO:0008392,GO:0031090,GO:0042738,GO:0008395,GO:0043231,GO:0008404,GO:0043651,GO:0008405,GO:0004497,GO:0055114,GO:0016712,GO:0005506,GO:0005737	extracellular exosome|epoxygenase P450 pathway|endoplasmic reticulum membrane|aromatase activity|heme binding|organic acid metabolic process|linoleic acid epoxygenase activity|icosanoid metabolic process|xenobiotic metabolic process|regulation of heart contraction|arachidonic acid epoxygenase activity|organelle membrane|exogenous drug catabolic process|steroid hydroxylase activity|intracellular m…	path:hsa00590,path:hsa00591,path:hsa04913,path:hsa04726,path:hsa04750	Arachidonic acid metabolism|Linoleic acid metabolism|Ovarian Steroidogenesis|Serotonergic synapse|Inflammatory mediator regulation of TRP channels
NM_000777.4	2144.42246966654	0.570904402552053	-2.46374944045186	0.377208632440843	-1.40656540233912	0.0137492188540531	0.0751043209647171	Down	44.94692	7.364323	11.54645	48.68913	67.04114	63.58187	108.5254	8.931476	23.43116	0.03063921	3.525926	14.08839	17.99547	135.7257	20.2021	5.281643	CYP3A5	GeneID:1577,Genbank:NM_000777.4,HGNC:HGNC:2638,HPRD:05617,MIM:605325	cytochrome P450 family 3 subfamily A member 5, transcript variant 1	GO:0005789,GO:0006805,GO:0008202,GO:0009822,GO:0016491,GO:0019825,GO:0020037,GO:0031090,GO:0042737,GO:0043231,GO:0070330,GO:0002933,GO:0070989,GO:0004497,GO:0101020,GO:0005506	endoplasmic reticulum membrane|xenobiotic metabolic process|steroid metabolic process|alkaloid catabolic process|oxidoreductase activity|oxygen binding|heme binding|organelle membrane|drug catabolic process|intracellular membrane-bounded organelle|aromatase activity|lipid hydroxylation|oxidative demethylation|monooxygenase activity|estrogen 16-alpha-hydroxylase activity|iron ion binding	path:hsa00140,path:hsa00830,path:hsa00980,path:hsa00982,path:hsa05204	Steroid hormone biosynthesis|Retinol metabolism|Metabolism of xenobiotics by cytochrome P450|Drug metabolism - cytochrome P450|Chemical carcinogenesis
NM_000778.3	92.9945833128438	0.909780119631043	6.54729521104512	62.1033427933828	5.95659902036438	5.85884790570099e-11	4.00209387582503e-09	Up	2.829937e-10	5.097065e-28	0.003277261	1.201034e-25	3.842338e-08	0.001168258	0.01301862	0.006831427	1.071576	14.58255	1.064006	3.99654e-35	1.176106e-07	0.05002415	0.03852399	0.7924499	CYP4A11	GeneID:1579,Genbank:NM_000778.3,HGNC:HGNC:2642,MIM:601310	cytochrome P450 family 4 subfamily A member 11, transcript variant 1	GO:0097267,GO:0020037,GO:0004497,GO:0031090,GO:0005506,GO:0032305,GO:0005737,GO:0005789,GO:0006631,GO:0006691,GO:0008392,GO:0036101,GO:0016324,GO:0043231,GO:0018685,GO:0050051,GO:0019216,GO:0055078,GO:0019369,GO:0001676,GO:0055114,GO:0019373,GO:0003091,GO:0070062,GO:0019825,GO:0003095	omega-hydroxylase P450 pathway|heme binding|monooxygenase activity|organelle membrane|iron ion binding|positive regulation of icosanoid secretion|cytoplasm|endoplasmic reticulum membrane|fatty acid metabolic process|leukotriene metabolic process|arachidonic acid epoxygenase activity|leukotriene B4 catabolic process|apical plasma membrane|intracellular membrane-bounded organelle|alkane 1-monooxyge…	path:hsa00071,path:hsa00590,path:hsa00830,path:hsa04270	Fatty acid degradation|Arachidonic acid metabolism|Retinol metabolism|Vascular smooth muscle contraction
NM_000780.3	5.2964869393582	1.16652128327306	1.96530654223487	4.89928734831845	2.29257190967276	0.0493787688487385	0.185421852882717	Up	0.01137837	0	0	0	0	0	0	0.03158269	0.03160681	0.6510318	0.1470236	0.01152045	0	0	0	0.01430736	CYP7A1	GeneID:1581,Genbank:NM_000780.3,HGNC:HGNC:2651,MIM:118455	cytochrome P450 family 7 subfamily A member 1	GO:0042632,GO:0006699,GO:0043231,GO:0006707,GO:0008123,GO:0055114,GO:0008395,GO:0070857,GO:0016125,GO:0019216,GO:0005506,GO:0071333,GO:0020037,GO:0005789,GO:0071397,GO:0031090	cholesterol homeostasis|bile acid biosynthetic process|intracellular membrane-bounded organelle|cholesterol catabolic process|cholesterol 7-alpha-monooxygenase activity|oxidation-reduction process|steroid hydroxylase activity|regulation of bile acid biosynthetic process|sterol metabolic process|regulation of lipid metabolic process|iron ion binding|cellular response to glucose stimulus|heme bindi…	path:hsa00120,path:hsa00140,path:hsa03320,path:hsa04976,path:hsa04979	Primary bile acid biosynthesis|Steroid hormone biosynthesis|PPAR signaling pathway|Bile secretion|Cholesterol metabolism
NM_000782.4	9.25089482751542	1.19645969493498	3.64311427603062	20.5183013646309	4.35883939531288	0.000269359178935059	0.00334329165082603	Up	0.002722847	0.002768149	0	0	0	0.002099692	0	0.003622075	0.1503467	0.0606665	9.566477e-11	1.065745	0.02032654	0	0.02184674	1.675011e-12	CYP24A1	GeneID:1591,Genbank:NM_000782.4,HGNC:HGNC:2602,MIM:126065	cytochrome P450 family 24 subfamily A member 1, transcript variant 1	GO:0055114,GO:0005654,GO:0070561,GO:0005739,GO:0005741,GO:0005886,GO:0006766,GO:0008403,GO:0016491,GO:0020037,GO:0030342,GO:0033280,GO:0001649,GO:0042359,GO:0005506,GO:0042369,GO:0005634	oxidation-reduction process|nucleoplasm|vitamin D receptor signaling pathway|mitochondrion|mitochondrial outer membrane|plasma membrane|vitamin metabolic process|25-hydroxycholecalciferol-24-hydroxylase activity|oxidoreductase activity|heme binding|1-alpha,25-dihydroxyvitamin D3 24-hydroxylase activity|response to vitamin D|osteoblast differentiation|vitamin D metabolic process|iron ion binding|v…	path:hsa00100,path:hsa05206	Steroid biosynthesis|MicroRNAs in cancer
NM_000783.3	18.1012927698836	0.966542666961295	4.43266243707141	19.4858825984655	4.28435737366615	9.30765303738716e-06	0.000191918714757745	Up	0	0	0	0	0.0390953	0.01950071	0.02406973	0	0.1586963	0.5340659	0.05013671	1.182676	0.3572456	0.0787767	0	1.778688	CYP26A1	GeneID:1592,Genbank:NM_000783.3,HGNC:HGNC:2603,HPRD:03759,MIM:602239	cytochrome P450 family 26 subfamily A member 1, transcript variant 1	GO:0048387,GO:0005789,GO:0055114,GO:0006766,GO:0006805,GO:0008401,GO:0016125,GO:0016491,GO:0016709,GO:0019825,GO:0020037,GO:0031090,GO:0001972,GO:0034653,GO:0004497,GO:0042573,GO:0005506	negative regulation of retinoic acid receptor signaling pathway|endoplasmic reticulum membrane|oxidation-reduction process|vitamin metabolic process|xenobiotic metabolic process|retinoic acid 4-hydroxylase activity|sterol metabolic process|oxidoreductase activity|oxidoreductase activity, acting on paired donors, with incorporation or reduction of molecular oxygen, NAD(P)H as one donor, and incorp…	path:hsa00830	Retinol metabolism
NM_000785.3	50.8899518485773	0.337419291042356	5.98659020333558	4.05581267993314	2.0199910221706	2.14285770687534e-09	1.06570834344234e-07	Up	0.3113271	0.3725052	0.2423133	0.2039033	0.205213	0.2138879	0.1027926	0.2473626	1.215955	0.7887195	0.6548624	1.202748	1.320986	1.059339	0.4130474	1.42058	CYP27B1	GeneID:1594,Genbank:NM_000785.3,HGNC:HGNC:2606,HPRD:02031,MIM:609506	cytochrome P450 family 27 subfamily B member 1	GO:0046697,GO:0032496,GO:0005737,GO:0055074,GO:0033280,GO:0005739,GO:0055114,GO:0034341,GO:0070314,GO:0005741,GO:0006766,GO:0006816,GO:0008285,GO:0036378,GO:0010956,GO:0070564,GO:0042359,GO:0010980,GO:0020037,GO:0042369,GO:0030282,GO:0004498,GO:0043627,GO:0030308,GO:0045618,GO:0030500,GO:0005506	decidualization|response to lipopolysaccharide|cytoplasm|calcium ion homeostasis|response to vitamin D|mitochondrion|oxidation-reduction process|response to interferon-gamma|G1 to G0 transition|mitochondrial outer membrane|vitamin metabolic process|calcium ion transport|negative regulation of cell proliferation|calcitriol biosynthetic process from calciol|negative regulation of calcidiol 1-monoox…	path:hsa00100,path:hsa05152	Steroid biosynthesis|Tuberculosis
NM_000787.3	3.39871298933347	1.05000117654234	1.998401759145	4.28211695067924	2.09832419830654	0.0456731210800243	0.175779712502968	Up	0	0.02614372	0	0.01199734	0.02360144	0.01269904	0	0	0.01284967	0.3162501	0.03952523	0	0.04175706	0.03801572	0	0.07462037	DBH	GeneID:1621,Genbank:NM_000787.3,HGNC:HGNC:2689,MIM:609312	dopamine beta-hydroxylase	GO:0005576,GO:0005615,GO:0005737,GO:0005783,GO:0005815,GO:0006589,GO:0042127,GO:0007268,GO:0042309,GO:0007613,GO:0042420,GO:0007626,GO:0042421,GO:0042423,GO:0042584,GO:0042593,GO:0042596,GO:0042711,GO:0001816,GO:0001974,GO:0001975,GO:0002443,GO:0003824,GO:0004500,GO:0005507,GO:0008542,GO:0016020,GO:0016021,GO:0016715,GO:0030658,GO:0030667,GO:0031418,GO:0043231,GO:0034466,GO:0045907,GO:0034774,GO:…	extracellular region|extracellular space|cytoplasm|endoplasmic reticulum|microtubule organizing center|octopamine biosynthetic process|regulation of cell proliferation|chemical synaptic transmission|homoiothermy|memory|dopamine catabolic process|locomotory behavior|norepinephrine biosynthetic process|catecholamine biosynthetic process|chromaffin granule membrane|glucose homeostasis|fear response|…	path:hsa00350	Tyrosine metabolism
NM_000790.3	17.9744975016431	0.873605281669368	-4.7588456119739	0.0560418090990864	-4.1573526612695	1.94703284408906e-06	4.92900893039092e-05	Down	1.272098	0.3293371	1.466945	0.1685382	0.2353292	0.4133063	0.002722899	0.2479102	0.07119691	0.002844221	7.514666e-09	0.06668603	0.01023219	3.318785e-05	0.0001949608	0.0006216411	DDC	GeneID:1644,Genbank:NM_000790.3,HGNC:HGNC:2719,MIM:107930	dopa decarboxylase, transcript variant 2	GO:0071312,GO:0036468,GO:0005829,GO:0071363,GO:0042416,GO:0006520,GO:0042423,GO:0007623,GO:0008021,GO:0010259,GO:0015842,GO:0016597,GO:0042427,GO:0019899,GO:0043025,GO:0019904,GO:0046219,GO:0030170,GO:0046684,GO:0030424,GO:0004058,GO:0052314,GO:0033076,GO:0070062,GO:0035690,GO:0005515	cellular response to alkaloid|L-dopa decarboxylase activity|cytosol|cellular response to growth factor stimulus|dopamine biosynthetic process|cellular amino acid metabolic process|catecholamine biosynthetic process|circadian rhythm|synaptic vesicle|multicellular organism aging|aminergic neurotransmitter loading into synaptic vesicle|amino acid binding|serotonin biosynthetic process|enzyme binding…	path:hsa00350,path:hsa00360,path:hsa00380,path:hsa04728,path:hsa04726,path:hsa05030,path:hsa05031,path:hsa05034	Tyrosine metabolism|Phenylalanine metabolism|Tryptophan metabolism|Dopaminergic synapse|Serotonergic synapse|Cocaine addiction|Amphetamine addiction|Alcoholism
NM_000792.6	23.08228158135	1.06010956796944	3.40200805926097	12.1804986751544	3.60650129393169	0.000668926651567607	0.00703623149775398	Up	0.003046262	0	0	0.0001622931	0	0.01528069	0.01651926	0.06082223	0.8539249	4.358239	0.2608532	0	0	0	0.009189445	0.4405938	DIO1	GeneID:1733,Genbank:NM_000792.6,HGNC:HGNC:2883,HPRD:01002,MIM:147892	deiodinase, iodothyronine type I, transcript variant 1	GO:0005886,GO:0006590,GO:0008430,GO:0016021,GO:0042403,GO:0042446,GO:0055114,GO:0004800,GO:0005789	plasma membrane|thyroid hormone generation|selenium binding|integral component of membrane|thyroid hormone metabolic process|hormone biosynthetic process|oxidation-reduction process|thyroxine 5'-deiodinase activity|endoplasmic reticulum membrane	path:hsa04919	Thyroid hormone signaling pathway
NM_000794.3	22.618625728713	0.639226736585212	-2.52146394208536	0.327192783259548	-1.61178716711651	0.0116867652429327	0.066587150850533	Down	0.2730061	0.199978	0.3877661	0.2872556	0.1827153	0.5404742	0.06935557	0.4348714	0.1194177	0.1994427	0.04068124	0.009382277	0.2649045	0.020236	0.01885929	0.2410541	DRD1	GeneID:1812,Genbank:NM_000794.3,HGNC:HGNC:3020,HPRD:00538,MIM:126449	dopamine receptor D1	GO:0001975,GO:0004952,GO:0005515,GO:0005634,GO:0005789,GO:0005886,GO:0007625,GO:0007628,GO:0005887,GO:0008542,GO:0006606,GO:0010628,GO:0014002,GO:0015872,GO:0016021,GO:0042493,GO:0019226,GO:0042711,GO:0019228,GO:0043268,GO:0021542,GO:0043987,GO:0046323,GO:0046959,GO:0046960,GO:0001588,GO:1903351,GO:0048148,GO:0051281,GO:0051482,GO:0001659,GO:0001661,GO:0001662,GO:0001932,GO:0001963,GO:0001965,GO:…	response to amphetamine|dopamine neurotransmitter receptor activity|protein binding|nucleus|endoplasmic reticulum membrane|plasma membrane|grooming behavior|adult walking behavior|integral component of plasma membrane|visual learning|protein import into nucleus|positive regulation of gene expression|astrocyte development|dopamine transport|integral component of membrane|response to drug|transmiss…	path:hsa04020,path:hsa04024,path:hsa04080,path:hsa04540,path:hsa04728,path:hsa05012,path:hsa05030,path:hsa05031,path:hsa05032,path:hsa05034	Calcium signaling pathway|cAMP signaling pathway|Neuroactive ligand-receptor interaction|Gap junction|Dopaminergic synapse|Parkinson's disease|Cocaine addiction|Amphetamine addiction|Morphine addiction|Alcoholism
NM_000798.4	5.22187664128239	1.17645149232419	-2.19111524409732	0.167503041967228	-2.57774079877257	0.0284434538592735	0.126374765170502	Down	0.01329183	0	0.01550884	0	0	0.3785391	0.5508029	0.0654968	0	0	0	0	0.03175231	0.02886418	0	0	DRD5	GeneID:1816,Genbank:NM_000798.4,HGNC:HGNC:3026,HPRD:00542,MIM:126453	dopamine receptor D5	GO:0005886,GO:0005887,GO:0006874,GO:0007186,GO:0042060,GO:0007189,GO:0042220,GO:0007190,GO:0045762,GO:0007191,GO:0045776,GO:0045924,GO:0046960,GO:0060158,GO:0060170,GO:0060292,GO:0071870,GO:0001588,GO:0001963,GO:0001965,GO:0001975,GO:0001992,GO:0001994,GO:0004952,GO:0005622,GO:0007268,GO:0007612,GO:0008306,GO:0016021,GO:0019226,GO:0031526,GO:0072593,GO:0033861,GO:0097730,GO:0035240	plasma membrane|integral component of plasma membrane|cellular calcium ion homeostasis|G-protein coupled receptor signaling pathway|wound healing|adenylate cyclase-activating G-protein coupled receptor signaling pathway|response to cocaine|activation of adenylate cyclase activity|positive regulation of adenylate cyclase activity|adenylate cyclase-activating dopamine receptor signaling pathway|neg…	path:hsa04020,path:hsa04024,path:hsa04080,path:hsa04728	Calcium signaling pathway|cAMP signaling pathway|Neuroactive ligand-receptor interaction|Dopaminergic synapse
NM_000799.2	6.1061858046716	1.21280916996683	3.25798428080893	15.469055544914	3.95131321137287	0.00112206621584648	0.0106719807255345	Up	0	0	0	0	0	0	0	0	0.0862452	1.901873	0.02560092	0	0	0.04905186	0.02138454	0.1035977	EPO	GeneID:2056,Genbank:NM_000799.2,HGNC:HGNC:3415,MIM:133170	erythropoietin	GO:0007165,GO:0007566,GO:0007568,GO:0008015,GO:0008283,GO:0008284,GO:0009651,GO:0042104,GO:0009986,GO:0042531,GO:0010469,GO:0042541,GO:0010523,GO:0043249,GO:0043627,GO:0044297,GO:0045740,GO:2001258,GO:0045893,GO:0046579,GO:0048678,GO:0000122,GO:0005125,GO:0005128,GO:0005179,GO:0005515,GO:0005576,GO:0005615,GO:0006915,GO:0006953,GO:0010976,GO:0018105,GO:0030218,GO:0030295,GO:0032147,GO:0032496,GO:…	signal transduction|embryo implantation|aging|blood circulation|cell proliferation|positive regulation of cell proliferation|response to salt stress|positive regulation of activated T cell proliferation|cell surface|positive regulation of tyrosine phosphorylation of STAT protein|regulation of signaling receptor activity|hemoglobin biosynthetic process|negative regulation of calcium ion transport …	path:hsa04630,path:hsa04066,path:hsa04151,path:hsa04060,path:hsa04640,path:hsa05200	Jak-STAT signaling pathway|HIF-1 signaling pathway|PI3K-Akt signaling pathway|Cytokine-cytokine receptor interaction|Hematopoietic cell lineage|Pathways in cancer
NM_000803.4	321.180338039368	0.426999251241403	-3.84778852552837	0.320189339613113	-1.64300281933587	0.00011918886757337	0.00169405895168616	Down	11.62644	12.73673	9.347264	6.844514	12.93811	10.25983	14.73824	15.7206	1.685155	9.974808	1.866662	0.4368073	16.88162	2.954732	5.551351	4.075181	FOLR2	GeneID:2350,Genbank:NM_000803.4,HGNC:HGNC:3793,MIM:136425	folate receptor beta, transcript variant 1	GO:0031362,GO:0005886,GO:0035036,GO:0006501,GO:0046655,GO:0006898,GO:0006954,GO:0007155,GO:0007342,GO:0008144,GO:0050758,GO:0008284,GO:0051870,GO:0008517,GO:0061714,GO:0009986,GO:0015884,GO:0002548,GO:0071231,GO:0016020,GO:0005542,GO:0005576	anchored component of external side of plasma membrane|plasma membrane|sperm-egg recognition|C-terminal protein lipidation|folic acid metabolic process|receptor-mediated endocytosis|inflammatory response|cell adhesion|fusion of sperm to egg plasma membrane involved in single fertilization|drug binding|regulation of thymidylate synthase biosynthetic process|positive regulation of cell proliferatio…	path:hsa04144,path:hsa01523	Endocytosis|Antifolate resistance
NM_000813.2	93.752428393553	0.540069265402663	-2.93721967948796	0.333023969688948	-1.58630207462731	0.00331169419435964	0.025264787295477	Down	0.6390512	0.4955551	0.8507314	0.5367631	0.1477654	0.5951974	0.3455367	0.4232998	0.2001508	0.1029745	1.352379	0.01885659	0.1669189	0.03015285	0.09496717	0.2343947	GABRB2	GeneID:2561,Genbank:NM_000813.2,HGNC:HGNC:4082,HPRD:02578,MIM:600232	gamma-aminobutyric acid type A receptor beta2 subunit, transcript variant 2	GO:1902711,GO:0050877,GO:0030054,GO:0005230,GO:0051932,GO:0030659,GO:0005237,GO:0060119,GO:0034220,GO:0005254,GO:0060384,GO:0005515,GO:0005829,GO:0005886,GO:0005887,GO:0034707,GO:0070062,GO:0042391,GO:0007165,GO:0071420,GO:0043005,GO:0007214,GO:0090102,GO:0043524,GO:0007268,GO:0004890,GO:1902476,GO:0045202,GO:0045211,GO:0007605	GABA-A receptor complex|nervous system process|cell junction|extracellular ligand-gated ion channel activity|synaptic transmission, GABAergic|cytoplasmic vesicle membrane|inhibitory extracellular ligand-gated ion channel activity|inner ear receptor cell development|ion transmembrane transport|chloride channel activity|innervation|protein binding|cytosol|plasma membrane|integral component of plasm…	path:hsa04080,path:hsa04727,path:hsa04726,path:hsa04723,path:hsa05032,path:hsa05033	Neuroactive ligand-receptor interaction|GABAergic synapse|Serotonergic synapse|Retrograde endocannabinoid signaling|Morphine addiction|Nicotine addiction
NM_000814.5	8.84163932732714	0.920720325755196	-3.27155476298918	0.123948527102527	-3.01218696710536	0.00106957871675212	0.0102761174576958	Down	0.02550523	0.08623992	0.1751225	0.0440544	0.1760425	8.622684e-06	0.04238772	0.1182893	0.00404233	0.04728944	0.006542851	0.002704186	3.476833e-14	0.00385442	0	0	GABRB3	GeneID:2562,Genbank:NM_000814.5,HGNC:HGNC:4083,MIM:137192	gamma-aminobutyric acid type A receptor beta3 subunit, transcript variant 1	GO:0007214,GO:0007268,GO:0007605,GO:0022851,GO:0030054,GO:0060384,GO:0030659,GO:0071420,GO:0034220,GO:0090102,GO:0034707,GO:1902476,GO:1902711,GO:0004890,GO:0005230,GO:0005886,GO:0005887,GO:0007165,GO:0042391,GO:0042802,GO:0043005,GO:0043524,GO:0045202,GO:0045211,GO:0050877,GO:0060021,GO:0060080,GO:0060119	gamma-aminobutyric acid signaling pathway|chemical synaptic transmission|sensory perception of sound|GABA-gated chloride ion channel activity|cell junction|innervation|cytoplasmic vesicle membrane|cellular response to histamine|ion transmembrane transport|cochlea development|chloride channel complex|chloride transmembrane transport|GABA-A receptor complex|GABA-A receptor activity|extracellular li…	path:hsa04080,path:hsa04727,path:hsa04726,path:hsa04723,path:hsa05032,path:hsa05033	Neuroactive ligand-receptor interaction|GABAergic synapse|Serotonergic synapse|Retrograde endocannabinoid signaling|Morphine addiction|Nicotine addiction
NM_000815.4	25.5771850389384	0.798405496536628	5.24184054438807	18.1905127222766	4.18511430260799	1.58982732551586e-07	5.27879475207949e-06	Up	0.05241328	0.0651974	0.01761572	0.09481807	9.275985e-08	0.01616387	0	0.006717669	0.4707545	0.2506952	0.7756976	0.22577	1.628393	1.6416	0.4674805	0.796079	GABRD	GeneID:2563,Genbank:NM_000815.4,HGNC:HGNC:4084,HPRD:08842,MIM:137163	gamma-aminobutyric acid type A receptor delta subunit	GO:0045202,GO:0005254,GO:0045211,GO:0005515,GO:0050877,GO:0005887,GO:0007165,GO:0007268,GO:1902476,GO:1902711,GO:0030054,GO:0034220,GO:0034707,GO:0004890,GO:0042391,GO:0005230,GO:0043005	synapse|chloride channel activity|postsynaptic membrane|protein binding|nervous system process|integral component of plasma membrane|signal transduction|chemical synaptic transmission|chloride transmembrane transport|GABA-A receptor complex|cell junction|ion transmembrane transport|chloride channel complex|GABA-A receptor activity|regulation of membrane potential|extracellular ligand-gated ion ch…	path:hsa04080,path:hsa04727,path:hsa04723,path:hsa05032,path:hsa05033	Neuroactive ligand-receptor interaction|GABAergic synapse|Retrograde endocannabinoid signaling|Morphine addiction|Nicotine addiction
NM_000816.3	4.38040060790784	1.16312799828508	-4.06986838048763	0.037582950374404	-4.73377786268032	4.70397054602274e-05	0.000774826937363321	Down	0.03612312	0.306801	0.007360498	0.01439438	0.03667179	0.05263929	0.0285274	0.08088778	0	0	0	0	0	0	0	0	GABRG2	GeneID:2566,Genbank:NM_000816.3,HGNC:HGNC:4087,HPRD:00663,MIM:137164	gamma-aminobutyric acid type A receptor gamma2 subunit, transcript variant 2	GO:0005887,GO:0007165,GO:0007214,GO:0007268,GO:0008503,GO:0045202,GO:0045211,GO:0009791,GO:0050877,GO:0022851,GO:0051932,GO:0060078,GO:0071420,GO:0098794,GO:0099565,GO:1902476,GO:0004890,GO:0005230,GO:0005237,GO:0005254,GO:0005515,GO:0005886,GO:0030054,GO:0030424,GO:0030534,GO:0030659,GO:0032590,GO:0034220,GO:0034707,GO:1902711,GO:0042391,GO:0043005,GO:1904315	integral component of plasma membrane|signal transduction|gamma-aminobutyric acid signaling pathway|chemical synaptic transmission|benzodiazepine receptor activity|synapse|postsynaptic membrane|post-embryonic development|nervous system process|GABA-gated chloride ion channel activity|synaptic transmission, GABAergic|regulation of postsynaptic membrane potential|cellular response to histamine|post…	path:hsa04080,path:hsa04727,path:hsa04723,path:hsa05032,path:hsa05033	Neuroactive ligand-receptor interaction|GABAergic synapse|Retrograde endocannabinoid signaling|Morphine addiction|Nicotine addiction
NM_000817.2	9.64578057313809	1.06127082605213	4.62572441042045	30.0469441203448	4.90914636613641	3.7329138125684e-06	8.71569397646155e-05	Up	0	0	0.01147193	0.002738098	0	0.002873872	0	7.405967e-08	0.00318836	0.0504786	0.08650639	0.4057996	0.1714524	0.002283667	0.324764	0.2789073	GAD1	GeneID:2571,Genbank:NM_000817.2,HGNC:HGNC:4092,MIM:605363	glutamate decarboxylase 1, transcript variant GAD67	GO:0035176,GO:0005622,GO:0035641,GO:0005739,GO:0042493,GO:0005886,GO:0005938,GO:0006538,GO:0006540,GO:0007268,GO:0043679,GO:0007269,GO:0046982,GO:0009449,GO:0047485,GO:0012506,GO:0048786,GO:0016595,GO:0004351,GO:0060077,GO:0018352,GO:0061202,GO:0030170,GO:0005515	social behavior|intracellular|locomotory exploration behavior|mitochondrion|response to drug|plasma membrane|cell cortex|glutamate catabolic process|glutamate decarboxylation to succinate|chemical synaptic transmission|axon terminus|neurotransmitter secretion|protein heterodimerization activity|gamma-aminobutyric acid biosynthetic process|protein N-terminus binding|vesicle membrane|presynaptic ac…	path:hsa00650,path:hsa00250,path:hsa00410,path:hsa00430,path:hsa04727,path:hsa04940	Butanoate metabolism|Alanine, aspartate and glutamate metabolism|beta-Alanine metabolism|Taurine and hypotaurine metabolism|GABAergic synapse|Type I diabetes mellitus
NM_000819.4	1954.65016940578	0.269245578916477	4.77714036239817	2.43888870163711	1.28622392243917	1.77805664538869e-06	4.56485914410888e-05	Up	11.35701	7.83413	8.491414	11.07996	7.503391	11.59711	10.5099	9.733148	20.62666	31.19967	34.33198	21.89715	18.70581	15.00655	40.2792	19.7149	GART	GeneID:2618,Genbank:NM_000819.4,HGNC:HGNC:4163,MIM:138440	phosphoribosylglycinamide formyltransferase, phosphoribosylglycinamide synthetase, phosphoribosylaminoimidazole synthetase, transcript variant 1	GO:0070062,GO:0004644,GO:0005524,GO:0005829,GO:0006189,GO:0006544,GO:0009113,GO:0009168,GO:0010033,GO:0010035,GO:0021549,GO:0021987,GO:0003360,GO:0046654,GO:0004637,GO:0046872,GO:0004641	extracellular exosome|phosphoribosylglycinamide formyltransferase activity|ATP binding|cytosol|'de novo' IMP biosynthetic process|glycine metabolic process|purine nucleobase biosynthetic process|purine ribonucleoside monophosphate biosynthetic process|response to organic substance|response to inorganic substance|cerebellum development|cerebral cortex development|brainstem development|tetrahydrofo…	path:hsa00230,path:hsa00670,path:hsa01523	Purine metabolism|One carbon pool by folate|Antifolate resistance
NM_000824.4	94.5366130830379	0.657434460664581	4.71112499212826	8.55789464536771	3.09725591832327	2.46353077615633e-06	6.06555277760907e-05	Up	3.866037e-09	0.4435323	0.03092927	0.02672931	0.1368483	0.17135	0.03494262	0.1175473	0.2182042	0.6023534	0.9275703	0.005201547	2.389352	8.670782	0.3445922	0.5748793	GLRB	GeneID:2743,Genbank:NM_000824.4,HGNC:HGNC:4329,HPRD:11751,MIM:138492	glycine receptor beta, transcript variant 1	GO:0005887,GO:0006811,GO:0007165,GO:0007218,GO:0007268,GO:0034220,GO:0042391,GO:0007340,GO:0043005,GO:0007399,GO:0043200,GO:0045202,GO:0045211,GO:0050877,GO:0051291,GO:0060012,GO:0060013,GO:0001964,GO:0004888,GO:0005230,GO:0005254,GO:0005515,GO:0005737,GO:0005886,GO:0007601,GO:0007628,GO:0016594,GO:0016933,GO:0016934,GO:0060079,GO:0016935,GO:0097112,GO:0030054,GO:0098982,GO:0030425,GO:1902476	integral component of plasma membrane|ion transport|signal transduction|neuropeptide signaling pathway|chemical synaptic transmission|ion transmembrane transport|regulation of membrane potential|acrosome reaction|neuron projection|nervous system development|response to amino acid|synapse|postsynaptic membrane|nervous system process|protein heterooligomerization|synaptic transmission, glycinergic|…	path:hsa04080	Neuroactive ligand-receptor interaction
NM_000829.3	6.18563760948124	1.20198977880693	-3.79874995538208	0.0422162248056979	-4.56605861861253	0.000145427717332863	0.00200198016597158	Down	0.1263711	0.05875004	0.1376164	0.001834246	0.1414107	1.104585e-05	0.0005551574	0.06268498	0	0.0004535348	0.0005149944	0	1.084176e-25	0	0	0	GRIA4	GeneID:2893,Genbank:NM_000829.3,HGNC:HGNC:4574,MIM:138246	glutamate ionotropic receptor AMPA type subunit 4, transcript variant 1	GO:0043025,GO:0005231,GO:0043197,GO:0005234,GO:0045211,GO:0005515,GO:0005886,GO:0007215,GO:0008066,GO:0030054,GO:0030666,GO:0050804,GO:0032281,GO:0060079,GO:0098839,GO:0034220,GO:0004970,GO:1903561,GO:0035235,GO:0004971,GO:1904315,GO:0035249	neuronal cell body|excitatory extracellular ligand-gated ion channel activity|dendritic spine|extracellularly glutamate-gated ion channel activity|postsynaptic membrane|protein binding|plasma membrane|glutamate receptor signaling pathway|glutamate receptor activity|cell junction|endocytic vesicle membrane|modulation of chemical synaptic transmission|AMPA glutamate receptor complex|excitatory post…	path:hsa04024,path:hsa04080,path:hsa04724,path:hsa04728,path:hsa04723,path:hsa04713,path:hsa05031,path:hsa05033	cAMP signaling pathway|Neuroactive ligand-receptor interaction|Glutamatergic synapse|Dopaminergic synapse|Retrograde endocannabinoid signaling|Circadian entrainment|Amphetamine addiction|Nicotine addiction
NM_000831.3	61.9961908675533	0.733349485615176	-9.8694004930877	0.00662566154875138	-7.23771977493603	5.65012840244232e-23	2.03407167590807e-20	Down	0.5452108	0.974764	0.1826905	0.2224085	0.420661	0.2156855	0.289375	0.4162174	0	0.003098572	0	0	0.00371546	0.006535543	0	0	GRIK3	GeneID:2899,Genbank:NM_000831.3,HGNC:HGNC:4581,HPRD:00691,MIM:138243	glutamate ionotropic receptor kainate type subunit 3	GO:1904315,GO:0042734,GO:0030424,GO:0004970,GO:0043195,GO:0030425,GO:0005234,GO:0043204,GO:0032839,GO:0005886,GO:0045211,GO:0005887,GO:0007196,GO:0007215,GO:0007216,GO:0032983,GO:0008066,GO:0034220,GO:0050804,GO:0035235,GO:0015276,GO:0051967,GO:0035249,GO:0015277,GO:0001640,GO:0060079,GO:0042391,GO:0001664,GO:0098839,GO:0030054	transmitter-gated ion channel activity involved in regulation of postsynaptic membrane potential|presynaptic membrane|axon|ionotropic glutamate receptor activity|terminal bouton|dendrite|extracellularly glutamate-gated ion channel activity|perikaryon|dendrite cytoplasm|plasma membrane|postsynaptic membrane|integral component of plasma membrane|adenylate cyclase-inhibiting G-protein coupled glutam…	path:hsa04080,path:hsa04724	Neuroactive ligand-receptor interaction|Glutamatergic synapse
NM_000836.2	106.859873056081	0.532495424588477	9.38197204038265	31.9082412348919	4.99585718512078	6.47501539488665e-21	1.85480181137898e-18	Up	0.07590758	0.01739847	0.03753172	0.03064437	0.02373759	5.641672e-17	6.502642e-05	0.06761365	0.6352735	1.385818	1.10875	2.755415	1.67253	0.1104816	0.1266641	2.244108	GRIN2D	GeneID:2906,Genbank:NM_000836.2,HGNC:HGNC:4588,MIM:602717	glutamate ionotropic receptor NMDA type subunit 2D	GO:0060079,GO:0017146,GO:0004972,GO:0060291,GO:0019722,GO:0065009,GO:0005088,GO:0005234,GO:0005515,GO:0022849,GO:0005622,GO:0097553,GO:0030054,GO:0005886,GO:0098839,GO:0035235,GO:0005887,GO:0098976,GO:0045211,GO:0007420,GO:0000165,GO:0048167,GO:0008344,GO:0001964,GO:0051930,GO:0004970	excitatory postsynaptic potential|NMDA selective glutamate receptor complex|NMDA glutamate receptor activity|long-term synaptic potentiation|calcium-mediated signaling|regulation of molecular function|Ras guanyl-nucleotide exchange factor activity|extracellularly glutamate-gated ion channel activity|protein binding|glutamate-gated calcium ion channel activity|intracellular|calcium ion transmembra…	path:hsa04020,path:hsa04024,path:hsa04080,path:hsa04724,path:hsa04720,path:hsa04713,path:hsa05010,path:hsa05014,path:hsa05030,path:hsa05031,path:hsa05033,path:hsa05034	Calcium signaling pathway|cAMP signaling pathway|Neuroactive ligand-receptor interaction|Glutamatergic synapse|Long-term potentiation|Circadian entrainment|Alzheimer's disease|Amyotrophic lateral sclerosis (ALS)|Cocaine addiction|Amphetamine addiction|Nicotine addiction|Alcoholism
NM_000837.1	710.037375028968	0.321352495456165	6.10500967548085	3.89563927448457	1.9618600939998	1.02794454453942e-09	5.46966417737252e-08	Up	4.353236	4.436397	2.539915	2.765594	5.34326	4.003261	4.816206	4.118523	17.79538	17.12979	13.96387	40.11124	17.49726	10.49363	10.39665	13.64267	GRINA	GeneID:2907,Genbank:NM_000837.1,HGNC:HGNC:4589,HPRD:15927,MIM:138251	glutamate ionotropic receptor NMDA type subunit associated protein 1, transcript variant 1	GO:0032469,GO:0044325,GO:1902236,GO:0005783,GO:0005794,GO:0016021	endoplasmic reticulum calcium ion homeostasis|ion channel binding|negative regulation of endoplasmic reticulum stress-induced intrinsic apoptotic signaling pathway|endoplasmic reticulum|Golgi apparatus|integral component of membrane
NM_000848.3	101.799230529176	0.553488065022456	-3.35260576846735	0.276312497344676	-1.85562727957212	0.000800546467632901	0.00815037888403683	Down	1.577528	5.782372	3.903211	3.51391	2.200613	2.816812	4.451933	5.600397	0.8958315	2.022469	0.9156171	0.1408513	1.840429	4.31339	0.18377	0.4455657	GSTM2	GeneID:2946,Genbank:NM_000848.3,HGNC:HGNC:4634,HPRD:00710,MIM:138380	glutathione S-transferase mu 2 (muscle), transcript variant 1	GO:0071313,GO:0042803,GO:0005102,GO:0098869,GO:0043295,GO:0005515,GO:1901687,GO:0043651,GO:0005737,GO:0005829,GO:0006749,GO:0010880,GO:0045171,GO:0010881,GO:0055119,GO:0014809,GO:0060315,GO:0016529,GO:0060316,GO:0018916,GO:0004364,GO:0070062,GO:0019899,GO:0070458,GO:0042178,GO:0004602	cellular response to caffeine|protein homodimerization activity|signaling receptor binding|cellular oxidant detoxification|glutathione binding|protein binding|glutathione derivative biosynthetic process|linoleic acid metabolic process|cytoplasm|cytosol|glutathione metabolic process|regulation of release of sequestered calcium ion into cytosol by sarcoplasmic reticulum|intercellular bridge|regulat…	path:hsa00480,path:hsa00980,path:hsa00982,path:hsa00983,path:hsa05200,path:hsa05204,path:hsa05225,path:hsa05418,path:hsa01524	Glutathione metabolism|Metabolism of xenobiotics by cytochrome P450|Drug metabolism - cytochrome P450|Drug metabolism - other enzymes|Pathways in cancer|Chemical carcinogenesis|Hepatocellular carcinoma|Fluid shear stress and atherosclerosis|Platinum drug resistance
NM_000850.4	335.257363750139	0.333084647341205	-5.65035304016399	0.271298720793122	-1.88204584973633	1.60118645748298e-08	6.69641145308722e-07	Down	12.7646	10.04454	12.4167	14.45075	10.86578	8.053241	10.84847	6.852034	1.439021	6.546217	4.154872	1.949691	3.658661	2.293514	4.017308	1.35317	GSTM4	GeneID:2948,Genbank:NM_000850.4,HGNC:HGNC:4636,HPRD:00706,MIM:138333	glutathione S-transferase mu 4, transcript variant 1	GO:0005737,GO:0005829,GO:0006749,GO:0018916,GO:0019899,GO:0042178,GO:0042803,GO:0043295,GO:0045171,GO:1901687,GO:0004364,GO:0005515	cytoplasm|cytosol|glutathione metabolic process|nitrobenzene metabolic process|enzyme binding|xenobiotic catabolic process|protein homodimerization activity|glutathione binding|intercellular bridge|glutathione derivative biosynthetic process|glutathione transferase activity|protein binding	path:hsa00480,path:hsa00980,path:hsa00982,path:hsa00983,path:hsa05200,path:hsa05204,path:hsa05225,path:hsa05418,path:hsa01524	Glutathione metabolism|Metabolism of xenobiotics by cytochrome P450|Drug metabolism - cytochrome P450|Drug metabolism - other enzymes|Pathways in cancer|Chemical carcinogenesis|Hepatocellular carcinoma|Fluid shear stress and atherosclerosis|Platinum drug resistance
NM_000851.3	48.2952745935294	0.59893603869485	-7.77274076370527	0.0396819143641033	-4.65537456281562	7.68058281754949e-15	1.0196675404674e-12	Down	1.048371	3.585475	2.024632	0.463695	1.28754	1.55856	1.357207	3.159341	2.241828e-40	0.1091492	0.1516963	0.002688533	0.1158921	0.1373068	0.008735444	0.02302373	GSTM5	GeneID:2949,Genbank:NM_000851.3,HGNC:HGNC:4637,HPRD:00711,MIM:138385	glutathione S-transferase mu 5	GO:0005829,GO:0006749,GO:0042802,GO:0045171,GO:1901687,GO:0004364,GO:0005515	cytosol|glutathione metabolic process|identical protein binding|intercellular bridge|glutathione derivative biosynthetic process|glutathione transferase activity|protein binding	path:hsa00480,path:hsa00980,path:hsa00982,path:hsa00983,path:hsa05200,path:hsa05204,path:hsa05225,path:hsa05418,path:hsa01524	Glutathione metabolism|Metabolism of xenobiotics by cytochrome P450|Drug metabolism - cytochrome P450|Drug metabolism - other enzymes|Pathways in cancer|Chemical carcinogenesis|Hepatocellular carcinoma|Fluid shear stress and atherosclerosis|Platinum drug resistance
NM_000855.2	858.449403099992	0.277007219612067	9.18353900385019	5.83165998455086	2.54390660565551	4.17151343557869e-20	1.09668264896344e-17	Up	0.4827305	0.4251982	0.2479111	0.3156157	0.6025146	0.5539758	0.3505606	0.7829907	2.00378	3.009012	4.176311	1.975256	3.70952	2.4793	1.919931	3.065545	GUCY1A2	GeneID:2977,Genbank:NM_000855.2,HGNC:HGNC:4684,HPRD:03146,MIM:601244	guanylate cyclase 1, soluble, alpha 2, transcript variant 2	GO:0005515,GO:0005525,GO:0005886,GO:0006182,GO:0007165,GO:0008074,GO:0009190,GO:0020037,GO:0030828,GO:0035556,GO:0004016,GO:0004383	protein binding|GTP binding|plasma membrane|cGMP biosynthetic process|signal transduction|guanylate cyclase complex, soluble|cyclic nucleotide biosynthetic process|heme binding|positive regulation of cGMP biosynthetic process|intracellular signal transduction|adenylate cyclase activity|guanylate cyclase activity	path:hsa00230,path:hsa04022,path:hsa04540,path:hsa04611,path:hsa04921,path:hsa04924,path:hsa04270,path:hsa04970,path:hsa04730,path:hsa04713	Purine metabolism|cGMP - PKG signaling pathway|Gap junction|Platelet activation|Oxytocin signaling pathway|Renin secretion|Vascular smooth muscle contraction|Salivary secretion|Long-term depression|Circadian entrainment
NM_000857.3	360.13792778193	0.422965092419746	2.70991844834806	2.21330290505909	1.14620090695551	0.00672997532473456	0.0440332671246919	Up	1.930456	5.510892	1.092413	0.8076975	1.712169	1.07772	0.9073115	2.856185	2.166011	4.049095	1.996129	2.500026	4.800445	14.46832	3.318653	4.307339	GUCY1B3	GeneID:2983,Genbank:NM_000857.3,HGNC:HGNC:4687,HPRD:00769,MIM:139397	guanylate cyclase 1, soluble, beta 3, transcript variant 2	GO:0020037,GO:0004383,GO:0038060,GO:0005515,GO:0046872,GO:0005525,GO:0005886,GO:0006182,GO:0007165,GO:0048786,GO:0007263,GO:0071732,GO:0008015,GO:0099555,GO:0008074,GO:0004016,GO:0009190,GO:0019934	heme binding|guanylate cyclase activity|nitric oxide-cGMP-mediated signaling pathway|protein binding|metal ion binding|GTP binding|plasma membrane|cGMP biosynthetic process|signal transduction|presynaptic active zone|nitric oxide mediated signal transduction|cellular response to nitric oxide|blood circulation|trans-synaptic signaling by nitric oxide, modulating synaptic transmission|guanylate cyc…
NM_000859.2	4327.44252914141	0.278762535770744	-4.00886324091066	0.460885127120735	-1.11752088259438	6.10117354766061e-05	0.000967867985515252	Down	51.8339	35.84656	47.76039	32.45478	28.95288	34.83523	33.20468	40.6616	18.87163	15.14086	16.6379	36.92433	10.30626	11.28359	16.23037	24.65652	HMGCR	GeneID:3156,Genbank:NM_000859.2,HGNC:HGNC:5006,HPRD:00836,MIM:142910	3-hydroxy-3-methylglutaryl-CoA reductase, transcript variant 1	GO:0006743,GO:0007568,GO:0007584,GO:0008299,GO:0008542,GO:0010664,GO:0010666,GO:0048643,GO:0015936,GO:0048661,GO:0016021,GO:0050662,GO:0016126,GO:0051262,GO:0051721,GO:0055114,GO:0061045,GO:0061179,GO:0070374,GO:0070402,GO:0004420,GO:0005515,GO:0005778,GO:0005783,GO:0005789,GO:0006695,GO:0019216,GO:0032874,GO:0042282,GO:0042803,GO:0043407,GO:0044255,GO:0097756,GO:0045445,GO:0045471,GO:0045540	ubiquinone metabolic process|aging|response to nutrient|isoprenoid biosynthetic process|visual learning|negative regulation of striated muscle cell apoptotic process|positive regulation of cardiac muscle cell apoptotic process|positive regulation of skeletal muscle tissue development|coenzyme A metabolic process|positive regulation of smooth muscle cell proliferation|integral component of membran…	path:hsa00900,path:hsa04152,path:hsa04976	Terpenoid backbone biosynthesis|AMPK signaling pathway|Bile secretion
NM_000860.5	4266.21829670717	0.545298937718056	-6.53409549391755	0.0846095703164704	-3.56303533178158	6.39951055561268e-11	4.33436680606035e-09	Down	72.82377	59.05241	68.29103	73.56882	88.67894	108.3911	103.5274	42.093	7.502224	12.42932	3.791829	17.15322	4.20703	0.167012	7.561796	3.389602	HPGD	GeneID:3248,Genbank:NM_000860.5,HGNC:HGNC:5154,HPRD:03406,MIM:601688	hydroxyprostaglandin dehydrogenase 15-(NAD), transcript variant 1	GO:1904707,GO:0043065,GO:0016404,GO:0005654,GO:2001301,GO:0045471,GO:0005737,GO:0045786,GO:0005829,GO:0051287,GO:0006693,GO:0007165,GO:0055114,GO:0019372,GO:0007179,GO:0070062,GO:0030728,GO:0007565,GO:0070403,GO:0032355,GO:0001822,GO:0070493,GO:0032496,GO:0007567,GO:0003824,GO:0097070,GO:0042803,GO:0016323,GO:0004957	positive regulation of vascular smooth muscle cell proliferation|positive regulation of apoptotic process|15-hydroxyprostaglandin dehydrogenase (NAD+) activity|nucleoplasm|lipoxin biosynthetic process|response to ethanol|cytoplasm|negative regulation of cell cycle|cytosol|NAD binding|prostaglandin metabolic process|signal transduction|oxidation-reduction process|lipoxygenase pathway|transforming …	path:hsa05202	Transcriptional misregulation in cancers
NM_000864.4	28.6041591245131	0.603418522908241	4.44399897634813	6.41563158549135	2.68159129811372	8.83020244906221e-06	0.000183780888002995	Up	0.1088044	0.124779	0.03909807	0.09915686	0.01180956	0.1138958	0.02376593	0.0443401	0.2003629	1.052247	0.870202	0.6740652	0.5553073	0.1194165	0.6308492	0.1696698	HTR1D	GeneID:3352,Genbank:NM_000864.4,HGNC:HGNC:5289,HPRD:01636,MIM:182133	5-hydroxytryptamine receptor 1D	GO:0040012,GO:0005886,GO:0042310,GO:0005887,GO:0050795,GO:0007186,GO:0007187,GO:0007193,GO:0051378,GO:0007268,GO:0098664,GO:0009636,GO:0014827,GO:0004930,GO:0030425,GO:0004993,GO:0030594	regulation of locomotion|plasma membrane|vasoconstriction|integral component of plasma membrane|regulation of behavior|G-protein coupled receptor signaling pathway|G-protein coupled receptor signaling pathway, coupled to cyclic nucleotide second messenger|adenylate cyclase-inhibiting G-protein coupled receptor signaling pathway|serotonin binding|chemical synaptic transmission|G-protein coupled se…	path:hsa04024,path:hsa04080,path:hsa04726,path:hsa04742	cAMP signaling pathway|Neuroactive ligand-receptor interaction|Serotonergic synapse|Taste transduction
NM_000869.5	5.18873716114346	0.965013320647176	-2.37350757964353	0.204409417298719	-2.29046643101305	0.0176200314017315	0.0898265312022572	Down	0.06220468	0.2902012	0.02517168	0.01496339	0.1865188	0.03698182	0.140179	0.1925296	0	0.01491958	0.09276766	0.003941644	0	0.03821889	0	0.02259474	HTR3A	GeneID:3359,Genbank:NM_000869.5,HGNC:HGNC:5297,MIM:182139	5-hydroxytryptamine receptor 3A, transcript variant 2	GO:0071363,GO:0042220,GO:0005737,GO:0098655,GO:0042391,GO:0005886,GO:1904602,GO:0043005,GO:0005887,GO:0007165,GO:0007268,GO:0043025,GO:0022850,GO:0045202,GO:0030054,GO:0045211,GO:0030424,GO:0045471,GO:0032154,GO:0004888,GO:0050877,GO:0032414,GO:0005230,GO:0051378,GO:0034220,GO:0005515	cellular response to growth factor stimulus|response to cocaine|cytoplasm|cation transmembrane transport|regulation of membrane potential|plasma membrane|serotonin-activated cation-selective channel complex|neuron projection|integral component of plasma membrane|signal transduction|chemical synaptic transmission|neuronal cell body|serotonin-gated cation-selective channel activity|synapse|cell jun…	path:hsa04726,path:hsa04742	Serotonergic synapse|Taste transduction
NM_000870.6	79.2232008294788	0.744467234204587	-8.80629579244198	0.0106279070660238	-6.55599867218678	1.29349427374171e-18	2.81682168533273e-16	Down	1.852507	1.804306	0.9692091	0.8588767	1.462594	1.901378	0.7675207	1.84912	0	0.02107857	0.06159678	0.01344281	0	6.273554e-29	0.0007292053	0	HTR4	GeneID:3360,Genbank:NM_000870.6,HGNC:HGNC:5299,MIM:602164	5-hydroxytryptamine receptor 4, transcript variant b	GO:0005768,GO:0005886,GO:0005887,GO:0007186,GO:0007187,GO:0007214,GO:0007268,GO:0016020,GO:0032098,GO:0042802,GO:0098664,GO:0001594,GO:0004993,GO:0005737	endosome|plasma membrane|integral component of plasma membrane|G-protein coupled receptor signaling pathway|G-protein coupled receptor signaling pathway, coupled to cyclic nucleotide second messenger|gamma-aminobutyric acid signaling pathway|chemical synaptic transmission|membrane|regulation of appetite|identical protein binding|G-protein coupled serotonin receptor signaling pathway|trace-amine r…	path:hsa04020,path:hsa04024,path:hsa04080,path:hsa04726	Calcium signaling pathway|cAMP signaling pathway|Neuroactive ligand-receptor interaction|Serotonergic synapse
NM_000883.3	11.7420098208031	0.664654639645935	-2.27667278774971	0.350333017672411	-1.51320113133349	0.0228057726961332	0.108253261248896	Down	0.05423607	0.2596217	0.2424317	0.3451858	0.2475228	0.05022151	0.07863689	0.3135621	0.0555819	0.04384373	0.04089469	0.03124311	0.2685349	0.09475326	6.880812e-06	0.07162533	IMPDH1	GeneID:3614,Genbank:NM_000883.3,HGNC:HGNC:6052,HPRD:08853,MIM:146690	IMP (inosine 5'-monophosphate) dehydrogenase 1, transcript variant 1	GO:0043312,GO:0003938,GO:0046651,GO:0046872,GO:0005576,GO:0005634,GO:0005737,GO:0005829,GO:0055114,GO:1904813,GO:0006177,GO:0006183,GO:0009168,GO:0003676,GO:0034774,GO:0003677,GO:0035578,GO:0003723	neutrophil degranulation|IMP dehydrogenase activity|lymphocyte proliferation|metal ion binding|extracellular region|nucleus|cytoplasm|cytosol|oxidation-reduction process|ficolin-1-rich granule lumen|GMP biosynthetic process|GTP biosynthetic process|purine ribonucleoside monophosphate biosynthetic process|nucleic acid binding|secretory granule lumen|DNA binding|azurophil granule lumen|RNA binding	path:hsa00230,path:hsa00983	Purine metabolism|Drug metabolism - other enzymes
NM_000887.4	510.879749587446	0.34206802711034	5.83247227020393	3.98644366789715	1.99510228264442	5.46120830186898e-09	2.49836994100556e-07	Up	1.903145	0.8580139	0.7264987	1.014243	1.233646	0.8288856	0.8393479	3.961398	3.646273	6.107253	3.4162	4.625734	8.244312	2.954073	7.031472	5.777301	ITGAX	GeneID:3687,Genbank:NM_000887.4,HGNC:HGNC:6152,MIM:151510	integrin subunit alpha X, transcript variant 2	GO:0050900,GO:0007229,GO:0070821,GO:0008305,GO:0101003,GO:0009887,GO:0009986,GO:0016020,GO:1903955,GO:0019221,GO:0030198,GO:0030667,GO:0034113,GO:0005515,GO:0043312,GO:0005886,GO:0046872,GO:0007155	leukocyte migration|integrin-mediated signaling pathway|tertiary granule membrane|integrin complex|ficolin-1-rich granule membrane|animal organ morphogenesis|cell surface|membrane|positive regulation of protein targeting to mitochondrion|cytokine-mediated signaling pathway|extracellular matrix organization|secretory granule membrane|heterotypic cell-cell adhesion|protein binding|neutrophil degran…	path:hsa04810,path:hsa04610,path:hsa05152	Regulation of actin cytoskeleton|Complement and coagulation cascades|Tuberculosis
NM_000891.2	1484.39392170842	0.291982242108255	-4.39258494682182	0.411066354594517	-1.282556801424	1.12010842209148e-05	0.000224868588801741	Down	9.965617	8.951507	9.439563	10.99976	15.41521	13.12997	11.51	11.84446	2.677437	4.157623	4.588042	1.964251	8.283917	4.627441	10.70344	4.73483	KCNJ2	GeneID:3759,Genbank:NM_000891.2,HGNC:HGNC:6263,HPRD:02815,MIM:600681	potassium voltage-gated channel subfamily J member 2	GO:0008076,GO:0010107,GO:0014704,GO:0014861,GO:0015467,GO:0015693,GO:0071805,GO:0030007,GO:0086002,GO:0030315,GO:0086004,GO:0031224,GO:0086008,GO:0086011,GO:0086012,GO:0086013,GO:0086091,GO:0090076,GO:0005242,GO:0005546,GO:0005790,GO:0005791,GO:0005794,GO:0005886,GO:0005887,GO:0006813,GO:0034765,GO:0042802,GO:0043025,GO:0043197,GO:0051289,GO:0055119,GO:0060075,GO:1901381,GO:0060306,GO:0061337,GO:…	voltage-gated potassium channel complex|potassium ion import|intercalated disc|regulation of skeletal muscle contraction via regulation of action potential|G-protein activated inward rectifier potassium channel activity|magnesium ion transport|potassium ion transmembrane transport|cellular potassium ion homeostasis|cardiac muscle cell action potential involved in contraction|T-tubule|regulation o…	path:hsa04921,path:hsa04924,path:hsa04971,path:hsa04725	Oxytocin signaling pathway|Renin secretion|Gastric acid secretion|Cholinergic synapse
NM_000892.4	106.342101390495	0.923766508423212	3.99535689885961	12.9132200542899	3.69077689236414	6.45968661206719e-05	0.00101507002304959	Up	1.183277e-06	0.01292301	0.25678	2.42547e-12	1.817474e-05	0.0006798409	0.3593312	2.502449e-18	1.371714	18.16305	0.5540112	0.1040179	4.002191e-18	0.6857249	0.3469892	0.3396622	KLKB1	GeneID:3818,Genbank:NM_000892.4,HGNC:HGNC:6371,MIM:229000	kallikrein B1, transcript variant 1	GO:0005576,GO:0005615,GO:0005886,GO:0006508,GO:0007597,GO:0022617,GO:0031638,GO:0031639,GO:0042730,GO:0051919,GO:0002542,GO:0070062,GO:0004252,GO:0005515	extracellular region|extracellular space|plasma membrane|proteolysis|blood coagulation, intrinsic pathway|extracellular matrix disassembly|zymogen activation|plasminogen activation|fibrinolysis|positive regulation of fibrinolysis|Factor XII activation|extracellular exosome|serine-type endopeptidase activity|protein binding	path:hsa04610	Complement and coagulation cascades
NM_000893.3	594.999220279211	0.686772520655342	4.95238875802541	10.5645873400554	3.40116451061429	7.33079649389891e-07	2.07319386620274e-05	Up	0.3780019	0.2541483	0.3984075	0.4665788	0.3304084	0.3789222	0.5282787	0.1485387	7.942765	104.066	4.467789	0.1073299	0.3663344	6.756356	3.057797	4.101497	KNG1	GeneID:3827,Genbank:NM_000893.3,HGNC:HGNC:6383,HPRD:01970,MIM:612358	kininogen 1, transcript variant 2	GO:0072562,GO:0031012,GO:0007204,GO:0004869,GO:0031093,GO:0005102,GO:0042311,GO:0007597,GO:0005515,GO:0043065,GO:0005576,GO:0008201,GO:0005615,GO:0043687,GO:0008270,GO:0005788,GO:0044267,GO:0010951,GO:0005886,GO:0045861,GO:0006954,GO:0002576,GO:0070062,GO:0030195,GO:0007162,GO:0004866,GO:0007186	blood microparticle|extracellular matrix|positive regulation of cytosolic calcium ion concentration|cysteine-type endopeptidase inhibitor activity|platelet alpha granule lumen|signaling receptor binding|vasodilation|blood coagulation, intrinsic pathway|protein binding|positive regulation of apoptotic process|extracellular region|heparin binding|extracellular space|post-translational protein modif…	path:hsa04610	Complement and coagulation cascades
NM_000899.4	2374.32350034674	0.352965899789382	-6.70639863069272	0.193830831239838	-2.36713002702873	1.99486309994394e-11	1.48723371091996e-09	Down	20.61	25.69521	16.46325	21.14904	18.65087	22.7559	23.02827	24.46833	2.7048	3.765563	2.612187	1.044577	6.569685	4.164545	10.33588	7.502601	KITLG	GeneID:4254,Genbank:NM_000899.4,HGNC:HGNC:6343,HPRD:01698,MIM:184745	KIT ligand, transcript variant b	GO:0005576,GO:0005615,GO:0005737,GO:0005856,GO:0005886,GO:0045636,GO:0007155,GO:0045740,GO:0007165,GO:0046579,GO:0008083,GO:0046854,GO:0046934,GO:0050731,GO:0051897,GO:0070668,GO:0097192,GO:1902035,GO:0000165,GO:0001541,GO:0001755,GO:0002687,GO:0002763,GO:0005088,GO:0005125,GO:0005173,GO:0005515,GO:0008283,GO:0008584,GO:0010469,GO:0016021,GO:0030027,GO:0030175,GO:0033026,GO:0035162,GO:0035234,GO:…	extracellular region|extracellular space|cytoplasm|cytoskeleton|plasma membrane|positive regulation of melanocyte differentiation|cell adhesion|positive regulation of DNA replication|signal transduction|positive regulation of Ras protein signal transduction|growth factor activity|phosphatidylinositol phosphorylation|phosphatidylinositol-4,5-bisphosphate 3-kinase activity|positive regulation of pe…	path:hsa04014,path:hsa04015,path:hsa04010,path:hsa04072,path:hsa04151,path:hsa04060,path:hsa04640,path:hsa04916,path:hsa05200	Ras signaling pathway|Rap1 signaling pathway|MAPK signaling pathway|Phospholipase D signaling pathway|PI3K-Akt signaling pathway|Cytokine-cytokine receptor interaction|Hematopoietic cell lineage|Melanogenesis|Pathways in cancer
NM_000901.4	2590.02007273555	0.366898251973886	-12.3864911089966	0.0428493777449382	-4.54458193598094	3.09282390449471e-35	3.53116541815888e-32	Down	23.88766	20.34135	29.13009	25.8067	27.32677	27.27122	29.54015	17.86061	2.249134	1.071948	1.057464	1.468434	0.8126318	0.1886877	1.506712	0.7673701	NR3C2	GeneID:4306,Genbank:NM_000901.4,HGNC:HGNC:7979,MIM:600983	nuclear receptor subfamily 3 group C member 2, transcript variant 1	GO:0043565,GO:0003707,GO:0005496,GO:0005515,GO:0005654,GO:0005789,GO:0005829,GO:0006357,GO:0006367,GO:0007165,GO:0008270,GO:0000981,GO:0043235,GO:0043401,GO:0003700	sequence-specific DNA binding|steroid hormone receptor activity|steroid binding|protein binding|nucleoplasm|endoplasmic reticulum membrane|cytosol|regulation of transcription by RNA polymerase II|transcription initiation from RNA polymerase II promoter|signal transduction|zinc ion binding|RNA polymerase II transcription factor activity, sequence-specific DNA binding|receptor complex|steroid hormo…	path:hsa04960	Aldosterone-regulated sodium reabsorption
NM_000904.4	168.254040486456	0.330065031972131	3.14000821148085	2.0511129085756	1.03640691071518	0.00168943099135364	0.014800067330919	Up	2.02375	2.780391	5.222468	1.67443	2.256394	1.553341	0.9911386	3.786268	2.705864	7.128858	9.590871	1.188631	6.09801	4.369348	4.25281	9.02555	NQO2	GeneID:4835,Genbank:NM_000904.4,HGNC:HGNC:7856,MIM:160998	NAD(P)H quinone dehydrogenase 2, transcript variant 3	GO:0031404,GO:0005515,GO:0042803,GO:0005654,GO:0055114,GO:0005829,GO:0006805,GO:0008270,GO:0070062,GO:0009055,GO:0071949,GO:1904408,GO:0016491,GO:1905594,GO:0001512,GO:0016661,GO:0022900,GO:0003955	chloride ion binding|protein binding|protein homodimerization activity|nucleoplasm|oxidation-reduction process|cytosol|xenobiotic metabolic process|zinc ion binding|extracellular exosome|electron transfer activity|FAD binding|melatonin binding|oxidoreductase activity|resveratrol binding|dihydronicotinamide riboside quinone reductase activity|oxidoreductase activity, acting on other nitrogenous co…
NM_000905.3	21.1676560784697	1.01100229965537	-7.08543570970631	0.00697596348306823	-7.16339179657338	1.38607506418818e-12	1.26601720234267e-10	Down	4.296043	2.922461	1.148316	1.982812	2.773119	1.93417	2.063497	0.2945177	0	0	0	0	0	0	0	0	NPY	GeneID:4852,Genbank:NM_000905.3,HGNC:HGNC:7955,HPRD:01214,MIM:162640	neuropeptide Y	GO:0021987,GO:0007267,GO:0005179,GO:0031175,GO:0007268,GO:0005184,GO:0031841,GO:0007631,GO:0032098,GO:0005246,GO:0005576,GO:0005615,GO:0005623,GO:0032100,GO:0008217,GO:0005794,GO:0008283,GO:0006816,GO:0008343,GO:0007186,GO:0001664,GO:0010469,GO:0007187,GO:0004930,GO:0021954,GO:0007218,GO:0005102	cerebral cortex development|cell-cell signaling|hormone activity|neuron projection development|chemical synaptic transmission|neuropeptide hormone activity|neuropeptide Y receptor binding|feeding behavior|regulation of appetite|calcium channel regulator activity|extracellular region|extracellular space|cell|positive regulation of appetite|regulation of blood pressure|Golgi apparatus|cell prolifer…	path:hsa04024,path:hsa04923,path:hsa04920,path:hsa05034	cAMP signaling pathway|Regulation of lipolysis in adipocyte|Adipocytokine signaling pathway|Alcoholism
NM_000908.3	247.279689028094	0.613767688567827	5.93453233195602	12.4875988413719	3.64242419211568	2.94684258701924e-09	1.43169973493717e-07	Up	0.05971969	0.4673166	0.02469123	0.04144606	0.002669949	0.1133103	0.1344604	0.2432573	0.2003618	1.743338	1.084074	0.9509648	5.548417	2.686749	0.70272	2.593272	NPR3	GeneID:4883,Genbank:NM_000908.3,HGNC:HGNC:7945,HPRD:00167,MIM:108962	natriuretic peptide receptor 3, transcript variant 2	GO:0033688,GO:0005622,GO:0035810,GO:0005887,GO:0042277,GO:0007193,GO:0007194,GO:0007200,GO:0008217,GO:0008528,GO:0042562,GO:0016941,GO:0042803,GO:0017046,GO:0048015,GO:0048662,GO:0030157,GO:0001501,GO:0051000,GO:0031404,GO:0002158,GO:0070062,GO:0032991,GO:0005515	regulation of osteoblast proliferation|intracellular|positive regulation of urine volume|integral component of plasma membrane|peptide binding|adenylate cyclase-inhibiting G-protein coupled receptor signaling pathway|negative regulation of adenylate cyclase activity|phospholipase C-activating G-protein coupled receptor signaling pathway|regulation of blood pressure|G-protein coupled peptide recep…
NM_000909.5	414.096791384051	0.615946221554758	-2.66845575050448	0.320051231085341	-1.6436252369093	0.00762008152422409	0.0485123015713051	Down	6.237325	4.395544	5.146207	5.202392	3.306835	7.998071	3.714018	7.190603	7.333305	5.38074	0.6756053	0.5387366	0.0516511	9.052766	1.129436	0.1813872	NPY1R	GeneID:4886,Genbank:NM_000909.5,HGNC:HGNC:7956,HPRD:01215,MIM:162641	neuropeptide Y receptor Y1	GO:0008217,GO:0004983,GO:0019233,GO:0005515,GO:0040014,GO:0005886,GO:0005887,GO:0006006,GO:0007186,GO:0007187,GO:0007193,GO:0007218,GO:0007268,GO:0007626,GO:0001601,GO:0007631,GO:0001602,GO:0008015,GO:0003151	regulation of blood pressure|neuropeptide Y receptor activity|sensory perception of pain|protein binding|regulation of multicellular organism growth|plasma membrane|integral component of plasma membrane|glucose metabolic process|G-protein coupled receptor signaling pathway|G-protein coupled receptor signaling pathway, coupled to cyclic nucleotide second messenger|adenylate cyclase-inhibiting G-pr…	path:hsa04024,path:hsa04080,path:hsa04923	cAMP signaling pathway|Neuroactive ligand-receptor interaction|Regulation of lipolysis in adipocyte
NM_000910.3	8.40499166747512	1.02751981204891	-4.32431783438816	0.0459649426746806	-4.44332224843026	1.53004573456592e-05	0.000295008087406795	Down	0.3403202	0.02283211	0.0009703075	0.06373464	0.2986393	0.1661672	0.0006751772	0.1988232	4.500573e-07	0.003676636	0	0	0.004511389	0	0	0	NPY2R	GeneID:4887,Genbank:NM_000910.3,HGNC:HGNC:7957,HPRD:01216,MIM:162642	neuropeptide Y receptor Y2	GO:0046010,GO:0007268,GO:0003151,GO:0046903,GO:0007568,GO:0003214,GO:0051048,GO:0007626,GO:0004983,GO:0051930,GO:0005246,GO:0005515,GO:0005622,GO:0005886,GO:0007631,GO:0005887,GO:0051967,GO:0010811,GO:0007186,GO:0065009,GO:0031645,GO:0007193,GO:0090394,GO:0033603,GO:0007204,GO:0001601,GO:0097730,GO:0043951,GO:0007218,GO:0001662,GO:2000252,GO:0045987,GO:0007263,GO:0002793	positive regulation of circadian sleep/wake cycle, non-REM sleep|chemical synaptic transmission|outflow tract morphogenesis|secretion|aging|cardiac left ventricle morphogenesis|negative regulation of secretion|locomotory behavior|neuropeptide Y receptor activity|regulation of sensory perception of pain|calcium channel regulator activity|protein binding|intracellular|plasma membrane|feeding behavi…	path:hsa04080	Neuroactive ligand-receptor interaction
NM_000911.3	8.29670831767838	0.99243921686775	2.45465504121297	5.4117527471381	2.43609592678187	0.0141019839011897	0.0765291407188827	Up	0	0.07865611	0	0	0	0	0.2599954	0	0	0.4332679	0	0.2315708	0.2598379	0	0.9236636	0.04195576	OPRD1	GeneID:4985,Genbank:NM_000911.3,HGNC:HGNC:8153,MIM:165195	opioid receptor delta 1	GO:0007186,GO:0007187,GO:0007193,GO:0007200,GO:0007218,GO:0038046,GO:0007268,GO:0008344,GO:0042277,GO:0010629,GO:0042755,GO:0042923,GO:0043005,GO:0043679,GO:0045121,GO:0045211,GO:0051881,GO:0000060,GO:0004930,GO:0004985,GO:0005515,GO:0005737,GO:0005886,GO:0005887,GO:0006955,GO:0019221,GO:0019233,GO:0031226,GO:0031982,GO:0032460,GO:0032590,GO:0032793,GO:0051924,GO:0033138,GO:0051930,GO:0038003,GO:…	G-protein coupled receptor signaling pathway|G-protein coupled receptor signaling pathway, coupled to cyclic nucleotide second messenger|adenylate cyclase-inhibiting G-protein coupled receptor signaling pathway|phospholipase C-activating G-protein coupled receptor signaling pathway|neuropeptide signaling pathway|enkephalin receptor activity|chemical synaptic transmission|adult locomotory behavior…	path:hsa04071,path:hsa04022,path:hsa04080	Sphingolipid signaling pathway|cGMP - PKG signaling pathway|Neuroactive ligand-receptor interaction
NM_000916.3	81.9794566370448	0.619305856102276	6.39856862171742	15.5913183557156	3.96267101810187	1.56840254127921e-10	9.84668495691874e-09	Up	0.03391314	1.315872e-05	0.03802448	0.06515648	0.07718984	0.01331618	0.04291924	0.1200061	0.3276097	0.716103	0.7367192	0.9896821	0.2955223	3.658957	0.9098594	0.8760594	OXTR	GeneID:5021,Genbank:NM_000916.3,HGNC:HGNC:8529,MIM:167055	oxytocin receptor	GO:0005887,GO:0005902,GO:0005913,GO:0006936,GO:0007166,GO:0007186,GO:0032870,GO:0007204,GO:0034059,GO:0007507,GO:0034097,GO:0007565,GO:0035176,GO:0042220,GO:0042277,GO:0042711,GO:0070474,GO:0042713,GO:1901652,GO:0042755,GO:0043434,GO:0001967,GO:0001975,GO:0001992,GO:0004930,GO:0004990,GO:0005000,GO:0005622,GO:0005886,GO:0007595,GO:0007613,GO:0010701,GO:0016324,GO:0017046,GO:0021537,GO:0030431,GO:…	integral component of plasma membrane|microvillus|cell-cell adherens junction|muscle contraction|cell surface receptor signaling pathway|G-protein coupled receptor signaling pathway|cellular response to hormone stimulus|positive regulation of cytosolic calcium ion concentration|response to anoxia|heart development|response to cytokine|female pregnancy|social behavior|response to cocaine|peptide b…	path:hsa04020,path:hsa04024,path:hsa04080,path:hsa04921	Calcium signaling pathway|cAMP signaling pathway|Neuroactive ligand-receptor interaction|Oxytocin signaling pathway
NM_000917.3	2502.41355753686	0.270326168063466	7.60420900363853	4.15721303737127	2.05561668110731	2.86651678920028e-14	3.41932669118919e-12	Up	10.15529	9.508897	7.024729	9.046375	14.83187	9.458237	7.23412	12.7918	25.49226	36.078	38.60538	68.7209	45.93394	47.7278	41.65309	38.84676	P4HA1	GeneID:5033,Genbank:NM_000917.3,HGNC:HGNC:8546,MIM:176710	prolyl 4-hydroxylase subunit alpha 1, transcript variant 1	GO:0005739,GO:0005783,GO:0005788,GO:0016020,GO:0016222,GO:0016702,GO:0018401,GO:0030199,GO:0031418,GO:0042802,GO:0043231,GO:0004656,GO:0055114,GO:0005506,GO:0005515	mitochondrion|endoplasmic reticulum|endoplasmic reticulum lumen|membrane|procollagen-proline 4-dioxygenase complex|oxidoreductase activity, acting on single donors with incorporation of molecular oxygen, incorporation of two atoms of oxygen|peptidyl-proline hydroxylation to 4-hydroxy-L-proline|collagen fibril organization|L-ascorbic acid binding|identical protein binding|intracellular membrane-bo…	path:hsa00330	Arginine and proline metabolism
[truncated: 17,049 more rows]
