# Supplementary material for: LncRNA MIR17HG promotes colorectal cancer liver metastasis by mediating a glycolysis-associated positive feedback circuit
Source: Oncogene. 2021 Jun 18;40(28):4709–24. doi: 10.1038/s41388-021-01859-6 (PMC8282501; doi:10.1038/s41388-021-01859-6)
Supplement: Supplementary file 8 — Supplementary Table S7 [file 41388_2021_1859_MOESM8_ESM.xls]

## Sheet: Supplementary Table S9
gene_name	module
ADAMTS9-AS2	steelblue
AGAP1-IT1	orange
ANKRD10-IT1	purple
ARRDC3-AS1	brown
ATP13A4-AS1	black
ATP2A1-AS1	darkolivegreen
B3GALT5-AS1	brown
B4GALT1-AS1	greenyellow
BAALC-AS1	darkorange
BACE2-IT1	darkgrey
BBOX1-AS1	green
BFSP2-AS1	brown
BISPR	tan
BLACAT1	tan
C5orf66-AS1	greenyellow
C8orf37-AS1	cyan
CA3-AS1	brown
CADM3-AS1	steelblue
CALML3-AS1	purple
CAPN10-AS1	yellow
CARMN	black
CASC15	darkgreen
CASC18	skyblue3
CASC21	darkolivegreen
CBR3-AS1	brown
CCAT2	darkolivegreen
CCDC144NL-AS1	paleturquoise
CCDC18-AS1	greenyellow
CCDC26	greenyellow
CD81-AS1	brown
CDKN2B-AS1	greenyellow
CHL1-AS2	greenyellow
CHRM3-AS2	greenyellow
CPEB2-AS1	steelblue
CYP1B1-AS1	greenyellow
CYP4A22-AS1	cyan
CYTOR	yellow
DARS-AS1	darkorange
DDN-AS1	green
DGUOK-AS1	greenyellow
DICER1-AS1	yellow
DIO3OS	green
DLEU1	darkorange
DLG1-AS1	greenyellow
DLGAP1-AS1	cyan
DLGAP1-AS2	darkolivegreen
DNAJC3-AS1	darkorange
DNMBP-AS1	greenyellow
DPP10-AS1	brown
DRAIC	darkmagenta
DSCAS	steelblue
DUBR	blue
EGOT	blue
ELFN1-AS1	darkgrey
ENO1-IT1	tan
EP300-AS1	black
EPB41L4A-AS1	darkolivegreen
ESRG	darkolivegreen
EVX1-AS	royalblue
FAM111A-DT	darkturquoise
FAM157C	tan
FAM160A1-DT	greenyellow
FAM182A	purple
FAM222A-AS1	green
FAM239A	salmon
FAM239B	salmon
FAM239C	darkturquoise
FAM30A	greenyellow
FAM66B	yellow
FAM95B1	greenyellow
FENDRR	greenyellow
FEZF1-AS1	tan
FIRRE	midnightblue
FOXP1-IT1	steelblue
FOXP4-AS1	darkgreen
FTX	salmon
FZD10-AS1	saddlebrown
GABPB1-AS1	darkorange
GAPLINC	greenyellow
GAS5	lightyellow
GAS5-AS1	brown
GAS6-AS1	royalblue
GATA2-AS1	brown
GATA6-AS1	greenyellow
GCC2-AS1	yellow
GNG12-AS1	greenyellow
GPRC5D-AS1	greenyellow
H19	cyan
HAGLR	greenyellow
HCG23	brown
HEXA-AS1	brown
HIF1A-AS2	tan
HMGN3-AS1	brown
HNF1A-AS1	greenyellow
HOTAIRM1	greenyellow
HOTTIP	greenyellow
HOXA11-AS	black
HS1BP3-IT1	grey60
HULC	lightyellow
HYI-AS1	greenyellow
ID2-AS1	orange
IDH2-DT	purple
IFNG-AS1	brown
IGF2-AS	yellow
IGFL2-AS1	salmon
INE1	purple
IQCH-AS1	brown
ITGA9-AS1	greenyellow
ITPKB-AS1	greenyellow
JMJD1C-AS1	greenyellow
JPX	blue
KBTBD11-OT1	greenyellow
KCNIP4-IT1	steelblue
KCNJ2-AS1	greenyellow
KCTD21-AS1	greenyellow
KIF9-AS1	black
KLF3-AS1	darkorange
KLF7-IT1	blue
KLHL7-AS1	purple
KTN1-AS1	darkorange
LAMTOR5-AS1	greenyellow
LBX2-AS1	green
LDLRAD4-AS1	greenyellow
LHFPL3-AS2	purple
LINC-PINT	tan
LINC00092	saddlebrown
LINC00174	orange
LINC00205	cyan
LINC00240	darkgrey
LINC002481	greenyellow
LINC00261	greenyellow
LINC00265	paleturquoise
LINC00324	greenyellow
LINC00346	purple
LINC00365	grey60
LINC00390	greenyellow
LINC00393	cyan
LINC00402	skyblue
LINC00426	greenyellow
LINC00460	darkolivegreen
LINC00476	greenyellow
LINC00513	greenyellow
LINC00525	purple
LINC00526	greenyellow
LINC00535	saddlebrown
LINC00547	saddlebrown
LINC00570	greenyellow
LINC00578	black
LINC00582	steelblue
LINC00618	darkolivegreen
LINC00622	salmon
LINC00623	green
LINC00630	lightyellow
LINC00641	greenyellow
LINC00649	black
LINC00659	tan
LINC00662	yellow
LINC00667	orange
LINC00668	lightyellow
LINC00682	black
LINC00689	orange
LINC00704	skyblue
LINC00839	yellow
LINC00847	greenyellow
LINC00857	midnightblue
LINC00858	purple
LINC00862	yellow
LINC00869	greenyellow
LINC00877	greenyellow
LINC00887	purple
LINC00891	steelblue
LINC00894	greenyellow
LINC00909	brown
LINC00910	greenyellow
LINC00920	lightyellow
LINC00923	brown
LINC00926	orange
LINC00930	greenyellow
LINC00937	brown
LINC00938	greenyellow
LINC00941	blue
LINC00942	royalblue
LINC00955	saddlebrown
LINC00958	purple
LINC00960	cyan
LINC00963	darkorange
LINC00974	greenyellow
LINC00982	greenyellow
LINC00992	brown
LINC00996	greenyellow
LINC01002	darkgreen
LINC01006	darkorange
LINC01010	tan
LINC01013	skyblue
LINC01014	orange
LINC01050	darkorange
LINC01055	greenyellow
LINC01060	greenyellow
LINC01082	greenyellow
LINC01089	greenyellow
LINC01094	blue
LINC01106	greenyellow
LINC01127	saddlebrown
LINC01128	greenyellow
LINC01132	tan
LINC01133	orange
LINC01135	greenyellow
LINC01138	darkgreen
LINC01146	grey60
LINC01184	greenyellow
LINC01186	yellow
LINC01197	blue
LINC01224	skyblue3
LINC01230	greenyellow
LINC01234	cyan
LINC01235	blue
LINC01239	blue
LINC01252	greenyellow
LINC01268	brown
LINC01270	darkmagenta
LINC01271	yellow
LINC01303	blue
LINC01311	green
LINC01315	darkorange
LINC01336	saddlebrown
LINC01351	saddlebrown
LINC01359	blue
LINC01376	greenyellow
LINC01389	black
LINC01394	greenyellow
LINC01410	salmon
LINC01426	blue
LINC01446	greenyellow
LINC01449	blue
LINC01480	brown
LINC01503	blue
LINC01504	brown
LINC01550	greenyellow
LINC01558	purple
LINC01559	greenyellow
LINC01564	darkgrey
LINC01579	black
LINC01593	lightyellow
LINC01594	royalblue
LINC01597	greenyellow
LINC01605	greenyellow
LINC01612	greenyellow
LINC01614	darkorange
LINC01615	yellow
LINC01623	lightyellow
LINC01624	skyblue
LINC01637	greenyellow
LINC01638	blue
LINC01645	skyblue
LINC01659	orange
LINC01687	brown
LINC01694	purple
LINC01697	brown
LINC01705	cyan
LINC01711	blue
LINC01719	yellow
LINC01725	greenyellow
LINC01730	blue
LINC01748	tan
LINC01752	greenyellow
LINC01781	brown
LINC01811	royalblue
LINC01812	darkturquoise
LINC01819	darkturquoise
LINC01833	darkolivegreen
LINC01836	midnightblue
LINC01843	darkorange
LINC01871	greenyellow
LINC01914	blue
LINC01915	greenyellow
LINC01934	steelblue
LINC01942	yellow
LINC01943	darkorange
LINC01954	skyblue3
LINC01962	brown
LINC01975	saddlebrown
LINC01977	yellow
LINC01978	paleturquoise
LINC01996	lightyellow
LINC02000	orange
LINC02001	darkolivegreen
LINC02009	royalblue
LINC02012	greenyellow
LINC02023	greenyellow
LINC02031	black
LINC02038	greenyellow
LINC02043	yellow
LINC02057	greenyellow
LINC02086	cyan
LINC02163	purple
LINC02185	brown
LINC02202	darkolivegreen
LINC02223	royalblue
LINC02246	greenyellow
LINC02253	green
LINC02261	skyblue
LINC02263	salmon
LINC02289	skyblue3
LINC02301	brown
LINC02320	royalblue
LINC02323	green
LINC02331	yellow
LINC02341	salmon
LINC02343	greenyellow
LINC02348	green
LINC02362	greenyellow
LINC02363	greenyellow
LINC02384	greenyellow
LINC02397	orange
LINC02418	tan
LINC02421	black
LINC02430	skyblue
LINC02432	tan
LINC02441	greenyellow
LINC02444	greenyellow
LINC02446	brown
LINC02474	tan
LINC02487	darkolivegreen
LINC02489	brown
LINC02490	skyblue3
LINC02512	skyblue
LINC02519	blue
LINC02520	blue
LINC02535	greenyellow
LINC02541	orange
LINC02544	blue
LINC02554	greenyellow
LINC02561	darkolivegreen
LINC02563	lightyellow
LINC02568	greenyellow
LINC02576	greenyellow
LINC02577	salmon
LIPE-AS1	blue
LIX1L-AS1	saddlebrown
lnc-A1BG-1	darkorange
lnc-AAGAB-3	greenyellow
lnc-ABCA1-8	brown
lnc-ABCA10-4	greenyellow
lnc-ABCA5-13	royalblue
lnc-ABCA5-17	greenyellow
lnc-ABCA9-2	steelblue
lnc-ABCE1-5	greenyellow
lnc-ABHD12-5	darkolivegreen
lnc-ABHD12B-2	blue
lnc-ABHD17C-1	blue
lnc-ABHD17C-2	blue
lnc-ABHD4-12	brown
lnc-ABHD4-3	green
lnc-ABI3-6	saddlebrown
lnc-ABO-1	greenyellow
lnc-ABT1-3	greenyellow
lnc-ACACB-1	greenyellow
lnc-ACOD1-1	skyblue
lnc-ACOT12-4	black
lnc-ACOT12-9	steelblue
lnc-ACOT13-1	brown
lnc-ACP1-8	brown
lnc-ACR-2	darkgreen
lnc-ACSM1-2	greenyellow
lnc-ACTRT3-2	greenyellow
lnc-ADAM22-2	skyblue
lnc-ADAM8-2	blue
lnc-ADAMTS15-1	darkgreen
lnc-ADGRB1-1	green
lnc-ADGRB3-8	orange
lnc-ADPRM-5	greenyellow
lnc-ADPRM-8	greenyellow
lnc-ADRB1-3	greenyellow
lnc-AGA-4	purple
lnc-AHCY-7	darkolivegreen
lnc-AHSA2-5	brown
lnc-AIDA-2	greenyellow
lnc-AIFM2-2	greenyellow
lnc-AK3-5	brown
lnc-AKAP11-4	tan
lnc-AKAP3-1	greenyellow
lnc-AKAP7-1	darkolivegreen
lnc-AKAP9-1	cyan
lnc-AKR1C2-3	yellow
lnc-ALB-7	darkolivegreen
lnc-ALCAM-8	salmon
lnc-ALDH3B1-2	black
lnc-ALDH3B2-3	darkolivegreen
lnc-ALG1L-2	brown
lnc-AMIGO2-2	cyan
lnc-AMIGO2-8	tan
lnc-AMN1-2	brown
lnc-AMPH-10	greenyellow
lnc-AMPH-6	greenyellow
lnc-ANAPC1-4	tan
lnc-ANAPC1-5	blue
lnc-ANGPTL8-2	black
lnc-ANKLE2-2	brown
lnc-ANKRD11-7	purple
lnc-ANKRD20A1-3	greenyellow
lnc-ANKRD20A2-3	greenyellow
lnc-ANKRD20A2-6	brown
lnc-ANKRD20A3-19	greenyellow
lnc-ANKRD20A3-20	saddlebrown
lnc-ANKRD20A4-1	skyblue
lnc-ANKRD20A4-6	steelblue
lnc-ANKRD20A8P-1	steelblue
lnc-ANKRD20A8P-14	black
lnc-ANKRD20A8P-15	greenyellow
lnc-ANKRD27-2	salmon
lnc-ANKRD30B-12	greenyellow
lnc-ANKRD30B-13	greenyellow
lnc-ANKRD30BL-4	tan
lnc-ANKRD37-2	blue
lnc-ANKRD40-5	greenyellow
lnc-ANKRD65-5	greenyellow
lnc-ANP32A-3	blue
lnc-ANPEP-2	greenyellow
lnc-ANXA10-4	steelblue
lnc-AOC1-1	greenyellow
lnc-AOC1-2	brown
lnc-AP1S2-2	darkolivegreen
lnc-AP2A2-3	greenyellow
lnc-AP3S1-4	greenyellow
lnc-AP4E1-6	tan
lnc-APELA-2	greenyellow
lnc-APH1A-1	tan
lnc-APH1B-1	greenyellow
lnc-APH1B-2	greenyellow
lnc-APIP-1	greenyellow
lnc-APLP2-5	greenyellow
lnc-APOBEC3A-1	orange
lnc-AREG-1	green
lnc-ARF6-2	orange
lnc-ARF6-3	greenyellow
lnc-ARF6-9	orange
lnc-ARFIP1-2	steelblue
lnc-ARHGAP10-5	brown
lnc-ARHGAP26-4	blue
lnc-ARHGAP28-1	skyblue3
lnc-ARHGAP28-10	yellow
lnc-ARHGEF6-5	brown
lnc-ARL13A-4	salmon
lnc-ARL14EPL-7	greenyellow
lnc-ARL4C-12	salmon
lnc-ARPP19-1	brown
lnc-ARSF-8	darkolivegreen
lnc-ASAP3-1	greenyellow
lnc-ASB4-7	yellow
lnc-ASPHD1-1	brown
lnc-ASTN2-1	skyblue
lnc-ATG10-2	blue
lnc-ATG12-8	greenyellow
lnc-ATG12-9	black
lnc-ATG4A-2	steelblue
lnc-ATG4B-2	greenyellow
lnc-ATG4C-2	brown
lnc-ATG9B-2	greenyellow
lnc-ATP5S-1	brown
lnc-ATP6AP1L-4	blue
lnc-ATP6V1B2-3	steelblue
lnc-ATP6V1E2-5	yellow
lnc-ATP6V1G3-4	darkgreen
lnc-ATXN1-8	darkolivegreen
lnc-B3GNT5-11	blue
lnc-B4GALT7-1	yellow
lnc-BACE2-2	darkgrey
lnc-BAG1-2	brown
lnc-BAHCC1-5	green
lnc-BARX2-5	darkolivegreen
lnc-BATF3-2	salmon
lnc-BAZ2B-2	greenyellow
lnc-BBOX1-13	orange
lnc-BCAP31-5	blue
lnc-BCL11A-2	greenyellow
lnc-BCL2L11-3	darkgrey
lnc-BCL6-1	darkolivegreen
lnc-BCL7A-1	greenyellow
lnc-BDH1-5	greenyellow
lnc-BEX3-2	yellow
lnc-BHLHA15-1	yellow
lnc-BIN3-4	black
lnc-BIRC2-5	darkturquoise
lnc-BLM-6	black
lnc-BMP4-3	royalblue
lnc-BMPER-2	purple
lnc-BMPER-8	purple
lnc-BMS1-2	cyan
lnc-BMS1-9	tan
lnc-BNIP1-5	darkgrey
lnc-BOD1-1	greenyellow
lnc-BRCA1-3	darkorange
lnc-BRF1-12	steelblue
lnc-BRF1-13	brown
lnc-BRF1-24	steelblue
lnc-BRF1-31	saddlebrown
lnc-BRF1-40	steelblue
lnc-BRF1-41	steelblue
lnc-BRF1-62	steelblue
lnc-BRF1-70	brown
lnc-BTBD19-1	blue
lnc-BTC-5	darkolivegreen
lnc-BTG4-5	steelblue
lnc-BTNL8-1	orange
lnc-BTNL8-6	darkorange
lnc-C10orf35-2	greenyellow
lnc-C10orf67-2	tan
lnc-C12orf75-5	blue
lnc-C14orf79-5	green
lnc-C15orf48-4	black
lnc-C16orf54-1	brown
lnc-C16orf78-5	brown
lnc-C16orf95-2	tan
lnc-C17orf97-1	greenyellow
lnc-C17orf97-12	darkolivegreen
lnc-C18orf25-1	greenyellow
lnc-C19orf44-8	purple
lnc-C19orf57-6	tan
lnc-C1orf109-2	skyblue
lnc-C1orf186-1	greenyellow
lnc-C1RL-3	greenyellow
lnc-C21orf33-1	steelblue
lnc-C2orf82-2	greenyellow
lnc-C3orf52-1	greenyellow
lnc-C4orf47-3	greenyellow
lnc-C5orf30-10	greenyellow
lnc-C6orf201-9	brown
lnc-C7-1	brown
lnc-C7orf57-6	orange
lnc-C8orf34-5	blue
lnc-C8orf34-6	blue
lnc-C8orf48-9	greenyellow
lnc-CA13-1	greenyellow
lnc-CA4-2	greenyellow
lnc-CA5A-4	yellow
lnc-CA5B-1	salmon
lnc-CABLES1-1	brown
lnc-CACNB2-1	darkmagenta
lnc-CACNB3-1	brown
lnc-CALCOCO2-9	brown
lnc-CALM2-9	darkgrey
lnc-CALML5-8	greenyellow
lnc-CAMK1D-1	steelblue
lnc-CAPN9-1	yellow
lnc-CAPZA2-2	darkgreen
lnc-CAST-4	greenyellow
lnc-CBS-2	greenyellow
lnc-CBWD2-3	yellow
lnc-CBX2-5	darkolivegreen
lnc-CCDC122-4	paleturquoise
lnc-CCDC13-3	greenyellow
lnc-CCDC140-9	brown
lnc-CCDC150-1	greenyellow
lnc-CCDC154-2	purple
lnc-CCDC174-4	blue
lnc-CCDC174-5	blue
lnc-CCDC186-1	brown
lnc-CCDC188-2	greenyellow
lnc-CCDC38-6	greenyellow
lnc-CCDC89-1	greenyellow
lnc-CCDC89-6	greenyellow
lnc-CCDC89-7	greenyellow
lnc-CCDC89-8	brown
lnc-CCL1-12	darkorange
lnc-CCL28-1	greenyellow
lnc-CCNG1-1	greenyellow
lnc-CCR6-4	yellow
lnc-CCSAP-1	paleturquoise
lnc-CCT4-1	darkorange
lnc-CCT7-1	brown
lnc-CCT8-6	darkgreen
lnc-CD180-2	brown
lnc-CD180-4	greenyellow
lnc-CD3E-1	orange
lnc-CD40LG-2	tan
lnc-CD53-4	brown
lnc-CD69-2	skyblue
lnc-CDC40-6	greenyellow
lnc-CDC42SE2-1	steelblue
lnc-CDC6-1	darkolivegreen
lnc-CDCA7-1	darkolivegreen
lnc-CDH11-12	blue
lnc-CDH11-2	darkolivegreen
lnc-CDH18-17	darkolivegreen
lnc-CDIPT-1	greenyellow
lnc-CDK20-8	greenyellow
lnc-CDK5R2-2	brown
lnc-CDK5R2-4	skyblue3
lnc-CDK8-2	purple
lnc-CDKL1-1	brown
lnc-CDYL2-6	yellow
lnc-CEACAM20-8	greenyellow
lnc-CEACAM21-5	greenyellow
lnc-CEBPB-13	lightyellow
lnc-CEBPB-4	salmon
lnc-CELA1-2	tan
lnc-CELF4-14	brown
lnc-CEMP1-10	green
lnc-CENPB-1	tan
lnc-CENPB-3	blue
lnc-CENPU-1	tan
lnc-CENPW-3	lightyellow
lnc-CEP164-3	greenyellow
lnc-CEP44-1	skyblue
lnc-CEP57L1-2	purple
lnc-CEP72-2	purple
lnc-CEP95-1	greenyellow
lnc-CERS5-3	greenyellow
lnc-CFAP126-4	greenyellow
lnc-CGA-2	purple
lnc-CHAD-1	brown
lnc-CHAF1B-2	blue
lnc-CHAF1B-3	blue
lnc-CHCHD4-3	cyan
lnc-CHL1-7	saddlebrown
lnc-CHRM4-2	purple
lnc-CHRNB2-4	brown
lnc-CHST12-1	skyblue3
lnc-CHST6-4	greenyellow
lnc-CLDN23-4	skyblue3
lnc-CLDN4-1	green
lnc-CLDN4-2	greenyellow
lnc-CLDN6-1	greenyellow
lnc-CLEC2B-1	darkolivegreen
lnc-CLIC5-2	blue
lnc-CLLU1OS-3	grey60
lnc-CLMN-2	brown
lnc-CLN3-1	greenyellow
lnc-CLVS1-1	greenyellow
lnc-CMBL-1	royalblue
lnc-CMBL-5	greenyellow
lnc-CMSS1-1	darkolivegreen
lnc-CNIH3-2	greenyellow
lnc-CNPY3-3	midnightblue
lnc-COG3-5	royalblue
lnc-COL28A1-1	paleturquoise
lnc-COL4A1-1	cyan
lnc-COL4A1-6	royalblue
lnc-COL4A2-3	greenyellow
lnc-COL6A3-7	brown
lnc-COL8A1-3	blue
lnc-COMMD10-10	orange
lnc-COMMD5-2	green
lnc-COMMD6-1	yellow
lnc-COPZ2-1	salmon
lnc-COX10-1	steelblue
lnc-CPM-1	greenyellow
lnc-CPN2-3	purple
lnc-CPO-3	tan
lnc-CPS1-5	blue
lnc-CPVL-1	greenyellow
lnc-CPVL-4	greenyellow
lnc-CRABP1-1	greenyellow
lnc-CRACR2A-5	greenyellow
lnc-CRAMP1-1	skyblue3
lnc-CRB3-2	greenyellow
lnc-CREB3L4-1	brown
lnc-CRNKL1-8	purple
lnc-CROT-4	blue
lnc-CRYBA1-4	brown
lnc-CRYBA4-23	greenyellow
lnc-CRYBG1-3	steelblue
lnc-CSNK1A1-1	brown
lnc-CSNK1G3-17	royalblue
lnc-CTH-8	brown
lnc-CTIF-9	blue
lnc-CTNNBIP1-1	greenyellow
lnc-CTPS2-8	royalblue
lnc-CTSA-2	tan
lnc-CTTNBP2-3	yellow
lnc-CWC25-1	darkgrey
lnc-CXCL2-1	yellow
lnc-CXorf49-4	steelblue
lnc-CYB561D2-2	midnightblue
lnc-CYB5R2-3	steelblue
lnc-CYB5R4-2	black
lnc-CYBA-4	darkolivegreen
lnc-CYGB-1	darkgrey
lnc-CYGB-2	purple
lnc-CYGB-4	salmon
lnc-CYLD-14	greenyellow
lnc-CYP27A1-2	greenyellow
lnc-CYR61-3	orange
lnc-CYS1-1	greenyellow
lnc-CYSTM1-4	darkturquoise
lnc-DAGLA-3	salmon
lnc-DBH-5	brown
lnc-DBX2-4	yellow
lnc-DCAF13-1	tan
lnc-DCANP1-3	salmon
lnc-DCUN1D1-9	darkgrey
lnc-DDX18-1	yellow
lnc-DEC1-3	tan
lnc-DEF8-2	purple
lnc-DENND3-6	yellow
lnc-DENND3-7	purple
lnc-DENND3-9	green
lnc-DEPTOR-4	purple
lnc-DET1-1	greenyellow
lnc-DFNB59-2	darkmagenta
lnc-DHRS7-1	black
lnc-DHX15-4	greenyellow
lnc-DIRC3-1	brown
lnc-DIRC3-6	skyblue3
lnc-DIS3-2	brown
lnc-DLGAP5-2	greenyellow
lnc-DLK1-18	blue
lnc-DLX2-4	greenyellow
lnc-DLX3-3	greenyellow
lnc-DNAAF5-1	steelblue
lnc-DNAAF5-3	paleturquoise
lnc-DNAH5-4	yellow
lnc-DNAH5-5	yellow
lnc-DNAJB9-4	yellow
lnc-DNAJC5-2	purple
lnc-DNASE1L2-2	midnightblue
lnc-DNM1L-8	brown
lnc-DOC2A-1	brown
lnc-DOCK7-7	greenyellow
lnc-DPF3-2	greenyellow
lnc-DPH7-1	brown
lnc-DPT-1	grey60
lnc-DPY19L4-2	greenyellow
lnc-DRD5-10	black
lnc-DRD5-2	greenyellow
lnc-DRD5-30	salmon
lnc-DSCR4-9	blue
lnc-DSCR8-3	darkgrey
lnc-DSCR8-4	darkgrey
lnc-DSE-1	blue
lnc-DTWD1-1	yellow
lnc-DUSP1-2	darkolivegreen
lnc-DUSP19-4	salmon
lnc-DUSP22-1	darkolivegreen
lnc-DYM-1	green
lnc-DYNAP-4	black
lnc-DYNC1I1-1	blue
lnc-DYNC2H1-4	yellow
lnc-DYRK1B-1	blue
lnc-DZIP1-6	greenyellow
lnc-E2F3-1	brown
lnc-E2F6-7	brown
lnc-EAPP-1	greenyellow
lnc-EBAG9-2	greenyellow
lnc-ECHDC3-11	greenyellow
lnc-ECHDC3-2	greenyellow
lnc-ECHDC3-6	brown
lnc-ECT2-1	brown
lnc-EDAR-5	paleturquoise
lnc-EDAR-7	greenyellow
lnc-EDF1-2	darkolivegreen
lnc-EEF1AKMT1-3	cyan
lnc-EEF1B2-2	purple
lnc-EFCAB2-6	blue
lnc-EFCAB7-2	black
lnc-EFEMP1-3	brown
lnc-EFNB1-1	greenyellow
lnc-EFR3B-4	greenyellow
lnc-EIF2AK3-1	darkolivegreen
lnc-EIF2AK3-15	greenyellow
lnc-EIF2AK3-17	steelblue
lnc-EIF2AK3-19	orange
lnc-EIF2AK3-21	steelblue
lnc-EIF2AK3-26	steelblue
lnc-EIF2AK3-4	skyblue3
lnc-EIF2AK3-5	skyblue
lnc-EIF2B1-1	darkgrey
lnc-EIF3B-2	darkolivegreen
lnc-EIF4E3-4	steelblue
lnc-ELAVL2-3	greenyellow
lnc-ELK4-1	orange
lnc-ELL3-1	greenyellow
lnc-ELOVL6-1	orange
lnc-ELP4-3	greenyellow
lnc-EML4-5	greenyellow
lnc-EMP2-2	greenyellow
lnc-EMP2-3	brown
lnc-ENHO-1	greenyellow
lnc-ENPP1-1	darkolivegreen
lnc-EPB41L1-1	tan
lnc-EPCAM-2	saddlebrown
lnc-EPCAM-5	greenyellow
lnc-EPM2AIP1-8	greenyellow
lnc-EPM2AIP1-9	greenyellow
lnc-EQTN-1	greenyellow
lnc-EQTN-2	greenyellow
lnc-EQTN-3	greenyellow
lnc-ERICH1-22	brown
lnc-ERP44-3	blue
lnc-ERV3-1-10	purple
lnc-ETS2-4	royalblue
lnc-EVX2-7	brown
lnc-EXOC2-11	greenyellow
lnc-EXOC2-3	greenyellow
lnc-EXOSC9-4	greenyellow
lnc-EYS-2	greenyellow
lnc-EZH2-7	darkorange
lnc-F11-1	darkorange
lnc-F11-2	green
lnc-F13A1-3	skyblue
lnc-F3-7	greenyellow
lnc-FAAH2-1	salmon
lnc-FABP7-2	brown
lnc-FAM106A-2	steelblue
lnc-FAM110B-4	darkgreen
lnc-FAM110C-1	orange
lnc-FAM118A-1	skyblue3
lnc-FAM120AOS-4	brown
lnc-FAM124A-2	darkolivegreen
lnc-FAM133B-2	yellow
lnc-FAM135A-1	royalblue
lnc-FAM161B-3	greenyellow
lnc-FAM161B-4	brown
lnc-FAM174B-1	black
lnc-FAM192A-4	yellow
lnc-FAM19A3-2	darkolivegreen
lnc-FAM19A3-7	darkolivegreen
lnc-FAM20C-3	grey60
lnc-FAM237B-1	purple
lnc-FAM237B-2	yellow
lnc-FAM47A-1	grey60
lnc-FAM49B-1	greenyellow
lnc-FAM50B-6	blue
lnc-FAM60A-3	steelblue
lnc-FAM60A-9	tan
lnc-FAM83A-7	green
lnc-FAM83B-1	greenyellow
lnc-FAM84B-15	darkolivegreen
lnc-FAM86B2-8	greenyellow
lnc-FAM86C1-4	greenyellow
lnc-FARP1-2	midnightblue
lnc-FBLL1-2	greenyellow
lnc-FBXL14-2	greenyellow
lnc-FBXL18-1	purple
lnc-FBXW4-1	purple
lnc-FEN1-6	yellow
lnc-FGF21-3	greenyellow
lnc-FGF9-7	greenyellow
lnc-FGFR2-11	greenyellow
lnc-FHIT-4	blue
lnc-FILIP1L-8	greenyellow
lnc-FITM2-1	paleturquoise
lnc-FKBP1C-3	greenyellow
lnc-FKBP2-1	darkorange
lnc-FKBPL-3	greenyellow
lnc-FMOD-1	greenyellow
lnc-FMR1-2	grey60
lnc-FOXA1-2	greenyellow
lnc-FOXD1-3	greenyellow
lnc-FOXD1-7	greenyellow
lnc-FOXD4L6-22	tan
lnc-FOXN3-2	brown
lnc-FOXQ1-1	cyan
lnc-FRG2-13	brown
lnc-FRMD4A-4	steelblue
lnc-FSCN2-1	darkorange
lnc-FSIP1-4	darkgrey
lnc-FSIP2-5	greenyellow
lnc-FUS-5	cyan
lnc-FXYD2-2	greenyellow
lnc-FYB2-3	brown
lnc-FYTTD1-8	greenyellow
lnc-FZD5-6	brown
lnc-GALNT15-4	greenyellow
lnc-GALNT17-7	brown
lnc-GATM-1	salmon
lnc-GATM-7	greenyellow
lnc-GCFC2-3	greenyellow
lnc-GCNT1-6	greenyellow
lnc-GCNT2-4	royalblue
lnc-GCNT3-2	black
lnc-GDAP2-9	greenyellow
lnc-GDE1-3	skyblue3
lnc-GDF10-3	yellow
lnc-GDPD4-2	greenyellow
lnc-GGCT-1	skyblue
lnc-GGTLC2-13	greenyellow
lnc-GGTLC2-16	greenyellow
lnc-GGTLC2-3	steelblue
lnc-GGTLC3-1	darkturquoise
lnc-GINM1-5	greenyellow
lnc-GINS1-2	greenyellow
lnc-GJC1-1	black
lnc-GLB1L2-1	brown
lnc-GLI3-4	blue
lnc-GLI4-3	royalblue
lnc-GLIS2-7	steelblue
lnc-GLRA1-1	yellow
lnc-GLRX5-6	greenyellow
lnc-GMDS-15	greenyellow
lnc-GMIP-1	cyan
lnc-GNG13-6	purple
lnc-GNG5-9	greenyellow
lnc-GOLGA6A-1	green
lnc-GOLGA6B-6	darkturquoise
lnc-GOLGA8O-5	brown
lnc-GOLGA8O-8	greenyellow
lnc-GOLGA8Q-3	blue
lnc-GOLGA8Q-5	brown
lnc-GPD2-2	brown
lnc-GPR183-5	brown
lnc-GPR19-4	tan
lnc-GPR27-10	blue
lnc-GPR27-5	greenyellow
lnc-GPR55-4	brown
lnc-GPR89B-11	greenyellow
lnc-GPRC6A-2	orange
lnc-GRAP-7	brown
lnc-GRIK2-2	black
lnc-GRIP2-1	purple
lnc-GRM6-4	darkturquoise
lnc-GRM7-10	orange
lnc-GSDMC-11	brown
lnc-GSDMC-12	greenyellow
lnc-GTDC1-2	skyblue
lnc-GTDC1-28	greenyellow
lnc-GTDC1-3	skyblue3
lnc-GTF2E2-2	greenyellow
lnc-GTF2F2-8	purple
lnc-GTPBP8-2	royalblue
lnc-H2AFJ-4	darkgrey
lnc-HAAO-7	darkorange
lnc-HBEGF-2	greenyellow
lnc-HDGFL1-6	salmon
lnc-HDGFL1-7	darkmagenta
lnc-HDX-2	greenyellow
lnc-HERC3-1	greenyellow
lnc-HES5-3	brown
lnc-HHIPL1-1	greenyellow
lnc-HHIPL2-7	purple
lnc-HHLA2-2	saddlebrown
lnc-HILPDA-1	blue
lnc-HINT1-4	greenyellow
lnc-HIST1H2AI-3	purple
lnc-HIST1H2BH-2	black
lnc-HIST1H2BJ-3	yellow
lnc-HJURP-12	blue
lnc-HK2-4	greenyellow
lnc-HLA-B-2	black
lnc-HMCN1-1	orange
lnc-HMGA1-9	brown
lnc-HMGB2-15	salmon
lnc-HMGB3-1	brown
lnc-HMGCLL1-1	brown
lnc-HNRNPA2B1-10	greenyellow
lnc-HOMER1-1	darkgrey
lnc-HOMER3-3	greenyellow
lnc-HOOK3-3	greenyellow
lnc-HOXB3-2	salmon
lnc-HOXB4-1	salmon
lnc-HOXD13-3	greenyellow
lnc-HOXD3-2	black
lnc-HPGD-5	steelblue
lnc-HPS4-4	greenyellow
lnc-HRH4-7	orange
lnc-HS3ST3B1-10	greenyellow
lnc-HS3ST5-7	darkolivegreen
lnc-HSBP1L1-1	brown
lnc-HSD17B6-1	brown
lnc-HSF5-2	tan
lnc-HTR1B-1	brown
lnc-HYAL4-4	greenyellow
lnc-ICOSLG-1	brown
lnc-IDNK-1	greenyellow
lnc-IFITM2-3	cyan
lnc-IFITM2-4	royalblue
lnc-IFNA1-5	greenyellow
lnc-IFNK-1	greenyellow
lnc-IGFBP1-9	greenyellow
lnc-IGFBP4-1	tan
lnc-IGFL4-1	tan
lnc-IGFN1-3	cyan
lnc-IGLL5-1	greenyellow
lnc-IGLL5-9	brown
lnc-IGSF5-1	brown
lnc-IGSF9-1	tan
lnc-IL17RA-36	black
lnc-IL20RA-3	purple
lnc-IL22RA2-1	darkgrey
lnc-IL32-1	steelblue
lnc-IL37-4	darkgrey
lnc-ING1-4	greenyellow
lnc-INS-IGF2-1	blue
lnc-INSM1-1	brown
lnc-INSR-1	brown
lnc-IPO5-11	purple
lnc-IPO5-7	purple
lnc-IQCM-9	saddlebrown
lnc-IRF2BP2-11	darkolivegreen
lnc-IRF8-5	brown
lnc-IRS1-7	blue
lnc-IRS2-9	lightyellow
lnc-IRX3-13	yellow
lnc-ISCU-1	steelblue
lnc-ISM2-1	greenyellow
lnc-ITGA2-1	darkolivegreen
lnc-ITGB2-11	cyan
lnc-ITGB8-2	darkolivegreen
lnc-ITPA-2	royalblue
lnc-JADE2-2	brown
lnc-JAG1-15	black
lnc-JMJD6-1	darkolivegreen
lnc-JMJD7-PLA2G4B-2	yellow
lnc-KATNAL1-5	greenyellow
lnc-KAZALD1-1	greenyellow
lnc-KBTBD2-2	steelblue
lnc-KCNA3-3	steelblue
lnc-KCNA3-4	steelblue
lnc-KCNC2-2	salmon
lnc-KCNE1B-14	blue
lnc-KCNIP1-7	cyan
lnc-KCNJ14-1	darkolivegreen
lnc-KCNMB1-3	purple
lnc-KCNMB2-3	black
lnc-KCNMB3-2	blue
lnc-KCNMB4-1	greenyellow
lnc-KCNQ4-5	greenyellow
lnc-KCTD15-2	yellow
lnc-KCTD18-1	black
lnc-KDM4C-5	greenyellow
lnc-KDM5D-1	skyblue
lnc-KDSR-2	greenyellow
lnc-KHDRBS2-3	brown
lnc-KHDRBS3-22	greenyellow
lnc-KIAA0513-9	yellow
lnc-KIAA1210-6	brown
lnc-KIAA1211L-1	orange
lnc-KIAA1257-3	brown
lnc-KIAA1456-2	brown
lnc-KIAA1551-14	blue
lnc-KIF14-1	yellow
lnc-KIF16B-11	greenyellow
lnc-KIF20B-9	darkolivegreen
lnc-KIF26A-5	greenyellow
lnc-KIF26B-3	blue
lnc-KISS1R-1	paleturquoise
lnc-KLC1-1	black
lnc-KLC2-2	blue
lnc-KLF3-2	steelblue
lnc-KLF6-21	green
lnc-KLF8-4	skyblue
lnc-KLHL25-9	brown
lnc-KLHL6-3	brown
lnc-KMT2C-3	steelblue
lnc-KMT2E-1	brown
lnc-KMT2E-2	black
lnc-KNSTRN-2	greenyellow
lnc-KRBOX1-1	greenyellow
lnc-KRR1-1	darkorange
lnc-KRR1-4	salmon
lnc-KRT80-16	tan
lnc-KRTDAP-1	greenyellow
lnc-LAMB3-7	brown
lnc-LCOR-4	darkolivegreen
lnc-LCP2-1	tan
lnc-LDHAL6A-1	greenyellow
lnc-LDHD-1	greenyellow
lnc-LEF1-1	green
lnc-LEF1-3	greenyellow
lnc-LEKR1-7	greenyellow
lnc-LEUTX-3	darkturquoise
lnc-LGI1-3	brown
lnc-LGR6-6	brown
lnc-LIMS4-1	blue
lnc-LINC00094-1	darkgreen
lnc-LINC00675-1	greenyellow
lnc-LINC02210-CRHR1-10	black
lnc-LINC02210-CRHR1-2	blue
lnc-LIPC-3	blue
lnc-LIPC-4	tan
lnc-LIPI-10	greenyellow
lnc-LIPI-11	greenyellow
lnc-LIPI-4	brown
lnc-LIPJ-2	brown
lnc-LMBR1-12	greenyellow
lnc-LMBR1-3	brown
lnc-LMBR1-9	greenyellow
lnc-LMLN-3	greenyellow
lnc-LMO4-2	black
lnc-LOX-4	lightyellow
lnc-LPCAT1-3	midnightblue
lnc-LRP11-1	greenyellow
lnc-LRP5-5	purple
lnc-LRPAP1-3	tan
lnc-LRRC36-1	greenyellow
lnc-LRRC56-3	blue
lnc-LRRC61-1	darkolivegreen
lnc-LRRC63-4	salmon
lnc-LRRC72-3	greenyellow
lnc-LRRC75A-1	greenyellow
lnc-LRRN4-2	yellow
lnc-LRRTM4-2	purple
lnc-LRRTM4-3	paleturquoise
lnc-LSAMP-1	brown
lnc-LSAMP-3	darkolivegreen
lnc-LSAMP-6	brown
lnc-LSM3-5	blue
lnc-LSM5-2	salmon
lnc-LTF-1	blue
lnc-LURAP1L-6	darkgrey
lnc-LY86-4	greenyellow
lnc-LYPD8-1	royalblue
lnc-MACC1-3	darkorange
lnc-MAG-1	greenyellow
lnc-MAGEA4-2	tan
lnc-MAGOH-4	tan
lnc-MALT1-11	brown
lnc-MALT1-7	greenyellow
lnc-MALT1-8	greenyellow
lnc-MAP2-1	purple
lnc-MAP2K6-4	greenyellow
lnc-MAP2K6-5	greenyellow
lnc-MAP4K5-3	black
lnc-MAP9-2	skyblue3
lnc-MAPK6-13	greenyellow
lnc-MAPK6-19	brown
lnc-MARCH6-6	tan
lnc-MARCH7-1	greenyellow
lnc-MARCKS-4	darkolivegreen
lnc-MARVELD3-2	brown
lnc-MATN3-2	greenyellow
lnc-MB-11	greenyellow
lnc-MBOAT1-2	yellow
lnc-MC5R-1	darkorange
lnc-MCF2L-4	purple
lnc-MCF2L-7	tan
lnc-MDFIC-7	greenyellow
lnc-MDGA2-2	darkolivegreen
lnc-ME2-1	brown
lnc-ME2-6	greenyellow
lnc-MEF2A-2	orange
lnc-MEGF6-4	darkolivegreen
lnc-MEIS1-8	purple
lnc-METAP1-3	greenyellow
lnc-METRNL-3	greenyellow
lnc-METTL21C-3	salmon
lnc-METTL2B-3	blue
lnc-MEX3B-4	darkgrey
lnc-MFAP2-1	orange
lnc-MGAT5-3	midnightblue
lnc-MICAL2-1	blue
lnc-MICAL3-2	greenyellow
lnc-MID1IP1-6	black
lnc-MIDN-1	tan
lnc-MLEC-1	greenyellow
lnc-MLX-2	greenyellow
lnc-MOCS3-3	greenyellow
lnc-MOCS3-4	brown
lnc-MOCS3-6	purple
lnc-MORN3-1	yellow
lnc-MPEG1-1	black
lnc-MPLKIP-3	blue
lnc-MPP6-3	green
lnc-MRO-2	brown
lnc-MROH1-1	brown
lnc-MRPL14-2	darkolivegreen
lnc-MRPL14-4	tan
lnc-MRPL3-2	brown
lnc-MRPL33-1	yellow
lnc-MRPL40-1	black
lnc-MRPL57-5	darkgrey
lnc-MRPS11-4	darkgrey
lnc-MRPS6-4	tan
lnc-MT1A-1	saddlebrown
lnc-MT1F-2	brown
lnc-MTBP-5	darkolivegreen
lnc-MTERF2-1	brown
lnc-MTERF3-1	brown
lnc-MTHFD2L-4	darkolivegreen
lnc-MTHFSD-7	darkolivegreen
lnc-MUC13-3	blue
lnc-MXD4-3	greenyellow
lnc-MYBBP1A-1	yellow
lnc-MYC-1	green
lnc-MYC-8	green
lnc-MYCN-3	greenyellow
lnc-MYEOV-1	yellow
lnc-MYEOV-11	greenyellow
lnc-MYO16-9	darkolivegreen
lnc-MYOCD-1	greenyellow
lnc-MYOM1-9	royalblue
lnc-MYOM2-4	steelblue
lnc-N4BP2-1	brown
lnc-N6AMT1-1	steelblue
lnc-NABP2-1	greenyellow
lnc-NAMPT-3	cyan
lnc-NAP1L3-1	darkolivegreen
lnc-NAPEPLD-3	greenyellow
lnc-NARF-2	darkorange
lnc-NAT10-1	darkgrey
lnc-NAV1-1	blue
lnc-NBEA-8	darkolivegreen
lnc-NBN-1	blue
lnc-NBPF1-2	greenyellow
lnc-NBPF14-3	blue
lnc-NBPF15-4	darkgreen
lnc-NBPF6-2	greenyellow
lnc-NCKIPSD-1	blue
lnc-NCOA1-2	greenyellow
lnc-NCOA3-29	purple
lnc-NCOR1-1	brown
lnc-NCOR2-3	purple
lnc-NCR3LG1-1	darkolivegreen
lnc-NCR3LG1-3	royalblue
lnc-NDFIP2-31	brown
lnc-NDFIP2-7	greenyellow
lnc-NDNF-1	greenyellow
lnc-NDRG1-7	greenyellow
lnc-NDRG2-1	greenyellow
lnc-NDRG2-3	skyblue
lnc-NDRG2-7	greenyellow
lnc-NDUFB3-2	brown
lnc-NEBL-1	greenyellow
lnc-NEDD4L-2	greenyellow
lnc-NEFL-2	greenyellow
lnc-NEK3-1	purple
lnc-NEMF-1	midnightblue
lnc-NEUROD1-4	brown
lnc-NFE2L3-8	royalblue
lnc-NFYA-1	greenyellow
lnc-NHEJ1-1	greenyellow
lnc-NIN-3	greenyellow
lnc-NKD1-3	tan
lnc-NKD1-4	tan
lnc-NKX2-2-2	brown
lnc-NKX2-5-8	black
lnc-NKX6-1-5	skyblue3
lnc-NLGN4X-1	greenyellow
lnc-NLRP3-5	cyan
lnc-NNMT-3	saddlebrown
lnc-NOL4-3	greenyellow
lnc-NOL4-6	black
lnc-NOS2-11	darkolivegreen
lnc-NOTCH2-2	greenyellow
lnc-NOTCH2-3	black
lnc-NPAP1-5	black
lnc-NPAP1-6	black
lnc-NPAP1-7	greenyellow
lnc-NPAP1-8	skyblue
lnc-NPBWR1-10	darkorange
lnc-NPBWR1-11	green
lnc-NPBWR1-2	green
lnc-NPIPB11-2	yellow
lnc-NPS-1	darkolivegreen
lnc-NPSR1-3	purple
lnc-NPSR1-4	darkgrey
lnc-NR3C2-1	skyblue3
lnc-NRAP-2	blue
lnc-NRARP-1	greenyellow
lnc-NRG1-2	darkturquoise
lnc-NRG2-9	yellow
lnc-NRGN-1	saddlebrown
lnc-NRL-4	tan
lnc-NSMAF-1	brown
lnc-NSMCE3-1	greenyellow
lnc-NSUN6-2	greenyellow
lnc-NTMT1-2	salmon
lnc-NUCB2-4	royalblue
lnc-NUTM1-6	greenyellow
lnc-NWD2-3	greenyellow
lnc-NXPE2-4	greenyellow
lnc-NXPE4-1	greenyellow
lnc-NXPH1-2	darkolivegreen
lnc-NYAP2-12	midnightblue
lnc-OAF-4	greenyellow
lnc-OAZ3-2	greenyellow
lnc-OCIAD2-12	saddlebrown
lnc-OCIAD2-6	greenyellow
lnc-OCIAD2-8	greenyellow
lnc-OCM-3	purple
lnc-OCSTAMP-1	purple
lnc-ODF1-1	brown
lnc-ODF1-5	purple
lnc-ODF1-6	yellow
lnc-ODF3L2-2	tan
lnc-OLFM4-1	greenyellow
lnc-OLFM4-4	darkolivegreen
lnc-OMG-1	greenyellow
lnc-ONECUT3-2	darkturquoise
lnc-OPLAH-1	purple
lnc-OPRD1-1	darkturquoise
lnc-OR13J1-2	greenyellow
lnc-OR14K1-1	skyblue
lnc-OR2A1-1	blue
lnc-OR2H1-7	brown
lnc-OR2J3-14	salmon
lnc-OR4F16-3	blue
lnc-OR4F29-1	darkolivegreen
lnc-OR4F29-3	darkorange
lnc-OR4F29-8	black
lnc-OR4F6-5	greenyellow
lnc-OR52K2-1	cyan
lnc-OR6S1-5	orange
lnc-ORAOV1-1	greenyellow
lnc-OSBPL1A-1	black
lnc-OSBPL9-1	brown
lnc-OSBPL9-8	greenyellow
lnc-OTUD4-6	brown
lnc-P2RX5-1	greenyellow
lnc-P2RY2-11	greenyellow
lnc-P2RY2-6	darkgrey
lnc-PABPC4L-21	orange
lnc-PAFAH1B1-2	brown
lnc-PAIP2-1	black
lnc-PANK2-2	tan
lnc-PANK3-13	brown
lnc-PAPD7-7	greenyellow
lnc-PAPSS2-6	brown
lnc-PAQR9-5	steelblue
lnc-PARP8-2	steelblue
lnc-PATJ-6	greenyellow
lnc-PATL2-8	tan
lnc-PAWR-2	royalblue
lnc-PAX6-9	brown
lnc-PBDC1-3	midnightblue
lnc-PBDC1-8	midnightblue
lnc-PCBP3-3	darkgrey
lnc-PCDH1-1	greenyellow
lnc-PCDH1-2	greenyellow
lnc-PCDH20-18	greenyellow
lnc-PCDH8-10	darkolivegreen
lnc-PCDH9-1	darkolivegreen
lnc-PCDHGA1-2	yellow
lnc-PCED1B-12	tan
lnc-PCED1B-5	greenyellow
lnc-PCID2-1	royalblue
lnc-PCNX1-2	royalblue
lnc-PCNX2-3	brown
lnc-PDCD11-5	brown
lnc-PDCD4-6	greenyellow
lnc-PDCD6IP-4	tan
lnc-PDCD6IP-5	royalblue
lnc-PDCL2-4	brown
lnc-PDE1A-1	brown
lnc-PDE4DIP-1	grey60
lnc-PDE6C-5	black
lnc-PDGFA-6	purple
lnc-PDGFRB-1	salmon
lnc-PDHA1-3	tan
lnc-PDIA6-1	lightyellow
lnc-PDLIM1-1	greenyellow
lnc-PDLIM1-3	greenyellow
lnc-PDZD7-11	greenyellow
lnc-PECR-3	darkturquoise
lnc-PELI2-11	greenyellow
lnc-PFDN4-6	greenyellow
lnc-PFKFB3-12	tan
lnc-PFKFB3-3	tan
lnc-PFKP-38	darkmagenta
lnc-PGAM2-4	purple
lnc-PGM3-3	darkgrey
lnc-PGRMC2-1	lightyellow
lnc-PHF10-4	tan
lnc-PHF3-1	yellow
lnc-PHGDH-2	greenyellow
lnc-PHKG1-2	midnightblue
lnc-PHLDA1-1	yellow
lnc-PHTF2-1	brown
lnc-PI3-1	greenyellow
lnc-PIGBOS1-5	brown
lnc-PIGM-4	green
lnc-PIGN-6	black
lnc-PIGQ-1	greenyellow
lnc-PIGR-1	brown
lnc-PINX1-5	black
lnc-PKD2L1-1	greenyellow
lnc-PKD2L1-7	greenyellow
lnc-PLA2G15-4	blue
lnc-PLA2G1B-2	greenyellow
lnc-PLCE1-2	greenyellow
lnc-PLEKHA2-5	steelblue
lnc-PLEKHF2-1	yellow
lnc-PLEKHM1-7	purple
lnc-PLGLB2-9	blue
lnc-PLPPR5-7	greenyellow
lnc-PML-2	blue
lnc-PNPLA1-1	purple
lnc-PNPLA3-1	greenyellow
lnc-POLDIP3-1	greenyellow
lnc-POLE4-8	greenyellow
lnc-POLR2B-11	greenyellow
lnc-POLR2B-15	brown
lnc-POLR2L-5	salmon
lnc-POMP-6	tan
lnc-POMZP3-1	greenyellow
lnc-POT1-2	darkolivegreen
lnc-POTEC-14	tan
lnc-POTEC-5	tan
lnc-POTEG-14	blue
lnc-POTEH-4	salmon
lnc-POTEH-6	salmon
lnc-POTEH-7	royalblue
lnc-POTEH-8	blue
lnc-POTEI-2	greenyellow
lnc-POTEM-4	yellow
lnc-POU4F1-2	purple
lnc-POU5F1B-3	darkolivegreen
lnc-PPARA-1	greenyellow
lnc-PPARGC1A-1	greenyellow
lnc-PPIAL4D-5	yellow
lnc-PPIAL4F-10	purple
lnc-PPIAL4F-12	blue
lnc-PPIAL4F-3	blue
lnc-PPIAL4F-4	cyan
lnc-PPIL1-1	purple
lnc-PPIL2-1	brown
lnc-PPP2R3C-5	brown
lnc-PPP4C-2	yellow
lnc-PPT1-4	darkgreen
lnc-PRAC2-8	green
lnc-PRDM2-3	greenyellow
lnc-PRDM2-6	greenyellow
lnc-PRDX1-2	salmon
lnc-PRICKLE2-3	blue
lnc-PRIMPOL-7	brown
lnc-PRKAA1-5	greenyellow
lnc-PRKACG-1	green
lnc-PRKX-11	salmon
lnc-PRKX-2	royalblue
lnc-PROC-1	blue
lnc-PRPF18-14	greenyellow
lnc-PRPF40B-1	blue
lnc-PRRT3-2	brown
lnc-PRSS27-2	purple
lnc-PRSS27-4	greenyellow
lnc-PRSS3-2	brown
lnc-PSMB9-6	brown
lnc-PSMG1-4	tan
lnc-PTBP2-6	green
lnc-PTGDR-2	greenyellow
lnc-PTGER4-7	greenyellow
lnc-PTK6-1	purple
lnc-PTP4A1-6	brown
lnc-PTP4A2-3	orange
lnc-PTPN14-2	salmon
lnc-PTPRO-2	darkgrey
lnc-PTS-1	greenyellow
lnc-QDPR-2	brown
lnc-QPCT-6	greenyellow
lnc-RAB20-2	blue
lnc-RAB30-4	greenyellow
lnc-RAB4A-1	greenyellow
lnc-RAD23B-11	orange
lnc-RAD9A-6	yellow
lnc-RADIL-5	orange
lnc-RAET1L-2	tan
lnc-RAG1-5	greenyellow
lnc-RANBP3L-4	steelblue
lnc-RASL11B-11	green
lnc-RASSF8-1	brown
lnc-RASSF9-2	purple
lnc-RBM11-5	greenyellow
lnc-RBM4-1	greenyellow
lnc-RCAN1-3	blue
lnc-RCHY1-3	black
lnc-RCHY1-4	greenyellow
lnc-RDH5-2	black
lnc-RDH8-1	grey60
lnc-RDX-5	greenyellow
lnc-RECQL4-3	purple
lnc-REEP3-13	salmon
lnc-REEP3-2	darkorange
lnc-REG1B-7	tan
lnc-REG3G-8	greenyellow
lnc-REP15-1	greenyellow
lnc-REP15-4	greenyellow
lnc-RETNLB-1	orange
lnc-RETNLB-2	black
lnc-RFC2-1	greenyellow
lnc-RFC2-4	blue
lnc-RFX3-4	salmon
lnc-RGPD2-2	brown
lnc-RGPD2-3	skyblue
lnc-RGPD8-5	purple
lnc-RGS3-4	blue
lnc-RGS5-1	paleturquoise
lnc-RGS6-1	green
lnc-RGS9-11	purple
lnc-RHBDD1-6	yellow
lnc-RHOB-3	cyan
lnc-RHOT1-1	greenyellow
lnc-RIDA-3	purple
lnc-RIOX1-3	greenyellow
lnc-RIPOR2-3	steelblue
lnc-RIPOR3-6	tan
lnc-RITA1-3	greenyellow
lnc-RMDN2-3	tan
lnc-RNASE1-1	greenyellow
lnc-RNASE7-1	greenyellow
lnc-RNASEH1-1	blue
lnc-RNASEH2B-10	purple
lnc-RNASEH2B-4	purple
lnc-RNF113B-1	black
lnc-RNF13-6	midnightblue
lnc-RNF138-2	greenyellow
lnc-RNF152-3	black
lnc-RNF175-2	blue
lnc-RNF208-1	cyan
lnc-RNF26-1	green
lnc-RNF43-1	greenyellow
lnc-ROM1-9	greenyellow
lnc-ROPN1B-2	brown
lnc-ROPN1B-4	greenyellow
lnc-RP1-1	grey60
lnc-RPAP3-1	tan
lnc-RPIA-1	steelblue
lnc-RPIA-13	steelblue
lnc-RPIA-17	steelblue
lnc-RPIA-19	greenyellow
lnc-RPIA-21	greenyellow
lnc-RPIA-23	greenyellow
lnc-RPIA-4	greenyellow
lnc-RPIA-5	steelblue
lnc-RPL10L-4	brown
lnc-RPL10L-5	greenyellow
lnc-RPL22-2	greenyellow
lnc-RPL37A-2	blue
lnc-RPL3L-3	greenyellow
lnc-RPRM-1	tan
lnc-RPRML-6	salmon
lnc-RPS21-2	yellow
lnc-RPS6KA3-3	darkolivegreen
lnc-RSBN1-5	blue
lnc-RTKN2-6	greenyellow
lnc-RTL1-6	purple
lnc-RTL1-8	green
lnc-RTP2-1	blue
lnc-RTP4-6	blue
lnc-RUNDC3B-1	steelblue
lnc-RWDD1-1	greenyellow
lnc-RYR3-2	brown
lnc-SAMD11-7	brown
lnc-SAMHD1-2	darkolivegreen
lnc-SAMSN1-2	brown
lnc-SAMSN1-3	greenyellow
lnc-SATB2-2	greenyellow
lnc-SATB2-3	brown
lnc-SATB2-6	greenyellow
lnc-SCARA3-1	greenyellow
lnc-SCARA3-2	greenyellow
lnc-SCARB2-1	greenyellow
lnc-SCGB2B2-17	greenyellow
lnc-SCRIB-1	green
lnc-SCRN1-1	darkorange
lnc-SCUBE1-2	greenyellow
lnc-SDCBP-2	greenyellow
lnc-SEC11C-4	salmon
lnc-SELENOM-1	brown
lnc-SEPT9-3	orange
lnc-SERINC1-6	greenyellow
lnc-SERINC2-2	skyblue
lnc-SERPINA12-2	grey60
lnc-SERPINB12-3	grey60
lnc-SERPIND1-1	darkorange
lnc-SERPINH1-3	salmon
lnc-SERTAD2-4	brown
lnc-SETD7-3	skyblue
lnc-SETD9-5	greenyellow
lnc-SETSIP-2	darkorange
lnc-SFMBT2-2	greenyellow
lnc-SGK2-1	greenyellow
lnc-SGMS1-5	brown
lnc-SH2D3C-1	blue
lnc-SH3BGRL-5	tan
lnc-SH3GL2-4	greenyellow
lnc-SH3TC2-1	greenyellow
lnc-SH3YL1-1	darkgreen
lnc-SH3YL1-3	greenyellow
lnc-SHANK2-1	purple
lnc-SHOC2-3	steelblue
lnc-SHROOM4-3	midnightblue
lnc-SIK1-2	yellow
lnc-SIPA1L2-3	greenyellow
lnc-SIPA1L2-5	brown
lnc-SLAMF8-1	greenyellow
lnc-SLC15A2-1	greenyellow
lnc-SLC15A4-3	brown
lnc-SLC16A11-7	greenyellow
lnc-SLC19A1-5	brown
lnc-SLC20A2-1	tan
lnc-SLC22A1-6	darkgrey
lnc-SLC22A3-1	royalblue
lnc-SLC25A24-2	brown
lnc-SLC25A27-2	brown
lnc-SLC25A45-2	greenyellow
lnc-SLC26A8-1	salmon
lnc-SLC27A5-3	greenyellow
lnc-SLC29A4-1	purple
lnc-SLC29A4-5	purple
lnc-SLC2A3-4	brown
lnc-SLC30A4-4	purple
lnc-SLC30A4-5	greenyellow
lnc-SLC35A5-1	greenyellow
lnc-SLC35F5-14	darkolivegreen
lnc-SLC35G1-1	brown
lnc-SLC38A2-1	blue
lnc-SLC38A7-1	blue
lnc-SLC39A10-10	black
lnc-SLC39A10-2	tan
lnc-SLC39A10-7	tan
lnc-SLC39A11-1	orange
lnc-SLC39A8-1	greenyellow
lnc-SLC44A3-1	blue
lnc-SLC45A4-3	purple
lnc-SLC48A1-1	brown
lnc-SLC5A10-3	brown
lnc-SLC6A12-2	brown
lnc-SLC6A20-3	purple
lnc-SLC9A3-1	greenyellow
lnc-SLC9C1-1	greenyellow
lnc-SLC9C1-2	darkmagenta
lnc-SLITRK5-1	skyblue3
lnc-SLX4IP-2	greenyellow
lnc-SMIM11B-11	darkolivegreen
lnc-SMIM12-1	salmon
lnc-SMIM13-5	blue
lnc-SMIM28-1	greenyellow
lnc-SMIM29-1	tan
lnc-SMOC1-2	greenyellow
lnc-SMOC2-1	salmon
lnc-SMTN-4	darkolivegreen
lnc-SMU1-2	blue
lnc-SMYD1-2	darkgreen
lnc-SNF8-1	brown
lnc-SNRPN-8	saddlebrown
lnc-SNX10-2	yellow
lnc-SNX10-9	greenyellow
lnc-SNX24-1	brown
lnc-SNX24-7	steelblue
lnc-SOCS6-8	saddlebrown
lnc-SOD2-2	blue
lnc-SOD3-13	greenyellow
lnc-SOD3-15	greenyellow
lnc-SOD3-4	skyblue3
lnc-SORBS3-1	greenyellow
lnc-SOX15-1	brown
lnc-SOX4-2	greenyellow
lnc-SOX6-2	greenyellow
lnc-SOX9-4	darkolivegreen
lnc-SOX9-8	royalblue
lnc-SPARCL1-1	tan
lnc-SPATA21-2	greenyellow
lnc-SPN-4	black
lnc-SPP1-1	yellow
lnc-SPPL2A-1	black
lnc-SPTBN4-1	purple
lnc-SPTLC3-5	blue
lnc-SQOR-4	yellow
lnc-SRP9-1	yellow
lnc-SRPK2-1	tan
lnc-SRSF11-1	greenyellow
lnc-SSR2-1	greenyellow
lnc-SSTR1-1	darkolivegreen
lnc-SSTR2-2	skyblue3
lnc-SSTR3-1	greenyellow
lnc-ST3GAL2-1	greenyellow
lnc-ST7L-2	orange
lnc-ST8SIA5-3	brown
lnc-STAP1-2	salmon
lnc-STARD10-1	darkolivegreen
lnc-STARD13-2	greenyellow
lnc-STARD3NL-4	steelblue
lnc-STARD3NL-7	steelblue
lnc-STAT4-1	greenyellow
lnc-STBD1-5	greenyellow
lnc-STK39-1	orange
lnc-STN1-2	greenyellow
lnc-STOM-7	steelblue
lnc-STON1-GTF2A1L-5	royalblue
lnc-STPG4-1	midnightblue
lnc-STPG4-3	cyan
lnc-STX3-1	blue
lnc-STXBP6-2	brown
lnc-STYX-5	skyblue3
lnc-SUCLG1-1	brown
lnc-SUMF1-19	tan
lnc-SUMF1-5	skyblue3
lnc-SUMF1-8	tan
lnc-SUN3-1	greenyellow
lnc-SUZ12-3	tan
lnc-SV2B-1	darkgrey
lnc-SV2B-2	darkgrey
lnc-SVBP-1	green
lnc-SWT1-1	yellow
lnc-SYAP1-2	midnightblue
lnc-SYNE3-1	steelblue
lnc-TACR2-2	black
lnc-TAF4-2	purple
lnc-TAGAP-4	blue
lnc-TAGLN-2	blue
lnc-TAOK3-1	brown
lnc-TAP1-1	purple
lnc-TBL1XR1-6	darkolivegreen
lnc-TBXA2R-2	lightyellow
lnc-TC2N-1	brown
lnc-TC2N-2	steelblue
lnc-TCEA3-1	greenyellow
lnc-TCEAL4-4	blue
lnc-TCF19-1	brown
lnc-TCHP-1	greenyellow
lnc-TCIRG1-1	blue
lnc-TEAD4-1	midnightblue
lnc-TEAD4-4	salmon
lnc-TEKT4-1	black
lnc-TEKT4-15	brown
lnc-TENM1-8	darkolivegreen
lnc-TENM3-3	brown
lnc-TERB1-2	greenyellow
lnc-TESC-3	yellow
lnc-TESC-4	yellow
lnc-TFAM-5	yellow
lnc-TFCP2L1-6	darkorange
lnc-TFDP1-2	salmon
lnc-TGIF1-10	tan
lnc-TGIF2LY-1	greenyellow
lnc-TGS1-3	black
lnc-TH-1	royalblue
lnc-THAP12-1	brown
lnc-THAP2-2	green
lnc-THG1L-1	brown
lnc-THOC1-1	brown
lnc-THOC3-2	skyblue
lnc-THSD4-2	greenyellow
lnc-TIAL1-1	paleturquoise
lnc-TIGD2-6	brown
lnc-TIGD3-1	greenyellow
lnc-TIGD3-5	greenyellow
lnc-TIGD4-1	purple
lnc-TIGD7-1	purple
lnc-TIMM21-4	darkolivegreen
lnc-TIMP3-2	blue
lnc-TINCR-1	greenyellow
lnc-TLR5-1	darkturquoise
lnc-TM2D3-5	greenyellow
lnc-TMC2-5	tan
lnc-TMEM106A-3	greenyellow
lnc-TMEM106C-3	darkorange
lnc-TMEM14C-3	tan
lnc-TMEM151A-4	greenyellow
lnc-TMEM154-2	darkolivegreen
lnc-TMEM170A-2	steelblue
lnc-TMEM178A-1	brown
lnc-TMEM184C-2	darkgrey
lnc-TMEM185B-12	brown
lnc-TMEM185B-2	yellow
lnc-TMEM196-3	purple
lnc-TMEM206-5	greenyellow
lnc-TMEM230-5	grey60
lnc-TMEM248-4	darkolivegreen
lnc-TMEM258-2	blue
lnc-TMEM268-5	purple
lnc-TMEM99-5	darkorange
lnc-TMOD3-3	greenyellow
lnc-TMPRSS2-2	greenyellow
lnc-TMTC3-16	brown
lnc-TMTC3-5	skyblue
lnc-TMUB2-1	orange
lnc-TNFRSF10B-1	yellow
lnc-TNFRSF13B-1	greenyellow
lnc-TNFRSF13B-2	yellow
lnc-TNFRSF14-2	skyblue
lnc-TNFSF4-3	greenyellow
lnc-TNMD-2	blue
lnc-TNMD-4	blue
lnc-TNPO3-1	yellow
lnc-TNPO3-8	greenyellow
lnc-TNRC6A-3	greenyellow
lnc-TOB2-3	brown
lnc-TONSL-1	salmon
lnc-TOX4-4	green
lnc-TP53RK-6	greenyellow
lnc-TP53TG3-38	skyblue3
lnc-TP53TG3-41	greenyellow
lnc-TP53TG3-47	brown
lnc-TP53TG3C-11	greenyellow
lnc-TP53TG3C-8	steelblue
lnc-TPCN2-5	green
lnc-TPH2-5	brown
lnc-TPRA1-3	greenyellow
lnc-TPT1-1	royalblue
lnc-TRABD2B-4	greenyellow
lnc-TRAPPC6B-2	brown
lnc-TRAPPC9-3	yellow
lnc-TREML2-4	greenyellow
lnc-TRIM26-2	darkorange
lnc-TRIM45-1	greenyellow
lnc-TRIM49D2-3	darkolivegreen
lnc-TRMO-2	brown
lnc-TRNT1-5	greenyellow
lnc-TRPM1-1	greenyellow
lnc-TRPM1-4	greenyellow
lnc-TSC2-1	purple
lnc-TSC22D1-2	tan
lnc-TSEN15-5	black
lnc-TSEN2-1	greenyellow
lnc-TSHZ2-19	greenyellow
lnc-TSKU-1	purple
lnc-TTC23-2	royalblue
lnc-TTC23-3	brown
lnc-TTLL7-3	brown
lnc-TUBA3C-17	greenyellow
lnc-TUBB-17	purple
lnc-TUBB2B-3	greenyellow
lnc-TUBB2B-4	greenyellow
lnc-TUBB2B-6	greenyellow
lnc-TUBB2B-7	greenyellow
lnc-TUBGCP3-1	greenyellow
lnc-TUFM-3	greenyellow
lnc-TUNAR-1	brown
lnc-TXNDC2-1	greenyellow
lnc-TXNL4B-1	blue
lnc-U2AF2-2	greenyellow
lnc-U2AF2-3	brown
lnc-UAP1-1	black
lnc-UAP1-2	greenyellow
lnc-UBE2E2-3	brown
lnc-UBE2N-1	darkolivegreen
lnc-UBE2V2-7	brown
lnc-UBXN4-13	darkgrey
lnc-UCHL5-2	royalblue
lnc-UGP2-3	royalblue
lnc-UGT1A1-2	greenyellow
lnc-UGT8-1	greenyellow
lnc-UQCRHL-2	greenyellow
lnc-URB1-1	purple
lnc-URB1-4	brown
lnc-USH2A-7	blue
lnc-UTP14C-1	greenyellow
lnc-UTRN-1	greenyellow
lnc-UTRN-3	lightyellow
lnc-UTS2-5	darkolivegreen
lnc-UTY-9	greenyellow
lnc-VCAN-1	skyblue3
lnc-VGLL4-6	brown
lnc-VIPR1-5	black
lnc-VKORC1L1-7	purple
lnc-VPREB1-7	greenyellow
lnc-VPS18-3	greenyellow
lnc-VPS37A-5	brown
lnc-VRK1-7	darkolivegreen
lnc-VRK2-10	brown
lnc-VRK2-4	purple
lnc-VSTM5-1	darkgreen
lnc-VTCN1-3	brown
lnc-VWC2L-1	greenyellow
lnc-WASHC1-5	brown
lnc-WASHC2C-2	darkolivegreen
lnc-WDR26-1	black
lnc-WDR5-8	greenyellow
lnc-WDR73-17	blue
lnc-WDYHV1-1	blue
lnc-WISP1-2	tan
lnc-WISP1-9	blue
lnc-WNK2-1	black
lnc-WNT10B-1	black
lnc-XIRP2-2	greenyellow
lnc-XKR4-3	black
lnc-XPO4-5	greenyellow
lnc-YRDC-3	greenyellow
lnc-ZBTB10-1	darkmagenta
lnc-ZBTB16-1	blue
lnc-ZBTB49-2	orange
lnc-ZC3H11A-1	purple
lnc-ZC3H14-1	brown
lnc-ZC3H6-3	greenyellow
lnc-ZCCHC7-2	tan
lnc-ZDHHC6-8	purple
lnc-ZDHHC9-2	greenyellow
lnc-ZEB2-1	brown
lnc-ZFHX4-6	salmon
lnc-ZFP36L1-2	darkturquoise
lnc-ZFP57-21	yellow
lnc-ZFP90-2	greenyellow
lnc-ZFY-2	skyblue
lnc-ZG16-1	brown
lnc-ZKSCAN1-1	darkolivegreen
lnc-ZNF100-2	greenyellow
lnc-ZNF131-1	blue
lnc-ZNF131-2	greenyellow
lnc-ZNF160-1	greenyellow
lnc-ZNF233-1	royalblue
lnc-ZNF236-1	brown
lnc-ZNF236-9	brown
lnc-ZNF254-4	greenyellow
lnc-ZNF280B-6	orange
lnc-ZNF30-3	greenyellow
lnc-ZNF326-2	greenyellow
lnc-ZNF330-4	salmon
lnc-ZNF33B-13	brown
lnc-ZNF33B-2	salmon
lnc-ZNF395-2	brown
lnc-ZNF486-12	darkolivegreen
lnc-ZNF517-2	brown
lnc-ZNF517-3	purple
lnc-ZNF596-6	brown
lnc-ZNF689-3	greenyellow
lnc-ZNF705D-2	greenyellow
lnc-ZNF714-1	yellow
lnc-ZNF720-5	darkorange
lnc-ZNHIT6-1	blue
lnc-ZPBP-6	brown
lnc-ZSCAN10-3	midnightblue
LNCPRESS1	darkorange
LPP-AS2	greenyellow
LUCAT1	grey60
LURAP1L-AS1	salmon
MAFG-AS1	darkolivegreen
MAFTRR	greenyellow
MAGI1-IT1	greenyellow
MAGI2-AS3	blue
MALAT1	paleturquoise
MALINC1	steelblue
MAMDC2-AS1	greenyellow
MANEA-AS1	greenyellow
MAST4-AS1	greenyellow
MCM3AP-AS1	darkolivegreen
MCPH1-AS1	greenyellow
MEF2C-AS1	brown
MHENCR	darkolivegreen
MIR1-1HG-AS1	black
MIR100HG	blue
MIR17HG	purple
MIR181A2HG	yellow
MIR194-2HG	greenyellow
MIR200CHG	darkorange
MIR222HG	darkorange
MIR22HG	skyblue
MIR29B2CHG	greenyellow
MIR3142HG	orange
MIR3150BHG	greenyellow
MIR31HG	blue
MIR3681HG	darkolivegreen
MIR3936HG	greenyellow
MIR3945HG	salmon
MIR4435-2HG	yellow
MIR4458HG	greenyellow
MIR4713HG	purple
MIR503HG	greenyellow
MIR600HG	greenyellow
MIR646HG	greenyellow
MIR663AHG	darkolivegreen
MIR7-3HG	greenyellow
MIR924HG	orange
MIR99AHG	blue
MLIP-AS1	greenyellow
MMP2-AS1	brown
MNX1-AS1	yellow
MRPL23-AS1	cyan
MSC-AS1	blue
MYHAS	yellow
MYOSLID	blue
NALT1	yellow
NDUFA6-AS1	steelblue
NDUFB2-AS1	greenyellow
NEAT1	darkgreen
NIPBL-AS1	darkorange
NKILA	darkgreen
NOP14-AS1	greenyellow
NPSR1-AS1	yellow
NR2F1-AS1	greenyellow
NRAV	darkolivegreen
NRIR	black
NRSN2-AS1	greenyellow
NUP50-AS1	purple
NUTM2A-AS1	darkolivegreen
NUTM2B-AS1	darkturquoise
OIP5-AS1	green
OLMALINC	darkorange
OR2A1-AS1	greenyellow
OSGEPL1-AS1	royalblue
PARTICL	greenyellow
PAX8-AS1	greenyellow
PCAT1	brown
PCAT18	greenyellow
PCAT29	black
PCAT7	darkolivegreen
PCBP1-AS1	greenyellow
PCED1B-AS1	steelblue
PDCD4-AS1	greenyellow
PDZRN3-AS1	brown
PGM5-AS1	brown
PIK3IP1-AS1	royalblue
PLUT	purple
POC1B-AS1	darkturquoise
POT1-AS1	blue
POU6F2-AS1	green
PPP3CB-AS1	brown
PROX1-AS1	yellow
PTPRD-AS1	greenyellow
PVT1	green
PWRN1	black
RAD21-AS1	brown
RAET1E-AS1	purple
RARA-AS1	salmon
RBPMS-AS1	greenyellow
RHPN1-AS1	darkmagenta
RNASEH1-AS1	greenyellow
RNASEH2B-AS1	tan
RNF139-AS1	darkorange
[truncated: 6,378 more rows]
