# Supplementary material for: LncRNA MIR17HG promotes colorectal cancer liver metastasis by mediating a glycolysis-associated positive feedback circuit
Source: Oncogene. 2021 Jun 18;40(28):4709–24. doi: 10.1038/s41388-021-01859-6 (PMC8282501; doi:10.1038/s41388-021-01859-6)
Supplement: Supplementary file 9 — Supplementary Table S8 [file 41388_2021_1859_MOESM9_ESM.xls]

## Sheet: Sheet1
Relationships between MIR17HG expression and clinical factors in 105 colorectal cancer patients.
Characteristics	No. of patients (%)	MIR17HG expression		P *
		Low n = 49 (%)	High n = 56 (%)
Age
<65	70 (66.7)	31 (63.3)	39 (69.6)	0.538
≥65	35 (33.3)	18 (36.7)	17 (30.4)
Gender
Female	44 (41.9)	21 (42.9)	23 (41.1)	0.853
Male	61 (58.1)	28 (57.1)	33 (58.9)
Location
Left	79 (75.2)	37 (75.5)	42 (75.0)	0.952
Right	26 (24.8)	12 (24.5)	14 (25.0)
pT stage
T1	0 (0.0)	0 (0.0)	0 (0.0)	0.748
T2	3 (2.8)	1 (2.0)	2 (3.6)
T3	5 (4.8)	3 (6.1)	2 (3.6)
T4	97 (92.4)	45 (91.8)	52 (92.8)
Lymph node metastasis
N0	13 (12.4)	6 (12.2)	7 (12.5)	0.763
N1	43 (41.0)	22 (44.9)	21 (37.5)
N2	49 (46.6)	21 (42.9)	28 (50.0)
Distant metastasis
M0	66 (62.9)	39 (79.6)	27 (48.2)	0.001*
M1	39 (37.1)	10 (20.4)	29 (51.8)
AJCC stage
I	1 (1.0)	0 (0.0)	1 (1.8)	0.002*
II	7 (6.7)	4 (8.2)	3 (5.3)
III	58 (55.2)	35 (71.4)	23 (41.1)
IV	39 (37.1)	10 (20.4)	29 (51.8)
Differentiation
Well	27 (25.7)	17 (34.7)	10 (17.8)	0.274
Moderate	75 (71.4)	31 (63.3)	44 (78.6)
Poor	3 (2.9)	1 (2.0)	2 (3.6)
Relapse
No	77 (73.3)	34 (69.4)	43 (76.8)	0.508
Yes	28 (26.7)	15 (30.6)	13 (23.2)
*P<0.05 indicates significance
