# Supplementary material for: LncRNA MIR17HG promotes colorectal cancer liver metastasis by mediating a glycolysis-associated positive feedback circuit
Source: Oncogene. 2021 Jun 18;40(28):4709–24. doi: 10.1038/s41388-021-01859-6 (PMC8282501; doi:10.1038/s41388-021-01859-6)
Supplement: Supplementary file 10 — Supplementary Table S9 [file 41388_2021_1859_MOESM10_ESM.xls]

## Sheet: Sheet1
Correlations between the clinicopathological characteristics and HK1 expression in 105 CRC patients.
Characteristics	No. of patients (%)	HK1 expression		P *
		Weak n = 56 (%)	Strong n = 49 (%)
Age
<65	70 (66.7)	35 (62.5)	35 (71.4)	0.408
≥65	35 (33.3)	21 (37.5)	14 (28.6)
Gender
Female	44 (41.9)	26 (46.4)	18 (36.7)	0.33
Male	61 (58.1)	30 (53.6)	31 (63.3)
Location
Left	79 (75.2)	41 (73.2)	38 (77.6)	0.656
Right	26 (24.8)	15 (26.8)	11 (22.4)
pT stage
T1	0 (0.0)	0 (0.0)	0 (0.0)	0.291
T2	3 (2.8)	3 (5.4)	0 (0.0)
T3	5 (4.8)	3 (5.4)	2 (4.1)
T4	97 (92.4)	50 (89.3)	47 (95.9)
Lymph node metastasis
N0	13 (12.4)	8 (14.3)	5 (10.2)	0.627
N1	43 (41.0)	24 (42.9)	19 (38.8)
N2	49 (46.6)	24 (42.9)	25 (51.0)
Distant metastasis
M0	66 (62.9)	41 (73.2)	25 (51.0)	0.026*
M1	39 (37.1)	15 (26.8)	24 (49.0)
AJCC stage
I	1 (1.0)	1 (1.8)	0 (0.0)	0.068
II	7 (6.7)	4 (7.1)	3 (6.1)
III	58 (55.2)	36 (64.3)	22 (44.9)
IV	39 (37.1)	15 (26.8)	24 (49.0)
Differentiation
Well	27 (25.7)	17 (30.4)	10 (20.4)	0.482
Moderate	75 (71.4)	38 (67.8)	37 (75.5)
Poor	3 (2.9)	1 (1.8)	2 (4.1)
Relapse
No	77 (73.3)	45 (80.4)	32 (65.3)	0.121
Yes	28 (26.7)	11 (19.6)	17 (34.7)
*P<0.05 indicates significance
