# Supplementary material for: LncRNA MIR17HG promotes colorectal cancer liver metastasis by mediating a glycolysis-associated positive feedback circuit
Source: Oncogene. 2021 Jun 18;40(28):4709–24. doi: 10.1038/s41388-021-01859-6 (PMC8282501; doi:10.1038/s41388-021-01859-6)
Supplement: Supplementary file 11 — Supplementary Table S10 [file 41388_2021_1859_MOESM11_ESM.xls]

## Sheet: Sheet1
Correlations between the clinic-pathological characteristics and miR-138-5p expression in 105 CRC patients.
Characteristics	No. of patients (%)	miR-138-5p expression		P *
		Low n = 55 (%)	High n = 50 (%)
Age
<65	70 (66.7)	39 (70.9)	31 (62.0)	0.408
≥65	35 (33.3)	16 (29.1)	19 (38.0)
Gender
Female	44 (41.9)	20 (36.4)	24 (48.0)	0.242
Male	61 (58.1)	35 (63.6)	26 (52.0)
Location
Left	79 (75.2)	42 (76.4)	37 (74.0)	0.824
Right	26 (24.8)	13 (23.6)	13 (26.0)
pT stage
T1	0 (0.0)	0 (0.0)	0 (0.0)	0.82
T2	3 (2.8)	2 (3.6)	1 (2.0)
T3	5 (4.8)	3 (5.5)	2 (4.0)
T4	97 (92.4)	50 (90.9)	47 (94.0)
Lymph node metastasis
N0	13 (12.4)	6 (10.9)	7 (14.0)	0.678
N1	43 (41.0)	21 (38.2)	22 (44.0)
N2	49 (46.6)	28 (50.9)	21 (42.0)
Distant metastasis
M0	66 (62.9)	27 (49.1)	39 (78.0)	0.003*
M1	39 (37.1)	28 (50.9)	11 (22.0)
AJCC stage
I	1 (1.0)	0 (0.0)	1 (2.0)	0.009*
II	7 (6.7)	3 (5.5)	4 (8.0)
III	58 (55.2)	24 (43.6)	34 (68.0)
IV	39 (37.1)	28 (50.9)	11 (22.0)
Differentiation
Well	27 (25.7)	12 (21.8)	15 (30.0)	0.481
Moderate	75 (71.4)	42 (76.4)	33 (66.0)
Poor	3 (2.9)	1 (1.8)	2 (4.0)
Relapse
No	77 (73.3)	38 (69.1)	39 (78.0)	0.378
Yes	28 (26.7)	17 (30.9)	11 (22.0)
*P<0.05 indicates significance
