# Supplementary material for: LncRNA MIR17HG promotes colorectal cancer liver metastasis by mediating a glycolysis-associated positive feedback circuit
Source: Oncogene. 2021 Jun 18;40(28):4709–24. doi: 10.1038/s41388-021-01859-6 (PMC8282501; doi:10.1038/s41388-021-01859-6)
Supplement: Supplementary file 12 — Supplementary Table S11 [file 41388_2021_1859_MOESM12_ESM.xls]

## Sheet: Sheet1
Type	Gene	Sequence
Primer	GLUT1	F 5’GCTTCCAGTATGTGGAGCAAC3’
		R 5’CCTGTGCTCCTGAGAGATCC3’
	GLUT4	F 5’ACTGGCCATTGTTATCGGCA3’
		R 5’GTCAGGCGCTTCAGACTCTT3’
	HK1	F 5’GAGTCTGGACGCGGGAATC3’
		R 5’CAGGTGGGCTCCTCATAAGC3’
	HK2	F 5’AAGGAGATGGAGAAAGGGCTTG3’
		R 5’AGCCAGGAACTCTCCGTGTT3’
	PFK1	F 5’ GGTGCCCGTGTCTTCTTTGT3’
		R5’AAGCATCATCGAAACGCTCTC3’
	PGK1	F 5’AGCGGGTCGTTATGAGAGTC3’
		R 5’CTCCAGCAGGATGACAGACC3’
	PKM1	F 5’CTATCCTCTGGAGGCTGTGC3’
		R 5’CCATGAGGTCTGTGGAGTGA3’
	PKM2	F 5’GGGTTCGGAGGTTTGATG3’
		R 5’ACGGCGGTGGCTTCTGT3’
	LDHA	F 5’GCAGGTGGTTGAGAGTGCTTA3’
		R 5’CTTCAAACGGGCCTCTTCCT3’
	LDHB	F 5’GAGCCTTCTCTCTCCTGTGC3’
		R 5’CAGCCAGAGACTTTCCCAGA3’
	MIR17HG	F 5’GGCGTCCCGTCGTAGTAAAG3’
		R 5’CATTGTGTCAGGAGTCAGTGTGTC3’
	RT-miR-138-5p	5’GTCGTATCCAGTGCAGGGTCCGAGGTATTCGCACTGGATACGACCGGCCT3’
	MiR-138-5p-F	5’AACAGAAGCTGGTGTTGTGAA3’
	MiR-138-5p-R	5’GTCGTATCCAGTGCAGGGT3’
	RT-miR-17	5’GTCGTATCCAGTGCGTGTCGTGGAGTCGGCAATTGCACTGGATACGACACTACCT3’
	MiR-17-F	5’GCAAAGTGCTTACAGTGCA3’
	MiR-17-R	5’AGTGCGTGTCGTGGAGTC3’
	RT-miR-18a	5’GTCGTATCCAGTGCAGGGTCCGAGGTATTCGCACTGGATACGACCTATCT3’
	MiR-18a-F	5’CCAAGGTAAGGTGCATCTAGTG3’
	MiR-18a-R	5’CAGTGCAGGGTCCGAGGTAT3’
	RT-miR-19a	5’GTCGTATCCAGTGCAGGGTCCGAGGTATTCGCACTGGATACGACTCAGTT3’
	MiR-19a-F	5’CCGAGTGTGCAAATCTATGCAA3’
	MiR-19a-R	5’CAGTGCAGGGTCCGAGGTAT3’
	RT-miR-20a	5’GTCGTATCCAGTGCAGGGTCCGAGGTATTCGCACTGGATACGACCTACCT3’
	MiR-20a-F	5’GCCGGTAAAGTGCTTATAGTGC3’
	MiR-20a-R	5’CAGTGCAGGGTCCGAGGTAT3’
	RT-miR-19b-1	5’GTCGTATCCAGTGCAGGGTCCGAGGTATTCGCACTGGATACGACGCTGGA3’
	MiR-19b-1-F	5’GCGAGAGTTTTGCAGGTTTG3’
	MiR-19b-1-R	5’CAGTGCAGGGTCCGAGGTAT3’
	RT-miR-92a-1	5’GTCGTATCCAGTGCAGGGTCCGAGGTATTCGCACTGGATACGACAGCATT3’
	MiR-92a-1-F	5’GCCTGAAGGTTGGGATCGGTTGC3’
	MiR-92a-1-R	5’CAGTGCAGGGTCCGAGGTAT3’
	RT-U6	5’CGAATTTGCGTGTCATCCT3’
	U6-F	5’CTCGCTTCGGCAGCACATA3’
	U6-R	5’CGAATTTGCGTGTCATCCT3’
	MIR17HG promoter ChIP site 1	F 5’TGAAAGGAAGTATGAGCGA3’
		R 5’GGATTCTTAGCAGGAGTTATT3’
	MIR17HG promoter ChIP site 2	F 5’GGGCTGGTAAAGTAATAAACTGTGA3’
		R 5’GGACTATGTGGGTGAATGAAGG3’
	β-Actin	F 5’ATCATGTTTGAGACCTTCAACA3’
		R 5’CATCTCTTGCTCGAAGTCCA3’
shRNA	MIR17HG	5’AACTCAGTGTCACATTAAAGT3’
	HK1	5’CGCCATTCCTATTGAAATCAT3’
	Elk-1-1	5’CCCAAGGAAGAGTTGGAAGTT3’
	Elk-1-2	5’CCCAAGAGTAACTCTCATTAT3’
	NR3C1-1	5’CACAGGCTTCAGGTATCTTAT3’
	NR3C1-2	5’GCGGGAGAAGACGATTCATTC3’
	STAT1-1	5’CTGGAAGATTTACAAGATGAA3’
	STAT1-2	5’CCCTGAAGTATCTGTATCCAA3’
	STAT4-1	5’GCGAGACTACAAAGTTATTAT3’
	STAT4-2	5’GCTTTACACTATTGGCAGAAA3’
	XBP1-1	5’GCCTGTCTGTACTTCATTCAA3’
	XBP1-2	5’AGATCGAAAGAAGGCTCGAAT3’
	C/EBPα-1	5’GCACGAGACGTCCATCGACAT3’
	C/EBPα-2	5’GCTGGAGCTGACCAGTGACAA3’
	C/EBPβ-1	5’CCCGTGGTGTTATTTAAAGAA3’
	C/EBPβ-2	5’ATCCATGGAAGTGGCCAACTT3’
	TP53-1	5’CGGCGCACAGAGGAAGAGAAT3’
	TP53-2	5’GTCCAGATGAAGCTCCCAGAA3’
