# Supplementary material for: LncRNA MIR17HG promotes colorectal cancer liver metastasis by mediating a glycolysis-associated positive feedback circuit
Source: Oncogene. 2021 Jun 18;40(28):4709–24. doi: 10.1038/s41388-021-01859-6 (PMC8282501; doi:10.1038/s41388-021-01859-6)
Supplement: Supplementary file 13 — Supplementary Table S12 [file 41388_2021_1859_MOESM13_ESM.xls]

## Sheet: Sheet1
Data of antibodies used in our research.
Antibody	Concentration	Specificity	Company
β-Actin	1:2000	Rabbit polyclonal	Abcam (ab8227)
Lamin B1	1:2000	Rabbit monoclonal	Abcam (ab133741)
GLUT1	1:5000	Mouse monoclonal	Invitrogen (MA1-37783)
LDHA	1:1000	Rabbit monoclonal	Abcam (ab101562)
HK1	1:1000	Rabbit monoclonal	Abcam (ab150423)
ERK1/2	1:1000	Rabbit polyclonal	Cell Signaling Technology (#9102)
p-ERK1/2	1:1000	Rabbit polyclonal	Cell Signaling Technology (#9101)
JNK	1:1000	Rabbit polyclonal	Cell Signaling Technology (#9252)
p-JNK	1:2000	Mouse monoclonal	Cell Signaling Technology (#9255)
p38	1:1000	Rabbit monoclonal	Cell Signaling Technology (#8690)
p-p38	1:2000	Mouse monoclonal	Cell Signaling Technology (#9216)
Elk-1	1:500	Rabbit monoclonal	Abcam (ab32106)
p-Elk-1	1:500	Rabbit polyclonal	Abcam (ab218133)
AGO2	1:500	Rabbit polyclonal	Abcam (ab32381)
